# Supplementary material for: Comparative Analysis of Root Transcriptome Reveals Candidate Genes and Expression Divergence of Homoeologous Genes in Response to Water Stress in Wheat
Source: Plants (Basel). 2020 May 7;9(5):596. doi: 10.3390/plants9050596 (PMC7284651; doi:10.3390/plants9050596)
Supplement: Supplementary file 1 [file plants-09-00596-s001.zip]

Archive with 9 entries (9 files):
- Supplementary files_Behnam et al/Supp.Figures.pdf
- Supplementary files_Behnam et al/Supp.Table1.xlsx
- Supplementary files_Behnam et al/Supp.Table2.xlsx
- Supplementary files_Behnam et al/Supp.Table3.xlsx
- Supplementary files_Behnam et al/Supp.Table4.xlsx
- Supplementary files_Behnam et al/Supp.Table5.xlsx
- Supplementary files_Behnam et al/Supp.Table6.xlsx
- Supplementary files_Behnam et al/Supp.Table7.xlsx
- Supplementary files_Behnam et al/Supp.Table8.xlsx
