# Supplementary material for: Comparative Analysis of Root Transcriptome Reveals Candidate Genes and Expression Divergence of Homoeologous Genes in Response to Water Stress in Wheat
Source: Plants (Basel). 2020 May 7;9(5):596. doi: 10.3390/plants9050596 (PMC7284651; doi:10.3390/plants9050596)
Supplement: Supplementary file 1 [file plants-09-00596-s001.zip › Supplementary files_Behnam et al/Supp.Table1.xlsx]

## Sheet: Table S1
Table S1 Mapping of RNA-Seq reads obtained from root samples into the reference Chinese_Spring_v1.0_pseudomolecules_parts. fasta genome sequence.
Repeats	Sample	Total reads	Clean reads	Mapped reads	Overall read mapping rate (%) to the reference genome	Concordant pair alignment (%)
1	Colotana.PEG	38449890	36109674	32790556	93	82
2	Colotana.PEG	50039530	46476240	42309724	93.1	82.5
3	Colotana.PEG	34636770	31915306	29131310	93.2	82.5
1	Colotana.con	34612020	32399864	29316784	92.6	86.9
2	Colotana.con	31630030	29592352	26753088	92.4	86.9
3	Colotana.con	30727598	28654752	25726202	92.1	86
1	Tincurrin.PEG	32287568	28747770	25742006	91.6	85.2
2	Tincurrin.PEG	34328074	30835424	27043276	89.8	83.8
3	Tincurrin.PEG	33360856	31240334	27668500	90.6	84.7
1	Tincurrin.con	38492218	34594982	30693920	90.6	85
2	Tincurrin.con	35942720	32737918	29766160	92.8	87.3
3	Tincurrin.con	37900236	34802684	31369216	92.1	86.4
-	Total	432407510	398107300	358310742	-	-
-	Average	3.6034e+07	3.31756e+07	2.98592e+07	91.9917	84.9333
