# Supplementary material for: Comparative Analysis of Root Transcriptome Reveals Candidate Genes and Expression Divergence of Homoeologous Genes in Response to Water Stress in Wheat
Source: Plants (Basel). 2020 May 7;9(5):596. doi: 10.3390/plants9050596 (PMC7284651; doi:10.3390/plants9050596)
Supplement: Supplementary file 1 [file plants-09-00596-s001.zip › Supplementary files_Behnam et al/Supp.Table2.xlsx]

## Sheet: Table S2
Table S2 List of DEGs between Colotana.PEG vs Colotana.con.
Gene ID	Locus	Base meana	log2FCb (PEG/Con)	Colotana.PEG vs Colotana.con	Tincurrin.PEG vs Tincurrin.con	LfcSEc	Padjd	Human-Readable-Description	Pfam-IDs-(Description)	Interpro-IDs-(Description)	GO-IDs-(Description)-via-Interpro	GO-IDs-via-Interpro
				Up/Down-Regulation	Up/Down-Regulation
TraesCS3B01G323500	chr3B:523152884-523157006	2844.54	16.0479	Up	Up	1.20001	4.24619e-39	Sulfate transporter, putative	PF00916: Sulfate permease family; PF01740: STAS domain	IPR001902: SLC26A/SulP transporter; IPR002645: STAS domain; IPR011547: SLC26A/SulP transporter domain; IPR018045: Sulphate anion transporter, conserved site	GO:0008271 MF: secondary active sulfate transmembrane transporter activity;GO:0008272 BP: sulfate transport;GO:0015116 MF: sulfate transmembrane transporter activity;GO:0016020 CC: membrane;GO:0016021 CC: integral component of membrane;GO:0055085 BP: transmembrane transport	GO:0008271; GO:0008272; GO:0015116; GO:0016020; GO:0016021; GO:0055085
TraesCS1D01G190200	chr1D:262302697-262303532	2419.91	14.7567	Up	Up	1.48675	6.65247e-22	Glutathione S-transferase	PF13417: Glutathione S-transferase, N-terminal domain; PF00043: Glutathione S-transferase, C-terminal domain	IPR004045: Glutathione S-transferase, N-terminal; IPR004046: Glutathione S-transferase, C-terminal; IPR010987: Glutathione S-transferase, C-terminal-like; IPR012336: Thioredoxin-like fold	GO:0005515 MF: protein binding	GO:0005515
TraesCS3D01G288600	chr3D:397209711-397213535	2956.16	14.3378	Up	Up	1.83107	5.68111e-14	Sulfate transporter, putative	PF00916: Sulfate permease family; PF01740: STAS domain	IPR002645: STAS domain; IPR011547: SLC26A/SulP transporter domain; IPR018045: Sulphate anion transporter, conserved site	GO:0008271 MF: secondary active sulfate transmembrane transporter activity;GO:0008272 BP: sulfate transport;GO:0015116 MF: sulfate transmembrane transporter activity;GO:0016021 CC: integral component of membrane	GO:0008271; GO:0008272; GO:0015116; GO:0016021
TraesCS1A01G311700	chr1A:503331894-503332528	687.026	13.9988	Up	No change	1.20219	8.12412e-30	VQ motif-containing protein	-	-	-	-
TraesCS5A01G478300	chr5A:651758950-651759447	732.362	13.9682	Up	Up	1.19654	5.78216e-30	Zinc finger protein	PF13912: C2H2-type zinc finger	IPR013087: Zinc finger C2H2-type	GO:0003676 MF: nucleic acid binding	GO:0003676
TraesCS3A01G506400	chr3A:728017424-728018239	650.571	13.8652	Up	Up	1.18911	6.77356e-30	Progesterone 5-beta-reductase	-	IPR016040: NAD(P)-binding domain	-	-
TraesCS4D01G206600	chr4D:354136050-354138155	4416.82	13.8077	Up	Up	0.789718	2.26479e-66	70 kDa heat shock protein	PF00012: Hsp70 protein	IPR013126: Heat shock protein 70 family; IPR018181: Heat shock protein 70, conserved site; IPR029047: Heat shock protein 70kD, peptide-binding domain; IPR029048: Heat shock protein 70kD, C-terminal domain	-	-
TraesCS3A01G490500	chr3A:718007950-718008614	589.254	13.7733	Up	Up	1.20044	5.70711e-29	NADPH:quinone oxidoreductase	PF03358: NADPH-dependent FMN reductase	IPR005025: NADPH-dependent FMN reductase-like; IPR029039: Flavoprotein-like domain	GO:0016491 MF: oxidoreductase activity	GO:0016491
TraesCS6D01G241700	chr6D:344057621-344058937	845.816	13.7056	Up	Up	1.23403	3.37759e-27	Hydroxycinnamoyl-CoA shikimate/quinate hydroxycinnamoyltransferase	PF02458: Transferase family	IPR003480: Transferase	GO:0016747 MF: transferase activity, transferring acyl groups other than amino-acyl groups	GO:0016747
TraesCS4D01G001200	chr4D:738967-739353	564.421	13.6689	Up	Up	1.40447	4.29231e-21	Ethylene-responsive transcription factor	PF00847: AP2 domain	IPR001471: AP2/ERF domain; IPR016177: DNA-binding domain	GO:0003677 MF: DNA binding;GO:0003700 MF: transcription factor activity, sequence-specific DNA binding;GO:0006355 BP: regulation of transcription, DNA-templated	GO:0003677; GO:0003700; GO:0006355
TraesCS3A01G437600	chr3A:681328809-681329516	1079.58	13.6265	Up	Up	1.215	1.02376e-27	Glutathione S-transferase	PF13417: Glutathione S-transferase, N-terminal domain; PF13410: Glutathione S-transferase, C-terminal domain	IPR004045: Glutathione S-transferase, N-terminal; IPR010987: Glutathione S-transferase, C-terminal-like; IPR012336: Thioredoxin-like fold	GO:0005515 MF: protein binding	GO:0005515
TraesCS5A01G338900	chr5A:546554457-546560640	669.764	13.5727	Up	Up	1.20027	3.64341e-28	Pimeloyl-[acyl-carrier protein] methyl ester esterase	PF00561: alpha/beta hydrolase fold	IPR000073: Alpha/beta hydrolase fold-1; IPR029058: Alpha/Beta hydrolase fold	-	-
TraesCS1B01G446900	chr1B:666826158-666826797	534.368	13.5628	Up	Up	1.25515	8.53875e-26	Programmed cell death-4	-	-	-	-
TraesCS1D01G296500	chr1D:394466802-394467396	1017.94	13.5604	Up	Up	1.52597	9.92961e-18	Phosphatidylethanolamine-binding protein	PF01161: Phosphatidylethanolamine-binding protein	IPR005247: YbhB/YbcL; IPR008914: Phosphatidylethanolamine-binding protein	-	-
TraesCS4D01G145500	chr4D:134549769-134550477	526.312	13.5569	Up	Up	1.21372	1.68677e-27	Heat shock protein	PF00011: Hsp20/alpha crystallin family	IPR002068: Alpha crystallin/Hsp20 domain; IPR008978: HSP20-like chaperone	-	-
TraesCS4A01G092700	chr4A:100102028-100102737	535.142	13.5509	Up	Up	1.21053	1.28982e-27	Heat-shock protein	PF00011: Hsp20/alpha crystallin family	IPR002068: Alpha crystallin/Hsp20 domain; IPR008978: HSP20-like chaperone	-	-
TraesCS3B01G261300	chr3B:419281272-419281736	505.498	13.539	Up	Up	1.22574	6.55582e-27	Cold-regulated protein	-	-	-	-
TraesCS3D01G115000	chr3D:68335307-68335786	498.091	13.4944	Up	Up	1.20118	8.28585e-28	Heat shock protein	PF00011: Hsp20/alpha crystallin family	IPR002068: Alpha crystallin/Hsp20 domain; IPR008978: HSP20-like chaperone	-	-
TraesCS3A01G490700	chr3A:718063253-718065092	490.682	13.4928	Up	Up	1.60143	4.98492e-16	FMN-dependent NADPH-azoreductase	PF03358: NADPH-dependent FMN reductase	IPR005025: NADPH-dependent FMN reductase-like; IPR029039: Flavoprotein-like domain	GO:0016491 MF: oxidoreductase activity	GO:0016491
TraesCS6B01G383500	chr6B:658402983-658404053	481.678	13.4833	Up	Up	1.19271	3.78089e-28	Dehydrin	PF00257: Dehydrin	IPR000167: Dehydrin; IPR030513: Dehydrin, conserved site	GO:0006950 BP: response to stress;GO:0009415 BP: response to water	GO:0006950; GO:0009415
TraesCS2B01G132500	chr2B:98817197-98818775	466.194	13.4335	Up	Up	1.21368	5.10365e-27	UDP-glycosyltransferase	PF00201: UDP-glucoronosyl and UDP-glucosyl transferase	IPR002213: UDP-glucuronosyl/UDP-glucosyltransferase	GO:0008152 BP: metabolic process;GO:0016758 MF: transferase activity, transferring hexosyl groups	GO:0008152; GO:0016758
TraesCS3A01G232000	chr3A:433427500-433427969	457.142	13.4076	Up	Up	1.19336	8.21009e-28	Cold-regulated protein	-	-	-	-
TraesCS3B01G118300	chr3B:85092290-85093885	521.822	13.3843	Up	Up	1.21382	8.06297e-27	Glycosyltransferase	PF00201: UDP-glucoronosyl and UDP-glucosyl transferase	IPR002213: UDP-glucuronosyl/UDP-glucosyltransferase	GO:0008152 BP: metabolic process;GO:0016758 MF: transferase activity, transferring hexosyl groups	GO:0008152; GO:0016758
TraesCS3A01G112900	chr3A:80225823-80226317	440.455	13.2869	Up	Up	1.21264	1.70285e-26	Heat-shock protein, putative	PF00011: Hsp20/alpha crystallin family	IPR002068: Alpha crystallin/Hsp20 domain; IPR008978: HSP20-like chaperone	-	-
TraesCS5A01G424700	chr5A:610078630-610079047	429.482	13.2407	Up	Up	1.45236	1.28944e-18	Dehydrin	PF00257: Dehydrin	IPR000167: Dehydrin; IPR030513: Dehydrin, conserved site	GO:0006950 BP: response to stress;GO:0009415 BP: response to water	GO:0006950; GO:0009415
TraesCS6A01G317600	chr6A:553911716-553913297	2189.93	13.2206	Up	Up	0.874894	9.81569e-50	Glycosyltransferase	PF00201: UDP-glucoronosyl and UDP-glucosyl transferase	IPR002213: UDP-glucuronosyl/UDP-glucosyltransferase	GO:0008152 BP: metabolic process;GO:0016758 MF: transferase activity, transferring hexosyl groups	GO:0008152; GO:0016758
TraesCS1D01G401500	chr1D:467494685-467494951	426.153	13.2122	Up	Up	1.22574	1.13232e-25	Clavata3/ESR (CLE) gene family member	-	-	-	-
TraesCS3D01G115300	chr3D:68833271-68833753	397.973	13.1851	Up	Up	1.20006	1.23547e-26	Heat shock protein	PF00011: Hsp20/alpha crystallin family	IPR002068: Alpha crystallin/Hsp20 domain; IPR008978: HSP20-like chaperone	-	-
TraesCS3B01G131300	chr3B:113512069-113512557	396.785	13.1688	Up	Up	1.22087	1.04611e-25	Heat-shock protein, putative	PF00011: Hsp20/alpha crystallin family	IPR002068: Alpha crystallin/Hsp20 domain; IPR008978: HSP20-like chaperone	-	-
TraesCS3A01G508600	chr3A:729690661-729691842	400.867	13.1441	Up	Up	1.23503	4.73576e-25	Progesterone 5-beta-reductase	-	IPR016040: NAD(P)-binding domain	-	-
TraesCS3D01G496400	chr3D:588109418-588110022	369.735	13.0756	Up	Up	1.20241	4.10383e-26	NADPH:quinone oxidoreductase	PF03358: NADPH-dependent FMN reductase	IPR005025: NADPH-dependent FMN reductase-like; IPR029039: Flavoprotein-like domain	GO:0016491 MF: oxidoreductase activity	GO:0016491
TraesCS3B01G131000	chr3B:113298562-113299367	713.335	13.0467	Up	Up	1.19511	2.61898e-26	Heat shock protein	PF00011: Hsp20/alpha crystallin family	IPR002068: Alpha crystallin/Hsp20 domain; IPR008978: HSP20-like chaperone	-	-
TraesCS2B01G132700	chr2B:99247324-99248908	329.787	12.9388	Up	Up	1.20917	2.58294e-25	UDP-glycosyltransferase	PF00201: UDP-glucoronosyl and UDP-glucosyl transferase	IPR002213: UDP-glucuronosyl/UDP-glucosyltransferase	GO:0008152 BP: metabolic process;GO:0016758 MF: transferase activity, transferring hexosyl groups	GO:0008152; GO:0016758
TraesCS1D01G312000	chr1D:407862856-407863281	326.657	12.9262	Up	No change	1.20917	2.887e-25	VQ motif-containing protein	-	-	-	-
TraesCS3A01G034500	chr3A:19466930-19467666	654.023	12.9027	Up	Up	1.23894	5.02715e-24	Heat shock protein	PF00011: Hsp20/alpha crystallin family	IPR002068: Alpha crystallin/Hsp20 domain; IPR008978: HSP20-like chaperone	-	-
TraesCS7A01G199500	chr7A:162453751-162454366	319.966	12.8831	Up	Up	1.25743	2.78422e-23	Sodium-dependent neutral amino acid transporter B(0)AT1	-	-	-	-
TraesCS2D01G073900	chr2D:31513724-31517175	334.908	12.8751	Up	Up	1.23495	4.46702e-24	1-deoxy-D-xylulose-5-phosphate synthase, Transketolase	PF00456: Transketolase, thiamine diphosphate binding domain; PF02779: Transketolase, pyrimidine binding domain; PF02780: Transketolase, C-terminal domain	IPR005474: Transketolase, N-terminal; IPR005475: Transketolase-like, pyrimidine-binding domain; IPR005478: Transketolase, bacterial-like; IPR009014: Transketolase C-terminal/Pyruvate-ferredoxin oxidoreductase domain II; IPR029061: Thiamin diphosphate-binding fold; IPR033248: Transketolase, C-terminal domain	GO:0003824 MF: catalytic activity;GO:0004802 MF: transketolase activity;GO:0008152 BP: metabolic process	GO:0003824; GO:0004802; GO:0008152
TraesCS1B01G107400	chr1B:119493035-119494453	803.12	12.8695	Up	Up	1.19731	1.55764e-25	Agmatine coumaroyltransferase-1	PF02458: Transferase family	IPR003480: Transferase	GO:0016747 MF: transferase activity, transferring acyl groups other than amino-acyl groups	GO:0016747
TraesCS3D01G114900	chr3D:68325091-68325579	315.929	12.8358	Up	Up	1.56047	2.54418e-15	Heat-shock protein, putative	PF00011: Hsp20/alpha crystallin family	IPR002068: Alpha crystallin/Hsp20 domain; IPR008978: HSP20-like chaperone	-	-
TraesCS3A01G113000	chr3A:80288788-80289478	322.413	12.8249	Up	Up	1.20574	5.05026e-25	Heat-shock protein, putative	PF00011: Hsp20/alpha crystallin family	IPR002068: Alpha crystallin/Hsp20 domain; IPR008978: HSP20-like chaperone	-	-
TraesCS3D01G114700	chr3D:68170275-68170763	327.266	12.8103	Up	Up	1.27531	2.06931e-22	Heat-shock protein, putative	PF00011: Hsp20/alpha crystallin family	IPR002068: Alpha crystallin/Hsp20 domain; IPR008978: HSP20-like chaperone	-	-
TraesCS4A01G068200	chr4A:66608871-66609979	328.452	12.7806	Up	Up	1.27923	3.50936e-22	Heat shock protein	PF00011: Hsp20/alpha crystallin family	IPR002068: Alpha crystallin/Hsp20 domain; IPR008978: HSP20-like chaperone	-	-
TraesCS4A01G459700	chr4A:725581463-725581816	301.304	12.7608	Up	Up	1.26143	1.02073e-22	Seed maturation protein	PF03760: Late embryogenesis abundant (LEA) group 1	IPR005513: Late embryogenesis abundant protein, LEA-25/LEA-D113	GO:0009793 BP: embryo development ending in seed dormancy	GO:0009793
TraesCS3D01G102200	chr3D:54829837-54831443	717.531	12.7268	Up	Up	1.21271	2.205e-24	Glycosyltransferase	PF00201: UDP-glucoronosyl and UDP-glucosyl transferase	IPR002213: UDP-glucuronosyl/UDP-glucosyltransferase	GO:0008152 BP: metabolic process;GO:0016758 MF: transferase activity, transferring hexosyl groups	GO:0008152; GO:0016758
TraesCS6D01G275600	chr6D:384361544-384362406	302.504	12.7133	Up	Up	1.21161	2.242e-24	NADH-ubiquinone reductase complex 1 MLRQ subunit	-	-	-	-
TraesCS5B01G491000	chr5B:659704312-659705089	1002.39	12.6606	Up	Up	1.04457	3.06495e-32	Zinc finger protein	PF13912: C2H2-type zinc finger	IPR013083: Zinc finger, RING/FYVE/PHD-type; IPR013087: Zinc finger C2H2-type	GO:0003676 MF: nucleic acid binding	GO:0003676
TraesCS1B01G304800	chr1B:527370862-527371626	559.995	12.6584	Up	Up	1.53833	2.48334e-15	Phosphatidylethanolamine-binding protein	PF01161: Phosphatidylethanolamine-binding protein	IPR005247: YbhB/YbcL; IPR008914: Phosphatidylethanolamine-binding protein	-	-
TraesCS3B01G131100	chr3B:113483521-113487302	271.59	12.6541	Up	Up	1.21633	5.61745e-24	Heat shock protein	PF00011: Hsp20/alpha crystallin family	IPR002068: Alpha crystallin/Hsp20 domain; IPR008978: HSP20-like chaperone	-	-
TraesCS6A01G181000	chr6A:205114657-205116298	369.196	12.6533	Up	Up	1.24883	8.7198e-23	Cytochrome P450 family protein	PF00067: Cytochrome P450	IPR001128: Cytochrome P450; IPR002401: Cytochrome P450, E-class, group I; IPR017972: Cytochrome P450, conserved site	GO:0005506 MF: iron ion binding;GO:0016705 MF: oxidoreductase activity, acting on paired donors, with incorporation or reduction of molecular oxygen;GO:0020037 MF: heme binding;GO:0055114 BP: oxidation-reduction process	GO:0005506; GO:0016705; GO:0020037; GO:0055114
TraesCS3A01G452600	chr3A:690896333-690898359	271.167	12.5997	Up	Up	1.2416	7.44947e-23	Laccase	PF07732: Multicopper oxidase; PF00394: Multicopper oxidase; PF07731: Multicopper oxidase	IPR001117: Multicopper oxidase, type 1; IPR002355: Multicopper oxidase, copper-binding site; IPR008972: Cupredoxin; IPR011706: Multicopper oxidase, type 2; IPR011707: Multicopper oxidase, type 3; IPR017761: Laccase; IPR033138: Multicopper oxidases, conserved site	GO:0005507 MF: copper ion binding;GO:0016491 MF: oxidoreductase activity;GO:0046274 BP: lignin catabolic process;GO:0048046 CC: apoplast;GO:0052716 MF: hydroquinone:oxygen oxidoreductase activity;GO:0055114 BP: oxidation-reduction process	GO:0005507; GO:0016491; GO:0046274; GO:0048046; GO:0052716; GO:0055114
TraesCS3D01G115100	chr3D:68389095-68389856	523.125	12.596	Up	Up	1.20643	3.8314e-24	Heat shock protein	PF00011: Hsp20/alpha crystallin family	IPR002068: Alpha crystallin/Hsp20 domain; IPR008978: HSP20-like chaperone	-	-
TraesCS4A01G212000	chr4A:507561295-507561837	272.195	12.5945	Up	Up	1.22555	2.03691e-23	Coiled-coil domain-containing protein 18, putative isoform 1	-	-	-	-
TraesCS5A01G257700	chr5A:472702964-472703806	265.943	12.5939	Up	Up	2.44141	1.32349e-06	Heat shock protein, putative	PF00011: Hsp20/alpha crystallin family	IPR002068: Alpha crystallin/Hsp20 domain; IPR008978: HSP20-like chaperone	-	-
TraesCS3A01G288800	chr3A:516802231-516806220	930.298	12.588	Up	No change	1.03697	2.44374e-32	Sulfate transporter, putative	PF00916: Sulfate permease family; PF01740: STAS domain	IPR001902: SLC26A/SulP transporter; IPR002645: STAS domain; IPR011547: SLC26A/SulP transporter domain; IPR018045: Sulphate anion transporter, conserved site	GO:0008271 MF: secondary active sulfate transmembrane transporter activity;GO:0008272 BP: sulfate transport;GO:0015116 MF: sulfate transmembrane transporter activity;GO:0016020 CC: membrane;GO:0016021 CC: integral component of membrane;GO:0055085 BP: transmembrane transport	GO:0008271; GO:0008272; GO:0015116; GO:0016020; GO:0016021; GO:0055085
TraesCS4B01G086100	chr4B:86091981-86094494	1997.89	12.5257	Up	Up	0.752672	3.39549e-60	NADP-dependent alkenal double bond reductase	PF16884: N-terminal domain of oxidoreductase; PF00107: Zinc-binding dehydrogenase	IPR011032: GroES-like; IPR013149: Alcohol dehydrogenase, C-terminal; IPR016040: NAD(P)-binding domain; IPR020843: Polyketide synthase, enoylreductase domain	GO:0016491 MF: oxidoreductase activity;GO:0055114 BP: oxidation-reduction process	GO:0016491; GO:0055114
TraesCS6B01G103900	chr6B:82526816-82527918	296.259	12.5215	Up	Up	1.19486	2.57434e-24	Xylanase inhibitor protein 1	PF00704: Glycosyl hydrolases family 18	IPR001223: Glycoside hydrolase family 18, catalytic domain; IPR017853: Glycoside hydrolase superfamily	GO:0005975 BP: carbohydrate metabolic process	GO:0005975
TraesCS3D01G045800	chr3D:17433235-17433693	504.01	12.5148	Up	Up	1.23151	6.47453e-23	Heat shock protein	PF00011: Hsp20/alpha crystallin family	IPR002068: Alpha crystallin/Hsp20 domain; IPR008978: HSP20-like chaperone	-	-
TraesCS3B01G130900	chr3B:112947708-112948444	493.286	12.489	Up	Up	1.24782	2.9477e-22	Heat shock protein	PF00011: Hsp20/alpha crystallin family	IPR002068: Alpha crystallin/Hsp20 domain; IPR008978: HSP20-like chaperone	-	-
TraesCS3A01G050700	chr3A:26870951-26872369	270.42	12.4661	Up	Up	1.23836	1.67164e-22	GMP synthase [glutamine-hydrolyzing]	PF07722: Peptidase C26	IPR011697: Peptidase C26; IPR017926: Glutamine amidotransferase; IPR029062: Class I glutamine amidotransferase-like	GO:0006541 BP: glutamine metabolic process;GO:0016787 MF: hydrolase activity	GO:0006541; GO:0016787
TraesCS4D01G032100	chr4D:14909287-14910096	261.175	12.4283	Up	Up	1.23085	1.23234e-22	Germin-like protein 1-1	PF00190: Cupin	IPR006045: Cupin 1; IPR011051: RmlC-like cupin domain; IPR014710: RmlC-like jelly roll fold; IPR019780: Germin, manganese binding site	GO:0030145 MF: manganese ion binding;GO:0045735 MF: nutrient reservoir activity	GO:0030145; GO:0045735
TraesCS1A01G364000	chr1A:544176582-544177718	6527.65	12.4125	Up	Up	0.585518	2.24674e-97	Late embryogenesis abundant protein	PF02987: Late embryogenesis abundant protein	IPR004238: Late embryogenesis abundant protein LEA	-	-
TraesCS2A01G529900	chr2A:748078219-748080908	841.741	12.4088	Up	Up	1.1076	1.16678e-27	Cytochrome P450 family protein, expressed	PF00067: Cytochrome P450	IPR001128: Cytochrome P450; IPR002401: Cytochrome P450, E-class, group I; IPR017972: Cytochrome P450, conserved site	GO:0005506 MF: iron ion binding;GO:0016705 MF: oxidoreductase activity, acting on paired donors, with incorporation or reduction of molecular oxygen;GO:0020037 MF: heme binding;GO:0055114 BP: oxidation-reduction process	GO:0005506; GO:0016705; GO:0020037; GO:0055114
TraesCS3D01G496600	chr3D:588155481-588156163	229.109	12.3902	Up	Up	1.28472	9.92826e-21	FMN-dependent NADPH-azoreductase	PF03358: NADPH-dependent FMN reductase	IPR005025: NADPH-dependent FMN reductase-like; IPR029039: Flavoprotein-like domain	GO:0016491 MF: oxidoreductase activity	GO:0016491
TraesCS4D01G212500	chr4D:365506981-365507656	827.802	12.3695	Up	Up	1.08346	1.08267e-28	Heat-shock protein	PF00011: Hsp20/alpha crystallin family	IPR002068: Alpha crystallin/Hsp20 domain; IPR008978: HSP20-like chaperone	-	-
TraesCS5A01G369800	chr5A:569677464-569677991	215.42	12.3104	Up	Up	1.58704	9.97217e-14	Dehydrin	PF00257: Dehydrin	IPR000167: Dehydrin; IPR030513: Dehydrin, conserved site	GO:0006950 BP: response to stress;GO:0009415 BP: response to water	GO:0006950; GO:0009415
TraesCS1A01G295800	chr1A:490794344-490797100	406.523	12.2555	Up	Up	1.23071	4.83853e-22	Phosphatidylethanolamine-binding protein	PF01161: Phosphatidylethanolamine-binding protein	IPR005247: YbhB/YbcL; IPR008914: Phosphatidylethanolamine-binding protein	-	-
TraesCS3B01G551600	chr3B:786510737-786511419	399.153	12.2521	Up	Up	1.70254	6.07168e-12	FMN-dependent NADPH-azoreductase	PF03358: NADPH-dependent FMN reductase	IPR005025: NADPH-dependent FMN reductase-like; IPR029039: Flavoprotein-like domain	GO:0016491 MF: oxidoreductase activity	GO:0016491
TraesCS1B01G323400	chr1B:548515226-548515579	197.314	12.192	Up	No change	1.2165	2.58322e-22	VQ motif-containing protein	-	-	-	-
TraesCS3B01G130500	chr3B:112835317-112836128	397.08	12.1541	Up	Up	1.21558	3.25654e-22	Heat shock protein	PF00011: Hsp20/alpha crystallin family	IPR002068: Alpha crystallin/Hsp20 domain; IPR008978: HSP20-like chaperone	-	-
TraesCS3D01G192100	chr3D:182202495-182203818	190.75	12.144	Up	Up	1.20901	2.07414e-22	Late embryogenesis abundant protein, putative	PF02987: Late embryogenesis abundant protein	IPR004238: Late embryogenesis abundant protein LEA	-	-
TraesCS2B01G047400	chr2B:23580771-23583241	2748.24	12.0955	Up	Up	0.53872	3.62241e-109	Heat shock protein 90	PF02518: Histidine kinase-, DNA gyrase B-, and HSP90-like ATPase; PF00183: Hsp90 protein	IPR001404: Heat shock protein Hsp90 family; IPR003594: Histidine kinase-like ATPase, C-terminal domain; IPR019805: Heat shock protein Hsp90, conserved site; IPR020568: Ribosomal protein S5 domain 2-type fold; IPR020575: Heat shock protein Hsp90, N-terminal	GO:0005524 MF: ATP binding;GO:0006457 BP: protein folding;GO:0006950 BP: response to stress;GO:0051082 MF: unfolded protein binding	GO:0005524; GO:0006457; GO:0006950; GO:0051082
TraesCS4A01G229900	chr4A:539147640-539153101	418.577	12.0893	Up	Up	1.23549	2.58938e-21	NADP-dependent alkenal double bond reductase	PF16884: N-terminal domain of oxidoreductase; PF00107: Zinc-binding dehydrogenase	IPR011032: GroES-like; IPR013149: Alcohol dehydrogenase, C-terminal; IPR016040: NAD(P)-binding domain; IPR020843: Polyketide synthase, enoylreductase domain	GO:0016491 MF: oxidoreductase activity;GO:0055114 BP: oxidation-reduction process	GO:0016491; GO:0055114
TraesCS5B01G272900	chr5B:458390688-458391604	190.493	12.0694	Up	Up	1.22302	1.1595e-21	DBH-like monooxygenase protein 2	-	-	-	-
TraesCS7A01G030100	chr7A:12197528-12202315	176.662	12.0218	Up	Up	1.19579	1.90476e-22	Seed maturation protein	PF03760: Late embryogenesis abundant (LEA) group 1	IPR005513: Late embryogenesis abundant protein, LEA-25/LEA-D113	GO:0009793 BP: embryo development ending in seed dormancy	GO:0009793
TraesCS6D01G222600	chr6D:314056149-314056946	183.526	12.0174	Up	No change	1.31474	1.04059e-18	Homeobox protein, putative	PF00046: Homeobox domain; PF02183: Homeobox associated leucine zipper	IPR000047: Helix-turn-helix motif; IPR001356: Homeobox domain; IPR003106: Leucine zipper, homeobox-associated; IPR009057: Homeobox domain-like; IPR017970: Homeobox, conserved site	GO:0003677 MF: DNA binding;GO:0003700 MF: transcription factor activity, sequence-specific DNA binding;GO:0006355 BP: regulation of transcription, DNA-templated;GO:0043565 MF: sequence-specific DNA binding	GO:0003677; GO:0003700; GO:0006355; GO:0043565
TraesCS5D01G343200	chr5D:431228638-431235266	324.934	12.0107	Up	Up	1.19645	2.20042e-22	Pimeloyl-[acyl-carrier protein] methyl ester esterase	PF00561: alpha/beta hydrolase fold	IPR000073: Alpha/beta hydrolase fold-1; IPR029058: Alpha/Beta hydrolase fold	-	-
TraesCS5B01G257000	chr5B:439650507-439651562	182.525	11.9932	Up	Up	1.49237	1.14351e-14	Heat shock protein, putative	PF00011: Hsp20/alpha crystallin family	IPR002068: Alpha crystallin/Hsp20 domain; IPR008978: HSP20-like chaperone	-	-
TraesCS3B01G049800	chr3B:25056583-25057038	624.058	11.9743	Up	Up	1.46846	4.49189e-15	Heat shock protein	PF00011: Hsp20/alpha crystallin family	IPR002068: Alpha crystallin/Hsp20 domain; IPR008978: HSP20-like chaperone	-	-
TraesCS2D01G311400	chr2D:400297804-400298463	174.248	11.9452	Up	Up	1.23695	8.82607e-21	Heat-shock protein, putative	PF00011: Hsp20/alpha crystallin family	IPR002068: Alpha crystallin/Hsp20 domain; IPR008978: HSP20-like chaperone	-	-
TraesCS2D01G033200	chr2D:12882738-12885228	2564.34	11.9442	Up	Up	0.540404	8.25283e-106	Heat shock protein 90	PF02518: Histidine kinase-, DNA gyrase B-, and HSP90-like ATPase; PF00183: Hsp90 protein	IPR001404: Heat shock protein Hsp90 family; IPR003594: Histidine kinase-like ATPase, C-terminal domain; IPR019805: Heat shock protein Hsp90, conserved site; IPR020568: Ribosomal protein S5 domain 2-type fold; IPR020575: Heat shock protein Hsp90, N-terminal	GO:0005524 MF: ATP binding;GO:0006457 BP: protein folding;GO:0006950 BP: response to stress;GO:0051082 MF: unfolded protein binding	GO:0005524; GO:0006457; GO:0006950; GO:0051082
TraesCS3B01G131200	chr3B:113503660-113504398	605.917	11.9272	Up	Up	1.05748	5.05094e-28	Heat-shock protein, putative	PF00011: Hsp20/alpha crystallin family	IPR002068: Alpha crystallin/Hsp20 domain; IPR008978: HSP20-like chaperone	-	-
TraesCS3D01G514300	chr3D:598048044-598049225	170.487	11.9197	Up	Up	1.20668	1.0569e-21	Progesterone 5-beta-reductase	PF01370: NAD dependent epimerase/dehydratase family	IPR001509: NAD-dependent epimerase/dehydratase; IPR016040: NAD(P)-binding domain	GO:0003824 MF: catalytic activity;GO:0050662 MF: coenzyme binding	GO:0003824; GO:0050662
TraesCS3B01G049900	chr3B:25121538-25122317	325.845	11.9149	Up	Up	1.79507	2.649e-10	Heat shock protein	PF00011: Hsp20/alpha crystallin family	IPR002068: Alpha crystallin/Hsp20 domain; IPR008978: HSP20-like chaperone	-	-
TraesCS6B01G383800	chr6B:658577821-658578428	162.638	11.8997	Up	Up	2.07431	6.15631e-08	Dehydrin	PF00257: Dehydrin	IPR000167: Dehydrin; IPR030513: Dehydrin, conserved site	GO:0006950 BP: response to stress;GO:0009415 BP: response to water	GO:0006950; GO:0009415
TraesCS5B01G464200	chr5B:639120546-639122007	236.82	11.8733	Up	Up	1.20317	1.16109e-21	Nuclear egress protein 2	PF07762: Protein of unknown function (DUF1618)	IPR011676: Domain of unknown function DUF1618	-	-
TraesCS4B01G205700	chr4B:437949085-437951192	1687.34	11.8453	Up	Up	0.616242	4.02796e-80	70 kDa heat shock protein	PF00012: Hsp70 protein	IPR013126: Heat shock protein 70 family; IPR018181: Heat shock protein 70, conserved site; IPR029047: Heat shock protein 70kD, peptide-binding domain; IPR029048: Heat shock protein 70kD, C-terminal domain	-	-
TraesCS3B01G247200	chr3B:393227665-393229669	157.463	11.8037	Up	Up	1.25914	1.23691e-19	Chaperone protein DnaJ	PF00226: DnaJ domain	IPR001623: DnaJ domain; IPR018253: DnaJ domain, conserved site	-	-
TraesCS7D01G202500	chr7D:161060410-161060853	152.674	11.7891	Up	Up	1.25489	1.02699e-19	Sodium-dependent neutral amino acid transporter B(0)AT1	-	-	-	-
TraesCS2B01G132100	chr2B:98433363-98434942	153.165	11.7879	Up	Up	1.27287	3.48699e-19	UDP-glycosyltransferase	PF00201: UDP-glucoronosyl and UDP-glucosyl transferase	IPR002213: UDP-glucuronosyl/UDP-glucosyltransferase	GO:0008152 BP: metabolic process;GO:0016758 MF: transferase activity, transferring hexosyl groups	GO:0008152; GO:0016758
TraesCS3A01G113100	chr3A:80413047-80413827	1660.47	11.7784	Up	Up	0.637097	3.74006e-74	Heat shock protein	PF00011: Hsp20/alpha crystallin family	IPR002068: Alpha crystallin/Hsp20 domain; IPR008978: HSP20-like chaperone	-	-
TraesCS5B01G426700	chr5B:602483588-602484123	146.666	11.7588	Up	No change	1.74875	1.50571e-10	Dehydrin	PF00257: Dehydrin	IPR000167: Dehydrin; IPR030513: Dehydrin, conserved site	GO:0006950 BP: response to stress;GO:0009415 BP: response to water	GO:0006950; GO:0009415
TraesCS2B01G126800	chr2B:94940278-94941036	143.374	11.724	Up	Up	1.84753	1.69544e-09	GATA transcription factor-like protein	-	-	-	-
TraesCS4A01G325200	chr4A:612531673-612533481	167.932	11.7239	Up	Up	1.19181	1.57019e-21	F-box family protein	-	IPR001810: F-box domain; IPR032675: Leucine-rich repeat domain, L domain-like	GO:0005515 MF: protein binding	GO:0005515
TraesCS3D01G045500	chr3D:17391738-17392193	1591.09	11.7072	Up	Up	0.722045	3.62537e-57	Heat shock protein	PF00011: Hsp20/alpha crystallin family	IPR002068: Alpha crystallin/Hsp20 domain; IPR008978: HSP20-like chaperone	-	-
TraesCS2D01G336900	chr2D:430439899-430441968	3290.48	11.6614	Up	Up	0.43524	2.6785e-155	Aldo/keto reductase family protein	PF00248: Aldo/keto reductase family	IPR023210: NADP-dependent oxidoreductase domain	-	-
TraesCS3D01G115200	chr3D:68430483-68431261	273.207	11.6451	Up	Up	1.21422	1.64817e-20	Heat shock protein	PF00011: Hsp20/alpha crystallin family	IPR002068: Alpha crystallin/Hsp20 domain; IPR008978: HSP20-like chaperone	-	-
TraesCS4D01G200700	chr4D:348035522-348037087	9113.76	11.6203	Up	Up	0.72085	1.63218e-56	Glutathione-S-transferase	PF13417: Glutathione S-transferase, N-terminal domain; PF13410: Glutathione S-transferase, C-terminal domain	IPR004045: Glutathione S-transferase, N-terminal; IPR010987: Glutathione S-transferase, C-terminal-like; IPR012336: Thioredoxin-like fold	GO:0005515 MF: protein binding	GO:0005515
TraesCS3D01G102300	chr3D:54984309-54985904	650.239	11.6187	Up	Up	1.05484	9.16087e-27	Glycosyltransferase	PF00201: UDP-glucoronosyl and UDP-glucosyl transferase	IPR002213: UDP-glucuronosyl/UDP-glucosyltransferase	GO:0008152 BP: metabolic process;GO:0016758 MF: transferase activity, transferring hexosyl groups	GO:0008152; GO:0016758
TraesCS5B01G485200	chr5B:656726143-656728015	208.95	11.6083	Up	Up	1.27704	1.63925e-18	Cytochrome P450	PF00067: Cytochrome P450	IPR001128: Cytochrome P450; IPR002401: Cytochrome P450, E-class, group I; IPR017972: Cytochrome P450, conserved site	GO:0005506 MF: iron ion binding;GO:0016705 MF: oxidoreductase activity, acting on paired donors, with incorporation or reduction of molecular oxygen;GO:0020037 MF: heme binding;GO:0055114 BP: oxidation-reduction process	GO:0005506; GO:0016705; GO:0020037; GO:0055114
TraesCS4B01G001900	chr4B:1080301-1080693	130.181	11.5889	Up	Up	1.63394	1.25333e-11	Ethylene-responsive transcription factor	PF00847: AP2 domain	IPR001471: AP2/ERF domain; IPR016177: DNA-binding domain	GO:0003677 MF: DNA binding;GO:0003700 MF: transcription factor activity, sequence-specific DNA binding;GO:0006355 BP: regulation of transcription, DNA-templated	GO:0003677; GO:0003700; GO:0006355
TraesCS5D01G558800	chr5D:560329192-560329740	133.973	11.5874	Up	Up	1.24621	2.48987e-19	AWPM-19-like membrane family protein	PF05512: AWPM-19-like family	IPR008390: AWPM-19-like	-	-
TraesCS6B01G059000	chr6B:38971209-38972077	140.354	11.5622	Up	Up	1.20397	1.46131e-20	Heavy metal-associated domain containing protein, expressed	PF00403: Heavy-metal-associated domain	IPR006121: Heavy metal-associated domain, HMA	GO:0030001 BP: metal ion transport;GO:0046872 MF: metal ion binding	GO:0030001; GO:0046872
TraesCS6D01G127900	chr6D:91842637-91844073	4360.68	11.5544	Up	Up	0.516569	2.38971e-108	Aldo/keto reductase family oxidoreductase	PF00248: Aldo/keto reductase family	IPR023210: NADP-dependent oxidoreductase domain	-	-
TraesCS6D01G322300	chr6D:429383365-429383997	933.052	11.5531	Up	Up	0.866133	6.69462e-39	Heat-shock protein, putative	PF00011: Hsp20/alpha crystallin family	IPR002068: Alpha crystallin/Hsp20 domain; IPR008978: HSP20-like chaperone	-	-
TraesCS3D01G218800	chr3D:298057872-298059157	131.763	11.5438	Up	Up	1.31858	3.10751e-17	Chaperone protein DnaJ	PF00226: DnaJ domain	IPR001623: DnaJ domain; IPR018253: DnaJ domain, conserved site	-	-
TraesCS2B01G609600	chr2B:789608779-789611255	776.849	11.5364	Up	Up	0.873376	3.67467e-38	Glutathione S-transferase	PF13417: Glutathione S-transferase, N-terminal domain; PF00043: Glutathione S-transferase, C-terminal domain	IPR004045: Glutathione S-transferase, N-terminal; IPR004046: Glutathione S-transferase, C-terminal; IPR010987: Glutathione S-transferase, C-terminal-like; IPR012336: Thioredoxin-like fold	GO:0005515 MF: protein binding	GO:0005515
TraesCS1A01G416700	chr1A:574938084-574938521	452.438	11.5235	Up	Up	1.11298	9.31794e-24	Programmed cell death protein 4	-	-	-	-
TraesCS5A01G475300	chr5A:650554068-650555114	239.418	11.5234	Up	Up	1.20286	1.82134e-20	rRNA N-glycosidase	PF00161: Ribosome inactivating protein	IPR001574: Ribosome-inactivating protein; IPR016138: Ribosome-inactivating protein, subdomain 1; IPR017988: Ribosome-inactivating protein conserved site; IPR017989: Ribosome-inactivating protein type 1/2	GO:0017148 BP: negative regulation of translation;GO:0030598 MF: rRNA N-glycosylase activity	GO:0017148; GO:0030598
TraesCS4D01G206500	chr4D:354051230-354051938	124.123	11.5201	Up	Up	1.20812	2.76354e-20	dessication-induced 1VOC superfamily protein	PF00903: Glyoxalase/Bleomycin resistance protein/Dioxygenase superfamily	IPR004360: Glyoxalase/fosfomycin resistance/dioxygenase domain; IPR029068: Glyoxalase/Bleomycin resistance protein/Dihydroxybiphenyl dioxygenase	-	-
TraesCS1D01G089900	chr1D:75915179-75916731	639.401	11.499	Up	Up	1.05341	2.63898e-26	Agmatine coumaroyltransferase-1	PF02458: Transferase family	IPR003480: Transferase	GO:0016747 MF: transferase activity, transferring acyl groups other than amino-acyl groups	GO:0016747
TraesCS2A01G534600	chr2A:750148150-750149895	340.716	11.4952	Up	Up	1.21187	4.40859e-20	Cytochrome P450	PF00067: Cytochrome P450	IPR001128: Cytochrome P450; IPR002401: Cytochrome P450, E-class, group I; IPR017972: Cytochrome P450, conserved site	GO:0005506 MF: iron ion binding;GO:0016705 MF: oxidoreductase activity, acting on paired donors, with incorporation or reduction of molecular oxygen;GO:0020037 MF: heme binding;GO:0055114 BP: oxidation-reduction process	GO:0005506; GO:0016705; GO:0020037; GO:0055114
TraesCS2A01G269600	chr2A:435641621-435642033	189.688	11.4793	Up	Up	1.24862	6.44558e-19	BHLH transcription factor	-	-	-	-
TraesCS3A01G082900	chr3A:53414168-53416181	1163.53	11.4675	Up	Up	0.660978	2.32729e-65	Cytochrome P450 family protein	PF00067: Cytochrome P450	IPR001128: Cytochrome P450; IPR002401: Cytochrome P450, E-class, group I	GO:0005506 MF: iron ion binding;GO:0016705 MF: oxidoreductase activity, acting on paired donors, with incorporation or reduction of molecular oxygen;GO:0020037 MF: heme binding;GO:0055114 BP: oxidation-reduction process	GO:0005506; GO:0016705; GO:0020037; GO:0055114
TraesCS7B01G267300	chr7B:490432075-490433223	116.923	11.4476	Up	No change	1.20856	5.00022e-20	Heat shock transcription factor	PF00447: HSF-type DNA-binding	IPR000232: Heat shock factor (HSF)-type, DNA-binding; IPR011991: Winged helix-turn-helix DNA-binding domain	GO:0003700 MF: transcription factor activity, sequence-specific DNA binding;GO:0005634 CC: nucleus;GO:0006355 BP: regulation of transcription, DNA-templated;GO:0043565 MF: sequence-specific DNA binding	GO:0003700; GO:0005634; GO:0006355; GO:0043565
TraesCS5D01G558900	chr5D:560338043-560338975	117.332	11.3992	Up	Up	1.55768	2.55654e-12	AWPM-19-like membrane family protein	PF05512: AWPM-19-like family	IPR008390: AWPM-19-like	-	-
TraesCS2B01G471600	chr2B:668047737-668048099	112.867	11.389	Up	No change	3.20783	0.00123	Seed maturation protein	PF03760: Late embryogenesis abundant (LEA) group 1	IPR005513: Late embryogenesis abundant protein, LEA-25/LEA-D113	GO:0009793 BP: embryo development ending in seed dormancy	GO:0009793
TraesCS2D01G417100	chr2D:531473584-531476093	232.341	11.3783	Up	Up	1.25551	2.09601e-18	Calcium-binding EF-hand family protein	-	IPR002048: EF-hand domain; IPR011992: EF-hand domain pair; IPR018247: EF-Hand 1, calcium-binding site	GO:0005509 MF: calcium ion binding	GO:0005509
TraesCS3A01G061600	chr3A:36920288-36922275	276.422	11.3236	Up	Up	1.21801	2.51847e-19	Cytochrome P450	PF00067: Cytochrome P450	IPR001128: Cytochrome P450; IPR002401: Cytochrome P450, E-class, group I; IPR017972: Cytochrome P450, conserved site	GO:0005506 MF: iron ion binding;GO:0016705 MF: oxidoreductase activity, acting on paired donors, with incorporation or reduction of molecular oxygen;GO:0020037 MF: heme binding;GO:0055114 BP: oxidation-reduction process	GO:0005506; GO:0016705; GO:0020037; GO:0055114
TraesCS5D01G379200	chr5D:450373602-450374449	599.974	11.3212	Up	Up	0.896712	6.32534e-35	Dehydrin	PF00257: Dehydrin	IPR000167: Dehydrin; IPR030513: Dehydrin, conserved site	GO:0006950 BP: response to stress;GO:0009415 BP: response to water	GO:0006950; GO:0009415
TraesCS7B01G325700	chr7B:578384932-578385654	111.95	11.3193	Up	Up	1.21996	2.97398e-19	RNA-binding protein	PF00076: RNA recognition motif. (a.k.a. RRM, RBD, or RNP domain)	IPR000504: RNA recognition motif domain	GO:0003676 MF: nucleic acid binding	GO:0003676
TraesCS1D01G424500	chr1D:478819630-478820055	407.061	11.3176	Up	Up	1.06135	3.82317e-25	Programmed cell death protein 4	-	-	-	-
TraesCS2D01G164800	chr2D:109128074-109128667	111.646	11.293	Up	Up	1.25058	2.78916e-18	Glycosyltransferase	-	-	-	-
TraesCS4A01G290800	chr4A:594364173-594364763	239.648	11.2915	Up	Up	1.19055	4.45917e-20	VQ motif-containing protein	PF05678: VQ motif	IPR008889: VQ	-	-
TraesCS1D01G307600	chr1D:403939618-403940844	593.335	11.2825	Up	Up	0.890106	3.39489e-35	N-methyl-L-tryptophan oxidase	PF01266: FAD dependent oxidoreductase	IPR006076: FAD dependent oxidoreductase; IPR023753: FAD/NAD(P)-binding domain	GO:0016491 MF: oxidoreductase activity;GO:0055114 BP: oxidation-reduction process	GO:0016491; GO:0055114
TraesCS7B01G326200	chr7B:579667083-579669220	417.156	11.2728	Up	Up	1.25542	4.38213e-18	Protein phosphatase 2C	PF00481: Protein phosphatase 2C	IPR000222: PPM-type phosphatase, divalent cation binding; IPR001932: PPM-type phosphatase domain	GO:0003824 MF: catalytic activity;GO:0043169 MF: cation binding	GO:0003824; GO:0043169
TraesCS5A01G424800	chr5A:610184966-610185696	107.269	11.2552	Up	No change	1.869	1.19956e-08	Dehydrin	PF00257: Dehydrin	IPR000167: Dehydrin; IPR030513: Dehydrin, conserved site	GO:0006950 BP: response to stress;GO:0009415 BP: response to water	GO:0006950; GO:0009415
TraesCS5B01G181800	chr5B:331311574-331312992	355.375	11.2494	Up	Up	1.2445	2.5763e-18	F-box family protein-like protein	-	IPR001810: F-box domain	GO:0005515 MF: protein binding	GO:0005515
TraesCS1B01G421800	chr1B:645319794-645320625	102.017	11.2353	Up	Up	1.22817	9.72323e-19	Clavata3/ESR (CLE) gene family member	-	-	-	-
TraesCS3D01G046600	chr3D:17580857-17581312	873.903	11.2285	Up	Up	1.31478	1.91968e-16	Heat shock protein	PF00011: Hsp20/alpha crystallin family	IPR002068: Alpha crystallin/Hsp20 domain; IPR008978: HSP20-like chaperone	-	-
TraesCS4D01G226000	chr4D:384975222-384976356	217.12	11.2155	Up	Up	1.27942	2.82539e-17	Heat shock protein	PF00011: Hsp20/alpha crystallin family	IPR002068: Alpha crystallin/Hsp20 domain; IPR008978: HSP20-like chaperone	-	-
TraesCS4A01G404500	chr4A:678127175-678131168	300.238	11.2144	Up	Up	1.25014	4.73664e-18	Protein DETOXIFICATION	PF01554: MatE	IPR002528: Multi antimicrobial extrusion protein	GO:0006855 BP: drug transmembrane transport;GO:0015238 MF: drug transmembrane transporter activity;GO:0015297 MF: antiporter activity;GO:0016020 CC: membrane;GO:0055085 BP: transmembrane transport	GO:0006855; GO:0015238; GO:0015297; GO:0016020; GO:0055085
TraesCS4D01G357900	chr4D:505999122-506003500	449.555	11.2046	Up	Up	1.26891	1.62279e-17	BAG family molecular chaperone regulator 6	PF02179: BAG domain	IPR000048: IQ motif, EF-hand binding site; IPR003103: BAG domain	GO:0005515 MF: protein binding;GO:0051087 MF: chaperone binding	GO:0005515; GO:0051087
TraesCS4B01G059200	chr4B:50403460-50404113	853.686	11.1998	Up	Up	0.741574	1.11233e-49	Phosphatidylinositol 4-phosphate 5-kinase 4	-	-	-	-
TraesCS5D01G421100	chr5D:481425510-481426918	126.752	11.1753	Up	Up	1.2367	2.64412e-18	NAC domain protein,	PF02365: No apical meristem (NAM) protein	IPR003441: NAC domain	GO:0003677 MF: DNA binding;GO:0006355 BP: regulation of transcription, DNA-templated	GO:0003677; GO:0006355
TraesCS4B01G059500	chr4B:50729404-50731461	194.36	11.17	Up	Up	1.22035	9.29826e-19	ethylene-dependent gravitropism-deficient and yellow-green-like 2	-	-	-	-
TraesCS1D01G237100	chr1D:326171974-326173299	919.108	11.1633	Up	Up	0.723008	6.70957e-52	Eukaryotic peptide chain release factor subunit 1-1	PF03463: eRF1 domain 1; PF03464: eRF1 domain 2; PF03465: eRF1 domain 3	IPR004403: Peptide chain release factor eRF1/aRF1; IPR005140: eRF1 domain 1/Pelota-like; IPR005141: eRF1 domain 2; IPR005142: eRF1 domain 3; IPR024049: Peptide Chain Release Factor eRF1/aRF1, N-terminal; IPR029064: 50S ribosomal protein L30e-like	GO:0005737 CC: cytoplasm;GO:0006415 BP: translational termination;GO:0016149 MF: translation release factor activity, codon specific	GO:0005737; GO:0006415; GO:0016149
TraesCS6D01G333600	chr6D:435962626-435963238	98.0984	11.1575	Up	Up	2.40617	1.60293e-05	Dehydrin	PF00257: Dehydrin	IPR000167: Dehydrin; IPR030513: Dehydrin, conserved site	GO:0006950 BP: response to stress;GO:0009415 BP: response to water	GO:0006950; GO:0009415
TraesCS3D01G514400	chr3D:598060797-598062191	239.685	11.1422	Up	Up	1.23353	2.72722e-18	Progesterone 5-beta-reductase	PF01370: NAD dependent epimerase/dehydratase family	IPR001509: NAD-dependent epimerase/dehydratase; IPR016040: NAD(P)-binding domain	GO:0003824 MF: catalytic activity;GO:0050662 MF: coenzyme binding	GO:0003824; GO:0050662
TraesCS3D01G429900	chr3D:544353426-544354136	1106.71	11.1266	Up	Up	0.695095	9.82102e-56	Glutathione S-transferase	PF02798: Glutathione S-transferase, N-terminal domain; PF13410: Glutathione S-transferase, C-terminal domain	IPR004045: Glutathione S-transferase, N-terminal; IPR010987: Glutathione S-transferase, C-terminal-like; IPR012336: Thioredoxin-like fold	GO:0005515 MF: protein binding	GO:0005515
TraesCS7B01G079600	chr7B:89661849-89663252	192.071	11.0987	Up	Up	1.21533	1.12045e-18	Pentatricopeptide repeat-containing protein	PF01535: PPR repeat; PF12854: PPR repeat	IPR002885: Pentatricopeptide repeat; IPR011990: Tetratricopeptide-like helical domain	GO:0005515 MF: protein binding	GO:0005515
TraesCS6D01G332900	chr6D:435351117-435351898	93.5112	11.0957	Up	Up	1.24948	1.04821e-17	Dehydrin	PF00257: Dehydrin	IPR000167: Dehydrin; IPR030513: Dehydrin, conserved site	GO:0006950 BP: response to stress;GO:0009415 BP: response to water	GO:0006950; GO:0009415
TraesCS4D01G311500	chr4D:477911766-477913692	766.076	11.0942	Up	Up	0.765923	9.44472e-46	Glycosyltransferase	PF00201: UDP-glucoronosyl and UDP-glucosyl transferase	IPR002213: UDP-glucuronosyl/UDP-glucosyltransferase	GO:0008152 BP: metabolic process;GO:0016758 MF: transferase activity, transferring hexosyl groups	GO:0008152; GO:0016758
TraesCS2A01G075200	chr2A:33336934-33340397	92.2325	11.0906	Up	Up	1.22143	1.79251e-18	1-deoxy-D-xylulose-5-phosphate synthase, Transketolase	PF00456: Transketolase, thiamine diphosphate binding domain; PF02779: Transketolase, pyrimidine binding domain; PF02780: Transketolase, C-terminal domain	IPR005474: Transketolase, N-terminal; IPR005475: Transketolase-like, pyrimidine-binding domain; IPR005478: Transketolase, bacterial-like; IPR009014: Transketolase C-terminal/Pyruvate-ferredoxin oxidoreductase domain II; IPR029061: Thiamin diphosphate-binding fold; IPR033248: Transketolase, C-terminal domain	GO:0003824 MF: catalytic activity;GO:0004802 MF: transketolase activity;GO:0008152 BP: metabolic process	GO:0003824; GO:0004802; GO:0008152
TraesCS6A01G091400	chr6A:60093691-60094385	90.501	11.0778	Up	No change	1.2094	8.761e-19	Late embryogenesis abundant protein	-	-	-	-
TraesCS4B01G053900	chr4B:42531435-42532150	90.7075	11.068	Up	No change	1.23891	6.5528e-18	late embryogenesis abundant protein	-	-	-	-
TraesCS3A01G216800	chr3A:395757730-395761295	94.5251	11.0576	Up	Up	1.2157	1.5582e-18	Chaperone protein DnaJ	PF00226: DnaJ domain	IPR001623: DnaJ domain; IPR018253: DnaJ domain, conserved site	-	-
TraesCS3A01G137300	chr3A:114444122-114445413	195.553	11.0538	Up	Up	1.21643	1.68178e-18	Polypyrimidine tract-binding-like protein, putative	-	-	-	-
TraesCS2A01G113500	chr2A:65089390-65090802	99.8597	11.0494	Up	Up	1.31527	6.1146e-16	UDP-glycosyltransferase	PF00201: UDP-glucoronosyl and UDP-glucosyl transferase	IPR002213: UDP-glucuronosyl/UDP-glucosyltransferase	GO:0008152 BP: metabolic process;GO:0016758 MF: transferase activity, transferring hexosyl groups	GO:0008152; GO:0016758
TraesCS4A01G037200	chr4A:29380545-29382040	172.49	11.044	Up	No change	1.19921	5.57976e-19	6-hydroxynicotinate 3-monooxygenase	PF01494: FAD binding domain	IPR002938: FAD-binding domain; IPR023753: FAD/NAD(P)-binding domain	GO:0016491 MF: oxidoreductase activity;GO:0055114 BP: oxidation-reduction process;GO:0071949 MF: FAD binding	GO:0016491; GO:0055114; GO:0071949
TraesCS7A01G360400	chr7A:533995324-533996694	172.522	11.0337	Up	Up	1.2053	9.20069e-19	Heat shock transcription factor family protein	PF00447: HSF-type DNA-binding	IPR000232: Heat shock factor (HSF)-type, DNA-binding; IPR011991: Winged helix-turn-helix DNA-binding domain	GO:0003700 MF: transcription factor activity, sequence-specific DNA binding;GO:0005634 CC: nucleus;GO:0006355 BP: regulation of transcription, DNA-templated;GO:0043565 MF: sequence-specific DNA binding	GO:0003700; GO:0005634; GO:0006355; GO:0043565
TraesCS7A01G199300	chr7A:162400227-162400457	87.9318	11.0258	Up	Up	1.22282	3.14399e-18	T-box transcription factor TBX6	-	-	-	-
TraesCS3D01G477600	chr3D:577500029-577500853	87.6379	11.0112	Up	Up	1.68741	5.45451e-10	VQ motif-containing protein	PF05678: VQ motif	IPR008889: VQ	-	-
TraesCS7D01G484500	chr7D:594986790-594988770	657.913	11.0027	Up	Up	1.20954	1.54633e-18	Protein DETOXIFICATION	PF01554: MatE	IPR002528: Multi antimicrobial extrusion protein	GO:0006855 BP: drug transmembrane transport;GO:0015238 MF: drug transmembrane transporter activity;GO:0015297 MF: antiporter activity;GO:0016020 CC: membrane;GO:0055085 BP: transmembrane transport	GO:0006855; GO:0015238; GO:0015297; GO:0016020; GO:0055085
TraesCS3A01G506500	chr3A:728032515-728033330	331.89	11.002	Up	Up	1.03777	7.28884e-25	Progesterone 5-beta-reductase	-	IPR016040: NAD(P)-binding domain	-	-
TraesCS4D01G032200	chr4D:14914628-14915302	326.797	10.9626	Up	No change	1.08862	1.61397e-22	Germin-like protein 1-1	PF00190: Cupin	IPR001929: Germin; IPR006045: Cupin 1; IPR011051: RmlC-like cupin domain; IPR014710: RmlC-like jelly roll fold; IPR019780: Germin, manganese binding site	GO:0030145 MF: manganese ion binding;GO:0045735 MF: nutrient reservoir activity	GO:0030145; GO:0045735
TraesCS7B01G388700	chr7B:654949049-654953437	1098.92	10.9624	Up	Up	0.589472	4.97394e-75	BAG family molecular chaperone regulator 6	PF02179: BAG domain	IPR000048: IQ motif, EF-hand binding site; IPR003103: BAG domain	GO:0005515 MF: protein binding;GO:0051087 MF: chaperone binding	GO:0005515; GO:0051087
TraesCS5A01G424000	chr5A:609789773-609790597	1178.89	10.958	Up	Up	0.577302	3.89216e-78	Glutathione-S-transferase	PF02798: Glutathione S-transferase, N-terminal domain; PF13410: Glutathione S-transferase, C-terminal domain	IPR004045: Glutathione S-transferase, N-terminal; IPR010987: Glutathione S-transferase, C-terminal-like; IPR012336: Thioredoxin-like fold	GO:0005515 MF: protein binding	GO:0005515
TraesCS7D01G202400	chr7D:161057206-161057433	85.2205	10.9523	Up	Up	1.22711	7.06125e-18	nuclear factor kappa-B-binding protein	-	-	-	-
TraesCS6B01G374100	chr6B:646946222-646946873	602.776	10.9182	Up	Up	0.79853	7.66073e-41	Heat-shock protein, putative	PF00011: Hsp20/alpha crystallin family	IPR002068: Alpha crystallin/Hsp20 domain; IPR008978: HSP20-like chaperone	-	-
TraesCS1A01G047400	chr1A:29280083-29280666	80.0918	10.8974	Up	No change	1.22282	7.943e-18	Small integral membrane protein 14	-	-	-	-
TraesCS7A01G118600	chr7A:76481120-76482149	81.3842	10.8879	Up	No change	1.8305	1.849e-08	Subtilisin-like protease	PF00082: Subtilase family	IPR000209: Peptidase S8/S53 domain; IPR013783: Immunoglobulin-like fold; IPR023828: Peptidase S8, subtilisin, Ser-active site	GO:0004252 MF: serine-type endopeptidase activity;GO:0006508 BP: proteolysis	GO:0004252; GO:0006508
TraesCS7B01G116600	chr7B:135528384-135529775	81.4713	10.8824	Up	Up	1.22795	1.22546e-17	ADP,ATP carrier protein, mitochondrial	PF00153: Mitochondrial carrier protein	IPR002067: Mitochondrial carrier protein; IPR002113: Adenine nucleotide translocator 1; IPR018108: Mitochondrial substrate/solute carrier; IPR023395: Mitochondrial carrier domain	GO:0005215 MF: transporter activity;GO:0005743 CC: mitochondrial inner membrane;GO:0006810 BP: transport;GO:0055085 BP: transmembrane transport	GO:0005215; GO:0005743; GO:0006810; GO:0055085
TraesCS3D01G061900	chr3D:27059156-27061240	159.484	10.8787	Up	Up	1.24777	4.23988e-17	Cytochrome P450	PF00067: Cytochrome P450	IPR001128: Cytochrome P450; IPR002401: Cytochrome P450, E-class, group I; IPR017972: Cytochrome P450, conserved site	GO:0005506 MF: iron ion binding;GO:0016705 MF: oxidoreductase activity, acting on paired donors, with incorporation or reduction of molecular oxygen;GO:0020037 MF: heme binding;GO:0055114 BP: oxidation-reduction process	GO:0005506; GO:0016705; GO:0020037; GO:0055114
TraesCS6D01G248600	chr6D:351986872-351988037	173.321	10.8758	Up	Up	1.21772	6.69538e-18	Polyubiquitin	PF00240: Ubiquitin family	IPR000626: Ubiquitin domain; IPR019954: Ubiquitin conserved site; IPR019956: Ubiquitin; IPR029071: Ubiquitin-related domain	GO:0005515 MF: protein binding	GO:0005515
TraesCS6D01G273000	chr6D:381982839-381984879	2410.94	10.8719	Up	Up	0.642423	3.14022e-62	Cytochrome P450	PF00067: Cytochrome P450	IPR001128: Cytochrome P450; IPR002401: Cytochrome P450, E-class, group I; IPR017972: Cytochrome P450, conserved site	GO:0005506 MF: iron ion binding;GO:0016705 MF: oxidoreductase activity, acting on paired donors, with incorporation or reduction of molecular oxygen;GO:0020037 MF: heme binding;GO:0055114 BP: oxidation-reduction process	GO:0005506; GO:0016705; GO:0020037; GO:0055114
TraesCS4D01G055700	chr4D:30556613-30558001	1271.68	10.8545	Up	Up	0.678342	1.07605e-55	Anthocyanin 5-aromatic acyltransferase	PF02458: Transferase family	IPR003480: Transferase	GO:0016747 MF: transferase activity, transferring acyl groups other than amino-acyl groups	GO:0016747
TraesCS3B01G395900	chr3B:623824626-623830505	1740.72	10.839	Up	No change	0.934461	1.36887e-29	Gamma-glutamyl phosphate reductase	PF00696: Amino acid kinase family; PF00171: Aldehyde dehydrogenase family	IPR000965: GPR domain; IPR001048: Aspartate/glutamate/uridylate kinase; IPR001057: Glutamate/acetylglutamate kinase; IPR005715: Glutamate 5-kinase/delta-1-pyrroline-5-carboxylate synthase; IPR005766: Delta l-pyrroline-5-carboxylate synthetase; IPR015590: Aldehyde dehydrogenase domain; IPR016161: Aldehyde/histidinol dehydrogenase; IPR016162: Aldehyde dehydrogenase N-terminal domain; IPR019797: Glu…	GO:0003824 MF: catalytic activity;GO:0004349 MF: glutamate 5-kinase activity;GO:0004350 MF: glutamate-5-semialdehyde dehydrogenase activity;GO:0005737 CC: cytoplasm;GO:0006561 BP: proline biosynthetic process;GO:0008152 BP: metabolic process;GO:0016491 MF: oxidoreductase activity;GO:0055114 BP: oxidation-reduction process	GO:0003824; GO:0004349; GO:0004350; GO:0005737; GO:0006561; GO:0008152; GO:0016491; GO:0055114
TraesCS1A01G308200	chr1A:499616444-499617673	80.0046	10.838	Up	Up	1.29266	7.0114e-16	tRNA uridine 5-carboxymethylaminomethyl modification enzyme MnmG	PF01266: FAD dependent oxidoreductase	IPR006076: FAD dependent oxidoreductase; IPR023753: FAD/NAD(P)-binding domain	GO:0016491 MF: oxidoreductase activity;GO:0055114 BP: oxidation-reduction process	GO:0016491; GO:0055114
TraesCS6D01G080300	chr6D:45966934-45967462	76.5976	10.8347	Up	No change	1.21505	7.58327e-18	Late embryogenesis abundant protein	-	-	-	-
TraesCS3B01G471600	chr3B:720182529-720183233	2292.73	10.832	Up	Up	0.467766	4.10301e-116	Glutathione S-transferase	PF13417: Glutathione S-transferase, N-terminal domain; PF13410: Glutathione S-transferase, C-terminal domain	IPR004045: Glutathione S-transferase, N-terminal; IPR010987: Glutathione S-transferase, C-terminal-like; IPR012336: Thioredoxin-like fold	GO:0005515 MF: protein binding	GO:0005515
TraesCS3D01G483000	chr3D:580586839-580587674	262.304	10.8264	Up	Up	1.25859	1.1409e-16	Glutathione S-transferase	PF02798: Glutathione S-transferase, N-terminal domain; PF00043: Glutathione S-transferase, C-terminal domain	IPR004045: Glutathione S-transferase, N-terminal; IPR004046: Glutathione S-transferase, C-terminal; IPR010987: Glutathione S-transferase, C-terminal-like; IPR012336: Thioredoxin-like fold	GO:0005515 MF: protein binding	GO:0005515
TraesCS3B01G130400	chr3B:112496506-112497228	282.965	10.8046	Up	Up	1.0568	3.46814e-23	Heat shock protein	PF00011: Hsp20/alpha crystallin family	IPR002068: Alpha crystallin/Hsp20 domain; IPR008978: HSP20-like chaperone	-	-
TraesCS5B01G170200	chr5B:314968157-314968588	74.2491	10.7803	Up	No change	1.24141	5.70039e-17	Seed maturation protein	PF03760: Late embryogenesis abundant (LEA) group 1	IPR005513: Late embryogenesis abundant protein, LEA-25/LEA-D113	GO:0009793 BP: embryo development ending in seed dormancy	GO:0009793
TraesCS6A01G350500	chr6A:582264814-582265572	73.5141	10.7774	Up	No change	1.26536	2.32578e-16	Dehydrin	PF00257: Dehydrin	IPR000167: Dehydrin; IPR030513: Dehydrin, conserved site	GO:0006950 BP: response to stress;GO:0009415 BP: response to water	GO:0006950; GO:0009415
TraesCS2B01G329900	chr2B:474543406-474544122	79.5982	10.7656	Up	Up	1.38299	8.08697e-14	Heat-shock protein, putative	PF00011: Hsp20/alpha crystallin family	IPR002068: Alpha crystallin/Hsp20 domain; IPR008978: HSP20-like chaperone	-	-
TraesCS7D01G026300	chr7D:12546514-12546873	76.9632	10.7513	Up	Up	1.26793	3.18094e-16	Seed maturation protein	PF03760: Late embryogenesis abundant (LEA) group 1	IPR005513: Late embryogenesis abundant protein, LEA-25/LEA-D113	GO:0009793 BP: embryo development ending in seed dormancy	GO:0009793
TraesCS2A01G546400	chr2A:755174828-755177119	123.232	10.7492	Up	Up	1.29125	1.13832e-15	Cytochrome P450 family protein, expressed	PF00067: Cytochrome P450	IPR001128: Cytochrome P450; IPR002401: Cytochrome P450, E-class, group I; IPR017972: Cytochrome P450, conserved site	GO:0005506 MF: iron ion binding;GO:0016705 MF: oxidoreductase activity, acting on paired donors, with incorporation or reduction of molecular oxygen;GO:0020037 MF: heme binding;GO:0055114 BP: oxidation-reduction process	GO:0005506; GO:0016705; GO:0020037; GO:0055114
TraesCS1A01G340100	chr1A:530257362-530260422	1725.57	10.7386	Up	Up	0.575563	1.62934e-75	ATP-dependent chaperone ClpB	PF02861: Clp amino terminal domain, pathogenicity island component; PF00004: ATPase family associated with various cellular activities (AAA); PF07724: AAA domain (Cdc48 subfamily); PF10431: C-terminal, D2-small domain, of ClpB protein	IPR001270: ClpA/B family; IPR003593: AAA+ ATPase domain; IPR003959: ATPase, AAA-type, core; IPR004176: Clp, N-terminal; IPR018368: ClpA/B, conserved site 1; IPR019489: Clp ATPase, C-terminal; IPR027417: P-loop containing nucleoside triphosphate hydrolase; IPR028299: ClpA/B, conserved site 2	GO:0005524 MF: ATP binding;GO:0019538 BP: protein metabolic process	GO:0005524; GO:0019538
TraesCS5B01G490800	chr5B:659625716-659626231	1042.18	10.6557	Up	Up	0.566002	7.19903e-77	Zinc finger protein	PF13912: C2H2-type zinc finger	IPR013087: Zinc finger C2H2-type	GO:0003676 MF: nucleic acid binding	GO:0003676
TraesCS3B01G130300	chr3B:112464964-112465703	1263.78	10.6546	Up	Up	0.51413	4.52221e-93	Heat shock protein	PF00011: Hsp20/alpha crystallin family	IPR002068: Alpha crystallin/Hsp20 domain; IPR008978: HSP20-like chaperone	-	-
TraesCS6A01G260900	chr6A:484408696-484410012	927.188	10.6394	Up	Up	0.618553	2.95493e-64	Hydroxycinnamoyl-CoA shikimate/quinate hydroxycinnamoyltransferase	PF02458: Transferase family	IPR003480: Transferase	GO:0016747 MF: transferase activity, transferring acyl groups other than amino-acyl groups	GO:0016747
TraesCS5D01G310500	chr5D:407019682-407021876	92.7288	10.6142	Up	Up	1.25726	4.33458e-16	NADP-dependent alkenal double bond reductase	PF16884: N-terminal domain of oxidoreductase; PF00107: Zinc-binding dehydrogenase	IPR011032: GroES-like; IPR013149: Alcohol dehydrogenase, C-terminal; IPR016040: NAD(P)-binding domain; IPR020843: Polyketide synthase, enoylreductase domain	GO:0016491 MF: oxidoreductase activity;GO:0055114 BP: oxidation-reduction process	GO:0016491; GO:0055114
TraesCS1A01G186400	chr1A:337655620-337656573	3181.9	10.6093	Up	Up	0.371904	4.79999e-176	Glutathione S-transferase	PF13417: Glutathione S-transferase, N-terminal domain; PF13410: Glutathione S-transferase, C-terminal domain	IPR004045: Glutathione S-transferase, N-terminal; IPR010987: Glutathione S-transferase, C-terminal-like; IPR012336: Thioredoxin-like fold	GO:0005515 MF: protein binding	GO:0005515
TraesCS3D01G138100	chr3D:96410669-96411799	69.2971	10.6057	Up	Up	1.30164	4.72986e-15	Polypyrimidine tract-binding-like protein, putative	-	-	-	-
TraesCS5B01G118200	chr5B:208701502-208703228	1401.8	10.5998	Up	Up	0.509964	1.2673e-93	Ethylene-responsive transcription factor	PF00847: AP2 domain	IPR001471: AP2/ERF domain; IPR016177: DNA-binding domain	GO:0003677 MF: DNA binding;GO:0003700 MF: transcription factor activity, sequence-specific DNA binding;GO:0006355 BP: regulation of transcription, DNA-templated	GO:0003677; GO:0003700; GO:0006355
TraesCS7A01G209800	chr7A:172417914-172419225	66.9258	10.5978	Up	Up	1.24006	1.82582e-16	ADP,ATP carrier protein, mitochondrial	PF00153: Mitochondrial carrier protein	IPR002067: Mitochondrial carrier protein; IPR002113: Adenine nucleotide translocator 1; IPR018108: Mitochondrial substrate/solute carrier; IPR023395: Mitochondrial carrier domain	GO:0005215 MF: transporter activity;GO:0005743 CC: mitochondrial inner membrane;GO:0006810 BP: transport;GO:0055085 BP: transmembrane transport	GO:0005215; GO:0005743; GO:0006810; GO:0055085
TraesCS5D01G266000	chr5D:370310980-370311837	67.2985	10.5802	Up	Up	1.23863	1.89384e-16	Heat shock protein, putative	PF00011: Hsp20/alpha crystallin family	IPR002068: Alpha crystallin/Hsp20 domain; IPR008978: HSP20-like chaperone	-	-
TraesCS2D01G006500	chr2D:3033992-3035747	711.826	10.5637	Up	Up	0.706069	9.0884e-49	Cytochrome P450	PF00067: Cytochrome P450	IPR001128: Cytochrome P450; IPR002401: Cytochrome P450, E-class, group I; IPR017972: Cytochrome P450, conserved site	GO:0005506 MF: iron ion binding;GO:0016705 MF: oxidoreductase activity, acting on paired donors, with incorporation or reduction of molecular oxygen;GO:0020037 MF: heme binding;GO:0055114 BP: oxidation-reduction process	GO:0005506; GO:0016705; GO:0020037; GO:0055114
TraesCS7D01G175900	chr7D:127752230-127753347	6273.85	10.5599	Up	Up	0.266166	0	12-oxophytodienoate reductase-like protein	PF00724: NADH:flavin oxidoreductase / NADH oxidase family	IPR001155: NADH:flavin oxidoreductase/NADH oxidase, N-terminal; IPR013785: Aldolase-type TIM barrel	GO:0003824 MF: catalytic activity;GO:0010181 MF: FMN binding;GO:0016491 MF: oxidoreductase activity;GO:0055114 BP: oxidation-reduction process	GO:0003824; GO:0010181; GO:0016491; GO:0055114
TraesCS7D01G030800	chr7D:16170317-16171635	2181.01	10.5253	Up	Up	0.455164	8.64728e-116	Glutathione S-transferase	PF13417: Glutathione S-transferase, N-terminal domain; PF13410: Glutathione S-transferase, C-terminal domain	IPR004045: Glutathione S-transferase, N-terminal; IPR010987: Glutathione S-transferase, C-terminal-like; IPR012336: Thioredoxin-like fold	GO:0005515 MF: protein binding	GO:0005515
TraesCS4A01G260500	chr4A:572881559-572882628	63.4662	10.521	Up	No change	1.24209	3.4281e-16	late embryogenesis abundant protein	-	-	-	-
TraesCS5B01G046000	chr5B:51633892-51634892	61.2458	10.4886	Up	Up	1.36491	1.72708e-13	Mitochondrial import inner membrane translocase subunit Tim17/Tim22/Tim23 family protein	PF02466: Tim17/Tim22/Tim23/Pmp24 family	IPR003397: Mitochondrial inner membrane translocase subunit Tim17/Tim22/Tim23/peroxisomal protein PMP24	-	-
TraesCS7B01G347100	chr7B:603657252-603657740	65.0165	10.4864	Up	Up	1.25729	1.00163e-15	Heat-shock protein, putative	PF00011: Hsp20/alpha crystallin family	IPR002068: Alpha crystallin/Hsp20 domain; IPR008978: HSP20-like chaperone	-	-
TraesCS3D01G084700	chr3D:42790329-42792121	75.8826	10.4776	Up	Up	1.22258	1.49282e-16	Cytochrome P450 family protein	PF00067: Cytochrome P450	IPR001128: Cytochrome P450; IPR002401: Cytochrome P450, E-class, group I	GO:0005506 MF: iron ion binding;GO:0016705 MF: oxidoreductase activity, acting on paired donors, with incorporation or reduction of molecular oxygen;GO:0020037 MF: heme binding;GO:0055114 BP: oxidation-reduction process	GO:0005506; GO:0016705; GO:0020037; GO:0055114
TraesCS3A01G512400	chr3A:732042394-732045034	60.8291	10.476	Up	Up	1.24703	6.11903e-16	Histidine decarboxylase	PF00282: Pyridoxal-dependent decarboxylase conserved domain	IPR002129: Pyridoxal phosphate-dependent decarboxylase; IPR015421: Pyridoxal phosphate-dependent transferase, major region, subdomain 1; IPR015422: Pyridoxal phosphate-dependent transferase, subdomain 2; IPR015424: Pyridoxal phosphate-dependent transferase; IPR021115: Pyridoxal-phosphate binding site	GO:0003824 MF: catalytic activity;GO:0016831 MF: carboxy-lyase activity;GO:0019752 BP: carboxylic acid metabolic process;GO:0030170 MF: pyridoxal phosphate binding	GO:0003824; GO:0016831; GO:0019752; GO:0030170
TraesCS5D01G491600	chr5D:525378594-525379115	1439.33	10.4752	Up	Up	0.465383	1.03883e-109	Zinc finger protein	PF13912: C2H2-type zinc finger	IPR013087: Zinc finger C2H2-type	GO:0003676 MF: nucleic acid binding	GO:0003676
TraesCS5A01G243900	chr5A:458202767-458203562	58.7728	10.4495	Up	No change	1.25312	1.01532e-15	Oil body-associated protein 1A	PF06884: Protein of unknown function (DUF1264)	IPR010686: Oil body-associated protein-like	-	-
TraesCS2D01G589400	chr2D:645932559-645934295	655.933	10.4381	Up	Up	0.791209	4.5466e-38	Glutathione S-transferase	PF02798: Glutathione S-transferase, N-terminal domain; PF00043: Glutathione S-transferase, C-terminal domain	IPR004045: Glutathione S-transferase, N-terminal; IPR004046: Glutathione S-transferase, C-terminal; IPR010987: Glutathione S-transferase, C-terminal-like; IPR012336: Thioredoxin-like fold	GO:0005515 MF: protein binding	GO:0005515
TraesCS1D01G293000	chr1D:392130863-392133372	60.7282	10.4377	Up	Up	1.27679	3.81085e-15	Aldose reductase	PF00248: Aldo/keto reductase family	IPR018170: Aldo/keto reductase, conserved site; IPR020471: Aldo/keto reductase; IPR023210: NADP-dependent oxidoreductase domain	GO:0016491 MF: oxidoreductase activity;GO:0055114 BP: oxidation-reduction process	GO:0016491; GO:0055114
TraesCS5A01G163500	chr5A:350515354-350515719	59.5475	10.4187	Up	No change	1.26338	2.14649e-15	Transmembrane protein, putative	-	-	-	-
TraesCS5A01G499800	chr5A:666225788-666226612	57.9848	10.406	Up	Up	2.09727	3.49841e-06	Calcium-dependent lipid-binding (CaLB domain) family protein	PF00168: C2 domain	IPR000008: C2 domain	GO:0005515 MF: protein binding	GO:0005515
TraesCS3B01G536100	chr3B:776120569-776121393	197.558	10.3803	Up	Up	1.61056	9.08966e-10	Glutathione S-transferase	PF13417: Glutathione S-transferase, N-terminal domain; PF00043: Glutathione S-transferase, C-terminal domain	IPR004045: Glutathione S-transferase, N-terminal; IPR004046: Glutathione S-transferase, C-terminal; IPR010987: Glutathione S-transferase, C-terminal-like; IPR012336: Thioredoxin-like fold	GO:0005515 MF: protein binding	GO:0005515
TraesCS4B01G225400	chr4B:471956428-471957605	322.82	10.3675	Up	Up	0.988134	2.26187e-24	Heat shock protein	PF00011: Hsp20/alpha crystallin family	IPR002068: Alpha crystallin/Hsp20 domain; IPR008978: HSP20-like chaperone	-	-
TraesCS6D01G094700	chr6D:59087501-59089084	1185.57	10.3668	Up	Up	0.592936	2.28189e-66	Glycosyltransferase	PF00201: UDP-glucoronosyl and UDP-glucosyl transferase	IPR002213: UDP-glucuronosyl/UDP-glucosyltransferase	GO:0008152 BP: metabolic process;GO:0016758 MF: transferase activity, transferring hexosyl groups	GO:0008152; GO:0016758
TraesCS7D01G114000	chr7D:69810400-69813142	110.717	10.3649	Up	No change	1.21082	1.62352e-16	Subtilisin-like protease	PF00082: Subtilase family	IPR000209: Peptidase S8/S53 domain; IPR013783: Immunoglobulin-like fold; IPR015500: Peptidase S8, subtilisin-related; IPR022398: Peptidase S8, subtilisin, His-active site; IPR023828: Peptidase S8, subtilisin, Ser-active site	GO:0004252 MF: serine-type endopeptidase activity;GO:0006508 BP: proteolysis	GO:0004252; GO:0006508
TraesCS2A01G516700	chr2A:740116714-740119015	92.3509	10.3573	Up	Up	1.26491	3.42872e-15	Tryptophan decarboxylase	PF00282: Pyridoxal-dependent decarboxylase conserved domain	IPR002129: Pyridoxal phosphate-dependent decarboxylase; IPR010977: Aromatic-L-amino-acid decarboxylase; IPR015421: Pyridoxal phosphate-dependent transferase, major region, subdomain 1; IPR015422: Pyridoxal phosphate-dependent transferase, subdomain 2; IPR015424: Pyridoxal phosphate-dependent transferase; IPR021115: Pyridoxal-phosphate binding site	GO:0003824 MF: catalytic activity;GO:0006520 BP: cellular amino acid metabolic process;GO:0016831 MF: carboxy-lyase activity;GO:0019752 BP: carboxylic acid metabolic process;GO:0030170 MF: pyridoxal phosphate binding	GO:0003824; GO:0006520; GO:0016831; GO:0019752; GO:0030170
TraesCS1A01G084600	chr1A:70906359-70906661	248.287	10.3525	Up	Up	1.43872	6.1035e-12	GTP cyclohydrolase 1 type 2 homolog	-	-	-	-
TraesCS2B01G177600	chr2B:152608437-152610784	5722.07	10.3475	Up	Up	0.30214	1.57545e-253	Cytochrome P450	PF00067: Cytochrome P450	IPR001128: Cytochrome P450; IPR002401: Cytochrome P450, E-class, group I; IPR017972: Cytochrome P450, conserved site	GO:0005506 MF: iron ion binding;GO:0016705 MF: oxidoreductase activity, acting on paired donors, with incorporation or reduction of molecular oxygen;GO:0020037 MF: heme binding;GO:0055114 BP: oxidation-reduction process	GO:0005506; GO:0016705; GO:0020037; GO:0055114
TraesCS5B01G491200	chr5B:659739543-659744135	2248.13	10.3295	Up	Up	0.427472	2.17413e-126	Zinc finger protein	PF13912: C2H2-type zinc finger	IPR013087: Zinc finger C2H2-type	GO:0003676 MF: nucleic acid binding	GO:0003676
TraesCS6D01G122400	chr6D:86800361-86801883	54.1075	10.3206	Up	No change	1.23116	7.09789e-16	SNF1-related protein kinase regulatory subunit gamma-like PV42a	PF00571: CBS domain	IPR000644: CBS domain	-	-
TraesCS2B01G174400	chr2B:148589670-148590518	53.4608	10.3139	Up	No change	1.27713	8.36855e-15	Peroxiredoxin	PF00578: AhpC/TSA family; PF10417: C-terminal domain of 1-Cys peroxiredoxin	IPR000866: Alkyl hydroperoxide reductase subunit C/ Thiol specific antioxidant; IPR012336: Thioredoxin-like fold; IPR013766: Thioredoxin domain; IPR019479: Peroxiredoxin, C-terminal; IPR024706: Peroxiredoxin, AhpC-type	GO:0016209 MF: antioxidant activity;GO:0016491 MF: oxidoreductase activity;GO:0045454 BP: cell redox homeostasis;GO:0051920 MF: peroxiredoxin activity;GO:0055114 BP: oxidation-reduction process	GO:0016209; GO:0016491; GO:0045454; GO:0051920; GO:0055114
TraesCS2B01G183900	chr2B:158863583-158868838	55.412	10.3116	Up	Up	1.33881	1.51303e-13	Glycosyltransferase	-	-	-	-
TraesCSU01G026200	chrUn:26920608-26921528	833.418	10.3062	Up	Up	0.55939	1.20303e-73	Xylanase inhibitor protein 1	PF00704: Glycosyl hydrolases family 18	IPR001223: Glycoside hydrolase family 18, catalytic domain; IPR017853: Glycoside hydrolase superfamily	GO:0005975 BP: carbohydrate metabolic process	GO:0005975
TraesCS1B01G121200	chr1B:143058578-143059168	105.909	10.3055	Up	Up	1.21009	2.34421e-16	Translocator protein-like protein	PF03073: TspO/MBR family	IPR004307: TspO/MBR-related protein	GO:0016021 CC: integral component of membrane	GO:0016021
TraesCS4A01G001400	chr4A:1076557-1076952	62.4838	10.3045	Up	Up	1.32762	9.60993e-14	Ethylene-responsive transcription factor	PF00847: AP2 domain	IPR001471: AP2/ERF domain; IPR016177: DNA-binding domain	GO:0003677 MF: DNA binding;GO:0003700 MF: transcription factor activity, sequence-specific DNA binding;GO:0006355 BP: regulation of transcription, DNA-templated	GO:0003677; GO:0003700; GO:0006355
TraesCS1A01G364300	chr1A:544293058-544293823	53.3993	10.3018	Up	No change	2.11683	5.51658e-06	Late embryogenesis abundant protein	-	-	-	-
TraesCS5D01G026300	chr5D:23863569-23864090	728.719	10.2886	Up	Up	0.601739	1.67086e-63	Zinc finger protein	PF13912: C2H2-type zinc finger	IPR013083: Zinc finger, RING/FYVE/PHD-type; IPR013087: Zinc finger C2H2-type	GO:0003676 MF: nucleic acid binding	GO:0003676
TraesCS4D01G309900	chr4D:477223266-477225861	250.15	10.2821	Up	Up	1.22786	7.62098e-16	Cytochrome P450, putative	PF00067: Cytochrome P450	IPR001128: Cytochrome P450; IPR002401: Cytochrome P450, E-class, group I; IPR017972: Cytochrome P450, conserved site	GO:0005506 MF: iron ion binding;GO:0016705 MF: oxidoreductase activity, acting on paired donors, with incorporation or reduction of molecular oxygen;GO:0020037 MF: heme binding;GO:0055114 BP: oxidation-reduction process	GO:0005506; GO:0016705; GO:0020037; GO:0055114
TraesCS7D01G202200	chr7D:160979319-160979513	102.18	10.2738	Up	Up	1.25534	3.54487e-15	nuclear factor kappa-B-binding protein	-	-	-	-
TraesCS5B01G029200	chr5B:28225562-28226197	71.7162	10.2695	Up	Up	1.21786	4.70749e-16	ELMO/CED-12 family protein	-	-	-	-
TraesCS4A01G066100	chr4A:63527916-63530782	291.217	10.2676	Up	Up	0.958557	2.30406e-25	Heat shock 70 kDa protein	PF00012: Hsp70 protein	IPR013126: Heat shock protein 70 family; IPR018181: Heat shock protein 70, conserved site; IPR029047: Heat shock protein 70kD, peptide-binding domain	-	-
TraesCS1B01G107500	chr1B:119579013-119580478	264.294	10.2656	Up	Up	1.2196	5.34549e-16	Agmatine coumaroyltransferase-2	PF02458: Transferase family	IPR003480: Transferase	GO:0016747 MF: transferase activity, transferring acyl groups other than amino-acyl groups	GO:0016747
TraesCS4A01G098600	chr4A:110637085-110639200	2170.6	10.2597	Up	Up	0.336306	2.88081e-201	70 kDa heat shock protein	PF00012: Hsp70 protein	IPR013126: Heat shock protein 70 family; IPR018181: Heat shock protein 70, conserved site; IPR029047: Heat shock protein 70kD, peptide-binding domain; IPR029048: Heat shock protein 70kD, C-terminal domain	-	-
TraesCS2B01G412900	chr2B:588534490-588536128	361.135	10.2291	Up	No change	0.760896	1.65858e-39	2-oxoglutarate and Fe(II)-dependent oxygenase superfamily protein	PF14226: non-haem dioxygenase in morphine synthesis N-terminal; PF03171: 2OG-Fe(II) oxygenase superfamily	IPR005123: Oxoglutarate/iron-dependent dioxygenase; IPR026992: Non-haem dioxygenase N-terminal domain; IPR027443: Isopenicillin N synthase-like	GO:0016491 MF: oxidoreductase activity;GO:0055114 BP: oxidation-reduction process	GO:0016491; GO:0055114
TraesCS4A01G226700	chr4A:534811462-534812238	850.418	10.228	Up	Up	1.27554	1.3147e-14	Heat-shock protein, putative	PF00011: Hsp20/alpha crystallin family	IPR002068: Alpha crystallin/Hsp20 domain; IPR008978: HSP20-like chaperone	-	-
TraesCS5D01G278000	chr5D:379965258-379966027	1341.57	10.2204	Up	Up	0.491339	9.19648e-94	HTH-type transcriptional regulator	PF14009: Domain of unknown function (DUF4228)	IPR025322: Protein of unknown function DUF4228, plant	-	-
TraesCS5D01G280700	chr5D:382003047-382003980	182.531	10.2146	Up	Up	1.16281	2.41314e-17	TESMIN/TSO1-like CXC 2	-	-	-	-
TraesCS3D01G114800	chr3D:68273803-68274291	57.7103	10.1958	Up	Up	1.23247	1.7377e-15	Heat-shock protein, putative	PF00011: Hsp20/alpha crystallin family	IPR002068: Alpha crystallin/Hsp20 domain; IPR008978: HSP20-like chaperone	-	-
TraesCS3D01G351900	chr3D:462850049-462852773	3034.88	10.1942	Up	Up	0.349151	2.17685e-184	70 kDa heat shock protein	PF00012: Hsp70 protein	IPR013126: Heat shock protein 70 family; IPR018181: Heat shock protein 70, conserved site; IPR029047: Heat shock protein 70kD, peptide-binding domain; IPR029048: Heat shock protein 70kD, C-terminal domain	-	-
TraesCS3D01G034000	chr3D:12454044-12455004	52.494	10.1922	Up	Up	1.28489	2.58232e-14	Bowman birk trypsin inhibitor	PF00228: Bowman-Birk serine protease inhibitor family	IPR000877: Proteinase inhibitor I12, Bowman-Birk	GO:0004867 MF: serine-type endopeptidase inhibitor activity;GO:0005576 CC: extracellular region	GO:0004867; GO:0005576
TraesCS2A01G033700	chr2A:15001869-15004471	3102.83	10.1909	Up	Up	0.351876	1.98215e-181	Heat shock protein 90	PF02518: Histidine kinase-, DNA gyrase B-, and HSP90-like ATPase; PF00183: Hsp90 protein	IPR001404: Heat shock protein Hsp90 family; IPR003594: Histidine kinase-like ATPase, C-terminal domain; IPR019805: Heat shock protein Hsp90, conserved site; IPR020568: Ribosomal protein S5 domain 2-type fold; IPR020575: Heat shock protein Hsp90, N-terminal	GO:0005524 MF: ATP binding;GO:0006457 BP: protein folding;GO:0006950 BP: response to stress;GO:0051082 MF: unfolded protein binding	GO:0005524; GO:0006457; GO:0006950; GO:0051082
TraesCS1D01G414700	chr1D:474443100-474444351	196.643	10.188	Up	Up	1.08722	1.27904e-19	Iron-sulfur cluster assembly protein	PF01592: NifU-like N terminal domain	IPR002871: NIF system FeS cluster assembly, NifU, N-terminal; IPR011339: ISC system FeS cluster assembly, IscU scaffold	GO:0005506 MF: iron ion binding;GO:0016226 BP: iron-sulfur cluster assembly;GO:0051536 MF: iron-sulfur cluster binding	GO:0005506; GO:0016226; GO:0051536
TraesCS6A01G274900	chr6A:501791776-501793420	619.666	10.1767	Up	Up	0.601321	3.11211e-62	formate dehydrogenase	PF00389: D-isomer specific 2-hydroxyacid dehydrogenase, catalytic domain; PF02826: D-isomer specific 2-hydroxyacid dehydrogenase, NAD binding domain	IPR006139: D-isomer specific 2-hydroxyacid dehydrogenase, catalytic domain; IPR006140: D-isomer specific 2-hydroxyacid dehydrogenase, NAD-binding domain; IPR016040: NAD(P)-binding domain; IPR029753: D-isomer specific 2-hydroxyacid dehydrogenase, NAD-binding domain conserved site	GO:0008152 BP: metabolic process;GO:0016616 MF: oxidoreductase activity, acting on the CH-OH group of donors, NAD or NADP as acceptor;GO:0051287 MF: NAD binding;GO:0055114 BP: oxidation-reduction process	GO:0008152; GO:0016616; GO:0051287; GO:0055114
TraesCS6A01G132700	chr6A:104531253-104533128	49.5239	10.1741	Up	No change	1.82043	1.39091e-07	SNF1-related protein kinase regulatory subunit gamma-like PV42a	PF00571: CBS domain	IPR000644: CBS domain	-	-
TraesCS6A01G350200	chr6A:582086404-582086830	48.8273	10.1725	Up	No change	3.12787	0.00331564	Dehydrin	PF00257: Dehydrin	IPR000167: Dehydrin	GO:0006950 BP: response to stress;GO:0009415 BP: response to water	GO:0006950; GO:0009415
TraesCS2D01G020600	chr2D:9751731-9753206	53.7216	10.1677	Up	Up	1.24254	3.57536e-15	Disease resistance protein RGA2	-	IPR027417: P-loop containing nucleoside triphosphate hydrolase	-	-
TraesCS3A01G488200	chr3A:716097386-716098202	108.63	10.1549	Up	Up	1.29634	5.54204e-14	Glutathione S-transferase	PF02798: Glutathione S-transferase, N-terminal domain; PF00043: Glutathione S-transferase, C-terminal domain	IPR004045: Glutathione S-transferase, N-terminal; IPR004046: Glutathione S-transferase, C-terminal; IPR010987: Glutathione S-transferase, C-terminal-like; IPR012336: Thioredoxin-like fold	GO:0005515 MF: protein binding	GO:0005515
TraesCS1D01G190500	chr1D:262334582-262335365	183.714	10.1432	Up	Up	1.06105	2.20602e-20	Glutathione S-transferase	PF13417: Glutathione S-transferase, N-terminal domain	IPR004045: Glutathione S-transferase, N-terminal; IPR010987: Glutathione S-transferase, C-terminal-like; IPR012336: Thioredoxin-like fold	GO:0005515 MF: protein binding	GO:0005515
TraesCS4B01G382700	chr4B:662144758-662148442	48.9978	10.1387	Up	Up	1.24141	4.05569e-15	BAG family molecular chaperone regulator 6	PF02179: BAG domain	IPR000048: IQ motif, EF-hand binding site; IPR003103: BAG domain	GO:0005515 MF: protein binding;GO:0051087 MF: chaperone binding	GO:0005515; GO:0051087
TraesCS1D01G316600	chr1D:411730535-411731242	50.8258	10.1294	Up	Up	1.37158	1.57537e-12	Tyrosine N-monooxygenase	PF14303: No apical meristem-associated C-terminal domain	IPR029466: No apical meristem-associated, C-terminal domain	-	-
TraesCS2A01G350500	chr2A:590719668-590720069	46.9406	10.1292	Up	No change	3.59513	0.0121756	Chitinase	PF00187: Chitin recognition protein	IPR001002: Chitin-binding, type 1; IPR018371: Chitin-binding, type 1, conserved site	GO:0008061 MF: chitin binding	GO:0008061
TraesCS4B01G055400	chr4B:43791637-43793019	259.764	10.1136	Up	Up	1.0513	1.25005e-20	Anthocyanin 5-aromatic acyltransferase	PF02458: Transferase family	IPR003480: Transferase	GO:0016747 MF: transferase activity, transferring acyl groups other than amino-acyl groups	GO:0016747
TraesCS5A01G033800	chr5A:30634376-30634648	93.7032	10.1109	Up	Up	1.25855	1.16708e-14	Ribosomal RNA small subunit methyltransferase A	-	-	-	-
TraesCS5B01G181900	chr5B:331320606-331321868	183.216	10.1103	Up	Up	1.19768	4.35838e-16	F-box family protein	-	IPR001810: F-box domain	GO:0005515 MF: protein binding	GO:0005515
TraesCS5D01G312100	chr5D:408219020-408220530	110.828	10.0997	Up	Up	1.27752	3.17453e-14	Glycosyltransferase	PF00201: UDP-glucoronosyl and UDP-glucosyl transferase	IPR002213: UDP-glucuronosyl/UDP-glucosyltransferase	GO:0008152 BP: metabolic process;GO:0016758 MF: transferase activity, transferring hexosyl groups	GO:0008152; GO:0016758
TraesCS2B01G368900	chr2B:526524484-526524923	45.5965	10.0748	Up	No change	2.97421	0.00213578	Chitinase	PF00187: Chitin recognition protein	IPR001002: Chitin-binding, type 1; IPR018371: Chitin-binding, type 1, conserved site	GO:0008061 MF: chitin binding	GO:0008061
TraesCS6A01G284000	chr6A:515062858-515063163	56.0635	10.0659	Up	Up	1.20922	1.14135e-15	GAMMA-TUBULIN COMPLEX PROTEIN 4	-	-	-	-
TraesCS3A01G437500	chr3A:681321537-681322417	1003.99	10.0655	Up	Up	0.532652	1.91348e-77	Glutathione S-transferase	PF13417: Glutathione S-transferase, N-terminal domain; PF00043: Glutathione S-transferase, C-terminal domain	IPR004045: Glutathione S-transferase, N-terminal; IPR004046: Glutathione S-transferase, C-terminal; IPR010987: Glutathione S-transferase, C-terminal-like; IPR012336: Thioredoxin-like fold	GO:0005515 MF: protein binding	GO:0005515
TraesCS4D01G059000	chr4D:35119279-35121323	443.205	10.065	Up	Up	0.71394	2.26524e-43	ethylene-dependent gravitropism-deficient and yellow-green-like 2	-	-	-	-
TraesCS1B01G194600	chr1B:349571820-349572250	1326.88	10.0631	Up	Up	0.508528	6.77112e-85	Glutathione S-transferase	PF02798: Glutathione S-transferase, N-terminal domain	IPR004045: Glutathione S-transferase, N-terminal; IPR010987: Glutathione S-transferase, C-terminal-like; IPR012336: Thioredoxin-like fold	GO:0005515 MF: protein binding	GO:0005515
TraesCS7A01G423800	chr7A:616552387-616553258	47.5815	10.0619	Up	Up	1.34741	8.63088e-13	Homeobox protein, putative	PF00046: Homeobox domain; PF02183: Homeobox associated leucine zipper	IPR001356: Homeobox domain; IPR003106: Leucine zipper, homeobox-associated; IPR009057: Homeobox domain-like; IPR017970: Homeobox, conserved site	GO:0003677 MF: DNA binding;GO:0003700 MF: transcription factor activity, sequence-specific DNA binding;GO:0006355 BP: regulation of transcription, DNA-templated;GO:0043565 MF: sequence-specific DNA binding	GO:0003677; GO:0003700; GO:0006355; GO:0043565
TraesCS6A01G295000	chr6A:528989430-528989999	92.6024	10.0555	Up	Up	1.26139	1.89822e-14	NADH-ubiquinone reductase complex 1 MLRQ subunit	-	-	-	-
TraesCS3B01G059500	chr3B:31066764-31068198	54.3134	10.0444	Up	Up	1.3028	1.42659e-13	GMP synthase [glutamine-hydrolyzing]	PF07722: Peptidase C26	IPR011697: Peptidase C26; IPR017926: Glutamine amidotransferase; IPR029062: Class I glutamine amidotransferase-like	GO:0006541 BP: glutamine metabolic process;GO:0016787 MF: hydrolase activity	GO:0006541; GO:0016787
TraesCS2A01G026500	chr2A:12247252-12249925	126.87	10.0376	Up	Up	1.32214	3.44681e-13	2-oxoglutarate (2OG) and Fe(II)-dependent oxygenase superfamily protein, putative	PF14226: non-haem dioxygenase in morphine synthesis N-terminal; PF03171: 2OG-Fe(II) oxygenase superfamily	IPR005123: Oxoglutarate/iron-dependent dioxygenase; IPR026992: Non-haem dioxygenase N-terminal domain; IPR027443: Isopenicillin N synthase-like	GO:0016491 MF: oxidoreductase activity;GO:0055114 BP: oxidation-reduction process	GO:0016491; GO:0055114
TraesCS4A01G098700	chr4A:110875855-110876561	44.5283	10.0362	Up	Up	1.32093	3.30229e-13	Dessication-induced 1VOC superfamily protein	PF00903: Glyoxalase/Bleomycin resistance protein/Dioxygenase superfamily	IPR004360: Glyoxalase/fosfomycin resistance/dioxygenase domain; IPR029068: Glyoxalase/Bleomycin resistance protein/Dihydroxybiphenyl dioxygenase	-	-
TraesCS4D01G101200	chr4D:78835747-78836285	47.2776	10.0287	Up	Up	1.34668	1.00336e-12	Coiled-coil domain-containing protein 18, putative isoform 1	-	-	-	-
TraesCS5A01G270100	chr5A:480507905-480508712	463.114	10.0179	Up	Up	0.750571	5.98561e-39	TMV response-related protein	PF14009: Domain of unknown function (DUF4228)	IPR025322: Protein of unknown function DUF4228, plant	-	-
TraesCS3D01G257400	chr3D:359630320-359631960	90.5801	10.0097	Up	Up	1.22855	4.74379e-15	Glycosyltransferase	PF00201: UDP-glucoronosyl and UDP-glucosyl transferase	IPR002213: UDP-glucuronosyl/UDP-glucosyltransferase	GO:0008152 BP: metabolic process;GO:0016758 MF: transferase activity, transferring hexosyl groups	GO:0008152; GO:0016758
TraesCS4D01G032000	chr4D:14862810-14863484	325.037	9.99788	Up	Up	0.818272	9.45472e-33	Germin-like protein 1	PF00190: Cupin	IPR001929: Germin; IPR006045: Cupin 1; IPR011051: RmlC-like cupin domain; IPR014710: RmlC-like jelly roll fold; IPR019780: Germin, manganese binding site	GO:0030145 MF: manganese ion binding;GO:0045735 MF: nutrient reservoir activity	GO:0030145; GO:0045735
TraesCS2A01G350600	chr2A:590725795-590726198	84.1655	9.99392	Up	No change	1.94329	1.43221e-06	Chitinase	PF00187: Chitin recognition protein	IPR001002: Chitin-binding, type 1; IPR018371: Chitin-binding, type 1, conserved site	GO:0008061 MF: chitin binding	GO:0008061
TraesCS2D01G157300	chr2D:100420264-100422182	8490.76	9.98751	Up	Up	0.405978	5.58789e-131	Cytochrome P450	PF00067: Cytochrome P450	IPR001128: Cytochrome P450; IPR002401: Cytochrome P450, E-class, group I; IPR017972: Cytochrome P450, conserved site	GO:0005506 MF: iron ion binding;GO:0016705 MF: oxidoreductase activity, acting on paired donors, with incorporation or reduction of molecular oxygen;GO:0020037 MF: heme binding;GO:0055114 BP: oxidation-reduction process	GO:0005506; GO:0016705; GO:0020037; GO:0055114
TraesCS7A01G151600	chr7A:105401865-105402778	534.448	9.98542	Up	Up	0.625155	1.69481e-55	Non-specific serine/threonine protein kinase	PF05678: VQ motif	IPR008889: VQ	-	-
TraesCS2B01G196500	chr2B:174592030-174593762	45.8651	9.975	Up	Up	1.3374	9.22215e-13	Adipocyte plasma membrane-associated protein	PF03088: Strictosidine synthase	IPR011042: Six-bladed beta-propeller, TolB-like; IPR018119: Strictosidine synthase, conserved region	GO:0009058 BP: biosynthetic process;GO:0016844 MF: strictosidine synthase activity	GO:0009058; GO:0016844
TraesCS2D01G028700	chr2D:11782041-11784510	56.7773	9.97499	Up	No change	1.36134	2.39108e-12	2-oxoglutarate (2OG) and Fe(II)-dependent oxygenase superfamily protein, putative	PF14226: non-haem dioxygenase in morphine synthesis N-terminal; PF03171: 2OG-Fe(II) oxygenase superfamily	IPR005123: Oxoglutarate/iron-dependent dioxygenase; IPR026992: Non-haem dioxygenase N-terminal domain; IPR027443: Isopenicillin N synthase-like	GO:0016491 MF: oxidoreductase activity;GO:0055114 BP: oxidation-reduction process	GO:0016491; GO:0055114
TraesCS4D01G177500	chr4D:308820961-308822432	83.9827	9.97101	Up	No change	1.60415	3.76441e-09	Late embryogenesis abundant protein	PF02987: Late embryogenesis abundant protein	IPR004238: Late embryogenesis abundant protein LEA	-	-
TraesCS5D01G092900	chr5D:101705628-101705864	43.5969	9.9688	Up	Up	1.22801	6.0009e-15	Replicase polyprotein 1a	-	-	-	-
TraesCS6B01G088100	chr6B:63997277-63997858	82.634	9.96408	Up	No change	2.58095	0.000398438	Hemoglobin subunit alpha-A	PF08387: FBD	IPR006566: FBD domain	-	-
TraesCS1B01G263100	chr1B:462798550-462799857	1116.38	9.94187	Up	Up	0.844373	1.80132e-30	Basic 7S globulin	PF14543: Xylanase inhibitor N-terminal; PF14541: Xylanase inhibitor C-terminal	IPR021109: Aspartic peptidase domain; IPR032799: Xylanase inhibitor, C-terminal; IPR032861: Xylanase inhibitor, N-terminal; IPR033121: Peptidase family A1 domain	-	-
TraesCS5B01G257700	chr5B:440178867-440179413	41.9585	9.93898	Up	No change	1.3436	1.44297e-12	Late embryogenesis abundant protein, group 6	PF10714: Late embryogenesis abundant protein 18	IPR018930: Late embryogenesis abundant protein, LEA-18	-	-
TraesCS5D01G491300	chr5D:525302605-525303006	128.563	9.93092	Up	Up	1.22173	5.50971e-15	Zinc finger protein	PF13912: C2H2-type zinc finger	IPR013087: Zinc finger C2H2-type	GO:0003676 MF: nucleic acid binding	GO:0003676
TraesCS5B01G565400	chr5B:710324977-710326028	126.448	9.92981	Up	Up	1.22639	7.08943e-15	Ethylene-responsive transcription factor	PF00847: AP2 domain	IPR001471: AP2/ERF domain; IPR016177: DNA-binding domain	GO:0003677 MF: DNA binding;GO:0003700 MF: transcription factor activity, sequence-specific DNA binding;GO:0006355 BP: regulation of transcription, DNA-templated	GO:0003677; GO:0003700; GO:0006355
TraesCS7B01G079400	chr7B:89559806-89560663	1196.09	9.92057	Up	Up	0.454114	2.2318e-103	12-oxophytodienoate reductase-like protein	PF00724: NADH:flavin oxidoreductase / NADH oxidase family	IPR001155: NADH:flavin oxidoreductase/NADH oxidase, N-terminal; IPR013785: Aldolase-type TIM barrel	GO:0003824 MF: catalytic activity;GO:0010181 MF: FMN binding;GO:0016491 MF: oxidoreductase activity;GO:0055114 BP: oxidation-reduction process	GO:0003824; GO:0010181; GO:0016491; GO:0055114
TraesCS1D01G369400	chr1D:448388967-448389609	374.798	9.91699	Up	Up	0.678185	1.29368e-46	Late embryogenesis abundant protein	PF02987: Late embryogenesis abundant protein	IPR004238: Late embryogenesis abundant protein LEA	-	-
TraesCS2A01G158200	chr2A:105407267-105408951	1313.94	9.91654	Up	Up	1.26696	5.82515e-14	Glycosyltransferase	PF00201: UDP-glucoronosyl and UDP-glucosyl transferase	IPR002213: UDP-glucuronosyl/UDP-glucosyltransferase	GO:0008152 BP: metabolic process;GO:0016758 MF: transferase activity, transferring hexosyl groups	GO:0008152; GO:0016758
TraesCS1D01G369700	chr1D:448601713-448602713	40.2718	9.83138	Up	Up	1.43498	6.48953e-11	Late embryogenesis abundant protein	-	-	-	-
TraesCS1D01G184500	chr1D:254790958-254794148	274.421	9.82717	Up	Up	1.05801	2.72156e-19	Cystathionine gamma-lyase	PF01053: Cys/Met metabolism PLP-dependent enzyme	IPR000277: Cys/Met metabolism, pyridoxal phosphate-dependent enzyme; IPR015421: Pyridoxal phosphate-dependent transferase, major region, subdomain 1; IPR015422: Pyridoxal phosphate-dependent transferase, subdomain 2; IPR015424: Pyridoxal phosphate-dependent transferase	GO:0003824 MF: catalytic activity;GO:0030170 MF: pyridoxal phosphate binding	GO:0003824; GO:0030170
TraesCS7A01G560000	chr7A:731882428-731882883	40.9838	9.82335	Up	Up	1.31653	9.01315e-13	Dehydrin	PF00257: Dehydrin	IPR000167: Dehydrin; IPR030513: Dehydrin, conserved site	GO:0006950 BP: response to stress;GO:0009415 BP: response to water	GO:0006950; GO:0009415
TraesCS5D01G522300	chr5D:542990909-542992495	269.367	9.82117	Up	Up	1.50645	5.6705e-10	Aldo/keto reductase family protein	PF00248: Aldo/keto reductase family	IPR023210: NADP-dependent oxidoreductase domain	-	-
TraesCS1B01G381200	chr1B:614183204-614184427	1825.89	9.8121	Up	Up	0.4213	1.91794e-117	Late embryogenesis abundant protein	PF02987: Late embryogenesis abundant protein	IPR004238: Late embryogenesis abundant protein LEA	-	-
TraesCS3B01G285100	chr3B:456673879-456674727	74.5593	9.80954	Up	No change	1.71921	7.312e-08	Late embryogenesis abundant protein	-	-	-	-
TraesCS4D01G186100	chr4D:323616752-323618140	137.374	9.80473	Up	No change	1.07191	9.81827e-19	Mitochondrial import inner membrane translocase subunit Tim17/Tim22/Tim23 family protein, putative, expressed	PF02466: Tim17/Tim22/Tim23/Pmp24 family	IPR003397: Mitochondrial inner membrane translocase subunit Tim17/Tim22/Tim23/peroxisomal protein PMP24	-	-
TraesCS1B01G307700	chr1B:530479847-530481997	38.4612	9.80124	Up	No change	3.53399	0.0137535	Aldose reductase	PF00248: Aldo/keto reductase family	IPR018170: Aldo/keto reductase, conserved site; IPR020471: Aldo/keto reductase; IPR023210: NADP-dependent oxidoreductase domain	GO:0016491 MF: oxidoreductase activity;GO:0055114 BP: oxidation-reduction process	GO:0016491; GO:0055114
TraesCS1D01G086000	chr1D:70456810-70457112	176.999	9.78243	Up	Up	1.05382	2.85879e-19	Abnormal spindle-like microcephaly-associated protein homolog	-	-	-	-
TraesCS3B01G428200	chr3B:667112297-667113257	71.9645	9.7774	Up	No change	1.27696	2.12773e-13	Dehydrin	PF00257: Dehydrin	IPR000167: Dehydrin; IPR030513: Dehydrin, conserved site	GO:0006950 BP: response to stress;GO:0009415 BP: response to water	GO:0006950; GO:0009415
TraesCS7D01G384200	chr7D:498274684-498275115	38.1828	9.77495	Up	Up	1.29564	4.90705e-13	Autophagy-related protein 18h	-	-	-	-
TraesCS4B01G231400	chr4B:483333376-483335441	1892.77	9.76005	Up	Up	0.533533	1.30876e-72	Glutamate decarboxylase	PF00282: Pyridoxal-dependent decarboxylase conserved domain	IPR002129: Pyridoxal phosphate-dependent decarboxylase; IPR010107: Glutamate decarboxylase; IPR015421: Pyridoxal phosphate-dependent transferase, major region, subdomain 1; IPR015422: Pyridoxal phosphate-dependent transferase, subdomain 2; IPR015424: Pyridoxal phosphate-dependent transferase	GO:0003824 MF: catalytic activity;GO:0004351 MF: glutamate decarboxylase activity;GO:0006536 BP: glutamate metabolic process;GO:0016831 MF: carboxy-lyase activity;GO:0019752 BP: carboxylic acid metabolic process;GO:0030170 MF: pyridoxal phosphate binding	GO:0003824; GO:0004351; GO:0006536; GO:0016831; GO:0019752; GO:0030170
TraesCSU01G176100	chrUn:265075367-265076549	73.4338	9.75464	Up	No change	1.23196	2.88735e-14	Sulfotransferase	PF00685: Sulfotransferase domain	IPR000863: Sulfotransferase domain; IPR027417: P-loop containing nucleoside triphosphate hydrolase	GO:0008146 MF: sulfotransferase activity	GO:0008146
TraesCS2D01G303800	chr2D:388087135-388088896	39.2726	9.74971	Up	Up	1.37782	1.40474e-11	Late embryogenesis abundant protein	PF13664: Domain of unknown function (DUF4149)	IPR025423: Domain of unknown function DUF4149	-	-
TraesCS5B01G033300	chr5B:36602296-36602520	38.6069	9.749	Up	Up	1.37407	1.23384e-11	Cold-regulated protein	-	-	-	-
TraesCS5B01G372100	chr5B:550320305-550321406	410.514	9.74672	Up	Up	0.644437	8.04608e-50	Dehydrin	PF00257: Dehydrin	IPR000167: Dehydrin; IPR030513: Dehydrin, conserved site	GO:0006950 BP: response to stress;GO:0009415 BP: response to water	GO:0006950; GO:0009415
TraesCS5B01G236500	chr5B:417549913-417552582	73.8006	9.74296	Up	Up	1.21491	1.30561e-14	Cytochrome P450 family ABA 8'-hydroxylase	PF00067: Cytochrome P450	IPR001128: Cytochrome P450; IPR002401: Cytochrome P450, E-class, group I; IPR017972: Cytochrome P450, conserved site	GO:0005506 MF: iron ion binding;GO:0016705 MF: oxidoreductase activity, acting on paired donors, with incorporation or reduction of molecular oxygen;GO:0020037 MF: heme binding;GO:0055114 BP: oxidation-reduction process	GO:0005506; GO:0016705; GO:0020037; GO:0055114
TraesCS2D01G449300	chr2D:558969304-558969654	35.7076	9.73648	Up	No change	4.24769	0.0462379	Seed maturation protein	PF03760: Late embryogenesis abundant (LEA) group 1	IPR005513: Late embryogenesis abundant protein, LEA-25/LEA-D113	GO:0009793 BP: embryo development ending in seed dormancy	GO:0009793
TraesCS7A01G251800	chr7A:235480927-235481981	526.323	9.73528	Up	Up	0.552078	1.68818e-67	N-acetyl-gamma-glutamyl-phosphate reductase	-	-	-	-
TraesCS6A01G077000	chr6A:47105058-47105975	1508.91	9.7326	Up	Up	0.428563	1.1034e-111	Xylanase inhibitor protein 1	PF00704: Glycosyl hydrolases family 18	IPR001223: Glycoside hydrolase family 18, catalytic domain; IPR017853: Glycoside hydrolase superfamily	GO:0005975 BP: carbohydrate metabolic process	GO:0005975
TraesCS5B01G426300	chr5B:602066902-602067836	5462.66	9.73039	Up	Up	0.23515	0	Glutathione-S-transferase	PF13417: Glutathione S-transferase, N-terminal domain; PF13410: Glutathione S-transferase, C-terminal domain	IPR004045: Glutathione S-transferase, N-terminal; IPR010987: Glutathione S-transferase, C-terminal-like; IPR012336: Thioredoxin-like fold	GO:0005515 MF: protein binding	GO:0005515
TraesCS4A01G104300	chr4A:117703668-117705658	8712.26	9.72534	Up	Up	0.196643	0	Glutathione-S-transferase	PF13417: Glutathione S-transferase, N-terminal domain; PF13410: Glutathione S-transferase, C-terminal domain	IPR004045: Glutathione S-transferase, N-terminal; IPR010987: Glutathione S-transferase, C-terminal-like; IPR012336: Thioredoxin-like fold	GO:0005515 MF: protein binding	GO:0005515
TraesCS6D01G332600	chr6D:435012321-435012719	75.2894	9.72528	Up	No change	1.69568	6.20384e-08	Dehydrin	PF00257: Dehydrin	IPR000167: Dehydrin	GO:0006950 BP: response to stress;GO:0009415 BP: response to water	GO:0006950; GO:0009415
TraesCS1B01G143300	chr1B:194357575-194357865	35.3795	9.7188	Up	No change	1.32326	2.11203e-12	Ankyrin repeat family protein	-	-	-	-
TraesCS2A01G530000	chr2A:748088544-748089700	70.6293	9.7174	Up	Up	1.23977	5.35067e-14	Cytochrome P450 family protein, expressed	PF00067: Cytochrome P450	IPR001128: Cytochrome P450	GO:0005506 MF: iron ion binding;GO:0016705 MF: oxidoreductase activity, acting on paired donors, with incorporation or reduction of molecular oxygen;GO:0020037 MF: heme binding;GO:0055114 BP: oxidation-reduction process	GO:0005506; GO:0016705; GO:0020037; GO:0055114
TraesCS4B01G184800	chr4B:404186987-404188018	35.4335	9.69662	Up	No change	1.97735	4.61796e-06	Mitochondrial import inner membrane translocase subunit Tim17/Tim22/Tim23 family protein, putative, expressed	PF02466: Tim17/Tim22/Tim23/Pmp24 family	IPR003397: Mitochondrial inner membrane translocase subunit Tim17/Tim22/Tim23/peroxisomal protein PMP24	-	-
TraesCS5B01G245700	chr5B:426651504-426651968	685.556	9.68466	Up	Up	0.537766	2.19813e-70	Heat shock protein	PF00011: Hsp20/alpha crystallin family	IPR002068: Alpha crystallin/Hsp20 domain; IPR008978: HSP20-like chaperone	-	-
TraesCS3D01G104100	chr3D:56708296-56710311	42.0993	9.67605	Up	Up	1.23288	4.95186e-14	Lectin receptor kinase	PF00139: Legume lectin domain; PF00069: Protein kinase domain	IPR000719: Protein kinase domain; IPR001220: Legume lectin domain; IPR008271: Serine/threonine-protein kinase, active site; IPR011009: Protein kinase-like domain; IPR013320: Concanavalin A-like lectin/glucanase domain; IPR017441: Protein kinase, ATP binding site	GO:0004672 MF: protein kinase activity;GO:0005524 MF: ATP binding;GO:0006468 BP: protein phosphorylation;GO:0030246 MF: carbohydrate binding	GO:0004672; GO:0005524; GO:0006468; GO:0030246
TraesCS1B01G248600	chr1B:439498573-439499895	787.318	9.66943	Up	Up	0.572501	5.52156e-62	Eukaryotic peptide chain release factor subunit 1-1	PF03463: eRF1 domain 1; PF03464: eRF1 domain 2; PF03465: eRF1 domain 3	IPR004403: Peptide chain release factor eRF1/aRF1; IPR005140: eRF1 domain 1/Pelota-like; IPR005141: eRF1 domain 2; IPR005142: eRF1 domain 3; IPR024049: Peptide Chain Release Factor eRF1/aRF1, N-terminal; IPR029064: 50S ribosomal protein L30e-like	GO:0005737 CC: cytoplasm;GO:0006415 BP: translational termination;GO:0016149 MF: translation release factor activity, codon specific	GO:0005737; GO:0006415; GO:0016149
TraesCS2A01G000400	chr2A:278935-288840	39.453	9.65808	Up	Up	1.26121	2.11244e-13	Protein phosphatase 2c, putative	PF00481: Protein phosphatase 2C	IPR000222: PPM-type phosphatase, divalent cation binding; IPR001932: PPM-type phosphatase domain	GO:0003824 MF: catalytic activity;GO:0043169 MF: cation binding	GO:0003824; GO:0043169
TraesCS6D01G263600	chr6D:372364489-372365553	119.422	9.6534	Up	Up	1.21545	2.38945e-14	DUF506 family protein	PF04720: PDDEXK-like family of unknown function	IPR006502: Protein of unknown function PDDEXK-like	-	-
TraesCS4A01G275400	chr4A:584537677-584539036	188.096	9.64933	Up	Up	0.931794	9.14232e-24	Pre-mRNA-splicing factor 18	PF08799: pre-mRNA processing factor 4 (PRP4) like; PF02840: Prp18 domain	IPR004098: Prp18; IPR014906: Pre-mRNA processing factor 4 (PRP4)-like	GO:0005681 CC: spliceosomal complex;GO:0008380 BP: RNA splicing	GO:0005681; GO:0008380
TraesCS3D01G352400	chr3D:463189892-463192601	1253.02	9.60251	Up	Up	0.359955	5.77117e-154	70 kDa heat shock protein	PF00012: Hsp70 protein	IPR013126: Heat shock protein 70 family; IPR018181: Heat shock protein 70, conserved site; IPR029047: Heat shock protein 70kD, peptide-binding domain; IPR029048: Heat shock protein 70kD, C-terminal domain	-	-
TraesCS1B01G204900	chr1B:368708582-368710794	116.726	9.59034	Up	No change	1.54292	3.76514e-09	Low-temperature-induced 65 kDa protein	-	-	-	-
TraesCSU01G026500	chrUn:26996929-26998029	896.594	9.58367	Up	Up	0.418229	1.04696e-113	Xylanase inhibitor protein 1	PF00704: Glycosyl hydrolases family 18	IPR001223: Glycoside hydrolase family 18, catalytic domain; IPR017853: Glycoside hydrolase superfamily	GO:0005975 BP: carbohydrate metabolic process	GO:0005975
TraesCS3A01G084700	chr3A:54804527-54806313	364.371	9.57675	Up	Up	0.622946	1.86596e-51	Cytochrome P450 family protein	PF00067: Cytochrome P450	IPR001128: Cytochrome P450; IPR002401: Cytochrome P450, E-class, group I	GO:0005506 MF: iron ion binding;GO:0016705 MF: oxidoreductase activity, acting on paired donors, with incorporation or reduction of molecular oxygen;GO:0020037 MF: heme binding;GO:0055114 BP: oxidation-reduction process	GO:0005506; GO:0016705; GO:0020037; GO:0055114
TraesCS5D01G129400	chr5D:203058012-203059819	990.434	9.57417	Up	Up	0.451994	3.20532e-97	Ethylene-responsive transcription factor	PF00847: AP2 domain	IPR001471: AP2/ERF domain; IPR016177: DNA-binding domain	GO:0003677 MF: DNA binding;GO:0003700 MF: transcription factor activity, sequence-specific DNA binding;GO:0006355 BP: regulation of transcription, DNA-templated	GO:0003677; GO:0003700; GO:0006355
TraesCS3A01G501400	chr3A:725470544-725470927	91.2855	9.57309	Up	Up	1.82321	8.30597e-07	PHD finger family protein	PF00257: Dehydrin	IPR000167: Dehydrin	GO:0006950 BP: response to stress;GO:0009415 BP: response to water	GO:0006950; GO:0009415
TraesCS1A01G364100	chr1A:544194514-544198907	32.4335	9.56569	Up	Up	1.33984	9.06337e-12	Late embryogenesis abundant protein	PF02987: Late embryogenesis abundant protein	IPR004238: Late embryogenesis abundant protein LEA	-	-
TraesCS3D01G046800	chr3D:17603177-17603632	1015.5	9.56384	Up	Up	0.981144	3.70848e-21	Heat shock protein	PF00011: Hsp20/alpha crystallin family	IPR002068: Alpha crystallin/Hsp20 domain; IPR008978: HSP20-like chaperone	-	-
TraesCS1D01G086800	chr1D:71287596-71288209	66.6069	9.5634	Up	No change	1.80834	6.82824e-07	DNA topoisomerase	PF06839: GRF zinc finger	IPR010666: Zinc finger, GRF-type	GO:0008270 MF: zinc ion binding	GO:0008270
TraesCS2D01G336800	chr2D:430432664-430434175	178.108	9.5596	Up	Up	0.920692	6.91801e-24	Aldo/keto reductase family protein	PF00248: Aldo/keto reductase family	IPR023210: NADP-dependent oxidoreductase domain	-	-
TraesCS5B01G566400	chr5B:710651020-710651562	33.6671	9.5551	Up	Up	2.11651	2.76437e-05	AWPM-19-like membrane family protein	PF05512: AWPM-19-like family	IPR008390: AWPM-19-like	-	-
TraesCS4D01G232700	chr4D:393635789-393637741	3968.12	9.55083	Up	Up	0.68476	1.81003e-42	Glutamate decarboxylase	PF00282: Pyridoxal-dependent decarboxylase conserved domain	IPR002129: Pyridoxal phosphate-dependent decarboxylase; IPR010107: Glutamate decarboxylase; IPR015421: Pyridoxal phosphate-dependent transferase, major region, subdomain 1; IPR015422: Pyridoxal phosphate-dependent transferase, subdomain 2; IPR015424: Pyridoxal phosphate-dependent transferase	GO:0003824 MF: catalytic activity;GO:0004351 MF: glutamate decarboxylase activity;GO:0006536 BP: glutamate metabolic process;GO:0016831 MF: carboxy-lyase activity;GO:0019752 BP: carboxylic acid metabolic process;GO:0030170 MF: pyridoxal phosphate binding	GO:0003824; GO:0004351; GO:0006536; GO:0016831; GO:0019752; GO:0030170
TraesCS6B01G119600	chr6B:114260361-114260890	61.4481	9.54757	Up	Up	1.22812	8.73756e-14	Late embryogenesis abundant protein	-	-	-	-
TraesCS3B01G316800	chr3B:508527765-508528582	31.502	9.54182	Up	No change	1.26603	5.19551e-13	Oil body-associated protein 2B	PF06884: Protein of unknown function (DUF1264)	IPR010686: Oil body-associated protein-like	-	-
TraesCS2D01G154300	chr2D:97600607-97603265	63.6871	9.54174	Up	Up	1.26943	6.02824e-13	Peroxiredoxin	PF00578: AhpC/TSA family; PF10417: C-terminal domain of 1-Cys peroxiredoxin	IPR000866: Alkyl hydroperoxide reductase subunit C/ Thiol specific antioxidant; IPR012336: Thioredoxin-like fold; IPR013766: Thioredoxin domain; IPR019479: Peroxiredoxin, C-terminal; IPR024706: Peroxiredoxin, AhpC-type	GO:0016209 MF: antioxidant activity;GO:0016491 MF: oxidoreductase activity;GO:0045454 BP: cell redox homeostasis;GO:0051920 MF: peroxiredoxin activity;GO:0055114 BP: oxidation-reduction process	GO:0016209; GO:0016491; GO:0045454; GO:0051920; GO:0055114
TraesCS5D01G413600	chr5D:476617350-476619629	465.015	9.5391	Up	Up	0.67726	2.71398e-43	Cold acclimation protein	PF05562: Cold acclimation protein WCOR413	IPR008892: Cold-regulated 413 protein	GO:0016021 CC: integral component of membrane	GO:0016021
TraesCS2A01G109100	chr2A:61292139-61293065	35.4185	9.53839	Up	Up	1.34026	1.06036e-11	Diaminobutyrate--2-oxoglutarate transaminase	-	-	-	-
TraesCS3D01G103800	chr3D:56646929-56647906	784.855	9.53817	Up	Up	0.50963	5.58418e-76	FMN-dependent NADPH-azoreductase	PF03358: NADPH-dependent FMN reductase	IPR005025: NADPH-dependent FMN reductase-like; IPR029039: Flavoprotein-like domain	GO:0016491 MF: oxidoreductase activity	GO:0016491
TraesCS3B01G471500	chr3B:720177311-720178349	2881.13	9.53413	Up	Up	0.287581	1.34012e-237	Glutathione S-transferase	PF13417: Glutathione S-transferase, N-terminal domain; PF00043: Glutathione S-transferase, C-terminal domain	IPR004045: Glutathione S-transferase, N-terminal; IPR004046: Glutathione S-transferase, C-terminal; IPR010987: Glutathione S-transferase, C-terminal-like; IPR012336: Thioredoxin-like fold	GO:0005515 MF: protein binding	GO:0005515
TraesCS2D01G518200	chr2D:608557846-608559378	110.732	9.52562	Up	Up	1.28931	1.54192e-12	Tryptophan decarboxylase	PF00282: Pyridoxal-dependent decarboxylase conserved domain	IPR002129: Pyridoxal phosphate-dependent decarboxylase; IPR010977: Aromatic-L-amino-acid decarboxylase; IPR015421: Pyridoxal phosphate-dependent transferase, major region, subdomain 1; IPR015422: Pyridoxal phosphate-dependent transferase, subdomain 2; IPR015424: Pyridoxal phosphate-dependent transferase; IPR021115: Pyridoxal-phosphate binding site	GO:0003824 MF: catalytic activity;GO:0006520 BP: cellular amino acid metabolic process;GO:0016831 MF: carboxy-lyase activity;GO:0019752 BP: carboxylic acid metabolic process;GO:0030170 MF: pyridoxal phosphate binding	GO:0003824; GO:0006520; GO:0016831; GO:0019752; GO:0030170
TraesCS2A01G152500	chr2A:100649863-100657095	4134.26	9.5127	Up	Up	0.397537	6.05617e-124	Cytochrome P450	PF00067: Cytochrome P450	IPR001128: Cytochrome P450; IPR002401: Cytochrome P450, E-class, group I; IPR017972: Cytochrome P450, conserved site	GO:0005506 MF: iron ion binding;GO:0016705 MF: oxidoreductase activity, acting on paired donors, with incorporation or reduction of molecular oxygen;GO:0020037 MF: heme binding;GO:0055114 BP: oxidation-reduction process	GO:0005506; GO:0016705; GO:0020037; GO:0055114
TraesCS7D01G175800	chr7D:127699045-127700466	4130.51	9.49801	Up	Up	0.23357	0	12-oxophytodienoate reductase-like protein	PF00724: NADH:flavin oxidoreductase / NADH oxidase family	IPR001155: NADH:flavin oxidoreductase/NADH oxidase, N-terminal; IPR013785: Aldolase-type TIM barrel	GO:0003824 MF: catalytic activity;GO:0010181 MF: FMN binding;GO:0016491 MF: oxidoreductase activity;GO:0055114 BP: oxidation-reduction process	GO:0003824; GO:0010181; GO:0016491; GO:0055114
TraesCS3A01G274400	chr3A:503751786-503755145	2932.39	9.4917	Up	Up	0.290852	3.07453e-230	Chaperone clpb, putative	PF02861: Clp amino terminal domain, pathogenicity island component; PF00004: ATPase family associated with various cellular activities (AAA); PF07724: AAA domain (Cdc48 subfamily); PF10431: C-terminal, D2-small domain, of ClpB protein	IPR001270: ClpA/B family; IPR003593: AAA+ ATPase domain; IPR003959: ATPase, AAA-type, core; IPR004176: Clp, N-terminal; IPR018368: ClpA/B, conserved site 1; IPR019489: Clp ATPase, C-terminal; IPR027417: P-loop containing nucleoside triphosphate hydrolase; IPR028299: ClpA/B, conserved site 2	GO:0005524 MF: ATP binding;GO:0019538 BP: protein metabolic process	GO:0005524; GO:0019538
TraesCS2B01G132600	chr2B:98914578-98915993	30.4673	9.49087	Up	No change	2.80393	0.00215379	UDP-glycosyltransferase	PF00201: UDP-glucoronosyl and UDP-glucosyl transferase	IPR002213: UDP-glucuronosyl/UDP-glucosyltransferase	GO:0008152 BP: metabolic process;GO:0016758 MF: transferase activity, transferring hexosyl groups	GO:0008152; GO:0016758
TraesCS7B01G106200	chr7B:123278131-123278334	59.3298	9.48626	Up	Up	1.23245	1.56982e-13	T-box transcription factor TBX6	-	-	-	-
TraesCS5A01G112600	chr5A:219695038-219696755	1170.33	9.48597	Up	Up	0.83001	9.44845e-29	Ethylene-responsive transcription factor	PF00847: AP2 domain	IPR001471: AP2/ERF domain; IPR016177: DNA-binding domain	GO:0003677 MF: DNA binding;GO:0003700 MF: transcription factor activity, sequence-specific DNA binding;GO:0006355 BP: regulation of transcription, DNA-templated	GO:0003677; GO:0003700; GO:0006355
TraesCS7D01G383600	chr7D:497345378-497359438	33.7148	9.48529	Up	Up	1.38303	6.19721e-11	Tyrosine decarboxylase	PF00282: Pyridoxal-dependent decarboxylase conserved domain	IPR002129: Pyridoxal phosphate-dependent decarboxylase; IPR010977: Aromatic-L-amino-acid decarboxylase; IPR015421: Pyridoxal phosphate-dependent transferase, major region, subdomain 1; IPR015422: Pyridoxal phosphate-dependent transferase, subdomain 2; IPR015424: Pyridoxal phosphate-dependent transferase; IPR021115: Pyridoxal-phosphate binding site	GO:0003824 MF: catalytic activity;GO:0006520 BP: cellular amino acid metabolic process;GO:0016831 MF: carboxy-lyase activity;GO:0019752 BP: carboxylic acid metabolic process;GO:0030170 MF: pyridoxal phosphate binding	GO:0003824; GO:0006520; GO:0016831; GO:0019752; GO:0030170
TraesCS3D01G429800	chr3D:544346241-544346945	1809.84	9.48369	Up	Up	0.414845	3.58862e-113	Glutathione S-transferase	PF13417: Glutathione S-transferase, N-terminal domain; PF13410: Glutathione S-transferase, C-terminal domain	IPR004045: Glutathione S-transferase, N-terminal; IPR010987: Glutathione S-transferase, C-terminal-like; IPR012336: Thioredoxin-like fold	GO:0005515 MF: protein binding	GO:0005515
TraesCS3D01G519600	chr3D:602274186-602277123	513.527	9.47109	Up	No change	1.2147	7.34557e-14	Histidine decarboxylase	PF00282: Pyridoxal-dependent decarboxylase conserved domain	IPR002129: Pyridoxal phosphate-dependent decarboxylase; IPR015421: Pyridoxal phosphate-dependent transferase, major region, subdomain 1; IPR015422: Pyridoxal phosphate-dependent transferase, subdomain 2; IPR015424: Pyridoxal phosphate-dependent transferase; IPR021115: Pyridoxal-phosphate binding site	GO:0003824 MF: catalytic activity;GO:0016831 MF: carboxy-lyase activity;GO:0019752 BP: carboxylic acid metabolic process;GO:0030170 MF: pyridoxal phosphate binding	GO:0003824; GO:0016831; GO:0019752; GO:0030170
TraesCS6D01G049600	chr6D:24029269-24029748	129.265	9.46699	Up	Up	1.07786	2.44064e-17	Heavy metal-associated domain containing protein, expressed	PF00403: Heavy-metal-associated domain	IPR006121: Heavy metal-associated domain, HMA	GO:0030001 BP: metal ion transport;GO:0046872 MF: metal ion binding	GO:0030001; GO:0046872
TraesCS4D01G145600	chr4D:134563191-134563966	936.878	9.45484	Up	Up	0.591738	1.55643e-55	Heat shock protein	PF00011: Hsp20/alpha crystallin family	IPR002068: Alpha crystallin/Hsp20 domain; IPR008978: HSP20-like chaperone	-	-
TraesCS3D01G283100	chr3D:391431164-391431981	118.025	9.45277	Up	Up	1.09602	9.41037e-17	Oil body-associated protein 2B	PF06884: Protein of unknown function (DUF1264)	IPR010686: Oil body-associated protein-like	-	-
TraesCS2B01G300300	chr2B:422234714-422235768	68.5352	9.44268	Up	Up	1.3187	7.81302e-12	Auxin response factor	-	-	-	-
TraesCS2B01G428300	chr2B:615577811-615579214	863.284	9.43862	Up	Up	0.481579	2.76376e-83	Glycosyltransferase	PF00201: UDP-glucoronosyl and UDP-glucosyl transferase	IPR002213: UDP-glucuronosyl/UDP-glucosyltransferase	GO:0008152 BP: metabolic process;GO:0016758 MF: transferase activity, transferring hexosyl groups	GO:0008152; GO:0016758
TraesCS3A01G033900	chr3A:19313937-19314392	1350.72	9.43403	Up	Up	0.517768	4.91733e-72	Heat shock protein	PF00011: Hsp20/alpha crystallin family	IPR002068: Alpha crystallin/Hsp20 domain; IPR008978: HSP20-like chaperone	-	-
TraesCS6A01G410800	chr6A:613771831-613774318	471.372	9.42336	Up	Up	1.00892	1.69621e-19	BAG family molecular chaperone regulator 5	PF02179: BAG domain	IPR000048: IQ motif, EF-hand binding site; IPR003103: BAG domain	GO:0005515 MF: protein binding;GO:0051087 MF: chaperone binding	GO:0005515; GO:0051087
TraesCS3D01G273600	chr3D:379536248-379539614	2127.99	9.42326	Up	Up	0.354897	1.55299e-152	Chaperone clpb, putative	PF02861: Clp amino terminal domain, pathogenicity island component; PF00004: ATPase family associated with various cellular activities (AAA); PF07724: AAA domain (Cdc48 subfamily); PF10431: C-terminal, D2-small domain, of ClpB protein	IPR001270: ClpA/B family; IPR003593: AAA+ ATPase domain; IPR003959: ATPase, AAA-type, core; IPR004176: Clp, N-terminal; IPR018368: ClpA/B, conserved site 1; IPR019489: Clp ATPase, C-terminal; IPR027417: P-loop containing nucleoside triphosphate hydrolase; IPR028299: ClpA/B, conserved site 2	GO:0005524 MF: ATP binding;GO:0019538 BP: protein metabolic process	GO:0005524; GO:0019538
TraesCS4B01G104100	chr4B:110282325-110282858	106.643	9.42155	Up	Up	1.16079	6.06747e-15	Coiled-coil domain-containing protein 18, putative isoform 1	-	-	-	-
TraesCS2D01G367700	chr2D:472441583-472443657	33.8249	9.42003	Up	Up	1.2373	2.94209e-13	Short chain dehydrogenase/reductase	PF00106: short chain dehydrogenase	IPR002347: Short-chain dehydrogenase/reductase SDR; IPR016040: NAD(P)-binding domain	-	-
TraesCS3D01G076000	chr3D:36824370-36824627	108.276	9.41574	Up	Up	1.07083	2.24275e-17	Avr9/Cf-9 rapidly elicited protein	-	-	-	-
TraesCS1D01G342100	chr1D:431826446-431829513	2736.79	9.40779	Up	Up	0.364962	8.61845e-144	ATP-dependent chaperone ClpB	PF02861: Clp amino terminal domain, pathogenicity island component; PF00004: ATPase family associated with various cellular activities (AAA); PF07724: AAA domain (Cdc48 subfamily); PF10431: C-terminal, D2-small domain, of ClpB protein	IPR001270: ClpA/B family; IPR003593: AAA+ ATPase domain; IPR003959: ATPase, AAA-type, core; IPR004176: Clp, N-terminal; IPR018368: ClpA/B, conserved site 1; IPR019489: Clp ATPase, C-terminal; IPR027417: P-loop containing nucleoside triphosphate hydrolase; IPR028299: ClpA/B, conserved site 2	GO:0005524 MF: ATP binding;GO:0019538 BP: protein metabolic process	GO:0005524; GO:0019538
TraesCS5B01G403000	chr5B:579807353-579810453	1540.61	9.39529	Up	Up	0.413292	6.56852e-112	Cytochrome P450	PF00067: Cytochrome P450	IPR001128: Cytochrome P450; IPR002401: Cytochrome P450, E-class, group I; IPR017972: Cytochrome P450, conserved site	GO:0005506 MF: iron ion binding;GO:0016705 MF: oxidoreductase activity, acting on paired donors, with incorporation or reduction of molecular oxygen;GO:0020037 MF: heme binding;GO:0055114 BP: oxidation-reduction process	GO:0005506; GO:0016705; GO:0020037; GO:0055114
TraesCS5D01G432600	chr5D:488783700-488784368	1554.15	9.3924	Up	Up	0.367633	2.9435e-141	Glutathione-S-transferase	PF13417: Glutathione S-transferase, N-terminal domain; PF13410: Glutathione S-transferase, C-terminal domain	IPR004045: Glutathione S-transferase, N-terminal; IPR010987: Glutathione S-transferase, C-terminal-like; IPR012336: Thioredoxin-like fold	GO:0005515 MF: protein binding	GO:0005515
TraesCS2D01G399000	chr2D:512042264-512043264	483.164	9.38956	Up	Up	0.54331	7.36674e-65	Heat shock transcription factor	PF00447: HSF-type DNA-binding	IPR000232: Heat shock factor (HSF)-type, DNA-binding; IPR011991: Winged helix-turn-helix DNA-binding domain	GO:0003700 MF: transcription factor activity, sequence-specific DNA binding;GO:0005634 CC: nucleus;GO:0006355 BP: regulation of transcription, DNA-templated;GO:0043565 MF: sequence-specific DNA binding	GO:0003700; GO:0005634; GO:0006355; GO:0043565
TraesCS5A01G258900	chr5A:473407458-473408015	29.2082	9.38696	Up	Up	1.41309	2.56138e-10	Late embryogenesis abundant protein, group 6	PF10714: Late embryogenesis abundant protein 18	IPR018930: Late embryogenesis abundant protein, LEA-18	-	-
TraesCS3A01G488300	chr3A:716105523-716106556	38.8983	9.35943	Up	Up	1.25446	9.05799e-13	Glutathione S-transferase	PF02798: Glutathione S-transferase, N-terminal domain	IPR004045: Glutathione S-transferase, N-terminal; IPR010987: Glutathione S-transferase, C-terminal-like; IPR012336: Thioredoxin-like fold	GO:0005515 MF: protein binding	GO:0005515
TraesCS4D01G035800	chr4D:16020765-16022120	160.951	9.35816	Up	Up	0.906856	1.32103e-23	Pre-mRNA-splicing factor 18	PF08799: pre-mRNA processing factor 4 (PRP4) like; PF02840: Prp18 domain	IPR004098: Prp18; IPR014906: Pre-mRNA processing factor 4 (PRP4)-like	GO:0005681 CC: spliceosomal complex;GO:0008380 BP: RNA splicing	GO:0005681; GO:0008380
TraesCS3A01G253200	chr3A:474677263-474677947	150.859	9.32597	Up	Up	0.888041	2.04846e-24	Late embryogenesis abundant protein	-	-	-	-
TraesCS4D01G063100	chr4D:39233373-39234755	26.9398	9.32434	Up	No change	2.2778	0.000161281	Dehydrin	PF00257: Dehydrin	IPR000167: Dehydrin; IPR030513: Dehydrin, conserved site	GO:0006950 BP: response to stress;GO:0009415 BP: response to water	GO:0006950; GO:0009415
TraesCS4A01G119900	chr4A:147640888-147641903	52.5933	9.32263	Up	No change	1.22407	2.88553e-13	Mitochondrial import inner membrane translocase subunit Tim17/Tim22/Tim23 family protein, putative, expressed	PF02466: Tim17/Tim22/Tim23/Pmp24 family	IPR003397: Mitochondrial inner membrane translocase subunit Tim17/Tim22/Tim23/peroxisomal protein PMP24	-	-
TraesCS4D01G055500	chr4D:30513828-30515216	773.36	9.32145	Up	Up	1.16207	1.2861e-14	Anthocyanin 5-aromatic acyltransferase	PF02458: Transferase family	IPR003480: Transferase	GO:0016747 MF: transferase activity, transferring acyl groups other than amino-acyl groups	GO:0016747
TraesCS4A01G314600	chr4A:604940612-604941666	41.9782	9.31286	Up	Up	1.24195	6.875e-13	Ethylene-responsive transcription factor	PF00847: AP2 domain	IPR001471: AP2/ERF domain; IPR016177: DNA-binding domain	GO:0003677 MF: DNA binding;GO:0003700 MF: transcription factor activity, sequence-specific DNA binding;GO:0006355 BP: regulation of transcription, DNA-templated	GO:0003677; GO:0003700; GO:0006355
TraesCS7B01G244300	chr7B:453053702-453054623	26.8129	9.31065	Up	No change	1.29428	6.18516e-12	Late embryogenesis abundant D-like protein	PF04927: Seed maturation protein	IPR007011: Seed maturation protein	-	-
TraesCS5D01G478800	chr5D:517359873-517360106	103.367	9.30575	Up	Up	1.0486	1.10183e-17	UDP-N-acetylglucosamine--N-acetylmuramyl-(pentapeptide) pyrophosphoryl-undecaprenol N-acetylglucosamine transferase	-	-	-	-
TraesCS7D01G153400	chr7D:101670415-101671233	266.46	9.3053	Up	Up	0.748342	6.7562e-34	VQ motif-containing protein, putative	PF05678: VQ motif	IPR008889: VQ	-	-
TraesCS1B01G422000	chr1B:645340492-645341133	27.768	9.30141	Up	Up	1.33223	2.69378e-11	Clavata3/ESR (CLE) gene family member	-	-	-	-
TraesCS1D01G130700	chr1D:144677330-144678051	147.631	9.29995	Up	No change	0.968845	1.52202e-20	Epidermis-specific secreted glycoprotein EP1	-	-	-	-
TraesCS6B01G139800	chr6B:136821982-136823420	26.6919	9.29744	Up	No change	2.97534	0.00494894	F17F16.3 protein	-	-	-	-
TraesCS7D01G417300	chr7D:535905878-535906564	206.942	9.29689	Up	Up	0.886841	2.47852e-24	RNA-binding protein	PF00076: RNA recognition motif. (a.k.a. RRM, RBD, or RNP domain)	IPR000504: RNA recognition motif domain	GO:0003676 MF: nucleic acid binding	GO:0003676
TraesCS5D01G413800	chr5D:476671996-476674056	92.0352	9.29436	Up	Up	1.23308	5.16762e-13	Protein DETOXIFICATION	PF01554: MatE	IPR002528: Multi antimicrobial extrusion protein	GO:0006855 BP: drug transmembrane transport;GO:0015238 MF: drug transmembrane transporter activity;GO:0015297 MF: antiporter activity;GO:0016020 CC: membrane;GO:0055085 BP: transmembrane transport	GO:0006855; GO:0015238; GO:0015297; GO:0016020; GO:0055085
TraesCS7D01G054000	chr7D:28577037-28578569	55.8788	9.28411	Up	Up	1.27142	2.86743e-12	Tryptophan decarboxylase	PF00282: Pyridoxal-dependent decarboxylase conserved domain	IPR002129: Pyridoxal phosphate-dependent decarboxylase; IPR010977: Aromatic-L-amino-acid decarboxylase; IPR015421: Pyridoxal phosphate-dependent transferase, major region, subdomain 1; IPR015422: Pyridoxal phosphate-dependent transferase, subdomain 2; IPR015424: Pyridoxal phosphate-dependent transferase; IPR021115: Pyridoxal-phosphate binding site	GO:0003824 MF: catalytic activity;GO:0006520 BP: cellular amino acid metabolic process;GO:0016831 MF: carboxy-lyase activity;GO:0019752 BP: carboxylic acid metabolic process;GO:0030170 MF: pyridoxal phosphate binding	GO:0003824; GO:0006520; GO:0016831; GO:0019752; GO:0030170
TraesCS7A01G118700	chr7A:76483121-76484590	100.612	9.2804	Up	Up	1.2006	1.22563e-13	Subtilisin-like protease	PF05922: Peptidase inhibitor I9; PF00082: Subtilase family	IPR000209: Peptidase S8/S53 domain; IPR010259: Peptidase S8 propeptide/proteinase inhibitor I9; IPR015500: Peptidase S8, subtilisin-related; IPR022398: Peptidase S8, subtilisin, His-active site	GO:0004252 MF: serine-type endopeptidase activity;GO:0006508 BP: proteolysis	GO:0004252; GO:0006508
TraesCS7B01G083500	chr7B:94263847-94264657	1065.38	9.27632	Up	Up	0.534887	2.61045e-65	Heat-shock protein, putative	PF00011: Hsp20/alpha crystallin family	IPR002068: Alpha crystallin/Hsp20 domain; IPR008978: HSP20-like chaperone	-	-
TraesCS2A01G026800	chr2A:12315178-12316520	466.792	9.27364	Up	Up	0.662484	8.98145e-43	2-oxoglutarate (2OG) and Fe(II)-dependent oxygenase superfamily protein, putative	PF14226: non-haem dioxygenase in morphine synthesis N-terminal; PF03171: 2OG-Fe(II) oxygenase superfamily	IPR005123: Oxoglutarate/iron-dependent dioxygenase; IPR026992: Non-haem dioxygenase N-terminal domain; IPR027443: Isopenicillin N synthase-like	GO:0016491 MF: oxidoreductase activity;GO:0055114 BP: oxidation-reduction process	GO:0016491; GO:0055114
TraesCS1A01G342800	chr1A:531645592-531645996	40.0233	9.2735	Up	Up	1.26865	2.71609e-12	Short-chain dehydrogenase/reductase family protein	PF00106: short chain dehydrogenase	IPR002347: Short-chain dehydrogenase/reductase SDR; IPR016040: NAD(P)-binding domain	-	-
TraesCS2A01G350400	chr2A:590689950-590690528	50.4991	9.26856	Up	No change	2.61843	0.00127606	Chitinase	PF00187: Chitin recognition protein	IPR001002: Chitin-binding, type 1; IPR018371: Chitin-binding, type 1, conserved site	GO:0008061 MF: chitin binding	GO:0008061
TraesCS6D01G393700	chr6D:467318703-467320007	1506.88	9.26254	Up	Up	0.345938	4.27871e-155	BAG family molecular chaperone regulator 5	PF02179: BAG domain	IPR000048: IQ motif, EF-hand binding site; IPR003103: BAG domain	GO:0005515 MF: protein binding;GO:0051087 MF: chaperone binding	GO:0005515; GO:0051087
TraesCS2A01G325800	chr2A:555886225-555888893	639.519	9.25054	Up	Up	0.444716	9.19648e-94	Aldo/keto reductase family oxidoreductase	PF00248: Aldo/keto reductase family	IPR023210: NADP-dependent oxidoreductase domain	-	-
TraesCS7D01G249800	chr7D:220998796-220999814	646.366	9.24924	Up	Up	0.479652	1.25481e-80	N-acetyl-gamma-glutamyl-phosphate reductase	-	-	-	-
TraesCS5D01G478500	chr5D:517270633-517271232	101.414	9.2486	Up	Up	1.21893	3.56546e-13	Galactosylgalactosylxylosylprotein 3-beta-glucuronosyltransferase 2	-	-	-	-
TraesCS4A01G075600	chr4A:75213058-75215412	3569.76	9.23746	Up	Up	0.416853	2.33614e-106	Glutamate decarboxylase	PF00282: Pyridoxal-dependent decarboxylase conserved domain	IPR002129: Pyridoxal phosphate-dependent decarboxylase; IPR010107: Glutamate decarboxylase; IPR015421: Pyridoxal phosphate-dependent transferase, major region, subdomain 1; IPR015422: Pyridoxal phosphate-dependent transferase, subdomain 2; IPR015424: Pyridoxal phosphate-dependent transferase	GO:0003824 MF: catalytic activity;GO:0004351 MF: glutamate decarboxylase activity;GO:0006536 BP: glutamate metabolic process;GO:0016831 MF: carboxy-lyase activity;GO:0019752 BP: carboxylic acid metabolic process;GO:0030170 MF: pyridoxal phosphate binding	GO:0003824; GO:0004351; GO:0006536; GO:0016831; GO:0019752; GO:0030170
TraesCS1D01G338500	chr1D:427627134-427630330	931.376	9.22381	Up	Up	1.06391	6.42705e-17	28 kDa heat-and acid-stable phosphoprotein, putative	PF10252: Casein kinase substrate phosphoprotein PP28	IPR019380: Casein kinase substrate, phosphoprotein PP28	-	-
TraesCS5D01G407400	chr5D:472568440-472571240	2788.87	9.22234	Up	Up	0.348274	1.01613e-151	Cytochrome P450	PF00067: Cytochrome P450	IPR001128: Cytochrome P450; IPR002401: Cytochrome P450, E-class, group I; IPR017972: Cytochrome P450, conserved site	GO:0005506 MF: iron ion binding;GO:0016705 MF: oxidoreductase activity, acting on paired donors, with incorporation or reduction of molecular oxygen;GO:0020037 MF: heme binding;GO:0055114 BP: oxidation-reduction process	GO:0005506; GO:0016705; GO:0020037; GO:0055114
TraesCS1A01G088300	chr1A:76537361-76539131	945.981	9.22146	Up	Up	0.52418	3.50581e-67	Agmatine coumaroyltransferase-1	PF02458: Transferase family	IPR003480: Transferase	GO:0016747 MF: transferase activity, transferring acyl groups other than amino-acyl groups	GO:0016747
TraesCS3B01G309300	chr3B:497710270-497714689	179.533	9.21756	Up	No change	0.772719	2.96999e-31	Malic enzyme	PF00390: Malic enzyme, N-terminal domain; PF03949: Malic enzyme, NAD binding domain	IPR001891: Malic oxidoreductase; IPR012301: Malic enzyme, N-terminal domain; IPR012302: Malic enzyme, NAD-binding; IPR015884: Malic enzyme, conserved site; IPR016040: NAD(P)-binding domain	GO:0004470 MF: malic enzyme activity;GO:0004471 MF: malate dehydrogenase (decarboxylating) (NAD+) activity;GO:0006108 BP: malate metabolic process;GO:0051287 MF: NAD binding;GO:0055114 BP: oxidation-reduction process	GO:0004470; GO:0004471; GO:0006108; GO:0051287; GO:0055114
TraesCS5D01G487600	chr5D:522511433-522512308	69.9184	9.21633	Up	Up	1.23245	7.99583e-13	rRNA N-glycosidase	PF00161: Ribosome inactivating protein	IPR001574: Ribosome-inactivating protein; IPR016138: Ribosome-inactivating protein, subdomain 1; IPR017988: Ribosome-inactivating protein conserved site; IPR017989: Ribosome-inactivating protein type 1/2	GO:0017148 BP: negative regulation of translation;GO:0030598 MF: rRNA N-glycosylase activity	GO:0017148; GO:0030598
TraesCS5A01G477800	chr5A:651685778-651686191	486.604	9.20723	Up	Up	0.521626	1.25535e-67	Zinc finger protein	PF13912: C2H2-type zinc finger	IPR013087: Zinc finger C2H2-type	GO:0003676 MF: nucleic acid binding	GO:0003676
TraesCS4B01G089800	chr4B:91184265-91184876	322.028	9.18648	Up	Up	0.731319	1.39978e-34	Heat-shock protein, putative	PF00011: Hsp20/alpha crystallin family	IPR002068: Alpha crystallin/Hsp20 domain; IPR008978: HSP20-like chaperone	-	-
TraesCS2B01G439100	chr2B:631331027-631337201	338.67	9.18222	Up	Up	0.708819	9.90556e-37	Calcium-binding EF-hand family protein	-	IPR002048: EF-hand domain; IPR011992: EF-hand domain pair; IPR018247: EF-Hand 1, calcium-binding site	GO:0005509 MF: calcium ion binding	GO:0005509
TraesCS6D01G100500	chr6D:63713557-63714941	24.6153	9.17895	Up	No change	2.96585	0.00542695	F17F16.3 protein	-	-	-	-
TraesCS1D01G242300	chr1D:332702837-332703904	26.3118	9.1778	Up	Up	1.43504	1.24304e-09	Late embryogenesis abundant protein	-	-	-	-
TraesCS6B01G362000	chr6B:633730679-633732289	1065.99	9.16687	Up	Up	0.80813	2.45639e-28	Glycosyltransferase	PF00201: UDP-glucoronosyl and UDP-glucosyl transferase	IPR002213: UDP-glucuronosyl/UDP-glucosyltransferase	GO:0008152 BP: metabolic process;GO:0016758 MF: transferase activity, transferring hexosyl groups	GO:0008152; GO:0016758
TraesCS2D01G157500	chr2D:100782287-100784379	2702.89	9.16349	Up	Up	0.401506	8.45543e-113	Cytochrome P450	PF00067: Cytochrome P450	IPR001128: Cytochrome P450; IPR002401: Cytochrome P450, E-class, group I; IPR017972: Cytochrome P450, conserved site	GO:0005506 MF: iron ion binding;GO:0016705 MF: oxidoreductase activity, acting on paired donors, with incorporation or reduction of molecular oxygen;GO:0020037 MF: heme binding;GO:0055114 BP: oxidation-reduction process	GO:0005506; GO:0016705; GO:0020037; GO:0055114
TraesCS6B01G347700	chr6B:612269824-612271608	435.878	9.1634	Up	Up	0.603603	3.44466e-50	Glycosyltransferase	PF00201: UDP-glucoronosyl and UDP-glucosyl transferase	IPR002213: UDP-glucuronosyl/UDP-glucosyltransferase	GO:0008152 BP: metabolic process;GO:0016758 MF: transferase activity, transferring hexosyl groups	GO:0008152; GO:0016758
TraesCS2A01G058100	chr2A:24363959-24364882	29.7391	9.15148	Up	Up	1.23444	1.28133e-12	Acidic chitinase	PF00704: Glycosyl hydrolases family 18	IPR001223: Glycoside hydrolase family 18, catalytic domain; IPR017853: Glycoside hydrolase superfamily	GO:0005975 BP: carbohydrate metabolic process	GO:0005975
TraesCS6B01G015300	chr6B:9079386-9081105	138.276	9.14756	Up	No change	0.953355	1.57892e-20	Bidirectional sugar transporter SWEET	PF03083: Sugar efflux transporter for intercellular exchange	IPR004316: SWEET sugar transporter	GO:0016021 CC: integral component of membrane	GO:0016021
TraesCS4D01G282400	chr4D:453332956-453334395	440.441	9.14527	Up	Up	0.539164	1.64485e-62	Late embryogenesis abundant protein, expressed	-	-	-	-
TraesCS7A01G059400	chr7A:28967500-28967805	24.791	9.14378	Up	Up	1.26166	4.23331e-12	Tyrosine decarboxylase	-	IPR015422: Pyridoxal phosphate-dependent transferase, subdomain 2; IPR015424: Pyridoxal phosphate-dependent transferase	GO:0003824 MF: catalytic activity	GO:0003824
TraesCS1B01G352400	chr1B:583207824-583210883	4384.92	9.13644	Up	Up	0.296245	1.12369e-205	ATP-dependent chaperone ClpB	PF02861: Clp amino terminal domain, pathogenicity island component; PF00004: ATPase family associated with various cellular activities (AAA); PF07724: AAA domain (Cdc48 subfamily); PF10431: C-terminal, D2-small domain, of ClpB protein	IPR001270: ClpA/B family; IPR003593: AAA+ ATPase domain; IPR003959: ATPase, AAA-type, core; IPR004176: Clp, N-terminal; IPR018368: ClpA/B, conserved site 1; IPR019489: Clp ATPase, C-terminal; IPR027417: P-loop containing nucleoside triphosphate hydrolase; IPR028299: ClpA/B, conserved site 2	GO:0005524 MF: ATP binding;GO:0019538 BP: protein metabolic process	GO:0005524; GO:0019538
TraesCS2A01G079600	chr2A:36052906-36055899	86.4087	9.13159	Up	Up	1.31	2.90648e-11	Receptor-like kinase, putative	PF12819: Carbohydrate-binding protein of the ER; PF07714: Protein tyrosine kinase	IPR000719: Protein kinase domain; IPR001245: Serine-threonine/tyrosine-protein kinase, catalytic domain; IPR008271: Serine/threonine-protein kinase, active site; IPR011009: Protein kinase-like domain; IPR017441: Protein kinase, ATP binding site; IPR024788: Malectin-like carbohydrate-binding domain	GO:0004672 MF: protein kinase activity;GO:0005524 MF: ATP binding;GO:0006468 BP: protein phosphorylation	GO:0004672; GO:0005524; GO:0006468
TraesCS4B01G098100	chr4B:103011168-103013196	61.4048	9.13045	Up	Up	1.36044	1.63638e-10	Aspartic proteinase Asp1	PF14543: Xylanase inhibitor N-terminal; PF14541: Xylanase inhibitor C-terminal	IPR001969: Aspartic peptidase, active site; IPR021109: Aspartic peptidase domain; IPR032799: Xylanase inhibitor, C-terminal; IPR032861: Xylanase inhibitor, N-terminal; IPR033121: Peptidase family A1 domain	GO:0004190 MF: aspartic-type endopeptidase activity;GO:0006508 BP: proteolysis	GO:0004190; GO:0006508
TraesCS5D01G491500	chr5D:525321730-525322634	660.279	9.12826	Up	Up	0.484215	4.48594e-77	Zinc finger protein	PF13912: C2H2-type zinc finger	IPR013083: Zinc finger, RING/FYVE/PHD-type; IPR013087: Zinc finger C2H2-type	GO:0003676 MF: nucleic acid binding	GO:0003676
TraesCS4B01G038900	chr4B:27865711-27867090	349.841	9.12071	Up	Up	0.676237	9.25021e-40	Pre-mRNA-splicing factor 18	PF08799: pre-mRNA processing factor 4 (PRP4) like; PF02840: Prp18 domain	IPR004098: Prp18; IPR014906: Pre-mRNA processing factor 4 (PRP4)-like	GO:0005681 CC: spliceosomal complex;GO:0008380 BP: RNA splicing	GO:0005681; GO:0008380
TraesCS5B01G566500	chr5B:710659519-710660067	24.0103	9.11962	Up	Up	1.28881	1.40617e-11	AWPM-19-like membrane family protein	PF05512: AWPM-19-like family	IPR008390: AWPM-19-like	-	-
TraesCS1B01G381400	chr1B:614278210-614278832	351.613	9.11787	Up	No change	0.549834	8.9365e-60	Late embryogenesis abundant protein	PF02987: Late embryogenesis abundant protein	IPR004238: Late embryogenesis abundant protein LEA	-	-
TraesCS7D01G202300	chr7D:161039881-161040108	45.2147	9.10806	Up	No change	1.26335	5.53608e-12	Sodium-dependent neutral amino acid transporter B(0)AT1	-	-	-	-
TraesCS4A01G068300	chr4A:66801645-66802451	40.6422	9.10789	Up	Up	1.25063	3.29156e-12	Heat shock protein	PF00011: Hsp20/alpha crystallin family	IPR002068: Alpha crystallin/Hsp20 domain; IPR008978: HSP20-like chaperone	-	-
TraesCS6B01G351600	chr6B:617038049-617039512	2782.91	9.10714	Up	Up	0.328579	3.48776e-166	2-oxoglutarate (2OG) and Fe(II)-dependent oxygenase superfamily protein	PF14226: non-haem dioxygenase in morphine synthesis N-terminal; PF03171: 2OG-Fe(II) oxygenase superfamily	IPR005123: Oxoglutarate/iron-dependent dioxygenase; IPR026992: Non-haem dioxygenase N-terminal domain; IPR027443: Isopenicillin N synthase-like	GO:0016491 MF: oxidoreductase activity;GO:0055114 BP: oxidation-reduction process	GO:0016491; GO:0055114
TraesCS3B01G574600	chr3B:805003470-805004651	92.2058	9.09892	Up	Up	1.10333	2.14448e-15	Progesterone 5-beta-reductase	PF01370: NAD dependent epimerase/dehydratase family	IPR001509: NAD-dependent epimerase/dehydratase; IPR016040: NAD(P)-binding domain	GO:0003824 MF: catalytic activity;GO:0050662 MF: coenzyme binding	GO:0003824; GO:0050662
TraesCS6B01G448800	chr6B:708271367-708273102	35.259	9.09035	Up	Up	1.25869	5.06434e-12	Cytochrome P450	PF00067: Cytochrome P450	IPR001128: Cytochrome P450; IPR002401: Cytochrome P450, E-class, group I; IPR017972: Cytochrome P450, conserved site	GO:0005506 MF: iron ion binding;GO:0016705 MF: oxidoreductase activity, acting on paired donors, with incorporation or reduction of molecular oxygen;GO:0020037 MF: heme binding;GO:0055114 BP: oxidation-reduction process	GO:0005506; GO:0016705; GO:0020037; GO:0055114
TraesCS6A01G111700	chr6A:80818619-80819835	23.0546	9.08497	Up	No change	1.36879	2.65482e-10	F17F16.3 protein	-	-	-	-
TraesCS4D01G172500	chr4D:300230746-300231708	24.0131	9.08388	Up	Up	1.37109	2.86764e-10	TPX2 (targeting protein for Xklp2) protein family	-	-	-	-
TraesCS2A01G362000	chr2A:605915933-605916403	44.8618	9.08288	Up	No change	1.2366	2.1051e-12	30S ribosomal protein S7, putative	PF00177: Ribosomal protein S7p/S5e	IPR000235: Ribosomal protein S5/S7; IPR023798: Ribosomal protein S7 domain	GO:0006412 BP: translation	GO:0006412
TraesCS2D01G516900	chr2D:607970384-607973781	54.184	9.07221	Up	Up	1.25992	5.89196e-12	Leucine-rich repeat receptor-like protein kinase family protein	PF08263: Leucine rich repeat N-terminal domain; PF13855: Leucine rich repeat; PF13516: Leucine Rich repeat; PF00560: Leucine Rich Repeat	IPR001611: Leucine-rich repeat; IPR003591: Leucine-rich repeat, typical subtype; IPR013210: Leucine-rich repeat-containing N-terminal, plant-type; IPR032675: Leucine-rich repeat domain, L domain-like	GO:0005515 MF: protein binding	GO:0005515
TraesCS2A01G305300	chr2A:524853407-524855258	23.9192	9.07135	Up	Up	1.46534	4.38388e-09	Late embryogenesis abundant protein (LEA) family protein	PF13664: Domain of unknown function (DUF4149)	IPR025423: Domain of unknown function DUF4149	-	-
TraesCS3A01G396200	chr3A:643460238-643461214	22.8687	9.06814	Up	No change	3.036	0.00749994	Dehydrin	PF00257: Dehydrin	IPR000167: Dehydrin; IPR030513: Dehydrin, conserved site	GO:0006950 BP: response to stress;GO:0009415 BP: response to water	GO:0006950; GO:0009415
TraesCS5A01G371000	chr5A:570175190-570175572	86.5002	9.05611	Up	Up	1.19002	3.01461e-13	Fumarate hydratase class II	-	-	-	-
TraesCS4B01G104200	chr4B:110404697-110405246	46.9024	9.04948	Up	Up	1.28569	1.82121e-11	Aconitate hydratase 1	-	-	-	-
TraesCS2D01G028900	chr2D:11823366-11824871	61.6683	9.04849	Up	Up	1.41809	1.36306e-09	2-oxoglutarate (2OG) and Fe(II)-dependent oxygenase superfamily protein, putative	PF14226: non-haem dioxygenase in morphine synthesis N-terminal; PF03171: 2OG-Fe(II) oxygenase superfamily	IPR005123: Oxoglutarate/iron-dependent dioxygenase; IPR026992: Non-haem dioxygenase N-terminal domain; IPR027443: Isopenicillin N synthase-like	GO:0016491 MF: oxidoreductase activity;GO:0055114 BP: oxidation-reduction process	GO:0016491; GO:0055114
TraesCS1B01G101100	chr1B:111025341-111026765	23.4311	9.04779	Up	No change	1.54711	3.28756e-08	Dehydrogenase	PF13561: Enoyl-(Acyl carrier protein) reductase	IPR002347: Short-chain dehydrogenase/reductase SDR; IPR016040: NAD(P)-binding domain; IPR020904: Short-chain dehydrogenase/reductase, conserved site	GO:0016491 MF: oxidoreductase activity	GO:0016491
TraesCSU01G001600	chrUn:1943981-1947489	97.897	9.04743	Up	Up	1.26787	9.28372e-12	S-type anion channel	PF03595: Voltage-dependent anion channel	IPR004695: Voltage-dependent anion channel	GO:0016021 CC: integral component of membrane;GO:0055085 BP: transmembrane transport	GO:0016021; GO:0055085
TraesCS7A01G202200	chr7A:163916538-163916954	44.3312	9.04394	Up	Up	1.92835	1.25976e-05	Heat-shock protein, putative	PF00011: Hsp20/alpha crystallin family	IPR002068: Alpha crystallin/Hsp20 domain; IPR008978: HSP20-like chaperone	-	-
TraesCS5D01G302900	chr5D:398805422-398811616	27.687	9.03449	Up	Up	1.26518	8.96837e-12	Beta-glucosidase	PF00232: Glycosyl hydrolase family 1	IPR001360: Glycoside hydrolase family 1; IPR017853: Glycoside hydrolase superfamily; IPR033132: Glycosyl hydrolases family 1, N-terminal conserved site	GO:0004553 MF: hydrolase activity, hydrolyzing O-glycosyl compounds;GO:0005975 BP: carbohydrate metabolic process	GO:0004553; GO:0005975
TraesCS1D01G401700	chr1D:467510704-467510967	23.8339	9.03258	Up	Up	1.34212	1.4483e-10	Clavata3/ESR (CLE) gene family member	-	-	-	-
TraesCS2A01G525000	chr2A:745428094-745430174	600.916	9.02573	Up	Up	0.490284	1.56145e-73	Anthocyanin 5-aromatic acyltransferase	PF02458: Transferase family	IPR003480: Transferase	GO:0016747 MF: transferase activity, transferring acyl groups other than amino-acyl groups	GO:0016747
TraesCS6B01G285700	chr6B:515021911-515022606	79.721	9.02202	Up	Up	1.12758	1.50575e-14	Vacuolar iron transporter	PF01988: VIT family	IPR008217: Ccc1 family	-	-
TraesCS2D01G493700	chr2D:591027331-591031519	175.682	9.01162	Up	Up	1.14817	4.93887e-14	Protein kinase	PF00069: Protein kinase domain	IPR000719: Protein kinase domain; IPR008271: Serine/threonine-protein kinase, active site; IPR011009: Protein kinase-like domain; IPR017441: Protein kinase, ATP binding site	GO:0004672 MF: protein kinase activity;GO:0005524 MF: ATP binding;GO:0006468 BP: protein phosphorylation	GO:0004672; GO:0005524; GO:0006468
TraesCS6A01G331300	chr6A:563484766-563486386	137.463	9.00814	Up	Up	1.01706	1.28223e-17	Glycosyltransferase	PF00201: UDP-glucoronosyl and UDP-glucosyl transferase	IPR002213: UDP-glucuronosyl/UDP-glucosyltransferase	GO:0008152 BP: metabolic process;GO:0016758 MF: transferase activity, transferring hexosyl groups	GO:0008152; GO:0016758
TraesCS6A01G149200	chr6A:131228679-131230628	34.5219	9.0077	Up	Up	1.30092	3.97833e-11	Ubiquitin-conjugating enzyme	PF11443: Domain of unknown function (DUF2828)	IPR002035: von Willebrand factor, type A; IPR011205: Uncharacterised conserved protein UCP015417, vWA; IPR024553: Domain of unknown function DUF2828	-	-
TraesCS3D01G275500	chr3D:381990863-381995438	174.571	9.0069	Up	Up	0.857196	1.93292e-24	Malic enzyme	PF00390: Malic enzyme, N-terminal domain; PF03949: Malic enzyme, NAD binding domain	IPR001891: Malic oxidoreductase; IPR012301: Malic enzyme, N-terminal domain; IPR012302: Malic enzyme, NAD-binding; IPR015884: Malic enzyme, conserved site; IPR016040: NAD(P)-binding domain	GO:0004470 MF: malic enzyme activity;GO:0004471 MF: malate dehydrogenase (decarboxylating) (NAD+) activity;GO:0006108 BP: malate metabolic process;GO:0051287 MF: NAD binding;GO:0055114 BP: oxidation-reduction process	GO:0004470; GO:0004471; GO:0006108; GO:0051287; GO:0055114
TraesCS5D01G379300	chr5D:450379628-450380396	574.06	9.00681	Up	Up	0.547104	6.4233e-59	Dehydrin	PF00257: Dehydrin	IPR000167: Dehydrin; IPR030513: Dehydrin, conserved site	GO:0006950 BP: response to stress;GO:0009415 BP: response to water	GO:0006950; GO:0009415
TraesCS2B01G090100	chr2B:51081162-51084863	22.3225	9.00631	Up	Up	1.32233	8.47304e-11	1-deoxy-D-xylulose-5-phosphate synthase, Transketolase	PF00456: Transketolase, thiamine diphosphate binding domain; PF02779: Transketolase, pyrimidine binding domain; PF02780: Transketolase, C-terminal domain	IPR005474: Transketolase, N-terminal; IPR005475: Transketolase-like, pyrimidine-binding domain; IPR005478: Transketolase, bacterial-like; IPR009014: Transketolase C-terminal/Pyruvate-ferredoxin oxidoreductase domain II; IPR029061: Thiamin diphosphate-binding fold; IPR033248: Transketolase, C-terminal domain	GO:0003824 MF: catalytic activity;GO:0004802 MF: transketolase activity;GO:0008152 BP: metabolic process	GO:0003824; GO:0004802; GO:0008152
TraesCS7A01G059500	chr7A:29007719-29009251	164.991	9.00278	Up	Up	0.780059	2.64619e-29	Tryptophan decarboxylase	PF00282: Pyridoxal-dependent decarboxylase conserved domain	IPR002129: Pyridoxal phosphate-dependent decarboxylase; IPR010977: Aromatic-L-amino-acid decarboxylase; IPR015421: Pyridoxal phosphate-dependent transferase, major region, subdomain 1; IPR015422: Pyridoxal phosphate-dependent transferase, subdomain 2; IPR015424: Pyridoxal phosphate-dependent transferase; IPR021115: Pyridoxal-phosphate binding site	GO:0003824 MF: catalytic activity;GO:0006520 BP: cellular amino acid metabolic process;GO:0016831 MF: carboxy-lyase activity;GO:0019752 BP: carboxylic acid metabolic process;GO:0030170 MF: pyridoxal phosphate binding	GO:0003824; GO:0006520; GO:0016831; GO:0019752; GO:0030170
TraesCS4B01G070500	chr4B:64697273-64698946	115.226	9.00107	Up	Up	1.25838	8.25045e-12	Type I inositol-1,4,5-trisphosphate 5-phosphatase	PF03372: Endonuclease/Exonuclease/phosphatase family	IPR000300: Inositol polyphosphate-related phosphatase; IPR005135: Endonuclease/exonuclease/phosphatase	GO:0046856 BP: phosphatidylinositol dephosphorylation	GO:0046856
TraesCS3D01G390200	chr3D:505318927-505319898	42.2442	8.99736	Up	No change	1.25768	8.19165e-12	Dehydrin	PF00257: Dehydrin	IPR000167: Dehydrin; IPR030513: Dehydrin, conserved site	GO:0006950 BP: response to stress;GO:0009415 BP: response to water	GO:0006950; GO:0009415
TraesCS3B01G308100	chr3B:495150649-495154022	2926.24	8.99331	Up	Up	0.454939	1.01535e-84	Chaperone clpb, putative	PF02861: Clp amino terminal domain, pathogenicity island component; PF00004: ATPase family associated with various cellular activities (AAA); PF07724: AAA domain (Cdc48 subfamily); PF10431: C-terminal, D2-small domain, of ClpB protein	IPR001270: ClpA/B family; IPR003593: AAA+ ATPase domain; IPR003959: ATPase, AAA-type, core; IPR004176: Clp, N-terminal; IPR018368: ClpA/B, conserved site 1; IPR019489: Clp ATPase, C-terminal; IPR027417: P-loop containing nucleoside triphosphate hydrolase; IPR028299: ClpA/B, conserved site 2	GO:0005524 MF: ATP binding;GO:0019538 BP: protein metabolic process	GO:0005524; GO:0019538
TraesCS7A01G199400	chr7A:162414121-162414535	21.7363	8.98688	Up	Up	1.33157	1.27724e-10	Sodium-dependent neutral amino acid transporter B(0)AT1	-	-	-	-
TraesCS4D01G243000	chr4D:405764819-405767712	481.705	8.98263	Up	Up	0.457451	1.34915e-83	Heat shock 70 kDa protein	PF00012: Hsp70 protein	IPR013126: Heat shock protein 70 family; IPR018181: Heat shock protein 70, conserved site; IPR029047: Heat shock protein 70kD, peptide-binding domain	-	-
TraesCS7A01G034500	chr7A:15081929-15082679	1413.08	8.978	Up	Up	1.13128	2.50724e-14	Glutathione S-transferase	PF13417: Glutathione S-transferase, N-terminal domain; PF13410: Glutathione S-transferase, C-terminal domain	IPR004045: Glutathione S-transferase, N-terminal; IPR010987: Glutathione S-transferase, C-terminal-like; IPR012336: Thioredoxin-like fold	GO:0005515 MF: protein binding	GO:0005515
TraesCS1D01G084900	chr1D:69179534-69180756	21.2515	8.96433	Up	No change	1.4416	3.70739e-09	Dehydrogenase	PF13561: Enoyl-(Acyl carrier protein) reductase	IPR002347: Short-chain dehydrogenase/reductase SDR; IPR016040: NAD(P)-binding domain; IPR020904: Short-chain dehydrogenase/reductase, conserved site	GO:0016491 MF: oxidoreductase activity	GO:0016491
TraesCS3D01G254100	chr3D:355704842-355706006	237.536	8.95608	Up	No change	0.698113	4.91453e-36	Late embryogenesis abundant protein	-	-	-	-
TraesCS3A01G217900	chr3A:399573432-399580158	5238.27	8.95552	Up	Up	0.319904	1.55799e-169	Pleiotropic drug resistance ABC transporter	PF14510: ABC-transporter extracellular N-terminal; PF00005: ABC transporter; PF01061: ABC-2 type transporter; PF08370: Plant PDR ABC transporter associated	IPR003439: ABC transporter-like; IPR003593: AAA+ ATPase domain; IPR013525: ABC-2 type transporter; IPR013581: Plant PDR ABC transporter associated; IPR027417: P-loop containing nucleoside triphosphate hydrolase; IPR029481: ABC-transporter extracellular N-terminal domain	GO:0005524 MF: ATP binding;GO:0016020 CC: membrane;GO:0016887 MF: ATPase activity	GO:0005524; GO:0016020; GO:0016887
TraesCS2B01G428500	chr2B:615736022-615737422	99.6799	8.95196	Up	Up	1.0579	3.68018e-16	Glycosyltransferase	PF00201: UDP-glucoronosyl and UDP-glucosyl transferase	IPR002213: UDP-glucuronosyl/UDP-glucosyltransferase	GO:0008152 BP: metabolic process;GO:0016758 MF: transferase activity, transferring hexosyl groups	GO:0008152; GO:0016758
TraesCS5D01G433200	chr5D:489013117-489013874	335.381	8.95031	Up	Up	0.681628	1.01577e-37	Dehydrin	PF00257: Dehydrin	IPR000167: Dehydrin; IPR030513: Dehydrin, conserved site	GO:0006950 BP: response to stress;GO:0009415 BP: response to water	GO:0006950; GO:0009415
TraesCS3D01G237400	chr3D:328397544-328397792	24.0561	8.94261	Up	Up	1.54272	4.399e-08	Seed maturation protein PM41	-	-	-	-
TraesCS1D01G038900	chr1D:18868094-18868621	21.2952	8.93984	Up	Up	1.30391	6.28601e-11	NADH-quinone oxidoreductase subunit N	PF05512: AWPM-19-like family	IPR008390: AWPM-19-like	-	-
TraesCS6A01G097400	chr6A:64505405-64507154	1120.64	8.93903	Up	Up	0.424169	3.10038e-96	Cytochrome P450 family protein, expressed	PF00067: Cytochrome P450	IPR001128: Cytochrome P450; IPR002401: Cytochrome P450, E-class, group I; IPR017972: Cytochrome P450, conserved site	GO:0005506 MF: iron ion binding;GO:0016705 MF: oxidoreductase activity, acting on paired donors, with incorporation or reduction of molecular oxygen;GO:0020037 MF: heme binding;GO:0055114 BP: oxidation-reduction process	GO:0005506; GO:0016705; GO:0020037; GO:0055114
TraesCSU01G031600	chrUn:29287302-29289849	22.6738	8.93865	Up	Up	1.51914	2.67918e-08	Cytochrome P450	PF00067: Cytochrome P450	IPR001128: Cytochrome P450; IPR002403: Cytochrome P450, E-class, group IV; IPR017972: Cytochrome P450, conserved site	GO:0004497 MF: monooxygenase activity;GO:0005506 MF: iron ion binding;GO:0016705 MF: oxidoreductase activity, acting on paired donors, with incorporation or reduction of molecular oxygen;GO:0020037 MF: heme binding;GO:0055114 BP: oxidation-reduction process	GO:0004497; GO:0005506; GO:0016705; GO:0020037; GO:0055114
TraesCS7D01G108600	chr7D:65399270-65399986	20.7602	8.93856	Up	No change	1.29635	4.83576e-11	GDSL esterase/lipase	PF13472: GDSL-like Lipase/Acylhydrolase family	IPR013830: SGNH hydrolase-type esterase domain	-	-
TraesCS6A01G270200	chr6A:496475319-496475798	262.028	8.93754	Up	Up	0.853261	2.70726e-24	Trihelix transcription factor GT-like protein	-	-	-	-
TraesCS6D01G031400	chr6D:13097024-13101553	76.8698	8.93746	Up	Down	1.17246	2.74416e-13	60 kDa chaperonin	PF00118: TCP-1/cpn60 chaperonin family	IPR001844: Chaperonin Cpn60; IPR002423: Chaperonin Cpn60/TCP-1 family; IPR018370: Chaperonin Cpn60, conserved site; IPR027409: GroEL-like apical domain; IPR027413: GroEL-like equatorial domain	GO:0005524 MF: ATP binding;GO:0005737 CC: cytoplasm;GO:0006457 BP: protein folding;GO:0042026 BP: protein refolding	GO:0005524; GO:0005737; GO:0006457; GO:0042026
TraesCS3A01G054400	chr3A:31847956-31849368	454.272	8.93716	Up	Up	0.590129	5.96999e-50	Glycosyltransferase	PF00201: UDP-glucoronosyl and UDP-glucosyl transferase	IPR002213: UDP-glucuronosyl/UDP-glucosyltransferase	GO:0008152 BP: metabolic process;GO:0016758 MF: transferase activity, transferring hexosyl groups	GO:0008152; GO:0016758
TraesCS5D01G479300	chr5D:517590629-517591231	155.751	8.9306	Up	Up	1.11957	1.8237e-14	Wound-induced protease inhibitor	-	IPR000877: Proteinase inhibitor I12, Bowman-Birk	GO:0004867 MF: serine-type endopeptidase inhibitor activity;GO:0005576 CC: extracellular region	GO:0004867; GO:0005576
TraesCS7D01G176500	chr7D:128746448-128748629	132.042	8.92846	Up	Up	1.3143	9.51436e-11	Laccase	PF07732: Multicopper oxidase; PF00394: Multicopper oxidase; PF07731: Multicopper oxidase	IPR001117: Multicopper oxidase, type 1; IPR002355: Multicopper oxidase, copper-binding site; IPR008972: Cupredoxin; IPR011706: Multicopper oxidase, type 2; IPR011707: Multicopper oxidase, type 3; IPR017761: Laccase; IPR033138: Multicopper oxidases, conserved site	GO:0005507 MF: copper ion binding;GO:0016491 MF: oxidoreductase activity;GO:0046274 BP: lignin catabolic process;GO:0048046 CC: apoplast;GO:0052716 MF: hydroquinone:oxygen oxidoreductase activity;GO:0055114 BP: oxidation-reduction process	GO:0005507; GO:0016491; GO:0046274; GO:0048046; GO:0052716; GO:0055114
TraesCS4A01G313300	chr4A:604055487-604056041	22.0884	8.9192	Up	Up	1.28783	3.93587e-11	AWPM-19-like membrane family protein	PF05512: AWPM-19-like family	IPR008390: AWPM-19-like	-	-
TraesCS3D01G046700	chr3D:17591725-17592180	1217.31	8.90734	Up	Up	0.883304	1.40554e-22	Heat shock protein	PF00011: Hsp20/alpha crystallin family	IPR002068: Alpha crystallin/Hsp20 domain; IPR008978: HSP20-like chaperone	-	-
TraesCS2A01G516500	chr2A:740077473-740079005	127.864	8.89874	Up	Up	1.07592	1.76392e-15	Tryptophan decarboxylase	PF00282: Pyridoxal-dependent decarboxylase conserved domain	IPR002129: Pyridoxal phosphate-dependent decarboxylase; IPR010977: Aromatic-L-amino-acid decarboxylase; IPR015421: Pyridoxal phosphate-dependent transferase, major region, subdomain 1; IPR015422: Pyridoxal phosphate-dependent transferase, subdomain 2; IPR015424: Pyridoxal phosphate-dependent transferase; IPR021115: Pyridoxal-phosphate binding site	GO:0003824 MF: catalytic activity;GO:0006520 BP: cellular amino acid metabolic process;GO:0016831 MF: carboxy-lyase activity;GO:0019752 BP: carboxylic acid metabolic process;GO:0030170 MF: pyridoxal phosphate binding	GO:0003824; GO:0006520; GO:0016831; GO:0019752; GO:0030170
TraesCS4A01G244500	chr4A:554924159-554925889	209.55	8.89022	Up	Up	1.37857	8.88204e-10	Type I inositol-1,4,5-trisphosphate 5-phosphatase	PF03372: Endonuclease/Exonuclease/phosphatase family	IPR000300: Inositol polyphosphate-related phosphatase; IPR005135: Endonuclease/exonuclease/phosphatase	GO:0046856 BP: phosphatidylinositol dephosphorylation	GO:0046856
TraesCS2B01G322100	chr2B:459797810-459799655	20.6634	8.88933	Up	Up	1.4031	1.80844e-09	Late embryogenesis abundant protein	PF13664: Domain of unknown function (DUF4149)	IPR025423: Domain of unknown function DUF4149	-	-
TraesCS3B01G584700	chr3B:811496686-811497126	74.6566	8.88728	Up	Up	1.32129	1.48539e-10	Pathogenesis-related protein PR-4	PF00967: Barwin family	IPR001153: Barwin domain; IPR009009: RlpA-like protein, double-psi beta-barrel domain; IPR018226: Barwin, conserved site	GO:0042742 BP: defense response to bacterium;GO:0050832 BP: defense response to fungus	GO:0042742; GO:0050832
TraesCS4A01G263600	chr4A:575808456-575809123	21.3165	8.88619	Up	No change	1.41634	2.63915e-09	Cortical cell-delineating protein	PF14547: Hydrophobic seed protein	IPR016140: Bifunctional inhibitor/plant lipid transfer protein/seed storage helical domain; IPR027923: Hydrophobic seed protein	-	-
TraesCS3B01G114300	chr3B:80199888-80200103	21.1891	8.8695	Up	Up	1.27947	3.76631e-11	Avr9/Cf-9 rapidly elicited protein	-	-	-	-
TraesCS5D01G050800	chr5D:48836388-48837396	37.9225	8.85343	Up	No change	1.35685	5.47111e-10	Mitochondrial import inner membrane translocase subunit Tim17/Tim22/Tim23 family protein	PF02466: Tim17/Tim22/Tim23/Pmp24 family	IPR003397: Mitochondrial inner membrane translocase subunit Tim17/Tim22/Tim23/peroxisomal protein PMP24	-	-
TraesCS5A01G384100	chr5A:581926267-581927150	589.667	8.85202	Up	Up	0.450812	1.3606e-83	Bax inhibitor-1 family protein	PF01027: Inhibitor of apoptosis-promoting Bax1	IPR006214: Bax inhibitor 1-related	-	-
TraesCS4B01G044700	chr4B:32259940-32260977	22.5696	8.83963	Up	No change	1.54475	6.6649e-08	Basic blue protein	PF02298: Plastocyanin-like domain	IPR003245: Phytocyanin domain; IPR008972: Cupredoxin; IPR028871: Blue (type 1) copper protein, binding site	GO:0009055 MF: electron carrier activity	GO:0009055
TraesCS3D01G054000	chr3D:22272564-22274031	318.036	8.83957	Up	Up	0.667448	2.33124e-38	Glycosyltransferase	PF00201: UDP-glucoronosyl and UDP-glucosyl transferase	IPR002213: UDP-glucuronosyl/UDP-glucosyltransferase	GO:0008152 BP: metabolic process;GO:0016758 MF: transferase activity, transferring hexosyl groups	GO:0008152; GO:0016758
TraesCS5B01G241900	chr5B:421645483-421646294	19.7223	8.82735	Up	Up	1.52213	4.33323e-08	Oil body-associated protein 1A	PF06884: Protein of unknown function (DUF1264)	IPR010686: Oil body-associated protein-like	-	-
TraesCS3A01G425500	chr3A:667793453-667799373	40.0081	8.82703	Up	No change	1.27112	3.46878e-11	Sucrose-phosphate synthase	PF00862: Sucrose synthase; PF00534: Glycosyl transferases group 1; PF05116: Sucrose-6F-phosphate phosphohydrolase	IPR000368: Sucrose synthase; IPR001296: Glycosyl transferase, family 1; IPR006380: Sucrose-phosphatase, N-terminal; IPR012819: Sucrose phosphate synthase, plant	GO:0005985 BP: sucrose metabolic process;GO:0016157 MF: sucrose synthase activity;GO:0046524 MF: sucrose-phosphate synthase activity	GO:0005985; GO:0016157; GO:0046524
TraesCS6B01G088000	chr6B:63767225-63768802	18.9336	8.82405	Up	No change	1.31287	1.53415e-10	F-box family protein	PF00646: F-box domain; PF08387: FBD	IPR001810: F-box domain; IPR006566: FBD domain; IPR032675: Leucine-rich repeat domain, L domain-like	GO:0005515 MF: protein binding	GO:0005515
TraesCS3A01G118500	chr3A:90364081-90365532	19.7408	8.81594	Up	Up	1.32511	2.39698e-10	Glycosyltransferase	PF00201: UDP-glucoronosyl and UDP-glucosyl transferase	IPR002213: UDP-glucuronosyl/UDP-glucosyltransferase	GO:0008152 BP: metabolic process;GO:0016758 MF: transferase activity, transferring hexosyl groups	GO:0008152; GO:0016758
TraesCS2D01G212500	chr2D:170778863-170780994	183.778	8.78836	Up	Up	0.768239	8.37821e-29	Internal alternative NAD(P)H-ubiquinone oxidoreductase A1, mitochondrial	PF07992: Pyridine nucleotide-disulphide oxidoreductase	IPR023753: FAD/NAD(P)-binding domain	GO:0016491 MF: oxidoreductase activity;GO:0055114 BP: oxidation-reduction process	GO:0016491; GO:0055114
TraesCS4D01G173700	chr4D:301534657-301535829	371.115	8.77371	Up	Up	0.562872	7.03706e-53	Ribosomal protein	PF00252: Ribosomal protein L16p/L10e	IPR001197: Ribosomal protein L10e; IPR016180: Ribosomal protein L10e/L16; IPR018255: Ribosomal protein L10e, conserved site	GO:0003735 MF: structural constituent of ribosome;GO:0005622 CC: intracellular;GO:0005840 CC: ribosome;GO:0006412 BP: translation	GO:0003735; GO:0005622; GO:0005840; GO:0006412
TraesCS6D01G333100	chr6D:435749809-435750503	18.9561	8.76763	Up	No change	1.44908	1.01376e-08	Dehydrin	PF00257: Dehydrin	IPR000167: Dehydrin; IPR030513: Dehydrin, conserved site	GO:0006950 BP: response to stress;GO:0009415 BP: response to water	GO:0006950; GO:0009415
TraesCS6B01G085400	chr6B:62146142-62146389	3522.04	8.76314	Up	Up	0.303861	6.50569e-180	histone acetyltransferase of the CBP family 1	-	-	-	-
TraesCS7B01G400500	chr7B:666683430-666685396	1258.25	8.76217	Up	Up	1.21705	5.93905e-12	Protein DETOXIFICATION	PF01554: MatE	IPR002528: Multi antimicrobial extrusion protein	GO:0006855 BP: drug transmembrane transport;GO:0015238 MF: drug transmembrane transporter activity;GO:0015297 MF: antiporter activity;GO:0016020 CC: membrane;GO:0055085 BP: transmembrane transport	GO:0006855; GO:0015238; GO:0015297; GO:0016020; GO:0055085
TraesCS6B01G347800	chr6B:612743306-612745302	1793.14	8.75837	Up	Up	0.324932	3.67175e-157	Glycosyltransferase	PF00201: UDP-glucoronosyl and UDP-glucosyl transferase	IPR002213: UDP-glucuronosyl/UDP-glucosyltransferase	GO:0008152 BP: metabolic process;GO:0016758 MF: transferase activity, transferring hexosyl groups	GO:0008152; GO:0016758
TraesCS1B01G101900	chr1B:111918023-111918421	243.374	8.75795	Up	Up	0.740749	1.0225e-30	embryo defective 2423	-	-	-	-
TraesCS6B01G284300	chr6B:512447547-512448327	263.838	8.7554	Up	No change	0.554162	2.61241e-54	Homeobox protein, putative	PF00046: Homeobox domain; PF02183: Homeobox associated leucine zipper	IPR000047: Helix-turn-helix motif; IPR001356: Homeobox domain; IPR003106: Leucine zipper, homeobox-associated; IPR009057: Homeobox domain-like; IPR017970: Homeobox, conserved site	GO:0003677 MF: DNA binding;GO:0003700 MF: transcription factor activity, sequence-specific DNA binding;GO:0006355 BP: regulation of transcription, DNA-templated;GO:0043565 MF: sequence-specific DNA binding	GO:0003677; GO:0003700; GO:0006355; GO:0043565
TraesCS7D01G536900	chr7D:628603672-628606656	810.38	8.75501	Up	Up	0.703476	5.91912e-34	2-oxoglutarate (2OG) and Fe(II)-dependent oxygenase superfamily protein	PF14226: non-haem dioxygenase in morphine synthesis N-terminal; PF03171: 2OG-Fe(II) oxygenase superfamily	IPR005123: Oxoglutarate/iron-dependent dioxygenase; IPR026992: Non-haem dioxygenase N-terminal domain; IPR027443: Isopenicillin N synthase-like	GO:0016491 MF: oxidoreductase activity;GO:0055114 BP: oxidation-reduction process	GO:0016491; GO:0055114
TraesCS4A01G129100	chr4A:166881897-166883042	65.2879	8.7523	Up	No change	1.24395	1.85678e-11	Late embryogenesis abundant protein	PF02987: Late embryogenesis abundant protein	IPR004238: Late embryogenesis abundant protein LEA	-	-
TraesCS3D01G430200	chr3D:544439610-544440314	630.335	8.74746	Up	Up	0.413951	9.26341e-97	Glutathione S-transferase	PF13417: Glutathione S-transferase, N-terminal domain; PF13410: Glutathione S-transferase, C-terminal domain	IPR004045: Glutathione S-transferase, N-terminal; IPR010987: Glutathione S-transferase, C-terminal-like; IPR012336: Thioredoxin-like fold	GO:0005515 MF: protein binding	GO:0005515
TraesCS5D01G042300	chr5D:42073299-42073523	296.843	8.74383	Up	No change	0.518499	8.54153e-62	Ribosomal RNA small subunit methyltransferase A	-	-	-	-
TraesCS6A01G043000	chr6A:22555335-22555814	45.6348	8.74304	Up	Up	1.2319	1.21512e-11	Heavy metal-associated domain containing protein, expressed	PF00403: Heavy-metal-associated domain	IPR006121: Heavy metal-associated domain, HMA	GO:0030001 BP: metal ion transport;GO:0046872 MF: metal ion binding	GO:0030001; GO:0046872
TraesCS1B01G061900	chr1B:46883638-46884671	17.9011	8.74236	Up	No change	1.32291	3.20067e-10	Small integral membrane protein 14	-	-	-	-
TraesCS7A01G059300	chr7A:28914088-28914393	18.9989	8.74235	Up	No change	2.27331	0.000421652	Tyrosine decarboxylase	-	IPR015422: Pyridoxal phosphate-dependent transferase, subdomain 2; IPR015424: Pyridoxal phosphate-dependent transferase	GO:0003824 MF: catalytic activity	GO:0003824
TraesCS2B01G407600	chr2B:578605119-578605996	31.3583	8.73996	Up	Up	1.42004	5.43839e-09	Homeobox protein, putative	PF00046: Homeobox domain; PF02183: Homeobox associated leucine zipper	IPR000047: Helix-turn-helix motif; IPR001356: Homeobox domain; IPR003106: Leucine zipper, homeobox-associated; IPR009057: Homeobox domain-like; IPR017970: Homeobox, conserved site	GO:0003677 MF: DNA binding;GO:0003700 MF: transcription factor activity, sequence-specific DNA binding;GO:0006355 BP: regulation of transcription, DNA-templated;GO:0043565 MF: sequence-specific DNA binding	GO:0003677; GO:0003700; GO:0006355; GO:0043565
TraesCS4D01G206400	chr4D:354050693-354050959	18.0374	8.73855	Up	No change	1.29563	1.31532e-10	Seed maturation protein PM41	-	-	-	-
TraesCS2B01G364000	chr2B:518053653-518055601	18.1649	8.72758	Up	No change	2.54298	0.00184081	Malate synthase	PF01274: Malate synthase	IPR001465: Malate synthase; IPR006252: Malate synthase A; IPR011076: Malate synthase-like; IPR019830: Malate synthase, conserved site	GO:0003824 MF: catalytic activity;GO:0004474 MF: malate synthase activity;GO:0006097 BP: glyoxylate cycle	GO:0003824; GO:0004474; GO:0006097
TraesCS4B01G348200	chr4B:641568556-641570428	117.739	8.7258	Up	No change	0.859964	7.53817e-23	Hfr-2-like protein	PF07468: Agglutinin domain; PF01117: Aerolysin toxin	IPR005830: Aerolysin; IPR008998: Agglutinin domain	GO:0005576 CC: extracellular region;GO:0009405 BP: pathogenesis	GO:0005576; GO:0009405
TraesCS3B01G144500	chr3B:132976442-132976855	18.5607	8.71548	Up	Up	1.37901	1.98975e-09	Glycosyltransferase	-	-	-	-
TraesCS7B01G010700	chr7B:6834499-6835212	30.6904	8.70842	Up	Up	1.25463	3.54706e-11	GDSL esterase/lipase	PF13472: GDSL-like Lipase/Acylhydrolase family	IPR013830: SGNH hydrolase-type esterase domain	-	-
TraesCS4B01G172700	chr4B:377685853-377690805	35.3675	8.70809	Up	Up	1.27254	6.84908e-11	2,3-bisphosphoglycerate-independent phosphoglycerate mutase, putative	PF01676: Metalloenzyme superfamily; PF06415: BPG-independent PGAM N-terminus (iPGM_N)	IPR005995: Phosphoglycerate mutase, 2,3-bisphosphoglycerate-independent; IPR006124: Metalloenzyme; IPR011258: BPG-independent PGAM, N-terminal; IPR017849: Alkaline phosphatase-like, alpha/beta/alpha; IPR017850: Alkaline-phosphatase-like, core domain	GO:0003824 MF: catalytic activity;GO:0004619 MF: phosphoglycerate mutase activity;GO:0005737 CC: cytoplasm;GO:0006007 BP: glucose catabolic process;GO:0008152 BP: metabolic process;GO:0030145 MF: manganese ion binding;GO:0046872 MF: metal ion binding	GO:0003824; GO:0004619; GO:0005737; GO:0006007; GO:0008152; GO:0030145; GO:0046872
TraesCS4A01G181700	chr4A:456449294-456449968	64.8967	8.7017	Up	No change	1.18021	1.71978e-12	Germin-like protein 1-1	PF00190: Cupin	IPR001929: Germin; IPR006045: Cupin 1; IPR011051: RmlC-like cupin domain; IPR014710: RmlC-like jelly roll fold; IPR019780: Germin, manganese binding site	GO:0030145 MF: manganese ion binding;GO:0045735 MF: nutrient reservoir activity	GO:0030145; GO:0045735
TraesCS2A01G113700	chr2A:65177223-65178620	17.5168	8.69956	Up	No change	1.30762	2.39689e-10	UDP-glycosyltransferase	PF00201: UDP-glucoronosyl and UDP-glucosyl transferase	IPR002213: UDP-glucuronosyl/UDP-glucosyltransferase	GO:0008152 BP: metabolic process;GO:0016758 MF: transferase activity, transferring hexosyl groups	GO:0008152; GO:0016758
TraesCS5D01G521400	chr5D:542409199-542411204	17.4169	8.69807	Up	No change	1.44085	1.09976e-08	F-box family protein	PF00646: F-box domain	IPR001810: F-box domain; IPR032675: Leucine-rich repeat domain, L domain-like	GO:0005515 MF: protein binding	GO:0005515
TraesCS7A01G508200	chr7A:696017695-696018817	91.4573	8.69722	Up	Up	1.27052	6.7466e-11	Leucine-rich repeat receptor-like protein kinase family protein	PF08263: Leucine rich repeat N-terminal domain; PF00560: Leucine Rich Repeat; PF13855: Leucine rich repeat	IPR001611: Leucine-rich repeat; IPR013210: Leucine-rich repeat-containing N-terminal, plant-type; IPR032675: Leucine-rich repeat domain, L domain-like	GO:0005515 MF: protein binding	GO:0005515
TraesCS3B01G580500	chr3B:809539302-809541866	33.846	8.6967	Up	No change	1.25507	3.84233e-11	Histidine decarboxylase	PF00282: Pyridoxal-dependent decarboxylase conserved domain	IPR002129: Pyridoxal phosphate-dependent decarboxylase; IPR015421: Pyridoxal phosphate-dependent transferase, major region, subdomain 1; IPR015422: Pyridoxal phosphate-dependent transferase, subdomain 2; IPR015424: Pyridoxal phosphate-dependent transferase; IPR021115: Pyridoxal-phosphate binding site	GO:0003824 MF: catalytic activity;GO:0016831 MF: carboxy-lyase activity;GO:0019752 BP: carboxylic acid metabolic process;GO:0030170 MF: pyridoxal phosphate binding	GO:0003824; GO:0016831; GO:0019752; GO:0030170
TraesCS1A01G298200	chr1A:493217528-493219532	35.4911	8.69582	Up	Up	1.35895	1.21718e-09	Aldose reductase	PF00248: Aldo/keto reductase family	IPR018170: Aldo/keto reductase, conserved site; IPR020471: Aldo/keto reductase; IPR023210: NADP-dependent oxidoreductase domain	GO:0016491 MF: oxidoreductase activity;GO:0055114 BP: oxidation-reduction process	GO:0016491; GO:0055114
TraesCS4A01G061700	chr4A:58552089-58558186	4062.91	8.69156	Up	Up	0.327858	4.66352e-152	Non-symbiotic hemoglobin	PF00042: Globin	IPR000971: Globin; IPR001032: Leghaemoglobin; IPR009050: Globin-like; IPR019824: Leghaemoglobin, iron-binding site	GO:0019825 MF: oxygen binding;GO:0020037 MF: heme binding	GO:0019825; GO:0020037
TraesCS5A01G397900	chr5A:592122391-592125150	2672.39	8.69085	Up	Up	0.251123	6.59102e-259	Cytochrome P450	PF00067: Cytochrome P450	IPR001128: Cytochrome P450; IPR002401: Cytochrome P450, E-class, group I; IPR017972: Cytochrome P450, conserved site	GO:0005506 MF: iron ion binding;GO:0016705 MF: oxidoreductase activity, acting on paired donors, with incorporation or reduction of molecular oxygen;GO:0020037 MF: heme binding;GO:0055114 BP: oxidation-reduction process	GO:0005506; GO:0016705; GO:0020037; GO:0055114
TraesCS2D01G109200	chr2D:60760396-60761148	20.7447	8.68886	Up	Up	1.63914	6.40071e-07	GATA transcription factor-like protein	-	-	-	-
TraesCS6D01G305400	chr6D:414256155-414257926	136.065	8.68696	Up	Up	0.820512	8.46469e-25	1-aminocyclopropane-1-carboxylate oxidase	PF14226: non-haem dioxygenase in morphine synthesis N-terminal; PF03171: 2OG-Fe(II) oxygenase superfamily	IPR005123: Oxoglutarate/iron-dependent dioxygenase; IPR026992: Non-haem dioxygenase N-terminal domain; IPR027443: Isopenicillin N synthase-like	GO:0016491 MF: oxidoreductase activity;GO:0055114 BP: oxidation-reduction process	GO:0016491; GO:0055114
TraesCS3B01G234100	chr3B:365498780-365499611	362.091	8.68592	Up	Up	0.596595	3.23716e-46	Glutathione S-transferase	PF02798: Glutathione S-transferase, N-terminal domain; PF13410: Glutathione S-transferase, C-terminal domain	IPR004045: Glutathione S-transferase, N-terminal; IPR010987: Glutathione S-transferase, C-terminal-like; IPR012336: Thioredoxin-like fold	GO:0005515 MF: protein binding	GO:0005515
TraesCS2D01G518300	chr2D:608576876-608578408	38.2635	8.68518	Up	Up	1.43275	9.47263e-09	Tryptophan decarboxylase	PF00282: Pyridoxal-dependent decarboxylase conserved domain	IPR002129: Pyridoxal phosphate-dependent decarboxylase; IPR010977: Aromatic-L-amino-acid decarboxylase; IPR015421: Pyridoxal phosphate-dependent transferase, major region, subdomain 1; IPR015422: Pyridoxal phosphate-dependent transferase, subdomain 2; IPR015424: Pyridoxal phosphate-dependent transferase; IPR021115: Pyridoxal-phosphate binding site	GO:0003824 MF: catalytic activity;GO:0006520 BP: cellular amino acid metabolic process;GO:0016831 MF: carboxy-lyase activity;GO:0019752 BP: carboxylic acid metabolic process;GO:0030170 MF: pyridoxal phosphate binding	GO:0003824; GO:0006520; GO:0016831; GO:0019752; GO:0030170
TraesCS2D01G425400	chr2D:537716915-537717983	17.7859	8.68324	Up	No change	1.50095	4.69256e-08	Late embryogenesis abundant protein family protein	-	-	-	-
TraesCS6B01G293400	chr6B:526829038-526829889	17.2311	8.68115	Up	No change	1.32329	4.36977e-10	Retrotransposon protein, putative, unclassified	PF14111: Domain of unknown function (DUF4283); PF14392: Zinc knuckle	IPR025558: Domain of unknown function DUF4283; IPR025836: Zinc knuckle CX2CX4HX4C	-	-
TraesCS1A01G199700	chr1A:358922929-358923578	33.3898	8.68069	Up	Up	1.29854	1.94669e-10	Crossover junction endodeoxyribonuclease RuvC	-	-	-	-
TraesCS1D01G149500	chr1D:205763504-205764436	46.9476	8.68032	Up	Up	1.25074	3.5677e-11	Sentrin-specific protease	PF02902: Ulp1 protease family, C-terminal catalytic domain	IPR003653: Ulp1 protease family, C-terminal catalytic domain	GO:0006508 BP: proteolysis;GO:0008234 MF: cysteine-type peptidase activity	GO:0006508; GO:0008234
TraesCS4B01G243400	chr4B:504934572-504936314	878.82	8.67982	Up	Up	0.357639	1.71373e-127	Heat shock 70 kDa protein	PF00012: Hsp70 protein	IPR013126: Heat shock protein 70 family; IPR018181: Heat shock protein 70, conserved site; IPR029047: Heat shock protein 70kD, peptide-binding domain	-	-
TraesCS1D01G005800	chr1D:2671374-2672014	36.8354	8.67924	Up	No change	1.26761	6.67686e-11	F1F0-ATPase inhibitor protein	PF04568: Mitochondrial ATPase inhibitor, IATP	IPR007648: Mitochondrial ATPase inhibitor	GO:0005739 CC: mitochondrion;GO:0032780 BP: negative regulation of ATPase activity;GO:0042030 MF: ATPase inhibitor activity	GO:0005739; GO:0032780; GO:0042030
TraesCS1D01G048500	chr1D:28289731-28290617	17.0148	8.66709	Up	No change	1.36538	1.67468e-09	WAP four-disulfide core domain protein 3	-	-	-	-
TraesCS5D01G490300	chr5D:525118906-525119406	172.817	8.66682	Up	Up	1.06808	6.16731e-15	Zinc finger protein	PF13912: C2H2-type zinc finger	IPR013083: Zinc finger, RING/FYVE/PHD-type; IPR013087: Zinc finger C2H2-type	GO:0003676 MF: nucleic acid binding	GO:0003676
TraesCS1D01G369200	chr1D:448283143-448284292	1130.61	8.66635	Up	Up	0.427838	6.24741e-89	Late embryogenesis abundant protein	PF02987: Late embryogenesis abundant protein	IPR004238: Late embryogenesis abundant protein LEA	-	-
TraesCS2A01G174100	chr2A:132246434-132260098	141.701	8.66491	Up	Up	0.816312	6.34675e-25	Dihydroflavonol-4-reductase	PF01370: NAD dependent epimerase/dehydratase family	IPR001509: NAD-dependent epimerase/dehydratase; IPR016040: NAD(P)-binding domain	GO:0003824 MF: catalytic activity;GO:0050662 MF: coenzyme binding	GO:0003824; GO:0050662
TraesCS4B01G051100	chr4B:39735632-39735994	100.536	8.66331	Up	No change	0.910623	3.39896e-20	Cortical cell-delineating protein	PF14547: Hydrophobic seed protein	IPR016140: Bifunctional inhibitor/plant lipid transfer protein/seed storage helical domain; IPR027923: Hydrophobic seed protein	-	-
TraesCS6B01G297600	chr6B:534235372-534236811	645.076	8.66323	Up	Up	0.466069	5.88426e-75	Glycosyltransferase	PF00201: UDP-glucoronosyl and UDP-glucosyl transferase	IPR002213: UDP-glucuronosyl/UDP-glucosyltransferase	GO:0008152 BP: metabolic process;GO:0016758 MF: transferase activity, transferring hexosyl groups	GO:0008152; GO:0016758
TraesCS4A01G181600	chr4A:456436432-456437241	40.0416	8.65497	Up	Up	1.31157	3.40479e-10	Germin-like protein	PF00190: Cupin	IPR001929: Germin; IPR006045: Cupin 1; IPR011051: RmlC-like cupin domain; IPR014710: RmlC-like jelly roll fold; IPR019780: Germin, manganese binding site	GO:0030145 MF: manganese ion binding;GO:0045735 MF: nutrient reservoir activity	GO:0030145; GO:0045735
TraesCS3A01G501500	chr3A:725524314-725524541	772.737	8.64641	Up	Up	0.50779	5.4801e-63	UPF0482 protein YnfB	-	-	-	-
TraesCS7B01G282100	chr7B:516463175-516465507	425.752	8.64139	Up	Up	0.600714	3.90725e-45	Alcohol dehydrogenase, putative	PF08240: Alcohol dehydrogenase GroES-like domain; PF00107: Zinc-binding dehydrogenase	IPR002328: Alcohol dehydrogenase, zinc-type, conserved site; IPR011032: GroES-like; IPR013149: Alcohol dehydrogenase, C-terminal; IPR013154: Alcohol dehydrogenase, N-terminal; IPR016040: NAD(P)-binding domain; IPR020843: Polyketide synthase, enoylreductase domain	GO:0008270 MF: zinc ion binding;GO:0016491 MF: oxidoreductase activity;GO:0055114 BP: oxidation-reduction process	GO:0008270; GO:0016491; GO:0055114
TraesCS2B01G544100	chr2B:741389588-741391988	17.0891	8.63707	Up	Up	1.39551	4.42246e-09	Leucine-rich repeat receptor protein kinase family protein	PF08263: Leucine rich repeat N-terminal domain; PF13855: Leucine rich repeat; PF00560: Leucine Rich Repeat; PF13516: Leucine Rich repeat	IPR001611: Leucine-rich repeat; IPR003591: Leucine-rich repeat, typical subtype; IPR013210: Leucine-rich repeat-containing N-terminal, plant-type; IPR032675: Leucine-rich repeat domain, L domain-like	GO:0005515 MF: protein binding	GO:0005515
TraesCS2D01G407300	chr2D:522689366-522690766	533.84	8.63461	Up	Up	0.515591	5.96889e-61	Glycosyltransferase	PF00201: UDP-glucoronosyl and UDP-glucosyl transferase	IPR002213: UDP-glucuronosyl/UDP-glucosyltransferase	GO:0008152 BP: metabolic process;GO:0016758 MF: transferase activity, transferring hexosyl groups	GO:0008152; GO:0016758
TraesCS2B01G356100	chr2B:508213603-508215002	1491.27	8.62463	Up	Up	0.259438	6.84541e-239	Aldo/keto reductase family protein	PF00248: Aldo/keto reductase family	IPR023210: NADP-dependent oxidoreductase domain	-	-
TraesCS2B01G419600	chr2B:601212150-601213156	548.23	8.62455	Up	Up	0.862665	3.28885e-22	Heat Stress Transcription Factor family protein	PF00447: HSF-type DNA-binding	IPR000232: Heat shock factor (HSF)-type, DNA-binding; IPR011991: Winged helix-turn-helix DNA-binding domain	GO:0003700 MF: transcription factor activity, sequence-specific DNA binding;GO:0005634 CC: nucleus;GO:0006355 BP: regulation of transcription, DNA-templated;GO:0043565 MF: sequence-specific DNA binding	GO:0003700; GO:0005634; GO:0006355; GO:0043565
TraesCSU01G047300	chrUn:37338311-37338931	96.873	8.62111	Up	Up	0.94088	8.51672e-19	Heat shock protein	PF00011: Hsp20/alpha crystallin family	IPR002068: Alpha crystallin/Hsp20 domain; IPR008978: HSP20-like chaperone	-	-
TraesCS2B01G011400	chr2B:6036959-6039223	26.4783	8.60472	Up	Up	1.3628	2.06527e-09	Receptor protein kinase, putative	PF13855: Leucine rich repeat; PF00069: Protein kinase domain	IPR000719: Protein kinase domain; IPR001611: Leucine-rich repeat; IPR003591: Leucine-rich repeat, typical subtype; IPR008266: Tyrosine-protein kinase, active site; IPR011009: Protein kinase-like domain; IPR017441: Protein kinase, ATP binding site; IPR032675: Leucine-rich repeat domain, L domain-like	GO:0004672 MF: protein kinase activity;GO:0005515 MF: protein binding;GO:0005524 MF: ATP binding;GO:0006468 BP: protein phosphorylation	GO:0004672; GO:0005515; GO:0005524; GO:0006468
TraesCS7D01G179100	chr7D:132157097-132158275	124.543	8.59968	Up	Up	1.55697	1.97978e-07	Heat-shock protein, putative	PF00011: Hsp20/alpha crystallin family	IPR002068: Alpha crystallin/Hsp20 domain; IPR008978: HSP20-like chaperone	-	-
TraesCS5D01G278100	chr5D:380013422-380014075	561.268	8.59928	Up	Up	0.52083	2.9234e-59	DUF4228 domain protein	PF14009: Domain of unknown function (DUF4228)	IPR025322: Protein of unknown function DUF4228, plant	-	-
TraesCS5A01G478100	chr5A:651749003-651749512	213.251	8.58446	Up	Up	0.707823	2.79492e-32	Zinc finger protein	PF13912: C2H2-type zinc finger	IPR013087: Zinc finger C2H2-type	GO:0003676 MF: nucleic acid binding	GO:0003676
TraesCS4D01G056000	chr4D:31334987-31337060	259.868	8.57853	Up	Up	1.22894	2.71869e-11	Maf-like protein	PF02545: Maf-like protein	IPR003697: Maf-like protein; IPR029001: Inosine triphosphate pyrophosphatase-like	GO:0047429 MF: nucleoside-triphosphate diphosphatase activity	GO:0047429
TraesCS5B01G148300	chr5B:276667751-276670197	2260.46	8.56686	Up	Up	0.292869	4.63042e-185	Glycosyltransferase	PF00201: UDP-glucoronosyl and UDP-glucosyl transferase	IPR002213: UDP-glucuronosyl/UDP-glucosyltransferase	GO:0008152 BP: metabolic process;GO:0016758 MF: transferase activity, transferring hexosyl groups	GO:0008152; GO:0016758
TraesCS4D01G031600	chr4D:14842844-14843518	249.021	8.56074	Up	No change	0.663764	2.06357e-36	Germin-like protein 1	PF00190: Cupin	IPR001929: Germin; IPR006045: Cupin 1; IPR011051: RmlC-like cupin domain; IPR014710: RmlC-like jelly roll fold; IPR019780: Germin, manganese binding site	GO:0030145 MF: manganese ion binding;GO:0045735 MF: nutrient reservoir activity	GO:0030145; GO:0045735
TraesCSU01G175200	chrUn:263451484-263451939	123.537	8.55538	Up	Up	0.913089	1.29085e-19	Heat shock protein	PF00011: Hsp20/alpha crystallin family	IPR002068: Alpha crystallin/Hsp20 domain; IPR008978: HSP20-like chaperone	-	-
TraesCS5D01G490200	chr5D:525085924-525086436	408.292	8.55502	Up	Up	0.689381	9.16292e-34	Zinc finger protein	PF13912: C2H2-type zinc finger	IPR013083: Zinc finger, RING/FYVE/PHD-type; IPR013087: Zinc finger C2H2-type	GO:0003676 MF: nucleic acid binding	GO:0003676
TraesCS5A01G269900	chr5A:480406629-480407210	592.13	8.54499	Up	Up	0.48175	2.73725e-68	50S ribosomal protein L10	PF14009: Domain of unknown function (DUF4228)	IPR025322: Protein of unknown function DUF4228, plant	-	-
TraesCS7D01G211700	chr7D:169823996-169825318	217.275	8.5383	Up	Up	1.03735	2.43763e-15	ADP,ATP carrier protein, mitochondrial	PF00153: Mitochondrial carrier protein	IPR002067: Mitochondrial carrier protein; IPR002113: Adenine nucleotide translocator 1; IPR018108: Mitochondrial substrate/solute carrier; IPR023395: Mitochondrial carrier domain	GO:0005215 MF: transporter activity;GO:0005743 CC: mitochondrial inner membrane;GO:0006810 BP: transport;GO:0055085 BP: transmembrane transport	GO:0005215; GO:0005743; GO:0006810; GO:0055085
TraesCS3B01G313900	chr3B:504960583-504962034	1510.32	8.53057	Up	Up	0.506897	1.52803e-61	Glycosyltransferase	PF00201: UDP-glucoronosyl and UDP-glucosyl transferase	IPR002213: UDP-glucuronosyl/UDP-glucosyltransferase	GO:0008152 BP: metabolic process;GO:0016758 MF: transferase activity, transferring hexosyl groups	GO:0008152; GO:0016758
TraesCS1A01G088400	chr1A:76728799-76730242	210.969	8.52968	Up	Up	0.873775	3.23651e-21	Agmatine coumaroyltransferase-1	PF02458: Transferase family	IPR003480: Transferase	GO:0016747 MF: transferase activity, transferring acyl groups other than amino-acyl groups	GO:0016747
TraesCS7D01G176000	chr7D:127764730-127765428	2772.9	8.52912	Up	Up	0.382126	6.83617e-108	12-oxophytodienoate reductase-like protein	PF00724: NADH:flavin oxidoreductase / NADH oxidase family	IPR001155: NADH:flavin oxidoreductase/NADH oxidase, N-terminal; IPR013785: Aldolase-type TIM barrel	GO:0003824 MF: catalytic activity;GO:0010181 MF: FMN binding;GO:0016491 MF: oxidoreductase activity;GO:0055114 BP: oxidation-reduction process	GO:0003824; GO:0010181; GO:0016491; GO:0055114
TraesCS2A01G300300	chr2A:516024495-516026142	21.832	8.52804	Up	Up	1.30119	4.54926e-10	WAT1-related protein	PF00892: EamA-like transporter family	IPR000620: EamA domain	GO:0016020 CC: membrane;GO:0016021 CC: integral component of membrane	GO:0016020; GO:0016021
TraesCS4A01G459600	chr4A:725265615-725265926	15.5994	8.5122	Up	No change	1.33032	1.21926e-09	-	-	-	-	-
TraesCS3B01G248400	chr3B:395852018-395858874	5018.68	8.5041	Up	Up	0.328789	9.25419e-145	Pleiotropic drug resistance ABC transporter	PF14510: ABC-transporter extracellular N-terminal; PF00005: ABC transporter; PF01061: ABC-2 type transporter; PF08370: Plant PDR ABC transporter associated	IPR003439: ABC transporter-like; IPR003593: AAA+ ATPase domain; IPR013525: ABC-2 type transporter; IPR013581: Plant PDR ABC transporter associated; IPR027417: P-loop containing nucleoside triphosphate hydrolase; IPR029481: ABC-transporter extracellular N-terminal domain	GO:0005524 MF: ATP binding;GO:0016020 CC: membrane;GO:0016887 MF: ATPase activity	GO:0005524; GO:0016020; GO:0016887
TraesCS2A01G420000	chr2A:676159616-676164225	20.7246	8.50295	Up	Up	1.25793	1.19156e-10	Calcium-binding EF-hand family protein	-	IPR002048: EF-hand domain; IPR011992: EF-hand domain pair; IPR018247: EF-Hand 1, calcium-binding site	GO:0005509 MF: calcium ion binding	GO:0005509
TraesCS1A01G152400	chr1A:262290121-262291053	47.9535	8.49959	Up	Up	1.22449	3.54003e-11	Sentrin-specific protease	PF02902: Ulp1 protease family, C-terminal catalytic domain	IPR003653: Ulp1 protease family, C-terminal catalytic domain	GO:0006508 BP: proteolysis;GO:0008234 MF: cysteine-type peptidase activity	GO:0006508; GO:0008234
TraesCS1D01G012000	chr1D:6399564-6399916	472.382	8.48366	Up	No change	1.01809	1.06515e-15	Defensin	PF00304: Gamma-thionin family	IPR003614: Knottin, scorpion toxin-like; IPR008176: Defensin, plant	GO:0006952 BP: defense response	GO:0006952
TraesCS7A01G113200	chr7A:69536081-69536797	16.3755	8.48325	Up	Up	1.27591	2.4645e-10	GDSL esterase/lipase	PF13472: GDSL-like Lipase/Acylhydrolase family	IPR013830: SGNH hydrolase-type esterase domain	-	-
TraesCS7D01G444500	chr7D:565643644-565646091	31.2003	8.48313	Up	Up	1.36371	3.65525e-09	Serine/threonine-protein kinase	PF01453: D-mannose binding lectin; PF00954: S-locus glycoprotein domain; PF08276: PAN-like domain; PF00069: Protein kinase domain	IPR000719: Protein kinase domain; IPR000858: S-locus glycoprotein domain; IPR001480: Bulb-type lectin domain; IPR003609: PAN/Apple domain; IPR008271: Serine/threonine-protein kinase, active site; IPR011009: Protein kinase-like domain; IPR017441: Protein kinase, ATP binding site; IPR024171: S-receptor-like serine/threonine-protein kinase	GO:0004672 MF: protein kinase activity;GO:0004674 MF: protein serine/threonine kinase activity;GO:0005524 MF: ATP binding;GO:0006468 BP: protein phosphorylation;GO:0048544 BP: recognition of pollen	GO:0004672; GO:0004674; GO:0005524; GO:0006468; GO:0048544
TraesCS5A01G475400	chr5A:650562566-650563420	68.8709	8.47604	Up	Up	1.14294	1.2583e-12	rRNA N-glycosidase	PF00161: Ribosome inactivating protein	IPR001574: Ribosome-inactivating protein; IPR016138: Ribosome-inactivating protein, subdomain 1; IPR017988: Ribosome-inactivating protein conserved site; IPR017989: Ribosome-inactivating protein type 1/2	GO:0017148 BP: negative regulation of translation;GO:0030598 MF: rRNA N-glycosylase activity	GO:0017148; GO:0030598
TraesCS4B01G304300	chr4B:592624960-592629368	211.48	8.47451	Up	Up	0.658256	2.76874e-36	Protein DETOXIFICATION	PF01554: MatE	IPR002528: Multi antimicrobial extrusion protein	GO:0006855 BP: drug transmembrane transport;GO:0015238 MF: drug transmembrane transporter activity;GO:0015297 MF: antiporter activity;GO:0016020 CC: membrane;GO:0055085 BP: transmembrane transport	GO:0006855; GO:0015238; GO:0015297; GO:0016020; GO:0055085
TraesCS3D01G390900	chr3D:505997758-505999350	110.588	8.47252	Up	No change	0.806909	2.08594e-24	DUF1685 family protein	PF07939: Protein of unknown function (DUF1685)	IPR012881: Protein of unknown function DUF1685	-	-
TraesCS2B01G414400	chr2B:592370298-592370645	16.8054	8.46731	Up	Up	1.30915	7.88142e-10	Adapter protein MecA	-	-	-	-
TraesCS1B01G194200	chr1B:349541423-349542213	15.805	8.4545	Up	Up	1.32111	1.21237e-09	Glutathione S-transferase	PF13417: Glutathione S-transferase, N-terminal domain; PF00043: Glutathione S-transferase, C-terminal domain	IPR004045: Glutathione S-transferase, N-terminal; IPR004046: Glutathione S-transferase, C-terminal; IPR010987: Glutathione S-transferase, C-terminal-like; IPR012336: Thioredoxin-like fold	GO:0005515 MF: protein binding	GO:0005515
TraesCS2B01G544000	chr2B:741388546-741389532	14.7042	8.45142	Up	No change	1.41851	1.74572e-08	Leucine-rich repeat receptor-like protein kinase family protein	PF00560: Leucine Rich Repeat; PF13855: Leucine rich repeat	IPR001611: Leucine-rich repeat; IPR032675: Leucine-rich repeat domain, L domain-like	GO:0005515 MF: protein binding	GO:0005515
TraesCS7A01G132000	chr7A:85120853-85121657	343.992	8.42871	Up	Up	1.20332	2.3032e-11	Glutathione S-transferase	PF13417: Glutathione S-transferase, N-terminal domain; PF13410: Glutathione S-transferase, C-terminal domain	IPR004045: Glutathione S-transferase, N-terminal; IPR010987: Glutathione S-transferase, C-terminal-like; IPR012336: Thioredoxin-like fold	GO:0005515 MF: protein binding	GO:0005515
TraesCS3D01G168300	chr3D:142997256-142998197	14.5324	8.42567	Up	No change	1.38185	7.68137e-09	Polynucleotidyl transferase ribonuclease H-like superfamily protein	PF00929: Exonuclease	IPR012337: Ribonuclease H-like domain; IPR013520: Exonuclease, RNase T/DNA polymerase III	GO:0003676 MF: nucleic acid binding	GO:0003676
TraesCS5D01G177300	chr5D:277079590-277080208	131.93	8.42373	Up	Up	0.695815	3.62196e-32	Seed maturation protein	PF03760: Late embryogenesis abundant (LEA) group 1	IPR005513: Late embryogenesis abundant protein, LEA-25/LEA-D113	GO:0009793 BP: embryo development ending in seed dormancy	GO:0009793
TraesCS6B01G160900	chr6B:164563821-164565335	14.9107	8.42338	Up	No change	1.35505	3.75347e-09	SNF1-related protein kinase regulatory subunit gamma-like PV42a	PF00571: CBS domain	IPR000644: CBS domain	-	-
TraesCS5D01G558700	chr5D:560263591-560264136	14.578	8.42142	Up	No change	1.4875	9.3469e-08	AWPM-19-like membrane family protein	PF05512: AWPM-19-like family	IPR008390: AWPM-19-like	-	-
TraesCS4D01G284600	chr4D:455701692-455702990	35.6065	8.41951	Up	Up	1.39712	1.1694e-08	Amino acid transporter-like	PF01490: Transmembrane amino acid transporter protein	IPR013057: Amino acid transporter, transmembrane domain	-	-
TraesCS1A01G076200	chr1A:58946424-58947663	404.281	8.41858	Up	Up	0.533247	3.15182e-54	MYB transcription factor	PF00249: Myb-like DNA-binding domain	IPR001005: SANT/Myb domain; IPR009057: Homeobox domain-like; IPR017930: Myb domain	GO:0003677 MF: DNA binding	GO:0003677
TraesCS5A01G220800	chr5A:437205486-437206190	14.3294	8.41817	Up	No change	1.48587	9.14327e-08	Erythronate-4-phosphate dehydrogenase family protein	-	-	-	-
TraesCS2A01G312900	chr2A:537456162-537456821	25.6478	8.41483	Up	Up	1.50548	1.38648e-07	Heat-shock protein, putative	PF00011: Hsp20/alpha crystallin family	IPR002068: Alpha crystallin/Hsp20 domain; IPR008978: HSP20-like chaperone	-	-
TraesCS6B01G420200	chr6B:691782272-691783993	380.528	8.41343	Up	Up	0.580864	9.48655e-46	Cinnamoyl CoA reductase	PF01370: NAD dependent epimerase/dehydratase family	IPR001509: NAD-dependent epimerase/dehydratase; IPR016040: NAD(P)-binding domain	GO:0003824 MF: catalytic activity;GO:0050662 MF: coenzyme binding	GO:0003824; GO:0050662
TraesCS7D01G417600	chr7D:536470644-536472884	1765.21	8.40855	Up	Up	0.489299	3.8536e-64	Protein phosphatase 2C	PF00481: Protein phosphatase 2C	IPR000222: PPM-type phosphatase, divalent cation binding; IPR001932: PPM-type phosphatase domain	GO:0003824 MF: catalytic activity;GO:0043169 MF: cation binding	GO:0003824; GO:0043169
TraesCS3A01G034000	chr3A:19328373-19328828	660.48	8.40583	Up	Up	0.539689	8.46482e-53	Heat shock protein	PF00011: Hsp20/alpha crystallin family	IPR002068: Alpha crystallin/Hsp20 domain; IPR008978: HSP20-like chaperone	-	-
TraesCS1A01G013600	chr1A:7642717-7643050	190.559	8.40081	Up	No change	0.69645	6.09907e-32	Defensin	PF00304: Gamma-thionin family	IPR003614: Knottin, scorpion toxin-like; IPR008176: Defensin, plant	GO:0006952 BP: defense response	GO:0006952
TraesCS2D01G491100	chr2D:589683380-589684976	182.093	8.39457	Up	Up	1.27479	3.7217e-10	Agmatine coumaroyltransferase-2	PF02458: Transferase family	IPR003480: Transferase	GO:0016747 MF: transferase activity, transferring acyl groups other than amino-acyl groups	GO:0016747
TraesCS1B01G355900	chr1B:585203411-585204190	1039.44	8.3889	Up	Up	0.752264	2.06256e-27	Short-chain dehydrogenase/reductase family protein	PF13561: Enoyl-(Acyl carrier protein) reductase	IPR002347: Short-chain dehydrogenase/reductase SDR; IPR016040: NAD(P)-binding domain	-	-
TraesCS7B01G079500	chr7B:89656100-89657512	3245.61	8.38008	Up	Up	0.483861	3.90963e-65	12-oxophytodienoate reductase-like protein	PF00724: NADH:flavin oxidoreductase / NADH oxidase family	IPR001155: NADH:flavin oxidoreductase/NADH oxidase, N-terminal; IPR013785: Aldolase-type TIM barrel	GO:0003824 MF: catalytic activity;GO:0010181 MF: FMN binding;GO:0016491 MF: oxidoreductase activity;GO:0055114 BP: oxidation-reduction process	GO:0003824; GO:0010181; GO:0016491; GO:0055114
TraesCS7D01G174300	chr7D:126681685-126683874	1444.82	8.37017	Up	Up	0.388258	1.10387e-100	Scarecrow transcription factor family protein	PF03514: GRAS domain family	IPR005202: Transcription factor GRAS	-	-
TraesCS5D01G302800	chr5D:398782847-398789325	1689.36	8.36619	Up	Up	0.3222	6.89297e-146	Beta-glucosidase	PF00232: Glycosyl hydrolase family 1	IPR001360: Glycoside hydrolase family 1; IPR017853: Glycoside hydrolase superfamily; IPR033132: Glycosyl hydrolases family 1, N-terminal conserved site	GO:0004553 MF: hydrolase activity, hydrolyzing O-glycosyl compounds;GO:0005975 BP: carbohydrate metabolic process	GO:0004553; GO:0005975
TraesCS4B01G270200	chr4B:546023414-546024882	1745.48	8.36614	Up	No change	0.342094	1.95526e-129	3-hydroxybenzoate 6-hydroxylase 1	PF01494: FAD binding domain	IPR002938: FAD-binding domain; IPR023753: FAD/NAD(P)-binding domain	GO:0016491 MF: oxidoreductase activity;GO:0055114 BP: oxidation-reduction process;GO:0071949 MF: FAD binding	GO:0016491; GO:0055114; GO:0071949
TraesCS1B01G381500	chr1B:614292232-614293203	684.841	8.36168	Up	No change	0.784967	4.28912e-25	Late embryogenesis abundant protein	PF02987: Late embryogenesis abundant protein	IPR004238: Late embryogenesis abundant protein LEA	-	-
TraesCS4D01G300500	chr4D:469072609-469074058	116.121	8.36038	Up	Up	1.11604	7.26083e-13	Agmatine coumaroyltransferase-2	PF02458: Transferase family	IPR003480: Transferase	GO:0016747 MF: transferase activity, transferring acyl groups other than amino-acyl groups	GO:0016747
TraesCS3A01G523500	chr3A:738918191-738919713	31.2792	8.35861	Up	Up	1.35809	5.44013e-09	Receptor-like protein kinase	PF00069: Protein kinase domain	IPR000719: Protein kinase domain; IPR001881: EGF-like calcium-binding domain; IPR008271: Serine/threonine-protein kinase, active site; IPR011009: Protein kinase-like domain; IPR018097: EGF-like calcium-binding, conserved site	GO:0004672 MF: protein kinase activity;GO:0005509 MF: calcium ion binding;GO:0005524 MF: ATP binding;GO:0006468 BP: protein phosphorylation	GO:0004672; GO:0005509; GO:0005524; GO:0006468
TraesCS1A01G175500	chr1A:313489398-313491513	1679.81	8.35517	Up	No change	0.408696	1.41274e-90	Low-temperature-induced 65 kDa protein	-	-	-	-
TraesCS1B01G094500	chr1B:96488255-96489494	245.279	8.35319	Up	Up	1.10927	5.44093e-13	MYB transcription factor	PF00249: Myb-like DNA-binding domain	IPR001005: SANT/Myb domain; IPR009057: Homeobox domain-like; IPR017930: Myb domain	GO:0003677 MF: DNA binding	GO:0003677
TraesCS3D01G127200	chr3D:84896288-84900977	13.801	8.35133	Up	No change	1.50634	1.77093e-07	Ankyrin repeat protein-like	PF12796: Ankyrin repeats (3 copies)	IPR002110: Ankyrin repeat; IPR011990: Tetratricopeptide-like helical domain; IPR013026: Tetratricopeptide repeat-containing domain; IPR019734: Tetratricopeptide repeat; IPR020683: Ankyrin repeat-containing domain	GO:0005515 MF: protein binding	GO:0005515
TraesCS7B01G080100	chr7B:89911529-89920256	173.725	8.34523	Up	Up	0.877394	3.46802e-20	Laccase	PF07732: Multicopper oxidase; PF00394: Multicopper oxidase; PF07731: Multicopper oxidase	IPR001117: Multicopper oxidase, type 1; IPR002355: Multicopper oxidase, copper-binding site; IPR008972: Cupredoxin; IPR011706: Multicopper oxidase, type 2; IPR011707: Multicopper oxidase, type 3; IPR017761: Laccase; IPR033138: Multicopper oxidases, conserved site	GO:0005507 MF: copper ion binding;GO:0016491 MF: oxidoreductase activity;GO:0046274 BP: lignin catabolic process;GO:0048046 CC: apoplast;GO:0052716 MF: hydroquinone:oxygen oxidoreductase activity;GO:0055114 BP: oxidation-reduction process	GO:0005507; GO:0016491; GO:0046274; GO:0048046; GO:0052716; GO:0055114
TraesCS2A01G492500	chr2A:724745559-724746756	31.6931	8.34029	Up	Up	1.26968	4.13449e-10	Oxidative stress 3, putative isoform 1	-	-	-	-
TraesCS5B01G402800	chr5B:579520053-579522225	1147.08	8.33975	Up	Up	0.320971	4.45287e-146	Cytochrome P450	PF00067: Cytochrome P450	IPR001128: Cytochrome P450; IPR002401: Cytochrome P450, E-class, group I; IPR017972: Cytochrome P450, conserved site	GO:0005506 MF: iron ion binding;GO:0016705 MF: oxidoreductase activity, acting on paired donors, with incorporation or reduction of molecular oxygen;GO:0020037 MF: heme binding;GO:0055114 BP: oxidation-reduction process	GO:0005506; GO:0016705; GO:0020037; GO:0055114
TraesCS4B01G169700	chr4B:370887884-370889888	13.673	8.33863	Up	No change	1.44043	4.59111e-08	Vicilin-like protein	PF00190: Cupin	IPR006045: Cupin 1; IPR011051: RmlC-like cupin domain; IPR014710: RmlC-like jelly roll fold	GO:0045735 MF: nutrient reservoir activity	GO:0045735
TraesCS6A01G350700	chr6A:582516403-582517160	107.729	8.33852	Up	Up	1.3417	3.78418e-09	Dehydrin	PF00257: Dehydrin	IPR000167: Dehydrin; IPR030513: Dehydrin, conserved site	GO:0006950 BP: response to stress;GO:0009415 BP: response to water	GO:0006950; GO:0009415
TraesCS5A01G262100	chr5A:475596490-475597418	253.262	8.338	Up	Up	0.865242	1.06892e-20	Calcium-binding EF-hand family protein-like	PF13499: EF-hand domain pair	IPR002048: EF-hand domain; IPR011992: EF-hand domain pair; IPR018247: EF-Hand 1, calcium-binding site	GO:0005509 MF: calcium ion binding	GO:0005509
TraesCS4B01G327700	chr4B:618587757-618588497	15.1371	8.33481	Up	Up	1.36296	6.90153e-09	Calcium-dependent lipid-binding domain-containing protein	PF00168: C2 domain	IPR000008: C2 domain	GO:0005515 MF: protein binding	GO:0005515
TraesCS6D01G318800	chr6D:427088226-427091316	44.7543	8.3326	Up	Up	1.2633	3.47109e-10	BES1/BZR1 homolog 1	PF05687: BES1/BZR1 plant transcription factor, N-terminal	IPR008540: BES1/BZR1 plant transcription factor, N-terminal	-	-
TraesCS2B01G230300	chr2B:225844286-225846423	163.015	8.32929	Up	Up	0.76327	2.73512e-26	Internal alternative NAD(P)H-ubiquinone oxidoreductase A1, mitochondrial	PF07992: Pyridine nucleotide-disulphide oxidoreductase	IPR023753: FAD/NAD(P)-binding domain	GO:0016491 MF: oxidoreductase activity;GO:0055114 BP: oxidation-reduction process	GO:0016491; GO:0055114
TraesCS1B01G047600	chr1B:27354565-27355098	14.4002	8.32784	Up	Up	1.32717	2.62581e-09	AWPM-19-like membrane family protein	PF05512: AWPM-19-like family	IPR008390: AWPM-19-like	-	-
TraesCS5A01G477900	chr5A:651734186-651734894	1097.84	8.327	Up	Up	0.372808	4.84528e-108	Zinc finger protein	PF13912: C2H2-type zinc finger	IPR013087: Zinc finger C2H2-type	GO:0003676 MF: nucleic acid binding	GO:0003676
TraesCS4B01G211700	chr4B:450105729-450106103	1202.7	8.32384	Up	Up	0.358297	7.34287e-117	Heat-shock protein	PF00011: Hsp20/alpha crystallin family	IPR002068: Alpha crystallin/Hsp20 domain; IPR008978: HSP20-like chaperone	-	-
TraesCS6A01G381700	chr6A:601210633-601212044	375.527	8.31894	Up	Up	0.589121	1.64361e-43	Cinnamoyl CoA reductase	PF01370: NAD dependent epimerase/dehydratase family	IPR001509: NAD-dependent epimerase/dehydratase; IPR016040: NAD(P)-binding domain	GO:0003824 MF: catalytic activity;GO:0050662 MF: coenzyme binding	GO:0003824; GO:0050662
TraesCS5D01G244900	chr5D:353510783-353513463	27.2578	8.31734	Up	Up	1.33204	3.16851e-09	Cytochrome P450 family ABA 8'-hydroxylase	PF00067: Cytochrome P450	IPR001128: Cytochrome P450; IPR002401: Cytochrome P450, E-class, group I; IPR017972: Cytochrome P450, conserved site	GO:0005506 MF: iron ion binding;GO:0016705 MF: oxidoreductase activity, acting on paired donors, with incorporation or reduction of molecular oxygen;GO:0020037 MF: heme binding;GO:0055114 BP: oxidation-reduction process	GO:0005506; GO:0016705; GO:0020037; GO:0055114
TraesCS3B01G294900	chr3B:473692193-473694543	21.586	8.31499	Up	No change	1.26819	4.47484e-10	Protein kinase family protein	PF00704: Glycosyl hydrolases family 18; PF07714: Protein tyrosine kinase	IPR000719: Protein kinase domain; IPR001223: Glycoside hydrolase family 18, catalytic domain; IPR001245: Serine-threonine/tyrosine-protein kinase, catalytic domain; IPR001579: Glycoside hydrolase, chitinase active site; IPR011009: Protein kinase-like domain; IPR017853: Glycoside hydrolase superfamily	GO:0004553 MF: hydrolase activity, hydrolyzing O-glycosyl compounds;GO:0004672 MF: protein kinase activity;GO:0005524 MF: ATP binding;GO:0005975 BP: carbohydrate metabolic process;GO:0006468 BP: protein phosphorylation	GO:0004553; GO:0004672; GO:0005524; GO:0005975; GO:0006468
TraesCS2A01G401600	chr2A:655218650-655219623	454.589	8.31031	Up	Up	0.450396	7.33196e-74	Heat stress transcription factor	PF00447: HSF-type DNA-binding	IPR000232: Heat shock factor (HSF)-type, DNA-binding; IPR011991: Winged helix-turn-helix DNA-binding domain	GO:0003700 MF: transcription factor activity, sequence-specific DNA binding;GO:0005634 CC: nucleus;GO:0006355 BP: regulation of transcription, DNA-templated;GO:0043565 MF: sequence-specific DNA binding	GO:0003700; GO:0005634; GO:0006355; GO:0043565
TraesCS5A01G079300	chr5A:98444417-98444653	14.726	8.29998	Up	Up	1.36745	9.04447e-09	Chromosomal replication initiator protein DnaA	-	-	-	-
TraesCS5D01G233800	chr5D:341053340-341054996	102.539	8.29187	Up	Up	0.925146	5.07237e-18	2-oxoglutarate (2OG) and Fe(II)-dependent oxygenase superfamily protein	PF14226: non-haem dioxygenase in morphine synthesis N-terminal; PF03171: 2OG-Fe(II) oxygenase superfamily	IPR005123: Oxoglutarate/iron-dependent dioxygenase; IPR026992: Non-haem dioxygenase N-terminal domain; IPR027443: Isopenicillin N synthase-like	GO:0016491 MF: oxidoreductase activity;GO:0055114 BP: oxidation-reduction process	GO:0016491; GO:0055114
TraesCS2D01G486700	chr2D:586939873-586947697	27.0788	8.28944	Up	Up	1.36885	9.82402e-09	Serine/threonine-protein kinase	PF01453: D-mannose binding lectin; PF00954: S-locus glycoprotein domain; PF08276: PAN-like domain; PF00069: Protein kinase domain	IPR000719: Protein kinase domain; IPR000742: EGF-like domain; IPR000858: S-locus glycoprotein domain; IPR001480: Bulb-type lectin domain; IPR003609: PAN/Apple domain; IPR008271: Serine/threonine-protein kinase, active site; IPR011009: Protein kinase-like domain; IPR017441: Protein kinase, ATP binding site; IPR024171: S-receptor-like serine/threonine-protein kinase	GO:0004672 MF: protein kinase activity;GO:0004674 MF: protein serine/threonine kinase activity;GO:0005515 MF: protein binding;GO:0005524 MF: ATP binding;GO:0006468 BP: protein phosphorylation;GO:0048544 BP: recognition of pollen	GO:0004672; GO:0004674; GO:0005515; GO:0005524; GO:0006468; GO:0048544
TraesCS7A01G272600	chr7A:286031793-286032557	349.224	8.28831	Up	Up	0.473647	1.76324e-66	Eyes absent homolog 2	-	-	-	-
TraesCS5A01G465800	chr5A:644443965-644445071	26.4558	8.28827	Up	Up	1.33614	4.06362e-09	NHL domain-containing protein	-	-	-	-
TraesCS6A01G350100	chr6A:581982926-581983630	50.5709	8.28299	Up	Down	1.40248	2.36236e-08	Dehydrin	PF00257: Dehydrin	IPR000167: Dehydrin; IPR030513: Dehydrin, conserved site	GO:0006950 BP: response to stress;GO:0009415 BP: response to water	GO:0006950; GO:0009415
TraesCS6A01G373700	chr6A:596889129-596890289	57.4712	8.26944	Up	Up	1.09608	4.90618e-13	F-box/kelch-repeat protein	PF01344: Kelch motif	IPR006652: Kelch repeat type 1; IPR015915: Kelch-type beta propeller	GO:0005515 MF: protein binding	GO:0005515
TraesCS7D01G417700	chr7D:536514689-536515582	26.9168	8.26542	Up	Up	1.33942	4.93659e-09	Homeobox protein, putative	PF00046: Homeobox domain; PF02183: Homeobox associated leucine zipper	IPR001356: Homeobox domain; IPR003106: Leucine zipper, homeobox-associated; IPR009057: Homeobox domain-like; IPR017970: Homeobox, conserved site	GO:0003677 MF: DNA binding;GO:0003700 MF: transcription factor activity, sequence-specific DNA binding;GO:0006355 BP: regulation of transcription, DNA-templated;GO:0043565 MF: sequence-specific DNA binding	GO:0003677; GO:0003700; GO:0006355; GO:0043565
TraesCS7B01G474000	chr7B:730303136-730305831	38.6432	8.26264	Up	Up	1.22759	1.44182e-10	2-oxoglutarate (2OG) and Fe(II)-dependent oxygenase superfamily protein	PF14226: non-haem dioxygenase in morphine synthesis N-terminal; PF03171: 2OG-Fe(II) oxygenase superfamily	IPR005123: Oxoglutarate/iron-dependent dioxygenase; IPR026992: Non-haem dioxygenase N-terminal domain; IPR027443: Isopenicillin N synthase-like	GO:0016491 MF: oxidoreductase activity;GO:0055114 BP: oxidation-reduction process	GO:0016491; GO:0055114
TraesCS5D01G332400	chr5D:423269730-423270701	15.1085	8.25594	Up	Up	1.44654	7.25023e-08	UDP-N-acetylglucosamine--N-acetylmuramyl-(pentapeptide) pyrophosphoryl-undecaprenol N-acetylglucosamine transferase	PF07762: Protein of unknown function (DUF1618)	IPR011676: Domain of unknown function DUF1618	-	-
TraesCS6D01G255200	chr6D:360680802-360682473	811.816	8.25491	Up	Up	0.457801	1.47129e-70	formate dehydrogenase	PF00389: D-isomer specific 2-hydroxyacid dehydrogenase, catalytic domain; PF02826: D-isomer specific 2-hydroxyacid dehydrogenase, NAD binding domain	IPR006139: D-isomer specific 2-hydroxyacid dehydrogenase, catalytic domain; IPR006140: D-isomer specific 2-hydroxyacid dehydrogenase, NAD-binding domain; IPR016040: NAD(P)-binding domain; IPR029752: D-isomer specific 2-hydroxyacid dehydrogenase, NAD-binding domain conserved site 1; IPR029753: D-isomer specific 2-hydroxyacid dehydrogenase, NAD-binding domain conserved site	GO:0008152 BP: metabolic process;GO:0016616 MF: oxidoreductase activity, acting on the CH-OH group of donors, NAD or NADP as acceptor;GO:0051287 MF: NAD binding;GO:0055114 BP: oxidation-reduction process	GO:0008152; GO:0016616; GO:0051287; GO:0055114
TraesCS5B01G491800	chr5B:659983949-659984612	671.22	8.24623	Up	No change	0.952829	7.31796e-17	Actin depolymerizing factor	PF00241: Cofilin/tropomyosin-type actin-binding protein	IPR002108: Actin-depolymerising factor homology domain; IPR029006: ADF-H/Gelsolin-like domain	GO:0003779 MF: actin binding;GO:0005622 CC: intracellular	GO:0003779; GO:0005622
TraesCS7D01G340400	chr7D:436382653-436383729	257.71	8.2437	Up	Down	0.491921	4.97245e-61	Late embryogenesis abundant D-like protein	PF04927: Seed maturation protein	IPR007011: Seed maturation protein	-	-
TraesCS2A01G098900	chr2A:52072229-52072993	87.83	8.22919	Up	Up	0.90296	1.32585e-18	VQ motif family protein	PF05678: VQ motif	IPR008889: VQ	-	-
TraesCS7D01G217800	chr7D:178474995-178476419	40.3178	8.22833	Up	No change	1.26544	6.32172e-10	Glycosyltransferase	PF00201: UDP-glucoronosyl and UDP-glucosyl transferase	IPR002213: UDP-glucuronosyl/UDP-glucosyltransferase	GO:0008152 BP: metabolic process;GO:0016758 MF: transferase activity, transferring hexosyl groups	GO:0008152; GO:0016758
TraesCS1D01G163800	chr1D:233928574-233930689	1760.64	8.22752	Up	No change	0.483812	7.89846e-63	Low-temperature-induced 65 kDa protein	-	-	-	-
TraesCS5A01G466000	chr5A:644500553-644501631	29.6446	8.22584	Up	Up	1.38376	1.8876e-08	F-box family protein	-	-	-	-
TraesCS3D01G499900	chr3D:589492713-589493288	223.917	8.21698	Up	Up	0.912157	3.39009e-18	Calcium-binding protein	PF13499: EF-hand domain pair; PF13833: EF-hand domain pair	IPR002048: EF-hand domain; IPR011992: EF-hand domain pair; IPR018247: EF-Hand 1, calcium-binding site	GO:0005509 MF: calcium ion binding	GO:0005509
TraesCS3B01G282500	chr3B:452725303-452725977	942.102	8.21578	Up	Up	0.387739	2.77756e-97	Germin-like protein	PF00190: Cupin	IPR001929: Germin; IPR006045: Cupin 1; IPR011051: RmlC-like cupin domain; IPR014710: RmlC-like jelly roll fold; IPR019780: Germin, manganese binding site	GO:0030145 MF: manganese ion binding;GO:0045735 MF: nutrient reservoir activity	GO:0030145; GO:0045735
TraesCS2A01G283000	chr2A:474738772-474739824	124.493	8.20597	Up	Up	0.683776	1.26471e-31	Auxin response factor	-	-	-	-
TraesCS2D01G072600	chr2D:30456207-30457958	514.071	8.20345	Up	Up	0.419367	5.77898e-83	Glycosyltransferase	PF00201: UDP-glucoronosyl and UDP-glucosyl transferase	IPR002213: UDP-glucuronosyl/UDP-glucosyltransferase	GO:0008152 BP: metabolic process;GO:0016758 MF: transferase activity, transferring hexosyl groups	GO:0008152; GO:0016758
TraesCS1D01G369800	chr1D:448639826-448640546	459.954	8.196	Up	No change	0.568834	2.81499e-45	Late embryogenesis abundant protein	PF02987: Late embryogenesis abundant protein	IPR004238: Late embryogenesis abundant protein LEA	-	-
TraesCS7A01G387100	chr7A:563291831-563293363	96.0425	8.19532	Up	Up	1.1301	4.10022e-12	Tryptophan decarboxylase	PF00282: Pyridoxal-dependent decarboxylase conserved domain	IPR002129: Pyridoxal phosphate-dependent decarboxylase; IPR010977: Aromatic-L-amino-acid decarboxylase; IPR015421: Pyridoxal phosphate-dependent transferase, major region, subdomain 1; IPR015422: Pyridoxal phosphate-dependent transferase, subdomain 2; IPR015424: Pyridoxal phosphate-dependent transferase; IPR021115: Pyridoxal-phosphate binding site	GO:0003824 MF: catalytic activity;GO:0006520 BP: cellular amino acid metabolic process;GO:0016831 MF: carboxy-lyase activity;GO:0019752 BP: carboxylic acid metabolic process;GO:0030170 MF: pyridoxal phosphate binding	GO:0003824; GO:0006520; GO:0016831; GO:0019752; GO:0030170
TraesCS1D01G312600	chr1D:408432278-408434875	1676.99	8.17133	Up	Up	0.509003	4.71294e-56	Glycerol-3-phosphate dehydrogenase [NAD(+)]	PF01210: NAD-dependent glycerol-3-phosphate dehydrogenase N-terminus; PF07479: NAD-dependent glycerol-3-phosphate dehydrogenase C-terminus	IPR006109: Glycerol-3-phosphate dehydrogenase, NAD-dependent, C-terminal; IPR006168: Glycerol-3-phosphate dehydrogenase, NAD-dependent; IPR008927: 6-phosphogluconate dehydrogenase C-terminal domain-like; IPR011128: Glycerol-3-phosphate dehydrogenase, NAD-dependent, N-terminal; IPR013328: 6-phosphogluconate dehydrogenase, domain 2; IPR016040: NAD(P)-binding domain	GO:0004367 MF: glycerol-3-phosphate dehydrogenase [NAD+] activity;GO:0005975 BP: carbohydrate metabolic process;GO:0006072 BP: glycerol-3-phosphate metabolic process;GO:0009331 CC: glycerol-3-phosphate dehydrogenase complex;GO:0016491 MF: oxidoreductase activity;GO:0016616 MF: oxidoreductase activity, acting on the CH-OH group of donors, NAD or NADP as acceptor;GO:0046168 BP: glycerol-3-phosphate…	GO:0004367; GO:0005975; GO:0006072; GO:0009331; GO:0016491; GO:0016616; GO:0046168; GO:0051287; GO:0055114
TraesCS4B01G199700	chr4B:428190886-428192451	8773.72	8.17078	Up	Up	0.265578	1.06147e-204	Glutathione-S-transferase	PF13417: Glutathione S-transferase, N-terminal domain; PF13410: Glutathione S-transferase, C-terminal domain	IPR004045: Glutathione S-transferase, N-terminal; IPR010987: Glutathione S-transferase, C-terminal-like; IPR012336: Thioredoxin-like fold	GO:0005515 MF: protein binding	GO:0005515
TraesCS7A01G497300	chr7A:687953125-687955087	821.605	8.16842	Up	Up	0.892225	9.13493e-19	Protein DETOXIFICATION	PF01554: MatE	IPR002528: Multi antimicrobial extrusion protein	GO:0006855 BP: drug transmembrane transport;GO:0015238 MF: drug transmembrane transporter activity;GO:0015297 MF: antiporter activity;GO:0016020 CC: membrane;GO:0055085 BP: transmembrane transport	GO:0006855; GO:0015238; GO:0015297; GO:0016020; GO:0055085
TraesCS4B01G270800	chr4B:546818743-546821054	1587.39	8.16734	Up	Up	0.388285	7.16454e-96	3-hydroxybenzoate 6-hydroxylase	PF01494: FAD binding domain	IPR002938: FAD-binding domain; IPR023753: FAD/NAD(P)-binding domain	GO:0016491 MF: oxidoreductase activity;GO:0055114 BP: oxidation-reduction process;GO:0071949 MF: FAD binding	GO:0016491; GO:0055114; GO:0071949
TraesCS6A01G321100	chr6A:555673434-555673724	67.7096	8.1574	Up	Up	1.29544	2.2915e-09	Calcium binding family protein	PF13202: EF hand	IPR002048: EF-hand domain; IPR011992: EF-hand domain pair; IPR018247: EF-Hand 1, calcium-binding site	GO:0005509 MF: calcium ion binding	GO:0005509
TraesCS4D01G314200	chr4D:479962773-479963655	14.8089	8.15292	Up	Up	1.28212	1.56319e-09	Thioredoxin superfamily protein	-	-	-	-
TraesCS2A01G019700	chr2A:9110427-9111116	12.6319	8.15102	Up	Up	1.57522	1.22216e-06	NB-ARC domain-containing disease resistance protein	-	-	-	-
TraesCS2B01G559600	chr2B:753748003-753750391	88.3354	8.15092	Up	No change	0.983472	1.53641e-15	Cytochrome P450 family protein, expressed	PF00067: Cytochrome P450	IPR001128: Cytochrome P450; IPR002401: Cytochrome P450, E-class, group I; IPR017972: Cytochrome P450, conserved site	GO:0005506 MF: iron ion binding;GO:0016705 MF: oxidoreductase activity, acting on paired donors, with incorporation or reduction of molecular oxygen;GO:0020037 MF: heme binding;GO:0055114 BP: oxidation-reduction process	GO:0005506; GO:0016705; GO:0020037; GO:0055114
TraesCS4D01G030700	chr4D:14459062-14459736	403.869	8.14978	Up	No change	1.31875	4.67492e-09	Germin-like protein 1-1	PF00190: Cupin	IPR001929: Germin; IPR006045: Cupin 1; IPR011051: RmlC-like cupin domain; IPR014710: RmlC-like jelly roll fold; IPR019780: Germin, manganese binding site	GO:0030145 MF: manganese ion binding;GO:0045735 MF: nutrient reservoir activity	GO:0030145; GO:0045735
TraesCS5D01G433300	chr5D:489166799-489167346	12.1495	8.14744	Up	No change	1.36018	1.44633e-08	Dehydrin	PF00257: Dehydrin	IPR000167: Dehydrin; IPR030513: Dehydrin, conserved site	GO:0006950 BP: response to stress;GO:0009415 BP: response to water	GO:0006950; GO:0009415
TraesCS5A01G478400	chr5A:651788352-651791565	146.03	8.14593	Up	Up	0.846277	1.18736e-20	Zinc finger protein	PF13912: C2H2-type zinc finger	IPR013087: Zinc finger C2H2-type	GO:0003676 MF: nucleic acid binding	GO:0003676
TraesCS3A01G258000	chr3A:479766816-479773969	5299.81	8.14461	Up	Up	0.366916	1.02661e-106	ABC transporter B family protein	PF00664: ABC transporter transmembrane region; PF00005: ABC transporter	IPR003439: ABC transporter-like; IPR003593: AAA+ ATPase domain; IPR011527: ABC transporter type 1, transmembrane domain; IPR017871: ABC transporter, conserved site; IPR027417: P-loop containing nucleoside triphosphate hydrolase	GO:0005524 MF: ATP binding;GO:0006810 BP: transport;GO:0016021 CC: integral component of membrane;GO:0016887 MF: ATPase activity;GO:0042626 MF: ATPase activity, coupled to transmembrane movement of substances;GO:0055085 BP: transmembrane transport	GO:0005524; GO:0006810; GO:0016021; GO:0016887; GO:0042626; GO:0055085
TraesCS3A01G100900	chr3A:65466485-65468415	213.505	8.14377	Up	Up	0.97643	1.00252e-15	Glycosyltransferase	PF00201: UDP-glucoronosyl and UDP-glucosyl transferase	IPR002213: UDP-glucuronosyl/UDP-glucosyltransferase	GO:0008152 BP: metabolic process;GO:0016758 MF: transferase activity, transferring hexosyl groups	GO:0008152; GO:0016758
TraesCS3B01G525300	chr3B:766979120-766981198	309.581	8.14299	Up	Up	0.578425	2.99433e-43	Cytokinin oxidase/dehydrogenase	PF01565: FAD binding domain; PF09265: Cytokinin dehydrogenase 1, FAD and cytokinin binding	IPR006093: Oxygen oxidoreductase covalent FAD-binding site; IPR006094: FAD linked oxidase, N-terminal; IPR015345: Cytokinin dehydrogenase 1, FAD/cytokinin binding domain; IPR016164: FAD-linked oxidase-like, C-terminal; IPR016166: FAD-binding, type 2; IPR016167: FAD-binding, type 2, subdomain 1; IPR016169: CO dehydrogenase flavoprotein-like, FAD-binding, subdomain 2; IPR016170: Vanillyl-alcohol ox…	GO:0003824 MF: catalytic activity;GO:0009690 BP: cytokinin metabolic process;GO:0016491 MF: oxidoreductase activity;GO:0016614 MF: oxidoreductase activity, acting on CH-OH group of donors;GO:0019139 MF: cytokinin dehydrogenase activity;GO:0050660 MF: flavin adenine dinucleotide binding;GO:0055114 BP: oxidation-reduction process	GO:0003824; GO:0009690; GO:0016491; GO:0016614; GO:0019139; GO:0050660; GO:0055114
TraesCS2A01G250600	chr2A:378396546-378398327	25.8008	8.11986	Up	No change	1.31982	5.51866e-09	9-cis-epoxycarotenoid dioxygenase	PF03055: Retinal pigment epithelial membrane protein	IPR004294: Carotenoid oxygenase	GO:0016702 MF: oxidoreductase activity, acting on single donors with incorporation of molecular oxygen, incorporation of two atoms of oxygen;GO:0055114 BP: oxidation-reduction process	GO:0016702; GO:0055114
TraesCS4A01G445800	chr4A:713630153-713630936	24.1111	8.11683	Up	No change	1.28521	2.04629e-09	Seed maturation protein	PF03760: Late embryogenesis abundant (LEA) group 1	IPR005513: Late embryogenesis abundant protein, LEA-25/LEA-D113	GO:0009793 BP: embryo development ending in seed dormancy	GO:0009793
TraesCS3D01G084900	chr3D:42846008-42847784	26.0093	8.11386	Up	Up	1.32569	6.6879e-09	Cytochrome P450 family protein	PF00067: Cytochrome P450	IPR001128: Cytochrome P450; IPR002401: Cytochrome P450, E-class, group I	GO:0005506 MF: iron ion binding;GO:0016705 MF: oxidoreductase activity, acting on paired donors, with incorporation or reduction of molecular oxygen;GO:0020037 MF: heme binding;GO:0055114 BP: oxidation-reduction process	GO:0005506; GO:0016705; GO:0020037; GO:0055114
TraesCS2D01G438000	chr2D:547762746-547764957	720.868	8.11323	Up	Up	0.411768	3.62243e-84	Hypoxia-responsive family protein-like	PF04588: Hypoxia induced protein conserved region	IPR007667: Hypoxia induced protein, domain	-	-
TraesCS3A01G456200	chr3A:693449402-693450413	42.3933	8.11083	Up	Up	1.3296	7.54963e-09	Methyl esterase 1, putative	PF00561: alpha/beta hydrolase fold	IPR000073: Alpha/beta hydrolase fold-1; IPR029058: Alpha/Beta hydrolase fold	-	-
TraesCS3B01G498900	chr3B:742255433-742256455	12.883	8.10296	Up	No change	1.36826	2.15e-08	Leucine-rich repeat receptor-like protein kinase family protein	PF08263: Leucine rich repeat N-terminal domain	IPR013210: Leucine-rich repeat-containing N-terminal, plant-type; IPR032675: Leucine-rich repeat domain, L domain-like	-	-
TraesCS5A01G185300	chr5A:385395463-385398734	25.173	8.09209	Up	Up	1.30336	3.92941e-09	Clavaminate synthase-like protein	PF02668: Taurine catabolism dioxygenase TauD, TfdA family	IPR003819: TauD/TfdA-like domain	GO:0016491 MF: oxidoreductase activity;GO:0055114 BP: oxidation-reduction process	GO:0016491; GO:0055114
TraesCS6D01G244600	chr6D:346832874-346834313	440.249	8.09127	Up	Up	1.00454	9.89148e-15	Glycosyltransferase	PF00201: UDP-glucoronosyl and UDP-glucosyl transferase	IPR002213: UDP-glucuronosyl/UDP-glucosyltransferase	GO:0008152 BP: metabolic process;GO:0016758 MF: transferase activity, transferring hexosyl groups	GO:0008152; GO:0016758
TraesCS3D01G357200	chr3D:469479726-469485862	526.134	8.08496	Up	No change	0.866039	1.76722e-19	Gamma-glutamyl phosphate reductase	PF00696: Amino acid kinase family; PF00171: Aldehyde dehydrogenase family	IPR000965: GPR domain; IPR001048: Aspartate/glutamate/uridylate kinase; IPR001057: Glutamate/acetylglutamate kinase; IPR005715: Glutamate 5-kinase/delta-1-pyrroline-5-carboxylate synthase; IPR005766: Delta l-pyrroline-5-carboxylate synthetase; IPR015590: Aldehyde dehydrogenase domain; IPR016161: Aldehyde/histidinol dehydrogenase; IPR016162: Aldehyde dehydrogenase N-terminal domain; IPR019797: Glu…	GO:0003824 MF: catalytic activity;GO:0004349 MF: glutamate 5-kinase activity;GO:0004350 MF: glutamate-5-semialdehyde dehydrogenase activity;GO:0005737 CC: cytoplasm;GO:0006561 BP: proline biosynthetic process;GO:0008152 BP: metabolic process;GO:0016491 MF: oxidoreductase activity;GO:0055114 BP: oxidation-reduction process	GO:0003824; GO:0004349; GO:0004350; GO:0005737; GO:0006561; GO:0008152; GO:0016491; GO:0055114
TraesCS3B01G390700	chr3B:615748962-615751502	3085.64	8.0835	Up	Up	0.349324	5.95837e-116	70 kDa heat shock protein	PF00012: Hsp70 protein	IPR013126: Heat shock protein 70 family; IPR018181: Heat shock protein 70, conserved site; IPR029047: Heat shock protein 70kD, peptide-binding domain; IPR029048: Heat shock protein 70kD, C-terminal domain	-	-
TraesCS3B01G137600	chr3B:123033316-123034755	42.2774	8.08076	Up	Up	1.09455	1.60363e-12	Glycosyltransferase	PF00201: UDP-glucoronosyl and UDP-glucosyl transferase	IPR002213: UDP-glucuronosyl/UDP-glucosyltransferase	GO:0008152 BP: metabolic process;GO:0016758 MF: transferase activity, transferring hexosyl groups	GO:0008152; GO:0016758
TraesCS5D01G491000	chr5D:525242747-525243283	695.225	8.06832	Up	Up	0.476543	2.77168e-62	Zinc finger protein	PF13912: C2H2-type zinc finger	IPR013087: Zinc finger C2H2-type	GO:0003676 MF: nucleic acid binding	GO:0003676
TraesCS2D01G114300	chr2D:63562470-63563870	11.2712	8.06482	Up	No change	1.4416	1.35148e-07	UDP-glycosyltransferase	PF00201: UDP-glucoronosyl and UDP-glucosyl transferase	IPR002213: UDP-glucuronosyl/UDP-glucosyltransferase	GO:0008152 BP: metabolic process;GO:0016758 MF: transferase activity, transferring hexosyl groups	GO:0008152; GO:0016758
TraesCS6B01G118800	chr6B:113588138-113589762	11.2587	8.06043	Up	No change	1.48786	3.48185e-07	Cytochrome P450 family protein, expressed	PF00067: Cytochrome P450	IPR001128: Cytochrome P450; IPR002401: Cytochrome P450, E-class, group I; IPR017972: Cytochrome P450, conserved site	GO:0005506 MF: iron ion binding;GO:0016705 MF: oxidoreductase activity, acting on paired donors, with incorporation or reduction of molecular oxygen;GO:0020037 MF: heme binding;GO:0055114 BP: oxidation-reduction process	GO:0005506; GO:0016705; GO:0020037; GO:0055114
TraesCS6B01G103800	chr6B:82326707-82327075	271.953	8.05396	Up	Up	0.47356	7.68768e-63	Xylanase inhibitor protein 1	-	IPR017853: Glycoside hydrolase superfamily	-	-
TraesCS4B01G171600	chr4B:375790684-375791769	108.474	8.05336	Up	Up	0.803293	2.50301e-22	Ribosomal protein	PF00252: Ribosomal protein L16p/L10e	IPR001197: Ribosomal protein L10e; IPR016180: Ribosomal protein L10e/L16; IPR018255: Ribosomal protein L10e, conserved site	GO:0003735 MF: structural constituent of ribosome;GO:0005622 CC: intracellular;GO:0005840 CC: ribosome;GO:0006412 BP: translation	GO:0003735; GO:0005622; GO:0005840; GO:0006412
TraesCS3D01G286100	chr3D:395052228-395052707	565.29	8.03657	Up	Up	0.676536	5.30395e-31	7-cyano-7-deazaguanine synthase	-	-	-	-
TraesCS1B01G436500	chr1B:659765939-659767343	80.3513	8.03194	Up	Up	0.915526	2.65956e-17	Iron-sulfur cluster assembly protein	PF01592: NifU-like N terminal domain	IPR002871: NIF system FeS cluster assembly, NifU, N-terminal; IPR011339: ISC system FeS cluster assembly, IscU scaffold	GO:0005506 MF: iron ion binding;GO:0016226 BP: iron-sulfur cluster assembly;GO:0051536 MF: iron-sulfur cluster binding	GO:0005506; GO:0016226; GO:0051536
TraesCS5B01G492100	chr5B:660186354-660187133	23.2158	8.02798	Up	Up	1.27959	2.64157e-09	Basic helix-loop-helix transcription factor	-	IPR011598: Myc-type, basic helix-loop-helix (bHLH) domain	GO:0046983 MF: protein dimerization activity	GO:0046983
TraesCS6B01G456700	chr6B:712803225-712804028	107.658	8.02463	Up	Up	0.835906	1.50972e-20	BAG family molecular chaperone regulator 5	PF02179: BAG domain	IPR003103: BAG domain	GO:0051087 MF: chaperone binding	GO:0051087
TraesCS6A01G240400	chr6A:451659958-451660731	103.333	8.02431	Up	No change	0.800714	2.60143e-22	Homeobox protein, putative	PF00046: Homeobox domain; PF02183: Homeobox associated leucine zipper	IPR000047: Helix-turn-helix motif; IPR001356: Homeobox domain; IPR003106: Leucine zipper, homeobox-associated; IPR009057: Homeobox domain-like; IPR017970: Homeobox, conserved site	GO:0003677 MF: DNA binding;GO:0003700 MF: transcription factor activity, sequence-specific DNA binding;GO:0006355 BP: regulation of transcription, DNA-templated;GO:0043565 MF: sequence-specific DNA binding	GO:0003677; GO:0003700; GO:0006355; GO:0043565
TraesCS5D01G314100	chr5D:408852592-408854013	24.1204	8.02122	Up	Up	1.36631	2.89149e-08	Serine carboxypeptidase, putative	PF00450: Serine carboxypeptidase	IPR001563: Peptidase S10, serine carboxypeptidase; IPR029058: Alpha/Beta hydrolase fold; IPR033124: Serine carboxypeptidases, histidine active site	GO:0004185 MF: serine-type carboxypeptidase activity;GO:0006508 BP: proteolysis	GO:0004185; GO:0006508
TraesCS2D01G313700	chr2D:403468881-403470133	4579.65	8.01096	Up	Up	0.346094	5.16493e-116	Reductase 1	PF00248: Aldo/keto reductase family	IPR018170: Aldo/keto reductase, conserved site; IPR020471: Aldo/keto reductase; IPR023210: NADP-dependent oxidoreductase domain	GO:0016491 MF: oxidoreductase activity;GO:0055114 BP: oxidation-reduction process	GO:0016491; GO:0055114
TraesCS1D01G111400	chr1D:106847401-106848279	123.257	8.00901	Up	Up	0.832034	1.1855e-20	MYB-related transcription factor	PF00249: Myb-like DNA-binding domain	IPR001005: SANT/Myb domain; IPR006447: Myb domain, plants; IPR009057: Homeobox domain-like; IPR017930: Myb domain	GO:0003677 MF: DNA binding	GO:0003677
TraesCS6B01G322200	chr6B:570953757-570955772	1218.7	8.00599	Up	Up	0.418943	3.391e-79	Cytochrome P450	PF00067: Cytochrome P450	IPR001128: Cytochrome P450; IPR002401: Cytochrome P450, E-class, group I; IPR017972: Cytochrome P450, conserved site	GO:0005506 MF: iron ion binding;GO:0016705 MF: oxidoreductase activity, acting on paired donors, with incorporation or reduction of molecular oxygen;GO:0020037 MF: heme binding;GO:0055114 BP: oxidation-reduction process	GO:0005506; GO:0016705; GO:0020037; GO:0055114
TraesCS7B01G064000	chr7B:69763149-69764237	879.896	8.00307	Up	Up	0.344192	4.64101e-117	Chaperone protein dnaJ	PF00226: DnaJ domain	IPR001623: DnaJ domain; IPR018253: DnaJ domain, conserved site	-	-
TraesCS2A01G427300	chr2A:680108839-680109909	21.0814	8.00022	Up	No change	1.55035	1.31179e-06	Late embryogenesis abundant protein family protein	-	-	-	-
TraesCS7B01G440900	chr7B:706107402-706109634	13.5082	7.9887	Up	Up	1.31115	7.88444e-09	Cytochrome P450	PF00067: Cytochrome P450	IPR001128: Cytochrome P450; IPR002401: Cytochrome P450, E-class, group I; IPR017972: Cytochrome P450, conserved site	GO:0005506 MF: iron ion binding;GO:0016705 MF: oxidoreductase activity, acting on paired donors, with incorporation or reduction of molecular oxygen;GO:0020037 MF: heme binding;GO:0055114 BP: oxidation-reduction process	GO:0005506; GO:0016705; GO:0020037; GO:0055114
TraesCS2A01G152200	chr2A:100538266-100540344	7314.44	7.98839	Up	Up	0.293105	1.11446e-160	Cytochrome P450	PF00067: Cytochrome P450	IPR001128: Cytochrome P450; IPR002401: Cytochrome P450, E-class, group I; IPR017972: Cytochrome P450, conserved site	GO:0005506 MF: iron ion binding;GO:0016705 MF: oxidoreductase activity, acting on paired donors, with incorporation or reduction of molecular oxygen;GO:0020037 MF: heme binding;GO:0055114 BP: oxidation-reduction process	GO:0005506; GO:0016705; GO:0020037; GO:0055114
TraesCS3D01G475800	chr3D:576755895-576757942	1474.76	7.9878	Up	Up	0.336869	1.01565e-121	Cytokinin oxidase/dehydrogenase	PF01565: FAD binding domain; PF09265: Cytokinin dehydrogenase 1, FAD and cytokinin binding	IPR006093: Oxygen oxidoreductase covalent FAD-binding site; IPR006094: FAD linked oxidase, N-terminal; IPR015345: Cytokinin dehydrogenase 1, FAD/cytokinin binding domain; IPR016164: FAD-linked oxidase-like, C-terminal; IPR016166: FAD-binding, type 2; IPR016167: FAD-binding, type 2, subdomain 1; IPR016169: CO dehydrogenase flavoprotein-like, FAD-binding, subdomain 2; IPR016170: Vanillyl-alcohol ox…	GO:0003824 MF: catalytic activity;GO:0009690 BP: cytokinin metabolic process;GO:0016491 MF: oxidoreductase activity;GO:0016614 MF: oxidoreductase activity, acting on CH-OH group of donors;GO:0019139 MF: cytokinin dehydrogenase activity;GO:0050660 MF: flavin adenine dinucleotide binding;GO:0055114 BP: oxidation-reduction process	GO:0003824; GO:0009690; GO:0016491; GO:0016614; GO:0019139; GO:0050660; GO:0055114
TraesCS1D01G089600	chr1D:75766215-75767657	80.7471	7.98005	Up	Up	1.23633	8.56442e-10	Agmatine coumaroyltransferase-1	PF02458: Transferase family	IPR003480: Transferase	GO:0016747 MF: transferase activity, transferring acyl groups other than amino-acyl groups	GO:0016747
TraesCS4B01G264100	chr4B:535046217-535050503	999.856	7.97069	Up	Up	0.330659	8.89397e-126	Sulfate transporter, putative	PF00916: Sulfate permease family; PF01740: STAS domain	IPR001902: SLC26A/SulP transporter; IPR002645: STAS domain; IPR011547: SLC26A/SulP transporter domain; IPR018045: Sulphate anion transporter, conserved site	GO:0008271 MF: secondary active sulfate transmembrane transporter activity;GO:0008272 BP: sulfate transport;GO:0015116 MF: sulfate transmembrane transporter activity;GO:0016020 CC: membrane;GO:0016021 CC: integral component of membrane;GO:0055085 BP: transmembrane transport	GO:0008271; GO:0008272; GO:0015116; GO:0016020; GO:0016021; GO:0055085
TraesCS2A01G008300	chr2A:3593906-3595824	318.494	7.96958	Up	Up	0.939697	3.13979e-16	NBS-LRR-like resistance protein	-	IPR027417: P-loop containing nucleoside triphosphate hydrolase	-	-
TraesCS4D01G212300	chr4D:365217434-365218278	775.051	7.96207	Up	Up	0.373174	1.2422e-98	Heat shock protein	PF00011: Hsp20/alpha crystallin family	IPR002068: Alpha crystallin/Hsp20 domain; IPR008978: HSP20-like chaperone	-	-
TraesCS3A01G150800	chr3A:137786941-137787624	163.243	7.96122	Up	No change	0.694363	6.25e-29	Late embryogenesis abundant protein Lea14	PF03168: Late embryogenesis abundant protein	IPR004864: Late embryogenesis abundant protein, LEA-14; IPR013783: Immunoglobulin-like fold; IPR013990: Water stress and hypersensitive response domain	GO:0009269 BP: response to desiccation	GO:0009269
TraesCS1A01G312400	chr1A:504313343-504315879	1009.79	7.95868	Up	Up	0.327051	3.63423e-128	Glycerol-3-phosphate dehydrogenase [NAD(+)]	PF01210: NAD-dependent glycerol-3-phosphate dehydrogenase N-terminus; PF07479: NAD-dependent glycerol-3-phosphate dehydrogenase C-terminus	IPR006109: Glycerol-3-phosphate dehydrogenase, NAD-dependent, C-terminal; IPR006168: Glycerol-3-phosphate dehydrogenase, NAD-dependent; IPR008927: 6-phosphogluconate dehydrogenase C-terminal domain-like; IPR011128: Glycerol-3-phosphate dehydrogenase, NAD-dependent, N-terminal; IPR013328: 6-phosphogluconate dehydrogenase, domain 2; IPR016040: NAD(P)-binding domain	GO:0004367 MF: glycerol-3-phosphate dehydrogenase [NAD+] activity;GO:0005975 BP: carbohydrate metabolic process;GO:0006072 BP: glycerol-3-phosphate metabolic process;GO:0009331 CC: glycerol-3-phosphate dehydrogenase complex;GO:0016491 MF: oxidoreductase activity;GO:0016616 MF: oxidoreductase activity, acting on the CH-OH group of donors, NAD or NADP as acceptor;GO:0046168 BP: glycerol-3-phosphate…	GO:0004367; GO:0005975; GO:0006072; GO:0009331; GO:0016491; GO:0016616; GO:0046168; GO:0051287; GO:0055114
TraesCS4B01G302200	chr4B:588787232-588788623	94.1944	7.95674	Up	Up	1.13015	1.79913e-11	Agmatine coumaroyltransferase-2	PF02458: Transferase family	IPR003480: Transferase	GO:0016747 MF: transferase activity, transferring acyl groups other than amino-acyl groups	GO:0016747
TraesCS1A01G186100	chr1A:337300913-337301823	6747.3	7.95519	Up	Up	0.25321	2.15659e-213	Glutathione S-transferase	PF13417: Glutathione S-transferase, N-terminal domain; PF13410: Glutathione S-transferase, C-terminal domain	IPR004045: Glutathione S-transferase, N-terminal; IPR010987: Glutathione S-transferase, C-terminal-like; IPR012336: Thioredoxin-like fold	GO:0005515 MF: protein binding	GO:0005515
TraesCS5D01G266700	chr5D:370818670-370819035	11.6624	7.95487	Up	Up	1.61587	4.21782e-06	Late embryogenesis abundant protein, group 6	PF10714: Late embryogenesis abundant protein 18	IPR018930: Late embryogenesis abundant protein, LEA-18	-	-
TraesCS5B01G426800	chr5B:602648779-602649310	551.039	7.9487	Up	Up	0.55568	1.23628e-44	Dehydrin	PF00257: Dehydrin	IPR000167: Dehydrin; IPR030513: Dehydrin, conserved site	GO:0006950 BP: response to stress;GO:0009415 BP: response to water	GO:0006950; GO:0009415
TraesCS1B01G107300	chr1B:119248046-119249874	504.241	7.94673	Up	Up	0.576705	1.80113e-41	Agmatine coumaroyltransferase-1	PF02458: Transferase family	IPR003480: Transferase	GO:0016747 MF: transferase activity, transferring acyl groups other than amino-acyl groups	GO:0016747
TraesCS5A01G369900	chr5A:569683002-569683504	130.97	7.94664	Up	Up	0.725291	1.71154e-26	Dehydrin	PF00257: Dehydrin	IPR000167: Dehydrin; IPR030513: Dehydrin, conserved site	GO:0006950 BP: response to stress;GO:0009415 BP: response to water	GO:0006950; GO:0009415
TraesCS4B01G329100	chr4B:619934602-619935777	42.8614	7.94565	Up	Up	1.15208	4.78431e-11	NAC domain-containing protein	PF02365: No apical meristem (NAM) protein	IPR003441: NAC domain	GO:0003677 MF: DNA binding;GO:0006355 BP: regulation of transcription, DNA-templated	GO:0003677; GO:0006355
TraesCS7B01G139300	chr7B:175895933-175896965	512.21	7.94318	Up	Up	0.378808	2.8108e-95	D-alanine-D-alanine ligase family	-	-	-	-
TraesCS4B01G033600	chr4B:24759337-24760145	339.281	7.93905	Up	Up	1.68969	1.21163e-05	Germin-like protein 1	PF00190: Cupin	IPR001929: Germin; IPR006045: Cupin 1; IPR011051: RmlC-like cupin domain; IPR014710: RmlC-like jelly roll fold; IPR019780: Germin, manganese binding site	GO:0030145 MF: manganese ion binding;GO:0045735 MF: nutrient reservoir activity	GO:0030145; GO:0045735
TraesCS7B01G083000	chr7B:93650725-93651173	85.0587	7.93619	Up	Up	0.771772	1.90636e-23	22 kDa heat shock protein	-	-	-	-
TraesCS4D01G238600	chr4D:400786081-400786893	8773.06	7.9299	Up	Up	0.325144	9.84309e-129	Non-symbiotic hemoglobin	PF00042: Globin	IPR000971: Globin; IPR001032: Leghaemoglobin; IPR009050: Globin-like; IPR019824: Leghaemoglobin, iron-binding site	GO:0019825 MF: oxygen binding;GO:0020037 MF: heme binding	GO:0019825; GO:0020037
TraesCS1B01G437900	chr1B:660465320-660466063	12.1235	7.92783	Up	No change	1.62823	5.45469e-06	Leucine-rich repeat receptor-like protein kinase family protein, putative	PF08263: Leucine rich repeat N-terminal domain; PF00560: Leucine Rich Repeat	IPR001611: Leucine-rich repeat; IPR013210: Leucine-rich repeat-containing N-terminal, plant-type; IPR032675: Leucine-rich repeat domain, L domain-like	GO:0005515 MF: protein binding	GO:0005515
TraesCS1D01G100700	chr1D:88223779-88225551	14.8235	7.92763	Up	No change	1.67683	1.05899e-05	Cytochrome P450	PF00067: Cytochrome P450	IPR001128: Cytochrome P450; IPR002401: Cytochrome P450, E-class, group I; IPR017972: Cytochrome P450, conserved site	GO:0005506 MF: iron ion binding;GO:0016705 MF: oxidoreductase activity, acting on paired donors, with incorporation or reduction of molecular oxygen;GO:0020037 MF: heme binding;GO:0055114 BP: oxidation-reduction process	GO:0005506; GO:0016705; GO:0020037; GO:0055114
TraesCS5D01G111300	chr5D:126261214-126262529	105.408	7.92124	Up	Up	0.876444	2.60633e-18	NAC domain-containing protein	PF02365: No apical meristem (NAM) protein	IPR003441: NAC domain	GO:0003677 MF: DNA binding;GO:0006355 BP: regulation of transcription, DNA-templated	GO:0003677; GO:0006355
TraesCS2D01G164900	chr2D:109129693-109130810	10.4069	7.92026	Up	No change	1.44761	2.61699e-07	Glycosyltransferase	PF00201: UDP-glucoronosyl and UDP-glucosyl transferase	IPR002213: UDP-glucuronosyl/UDP-glucosyltransferase	GO:0008152 BP: metabolic process;GO:0016758 MF: transferase activity, transferring hexosyl groups	GO:0008152; GO:0016758
TraesCS4B01G348300	chr4B:641609737-641611612	24.1512	7.91948	Up	No change	1.35127	3.06034e-08	Hfr-2-like protein	PF07468: Agglutinin domain; PF01117: Aerolysin toxin	IPR005830: Aerolysin; IPR008998: Agglutinin domain	GO:0005576 CC: extracellular region;GO:0009405 BP: pathogenesis	GO:0005576; GO:0009405
TraesCS7D01G179600	chr7D:133193721-133194791	540.766	7.91325	Up	Up	0.486341	1.44535e-57	Heat-shock protein, putative	PF00011: Hsp20/alpha crystallin family	IPR002068: Alpha crystallin/Hsp20 domain; IPR008978: HSP20-like chaperone	-	-
TraesCS5B01G388900	chr5B:567873934-567874799	337.804	7.91133	Up	Up	0.455473	1.64429e-65	Bax inhibitor-1 family protein	PF01027: Inhibitor of apoptosis-promoting Bax1	IPR006214: Bax inhibitor 1-related	-	-
TraesCS3A01G283100	chr3A:511680757-511681589	10.6816	7.9089	Up	Up	1.35487	3.49428e-08	Oil body-associated protein 2B	PF06884: Protein of unknown function (DUF1264)	IPR010686: Oil body-associated protein-like	-	-
TraesCSU01G096500	chrUn:85474768-85475538	297.786	7.90698	Up	Up	0.587516	1.36514e-39	DREB2A-interacting protein 1	-	-	-	-
TraesCS3A01G452400	chr3A:690784602-690786737	83.3251	7.90673	Up	Up	1.10007	6.46333e-12	Laccase	PF07732: Multicopper oxidase; PF00394: Multicopper oxidase; PF07731: Multicopper oxidase	IPR001117: Multicopper oxidase, type 1; IPR002355: Multicopper oxidase, copper-binding site; IPR008972: Cupredoxin; IPR011706: Multicopper oxidase, type 2; IPR011707: Multicopper oxidase, type 3; IPR017761: Laccase; IPR033138: Multicopper oxidases, conserved site	GO:0005507 MF: copper ion binding;GO:0016491 MF: oxidoreductase activity;GO:0046274 BP: lignin catabolic process;GO:0048046 CC: apoplast;GO:0052716 MF: hydroquinone:oxygen oxidoreductase activity;GO:0055114 BP: oxidation-reduction process	GO:0005507; GO:0016491; GO:0046274; GO:0048046; GO:0052716; GO:0055114
TraesCSU01G051700	chrUn:41224949-41226288	11.3768	7.90359	Up	Up	1.44183	2.47606e-07	Leucine-rich repeat receptor-like kinase	PF08263: Leucine rich repeat N-terminal domain	IPR013210: Leucine-rich repeat-containing N-terminal, plant-type; IPR032675: Leucine-rich repeat domain, L domain-like	-	-
TraesCSU01G150500	chrUn:183979859-183981283	147.573	7.89533	Up	Up	1.28642	6.03552e-09	Eukaryotic peptide chain release factor subunit 1-1	PF03463: eRF1 domain 1; PF03464: eRF1 domain 2; PF03465: eRF1 domain 3	IPR004403: Peptide chain release factor eRF1/aRF1; IPR005140: eRF1 domain 1/Pelota-like; IPR005141: eRF1 domain 2; IPR005142: eRF1 domain 3; IPR024049: Peptide Chain Release Factor eRF1/aRF1, N-terminal; IPR029064: 50S ribosomal protein L30e-like	GO:0005737 CC: cytoplasm;GO:0006415 BP: translational termination;GO:0016149 MF: translation release factor activity, codon specific	GO:0005737; GO:0006415; GO:0016149
TraesCS7A01G467900	chr7A:664004650-664006217	85.239	7.88972	Up	Up	1.30333	9.95469e-09	Netrin receptor UNC5C	-	-	-	-
TraesCS6B01G324900	chr6B:574521329-574521862	10.6578	7.88437	Up	No change	1.34056	2.71893e-08	Phosphatidylinositol 3- and 4-kinase family protein	-	-	-	-
TraesCS3D01G104000	chr3D:56685007-56687031	16.4233	7.88361	Up	Up	1.33665	2.47257e-08	receptor lectin kinase	PF00139: Legume lectin domain; PF00069: Protein kinase domain	IPR000719: Protein kinase domain; IPR001220: Legume lectin domain; IPR008271: Serine/threonine-protein kinase, active site; IPR011009: Protein kinase-like domain; IPR013320: Concanavalin A-like lectin/glucanase domain; IPR017441: Protein kinase, ATP binding site	GO:0004672 MF: protein kinase activity;GO:0005524 MF: ATP binding;GO:0006468 BP: protein phosphorylation;GO:0030246 MF: carbohydrate binding	GO:0004672; GO:0005524; GO:0006468; GO:0030246
TraesCSU01G131900	chrUn:111192475-111194639	16.7853	7.87527	Up	Up	1.28464	6.30114e-09	Apyrase	PF01150: GDA1/CD39 (nucleoside phosphatase) family	IPR000407: Nucleoside phosphatase GDA1/CD39	GO:0016787 MF: hydrolase activity	GO:0016787
TraesCS6D01G333000	chr6D:435711668-435712447	166.168	7.87245	Up	No change	0.740296	5.17666e-25	Dehydrin	PF00257: Dehydrin	IPR000167: Dehydrin; IPR030513: Dehydrin, conserved site	GO:0006950 BP: response to stress;GO:0009415 BP: response to water	GO:0006950; GO:0009415
TraesCS5A01G398000	chr5A:592198184-592199947	468.465	7.872	Up	Up	0.521155	1.07638e-49	Cytochrome P450	PF00067: Cytochrome P450	IPR001128: Cytochrome P450; IPR002401: Cytochrome P450, E-class, group I; IPR017972: Cytochrome P450, conserved site	GO:0005506 MF: iron ion binding;GO:0016705 MF: oxidoreductase activity, acting on paired donors, with incorporation or reduction of molecular oxygen;GO:0020037 MF: heme binding;GO:0055114 BP: oxidation-reduction process	GO:0005506; GO:0016705; GO:0020037; GO:0055114
TraesCS4D01G095700	chr4D:71419898-71420929	11.9994	7.87057	Up	Up	1.46995	4.84429e-07	GATA transcription factor	PF00320: GATA zinc finger	IPR000679: Zinc finger, GATA-type; IPR013088: Zinc finger, NHR/GATA-type	GO:0003700 MF: transcription factor activity, sequence-specific DNA binding;GO:0006355 BP: regulation of transcription, DNA-templated;GO:0008270 MF: zinc ion binding;GO:0043565 MF: sequence-specific DNA binding	GO:0003700; GO:0006355; GO:0008270; GO:0043565
TraesCS4A01G250900	chr4A:562290028-562291481	19.2383	7.86612	Up	No change	1.59042	3.77844e-06	Dehydrin	PF00257: Dehydrin	IPR000167: Dehydrin; IPR030513: Dehydrin, conserved site	GO:0006950 BP: response to stress;GO:0009415 BP: response to water	GO:0006950; GO:0009415
TraesCS4B01G332800	chr4B:623226791-623227457	23.1143	7.86092	Up	No change	1.40274	1.28408e-07	Late embryogenesis abundant protein	-	-	-	-
TraesCS1D01G389100	chr1D:460982251-460982526	1293.31	7.85938	Up	Up	0.358198	2.7871e-104	Avr9/Cf-9 rapidly elicited protein	-	-	-	-
TraesCS6D01G349000	chr6D:446901928-446903185	127.095	7.85782	Up	Up	0.911675	9.8619e-17	Serine-rich protein	-	-	-	-
TraesCS3D01G320200	chr3D:433512081-433512413	69.0772	7.85557	Up	Up	1.2982	1.00986e-08	DUF4228 domain protein	-	-	-	-
TraesCS7A01G031700	chr7A:13177301-13179329	330.858	7.851	Up	Up	0.899574	3.92482e-17	Asparagine--tRNA ligase	PF00152: tRNA synthetases class II (D, K and N)	IPR002312: Aspartyl/Asparaginyl-tRNA synthetase, class IIb; IPR004364: Aminoacyl-tRNA synthetase, class II (D/K/N); IPR004522: Asparagine-tRNA ligase; IPR006195: Aminoacyl-tRNA synthetase, class II; IPR012340: Nucleic acid-binding, OB-fold	GO:0000166 MF: nucleotide binding;GO:0004812 MF: aminoacyl-tRNA ligase activity;GO:0004816 MF: asparagine-tRNA ligase activity;GO:0005524 MF: ATP binding;GO:0005737 CC: cytoplasm;GO:0006418 BP: tRNA aminoacylation for protein translation;GO:0006421 BP: asparaginyl-tRNA aminoacylation	GO:0000166; GO:0004812; GO:0004816; GO:0005524; GO:0005737; GO:0006418; GO:0006421
TraesCS1D01G052500	chr1D:33595595-33597540	35.0072	7.85091	Up	Up	1.49615	8.44453e-07	Tryptophan decarboxylase	PF00282: Pyridoxal-dependent decarboxylase conserved domain	IPR002129: Pyridoxal phosphate-dependent decarboxylase; IPR010977: Aromatic-L-amino-acid decarboxylase; IPR015421: Pyridoxal phosphate-dependent transferase, major region, subdomain 1; IPR015422: Pyridoxal phosphate-dependent transferase, subdomain 2; IPR015424: Pyridoxal phosphate-dependent transferase; IPR021115: Pyridoxal-phosphate binding site	GO:0003824 MF: catalytic activity;GO:0006520 BP: cellular amino acid metabolic process;GO:0016831 MF: carboxy-lyase activity;GO:0019752 BP: carboxylic acid metabolic process;GO:0030170 MF: pyridoxal phosphate binding	GO:0003824; GO:0006520; GO:0016831; GO:0019752; GO:0030170
TraesCS4B01G348100	chr4B:641535611-641543859	23.5013	7.85082	Up	No change	1.29222	8.73993e-09	Hfr-2-like protein	PF07468: Agglutinin domain; PF01117: Aerolysin toxin	IPR005830: Aerolysin; IPR008998: Agglutinin domain	GO:0005576 CC: extracellular region;GO:0009405 BP: pathogenesis	GO:0005576; GO:0009405
TraesCS4A01G234100	chr4A:543332002-543333307	3890.9	7.83856	Up	Up	0.254393	2.61235e-205	2-oxoglutarate (2OG) and Fe(II)-dependent oxygenase superfamily protein	PF14226: non-haem dioxygenase in morphine synthesis N-terminal; PF03171: 2OG-Fe(II) oxygenase superfamily	IPR005123: Oxoglutarate/iron-dependent dioxygenase; IPR026992: Non-haem dioxygenase N-terminal domain; IPR027443: Isopenicillin N synthase-like	GO:0016491 MF: oxidoreductase activity;GO:0055114 BP: oxidation-reduction process	GO:0016491; GO:0055114
TraesCS7B01G414300	chr7B:682282185-682283834	27.5899	7.83654	Up	Up	1.5665	2.86767e-06	Cytochrome P450 family protein	PF00067: Cytochrome P450	IPR001128: Cytochrome P450; IPR002401: Cytochrome P450, E-class, group I; IPR017972: Cytochrome P450, conserved site	GO:0005506 MF: iron ion binding;GO:0016705 MF: oxidoreductase activity, acting on paired donors, with incorporation or reduction of molecular oxygen;GO:0020037 MF: heme binding;GO:0055114 BP: oxidation-reduction process	GO:0005506; GO:0016705; GO:0020037; GO:0055114
TraesCS1B01G381800	chr1B:614442560-614443257	142.901	7.82353	Up	No change	1.05992	1.62046e-12	Late embryogenesis abundant protein	-	-	-	-
TraesCS4A01G034500	chr4A:26544549-26546448	2080.42	7.82127	Up	Up	0.297267	8.84209e-150	3-hydroxybenzoate 6-hydroxylase	PF01494: FAD binding domain	IPR002938: FAD-binding domain; IPR023753: FAD/NAD(P)-binding domain	GO:0016491 MF: oxidoreductase activity;GO:0055114 BP: oxidation-reduction process;GO:0071949 MF: FAD binding	GO:0016491; GO:0055114; GO:0071949
TraesCS2B01G314200	chr2B:449202400-449202846	9.66127	7.81842	Up	No change	1.40065	1.4438e-07	30S ribosomal protein S7, putative	PF00177: Ribosomal protein S7p/S5e	IPR000235: Ribosomal protein S5/S7; IPR005717: Ribosomal protein S7, bacterial/organellar-type; IPR023798: Ribosomal protein S7 domain	GO:0003735 MF: structural constituent of ribosome;GO:0006412 BP: translation;GO:0015935 CC: small ribosomal subunit	GO:0003735; GO:0006412; GO:0015935
TraesCS3B01G290700	chr3B:466256736-466265442	1713.78	7.81767	Up	Up	0.295615	2.5276e-151	ABC transporter B family protein	PF00664: ABC transporter transmembrane region; PF00005: ABC transporter	IPR003439: ABC transporter-like; IPR003593: AAA+ ATPase domain; IPR011527: ABC transporter type 1, transmembrane domain; IPR017871: ABC transporter, conserved site; IPR027417: P-loop containing nucleoside triphosphate hydrolase	GO:0005524 MF: ATP binding;GO:0006810 BP: transport;GO:0016021 CC: integral component of membrane;GO:0016887 MF: ATPase activity;GO:0042626 MF: ATPase activity, coupled to transmembrane movement of substances;GO:0055085 BP: transmembrane transport	GO:0005524; GO:0006810; GO:0016021; GO:0016887; GO:0042626; GO:0055085
TraesCS6B01G383600	chr6B:658530616-658531203	90.1023	7.81432	Up	No change	0.86293	2.2326e-18	Dehydrin	PF00257: Dehydrin	IPR000167: Dehydrin; IPR030513: Dehydrin, conserved site	GO:0006950 BP: response to stress;GO:0009415 BP: response to water	GO:0006950; GO:0009415
TraesCS5A01G238000	chr5A:454434753-454437430	23.1983	7.81296	Up	Up	1.37487	8.31426e-08	Cytochrome P450 family ABA 8'-hydroxylase	PF00067: Cytochrome P450	IPR001128: Cytochrome P450; IPR002401: Cytochrome P450, E-class, group I; IPR017972: Cytochrome P450, conserved site	GO:0005506 MF: iron ion binding;GO:0016705 MF: oxidoreductase activity, acting on paired donors, with incorporation or reduction of molecular oxygen;GO:0020037 MF: heme binding;GO:0055114 BP: oxidation-reduction process	GO:0005506; GO:0016705; GO:0020037; GO:0055114
TraesCS1D01G238900	chr1D:328454829-328458687	4524.73	7.81111	Up	Up	0.24139	2.17712e-226	L-lactate dehydrogenase	PF03060: Nitronate monooxygenase	IPR004136: Nitronate monooxygenase; IPR013785: Aldolase-type TIM barrel	GO:0003824 MF: catalytic activity;GO:0018580 MF: nitronate monooxygenase activity;GO:0055114 BP: oxidation-reduction process	GO:0003824; GO:0018580; GO:0055114
TraesCS4A01G431600	chr4A:702326272-702327804	69.5681	7.80869	Up	Up	1.25447	3.56604e-09	Tryptophan decarboxylase	PF00282: Pyridoxal-dependent decarboxylase conserved domain	IPR002129: Pyridoxal phosphate-dependent decarboxylase; IPR010977: Aromatic-L-amino-acid decarboxylase; IPR015421: Pyridoxal phosphate-dependent transferase, major region, subdomain 1; IPR015422: Pyridoxal phosphate-dependent transferase, subdomain 2; IPR015424: Pyridoxal phosphate-dependent transferase; IPR021115: Pyridoxal-phosphate binding site	GO:0003824 MF: catalytic activity;GO:0006520 BP: cellular amino acid metabolic process;GO:0016831 MF: carboxy-lyase activity;GO:0019752 BP: carboxylic acid metabolic process;GO:0030170 MF: pyridoxal phosphate binding	GO:0003824; GO:0006520; GO:0016831; GO:0019752; GO:0030170
TraesCS2A01G350900	chr2A:590973934-590974934	46.3237	7.80059	Up	Up	1.23528	2.05494e-09	Chitinase	PF00182: Chitinase class I	IPR000726: Glycoside hydrolase, family 19, catalytic; IPR016283: Glycoside hydrolase, family 19; IPR023346: Lysozyme-like domain	GO:0004568 MF: chitinase activity;GO:0005975 BP: carbohydrate metabolic process;GO:0006032 BP: chitin catabolic process;GO:0016998 BP: cell wall macromolecule catabolic process	GO:0004568; GO:0005975; GO:0006032; GO:0016998
TraesCS3D01G234400	chr3D:323327647-323334386	5701.64	7.80032	Up	Up	0.28849	3.867e-158	Pleiotropic drug resistance ABC transporter	PF14510: ABC-transporter extracellular N-terminal; PF00005: ABC transporter; PF01061: ABC-2 type transporter; PF08370: Plant PDR ABC transporter associated	IPR003439: ABC transporter-like; IPR003593: AAA+ ATPase domain; IPR013525: ABC-2 type transporter; IPR013581: Plant PDR ABC transporter associated; IPR027417: P-loop containing nucleoside triphosphate hydrolase; IPR029481: ABC-transporter extracellular N-terminal domain	GO:0005524 MF: ATP binding;GO:0016020 CC: membrane;GO:0016887 MF: ATPase activity	GO:0005524; GO:0016020; GO:0016887
TraesCS5A01G222300	chr5A:438407563-438410557	44.6044	7.79509	Up	Up	1.12667	4.12537e-11	Receptor-like protein kinase	PF08263: Leucine rich repeat N-terminal domain; PF13855: Leucine rich repeat; PF00069: Protein kinase domain	IPR000719: Protein kinase domain; IPR001611: Leucine-rich repeat; IPR003591: Leucine-rich repeat, typical subtype; IPR008271: Serine/threonine-protein kinase, active site; IPR011009: Protein kinase-like domain; IPR013210: Leucine-rich repeat-containing N-terminal, plant-type; IPR017441: Protein kinase, ATP binding site; IPR032675: Leucine-rich repeat domain, L domain-like	GO:0004672 MF: protein kinase activity;GO:0005515 MF: protein binding;GO:0005524 MF: ATP binding;GO:0006468 BP: protein phosphorylation	GO:0004672; GO:0005515; GO:0005524; GO:0006468
TraesCS7B01G064100	chr7B:69786320-69787558	484.593	7.79466	Up	Up	0.406849	1.35162e-79	Chaperone protein dnaJ	PF00226: DnaJ domain	IPR001623: DnaJ domain	-	-
TraesCS3A01G482400	chr3A:713107904-713108251	9.60753	7.78315	Up	No change	1.59862	5.46248e-06	VQ motif-containing protein	PF05678: VQ motif	IPR008889: VQ	-	-
TraesCS4D01G030800	chr4D:14514652-14515326	68.6128	7.78241	Up	No change	0.998645	7.57719e-14	Germin-like protein 1-1	PF00190: Cupin	IPR001929: Germin; IPR006045: Cupin 1; IPR011051: RmlC-like cupin domain; IPR014710: RmlC-like jelly roll fold; IPR019780: Germin, manganese binding site	GO:0030145 MF: manganese ion binding;GO:0045735 MF: nutrient reservoir activity	GO:0030145; GO:0045735
TraesCS1A01G037200	chr1A:20879505-20880041	9.68001	7.78141	Up	No change	1.57048	3.61972e-06	AWPM-19-like membrane family protein	PF05512: AWPM-19-like family	IPR008390: AWPM-19-like	-	-
TraesCS2B01G356000	chr2B:508182348-508193314	9.63766	7.77964	Up	No change	3.00328	0.0223245	Aldo/keto reductase family oxidoreductase	PF00248: Aldo/keto reductase family	IPR023210: NADP-dependent oxidoreductase domain	-	-
TraesCS7D01G176400	chr7D:128478644-128480798	54.0769	7.77449	Up	Up	1.38488	1.21591e-07	Laccase	PF07732: Multicopper oxidase; PF00394: Multicopper oxidase; PF07731: Multicopper oxidase	IPR001117: Multicopper oxidase, type 1; IPR002355: Multicopper oxidase, copper-binding site; IPR008972: Cupredoxin; IPR011706: Multicopper oxidase, type 2; IPR011707: Multicopper oxidase, type 3; IPR017761: Laccase; IPR033138: Multicopper oxidases, conserved site	GO:0005507 MF: copper ion binding;GO:0016491 MF: oxidoreductase activity;GO:0046274 BP: lignin catabolic process;GO:0048046 CC: apoplast;GO:0052716 MF: hydroquinone:oxygen oxidoreductase activity;GO:0055114 BP: oxidation-reduction process	GO:0005507; GO:0016491; GO:0046274; GO:0048046; GO:0052716; GO:0055114
TraesCS7B01G354400	chr7B:612403545-612405903	10.9143	7.76925	Up	Up	1.41079	2.1623e-07	Cytochrome P450	PF00067: Cytochrome P450	IPR001128: Cytochrome P450; IPR002401: Cytochrome P450, E-class, group I; IPR017972: Cytochrome P450, conserved site	GO:0005506 MF: iron ion binding;GO:0016705 MF: oxidoreductase activity, acting on paired donors, with incorporation or reduction of molecular oxygen;GO:0020037 MF: heme binding;GO:0055114 BP: oxidation-reduction process	GO:0005506; GO:0016705; GO:0020037; GO:0055114
TraesCS3B01G042700	chr3B:22100490-22101538	73.3611	7.7685	Up	Up	1.40522	1.92817e-07	Basic 7S globulin	PF14543: Xylanase inhibitor N-terminal; PF14541: Xylanase inhibitor C-terminal	IPR021109: Aspartic peptidase domain; IPR032799: Xylanase inhibitor, C-terminal; IPR032861: Xylanase inhibitor, N-terminal; IPR033121: Peptidase family A1 domain	-	-
TraesCS7D01G175500	chr7D:127642078-127644105	9.0874	7.76141	Up	No change	1.46259	6.21608e-07	Dephospho-CoA kinase	-	-	-	-
TraesCS7A01G370400	chr7A:543596391-543597818	141.631	7.75838	Up	No change	0.604561	4.66648e-36	Glycosyltransferase	PF00201: UDP-glucoronosyl and UDP-glucosyl transferase	IPR002213: UDP-glucuronosyl/UDP-glucosyltransferase	GO:0008152 BP: metabolic process;GO:0016758 MF: transferase activity, transferring hexosyl groups	GO:0008152; GO:0016758
TraesCS2B01G200700	chr2B:179132443-179139519	123.75	7.75366	Up	Up	0.643879	7.7763e-32	Dihydroflavonol-4-reductase	PF01370: NAD dependent epimerase/dehydratase family	IPR001509: NAD-dependent epimerase/dehydratase; IPR016040: NAD(P)-binding domain	GO:0003824 MF: catalytic activity;GO:0050662 MF: coenzyme binding	GO:0003824; GO:0050662
TraesCS5B01G089500	chr5B:115319273-115319830	9.27118	7.75192	Up	No change	1.43023	3.43505e-07	Chaperone DnaJ-domain superfamily protein	-	-	-	-
TraesCS5D01G012300	chr5D:6483070-6485742	71.8786	7.75165	Up	Up	1.43137	3.51628e-07	Cytochrome P450-like protein	PF00067: Cytochrome P450	IPR001128: Cytochrome P450; IPR002403: Cytochrome P450, E-class, group IV	GO:0004497 MF: monooxygenase activity;GO:0005506 MF: iron ion binding;GO:0016705 MF: oxidoreductase activity, acting on paired donors, with incorporation or reduction of molecular oxygen;GO:0020037 MF: heme binding;GO:0055114 BP: oxidation-reduction process	GO:0004497; GO:0005506; GO:0016705; GO:0020037; GO:0055114
TraesCS7D01G376600	chr7D:487738011-487740544	9.37252	7.74954	Up	No change	1.43911	4.12714e-07	Alcohol dehydrogenase, putative	PF08240: Alcohol dehydrogenase GroES-like domain; PF00107: Zinc-binding dehydrogenase	IPR002328: Alcohol dehydrogenase, zinc-type, conserved site; IPR011032: GroES-like; IPR013149: Alcohol dehydrogenase, C-terminal; IPR013154: Alcohol dehydrogenase, N-terminal; IPR016040: NAD(P)-binding domain; IPR020843: Polyketide synthase, enoylreductase domain	GO:0008270 MF: zinc ion binding;GO:0016491 MF: oxidoreductase activity;GO:0055114 BP: oxidation-reduction process	GO:0008270; GO:0016491; GO:0055114
TraesCS4A01G313400	chr4A:604068519-604069061	11.2423	7.74767	Up	Up	1.39782	1.78447e-07	AWPM-19-like membrane family protein	PF05512: AWPM-19-like family	IPR008390: AWPM-19-like	-	-
TraesCS5B01G507300	chr5B:672626791-672631395	652.496	7.74558	Up	Up	0.427064	2.24921e-71	Epoxide hydrolase 2	PF00561: alpha/beta hydrolase fold	IPR000073: Alpha/beta hydrolase fold-1; IPR000639: Epoxide hydrolase-like; IPR029058: Alpha/Beta hydrolase fold	GO:0003824 MF: catalytic activity	GO:0003824
TraesCS2A01G218700	chr2A:205910921-205911640	428.827	7.74011	Up	Up	0.628637	3.02193e-33	Glutathione S-transferase	PF13417: Glutathione S-transferase, N-terminal domain; PF13410: Glutathione S-transferase, C-terminal domain	IPR004045: Glutathione S-transferase, N-terminal; IPR010987: Glutathione S-transferase, C-terminal-like; IPR012336: Thioredoxin-like fold	GO:0005515 MF: protein binding	GO:0005515
TraesCS7D01G028100	chr7D:13675389-13677356	886.156	7.73673	Up	Up	0.480085	1.76443e-56	Asparagine--tRNA ligase	PF00152: tRNA synthetases class II (D, K and N)	IPR002312: Aspartyl/Asparaginyl-tRNA synthetase, class IIb; IPR004364: Aminoacyl-tRNA synthetase, class II (D/K/N); IPR004522: Asparagine-tRNA ligase; IPR006195: Aminoacyl-tRNA synthetase, class II; IPR012340: Nucleic acid-binding, OB-fold	GO:0000166 MF: nucleotide binding;GO:0004812 MF: aminoacyl-tRNA ligase activity;GO:0004816 MF: asparagine-tRNA ligase activity;GO:0005524 MF: ATP binding;GO:0005737 CC: cytoplasm;GO:0006418 BP: tRNA aminoacylation for protein translation;GO:0006421 BP: asparaginyl-tRNA aminoacylation	GO:0000166; GO:0004812; GO:0004816; GO:0005524; GO:0005737; GO:0006418; GO:0006421
TraesCS2A01G385600	chr2A:631788905-631790167	8.97903	7.7343	Up	No change	1.47681	8.9009e-07	Caleosin	PF05042: Caleosin related protein	IPR007736: Caleosin-related	-	-
TraesCS3A01G379900	chr3A:629227375-629228208	103.503	7.72655	Up	Up	0.742835	5.73697e-24	Ethylene-responsive transcription factor	PF00847: AP2 domain	IPR001471: AP2/ERF domain; IPR016177: DNA-binding domain	GO:0003677 MF: DNA binding;GO:0003700 MF: transcription factor activity, sequence-specific DNA binding;GO:0006355 BP: regulation of transcription, DNA-templated	GO:0003677; GO:0003700; GO:0006355
TraesCS5A01G500800	chr5A:666700782-666701150	9.05854	7.72469	Up	No change	1.64339	1.20072e-05	Transcription activator-like protein	-	-	-	-
TraesCS2D01G524300	chr2D:612989914-612991263	29.0971	7.7239	Up	Up	1.30132	1.9911e-08	F-box domain containing protein	-	-	-	-
TraesCS5B01G362500	chr5B:541736786-541737117	198.435	7.72382	Up	No change	0.6937	2.49193e-27	Low temperature and salt responsive protein	PF01679: Proteolipid membrane potential modulator	IPR000612: Proteolipid membrane potential modulator	GO:0016021 CC: integral component of membrane	GO:0016021
TraesCS4A01G366000	chr4A:639195944-639199853	1015.66	7.7216	Up	Up	0.343057	1.04602e-109	Epoxide hydrolase 2	PF00561: alpha/beta hydrolase fold	IPR000073: Alpha/beta hydrolase fold-1; IPR000639: Epoxide hydrolase-like; IPR029058: Alpha/Beta hydrolase fold	GO:0003824 MF: catalytic activity	GO:0003824
TraesCS7A01G300900	chr7A:418674695-418674880	395.476	7.71563	Up	Up	0.553664	2.13725e-42	transmembrane protein	PF15054: Domain of unknown function (DUF4535)	IPR027854: Protein of unknown function DUF4535	-	-
TraesCS7A01G159600	chr7A:115903779-115904909	219.937	7.71346	Up	Up	0.510413	9.66456e-50	Chaperone protein dnaJ	PF00226: DnaJ domain	IPR001623: DnaJ domain; IPR018253: DnaJ domain, conserved site	-	-
TraesCS3A01G339600	chr3A:586421966-586423145	3823.63	7.71204	Up	Up	0.190454	0	NAC domain-containing protein	PF02365: No apical meristem (NAM) protein	IPR003441: NAC domain	GO:0003677 MF: DNA binding;GO:0006355 BP: regulation of transcription, DNA-templated	GO:0003677; GO:0006355
TraesCS4B01G295100	chr4B:580790652-580791449	9.15504	7.70064	Up	No change	1.5306	2.49432e-06	LURP-one-like protein	PF04525: LURP-one-related	IPR007612: LURP1-related protein domain; IPR025659: Tubby C-terminal-like domain	-	-
TraesCS1A01G424000	chr1A:578939697-578941136	966.63	7.70034	Up	Up	0.957596	1.09956e-14	Glycosyltransferase	PF00201: UDP-glucoronosyl and UDP-glucosyl transferase	IPR002213: UDP-glucuronosyl/UDP-glucosyltransferase	GO:0008152 BP: metabolic process;GO:0016758 MF: transferase activity, transferring hexosyl groups	GO:0008152; GO:0016758
TraesCS1A01G251900	chr1A:443703298-443704605	218.174	7.69725	Up	Up	0.484421	6.31723e-55	Eukaryotic aspartyl protease family protein, putative	PF14543: Xylanase inhibitor N-terminal; PF14541: Xylanase inhibitor C-terminal	IPR021109: Aspartic peptidase domain; IPR032799: Xylanase inhibitor, C-terminal; IPR032861: Xylanase inhibitor, N-terminal; IPR033121: Peptidase family A1 domain	-	-
TraesCS3B01G217900	chr3B:260655471-260656798	17.1251	7.69716	Up	No change	1.41681	3.21063e-07	Late embryogenesis abundant protein, putative	-	-	-	-
TraesCS5D01G235100	chr5D:343118375-343120444	9.28334	7.6967	Up	No change	1.55388	3.64762e-06	Cyclic nucleotide-gated channel	PF00520: Ion transport protein	IPR000048: IQ motif, EF-hand binding site; IPR000595: Cyclic nucleotide-binding domain; IPR005821: Ion transport domain; IPR014710: RmlC-like jelly roll fold; IPR018490: Cyclic nucleotide-binding-like	GO:0005216 MF: ion channel activity;GO:0005515 MF: protein binding;GO:0006811 BP: ion transport;GO:0016020 CC: membrane;GO:0055085 BP: transmembrane transport	GO:0005216; GO:0005515; GO:0006811; GO:0016020; GO:0055085
TraesCS4D01G269800	chr4D:441060585-441061202	16.4262	7.69454	Up	Up	1.34469	6.6717e-08	Ripening related protein family	-	IPR009009: RlpA-like protein, double-psi beta-barrel domain	-	-
TraesCS7A01G423900	chr7A:616747780-616750237	1288.41	7.69052	Up	Up	0.792622	5.70146e-21	Protein phosphatase 2C	PF00481: Protein phosphatase 2C	IPR000222: PPM-type phosphatase, divalent cation binding; IPR001932: PPM-type phosphatase domain	GO:0003824 MF: catalytic activity;GO:0043169 MF: cation binding	GO:0003824; GO:0043169
TraesCS4A01G252500	chr4A:564951290-564953002	10.7036	7.6884	Up	Up	1.49066	1.32817e-06	Peptide-N4-(N-acetyl-beta-glucosaminyl)asparagine amidase A	PF12222: Peptide N-acetyl-beta-D-glucosaminyl asparaginase amidase A	IPR021102: Peptide-N4-(N-acetyl-beta-glucosaminyl)asparagine amidase A	-	-
TraesCS4B01G033100	chr4B:24689767-24690639	116	7.67993	Up	Up	0.787229	3.43513e-21	Germin-like protein	PF00190: Cupin	IPR001929: Germin; IPR006045: Cupin 1; IPR011051: RmlC-like cupin domain; IPR014710: RmlC-like jelly roll fold; IPR019780: Germin, manganese binding site	GO:0030145 MF: manganese ion binding;GO:0045735 MF: nutrient reservoir activity	GO:0030145; GO:0045735
TraesCS2A01G410000	chr2A:667942211-667943614	399.847	7.67051	Up	Up	0.551666	3.29098e-42	Glycosyltransferase	PF00201: UDP-glucoronosyl and UDP-glucosyl transferase	IPR002213: UDP-glucuronosyl/UDP-glucosyltransferase	GO:0008152 BP: metabolic process;GO:0016758 MF: transferase activity, transferring hexosyl groups	GO:0008152; GO:0016758
TraesCS4D01G326100	chr4D:485952605-485952973	14.686	7.67014	Up	Up	1.33571	5.9653e-08	Transcription activator-like protein	-	-	-	-
TraesCS4A01G279100	chr4A:586682057-586682725	169.49	7.66606	Up	Up	0.622209	2.73313e-33	Germin-like protein 1-1	PF00190: Cupin	IPR001929: Germin; IPR006045: Cupin 1; IPR011051: RmlC-like cupin domain; IPR014710: RmlC-like jelly roll fold; IPR019780: Germin, manganese binding site	GO:0030145 MF: manganese ion binding;GO:0045735 MF: nutrient reservoir activity	GO:0030145; GO:0045735
TraesCS7A01G392000	chr7A:567792293-567792628	31.9134	7.65999	Up	Up	1.14418	1.82334e-10	Glutamine dumper, putative	-	-	-	-
TraesCS1D01G049400	chr1D:29482542-29483686	8.64328	7.65945	Up	No change	1.43476	5.26751e-07	Small integral membrane protein 14	-	-	-	-
TraesCS6D01G060900	chr6D:28628512-28628781	3256.74	7.655	Up	Up	0.370892	2.56226e-92	pleiotropic drug resistance 13	-	-	-	-
TraesCS7D01G410000	chr7D:529040258-529040740	600.342	7.64978	Up	Up	0.457145	7.42995e-61	TCP family transcription factor 4	-	-	-	-
TraesCS3D01G279800	chr3D:388324424-388325842	1171.52	7.64556	Up	Up	0.445096	4.3714e-64	Glycosyltransferase	PF00201: UDP-glucoronosyl and UDP-glucosyl transferase	IPR002213: UDP-glucuronosyl/UDP-glucosyltransferase	GO:0008152 BP: metabolic process;GO:0016758 MF: transferase activity, transferring hexosyl groups	GO:0008152; GO:0016758
TraesCS5D01G303700	chr5D:399159286-399162072	21.6647	7.64497	Up	Up	1.40961	3.37293e-07	disease resistance protein (TIR-NBS-LRR class)	PF00931: NB-ARC domain	IPR002182: NB-ARC; IPR011991: Winged helix-turn-helix DNA-binding domain; IPR027417: P-loop containing nucleoside triphosphate hydrolase; IPR032675: Leucine-rich repeat domain, L domain-like	GO:0043531 MF: ADP binding	GO:0043531
TraesCS3D01G500100	chr3D:589572386-589572841	511.269	7.64449	Up	Up	0.626175	1.0657e-32	Calcium-binding protein	PF13499: EF-hand domain pair; PF13833: EF-hand domain pair	IPR002048: EF-hand domain; IPR011992: EF-hand domain pair; IPR018247: EF-Hand 1, calcium-binding site	GO:0005509 MF: calcium ion binding	GO:0005509
TraesCS3D01G120200	chr3D:75946800-75948254	148.414	7.64404	Up	Up	0.593886	2.87503e-36	Glycosyltransferase	PF00201: UDP-glucoronosyl and UDP-glucosyl transferase	IPR002213: UDP-glucuronosyl/UDP-glucosyltransferase	GO:0008152 BP: metabolic process;GO:0016758 MF: transferase activity, transferring hexosyl groups	GO:0008152; GO:0016758
TraesCS1A01G242400	chr1A:430342664-430343398	68.7085	7.64095	Up	Up	1.10001	3.42578e-11	Late embryogenesis abundant protein	-	-	-	-
TraesCS6B01G325000	chr6B:574627172-574627779	13.5807	7.63623	Up	Up	1.73327	4.43871e-05	NADH-ubiquinone reductase complex 1 MLRQ subunit	-	-	-	-
TraesCS3A01G481000	chr3A:712142121-712144153	837.216	7.63477	Up	Up	0.441786	7.42524e-65	Cytokinin oxidase/dehydrogenase	PF01565: FAD binding domain; PF09265: Cytokinin dehydrogenase 1, FAD and cytokinin binding	IPR006093: Oxygen oxidoreductase covalent FAD-binding site; IPR006094: FAD linked oxidase, N-terminal; IPR015345: Cytokinin dehydrogenase 1, FAD/cytokinin binding domain; IPR016164: FAD-linked oxidase-like, C-terminal; IPR016166: FAD-binding, type 2; IPR016167: FAD-binding, type 2, subdomain 1; IPR016169: CO dehydrogenase flavoprotein-like, FAD-binding, subdomain 2; IPR016170: Vanillyl-alcohol ox…	GO:0003824 MF: catalytic activity;GO:0009690 BP: cytokinin metabolic process;GO:0016491 MF: oxidoreductase activity;GO:0016614 MF: oxidoreductase activity, acting on CH-OH group of donors;GO:0019139 MF: cytokinin dehydrogenase activity;GO:0050660 MF: flavin adenine dinucleotide binding;GO:0055114 BP: oxidation-reduction process	GO:0003824; GO:0009690; GO:0016491; GO:0016614; GO:0019139; GO:0050660; GO:0055114
TraesCS3B01G371200	chr3B:583391771-583392936	3274.09	7.63325	Up	Up	0.311564	6.67488e-130	NAC domain-containing protein	PF02365: No apical meristem (NAM) protein	IPR003441: NAC domain	GO:0003677 MF: DNA binding;GO:0006355 BP: regulation of transcription, DNA-templated	GO:0003677; GO:0006355
TraesCS5D01G001800	chr5D:2121607-2122255	10.0351	7.62635	Up	Up	1.72066	3.95412e-05	Lysyl oxidase homolog 2	-	-	-	-
TraesCS1B01G455700	chr1B:670714557-670715318	8.37005	7.61605	Up	No change	1.48609	1.56681e-06	Late embryogenesis abundant hydroxyproline-rich glycoprotein family, putative	PF03168: Late embryogenesis abundant protein	IPR004864: Late embryogenesis abundant protein, LEA-14; IPR013783: Immunoglobulin-like fold	-	-
TraesCS3D01G451400	chr3D:559162506-559163722	79.162	7.61604	Up	Up	0.839079	1.84763e-18	Leucine-rich repeat receptor-like protein kinase family protein	PF08263: Leucine rich repeat N-terminal domain	IPR013210: Leucine-rich repeat-containing N-terminal, plant-type; IPR032675: Leucine-rich repeat domain, L domain-like	-	-
TraesCS4B01G270100	chr4B:545148725-545150285	30.7544	7.6134	Up	No change	1.12388	1.08081e-10	3-hydroxybenzoate 6-hydroxylase 1	PF01494: FAD binding domain	IPR002938: FAD-binding domain; IPR023753: FAD/NAD(P)-binding domain	GO:0016491 MF: oxidoreductase activity;GO:0055114 BP: oxidation-reduction process;GO:0071949 MF: FAD binding	GO:0016491; GO:0055114; GO:0071949
TraesCS2A01G076500	chr2A:34156034-34157599	14.0951	7.61283	Up	No change	1.4228	4.94226e-07	Cytochrome P450	PF00067: Cytochrome P450	IPR001128: Cytochrome P450; IPR002401: Cytochrome P450, E-class, group I; IPR017972: Cytochrome P450, conserved site	GO:0005506 MF: iron ion binding;GO:0016705 MF: oxidoreductase activity, acting on paired donors, with incorporation or reduction of molecular oxygen;GO:0020037 MF: heme binding;GO:0055114 BP: oxidation-reduction process	GO:0005506; GO:0016705; GO:0020037; GO:0055114
TraesCS6A01G090700	chr6A:59320429-59322024	8.96722	7.60756	Up	No change	1.38338	2.25427e-07	Cytochrome P450 family protein, expressed	PF00067: Cytochrome P450	IPR001128: Cytochrome P450; IPR002401: Cytochrome P450, E-class, group I; IPR017972: Cytochrome P450, conserved site	GO:0005506 MF: iron ion binding;GO:0016705 MF: oxidoreductase activity, acting on paired donors, with incorporation or reduction of molecular oxygen;GO:0020037 MF: heme binding;GO:0055114 BP: oxidation-reduction process	GO:0005506; GO:0016705; GO:0020037; GO:0055114
TraesCS5A01G267800	chr5A:478882356-478882772	19.3582	7.60618	Up	Up	2.29861	0.0027635	plant/protein (Protein of unknown function, DUF538)	PF04398: Protein of unknown function, DUF538	IPR007493: Protein of unknown function DUF538	-	-
TraesCS5D01G369400	chr5D:444852365-444852709	148.021	7.60221	Up	No change	0.597267	1.75019e-35	Low temperature and salt responsive protein	PF01679: Proteolipid membrane potential modulator	IPR000612: Proteolipid membrane potential modulator	GO:0016021 CC: integral component of membrane	GO:0016021
TraesCS3A01G046000	chr3A:24611928-24612541	179.149	7.60022	Up	Up	0.797959	3.06592e-20	Trypsin inhibitor	PF00228: Bowman-Birk serine protease inhibitor family	IPR000877: Proteinase inhibitor I12, Bowman-Birk	GO:0004867 MF: serine-type endopeptidase inhibitor activity;GO:0005576 CC: extracellular region	GO:0004867; GO:0005576
TraesCS4A01G109200	chr4A:130502105-130506164	305.462	7.60013	Up	Up	0.723833	2.08785e-24	2-oxoglutarate (2OG) and Fe(II)-dependent oxygenase superfamily protein	PF14226: non-haem dioxygenase in morphine synthesis N-terminal; PF03171: 2OG-Fe(II) oxygenase superfamily	IPR005123: Oxoglutarate/iron-dependent dioxygenase; IPR026992: Non-haem dioxygenase N-terminal domain; IPR027443: Isopenicillin N synthase-like	GO:0016491 MF: oxidoreductase activity;GO:0055114 BP: oxidation-reduction process	GO:0016491; GO:0055114
TraesCS3D01G158600	chr3D:127329048-127329762	217.647	7.59577	Up	No change	0.629147	5.35649e-32	Late embryogenesis abundant protein Lea14	PF03168: Late embryogenesis abundant protein	IPR004864: Late embryogenesis abundant protein, LEA-14; IPR013783: Immunoglobulin-like fold; IPR013990: Water stress and hypersensitive response domain	GO:0009269 BP: response to desiccation	GO:0009269
TraesCSU01G249900	chrUn:381414249-381415806	9.14536	7.58501	Up	Up	1.52727	3.41855e-06	Tryptophan decarboxylase	PF00282: Pyridoxal-dependent decarboxylase conserved domain	IPR002129: Pyridoxal phosphate-dependent decarboxylase; IPR010977: Aromatic-L-amino-acid decarboxylase; IPR015421: Pyridoxal phosphate-dependent transferase, major region, subdomain 1; IPR015422: Pyridoxal phosphate-dependent transferase, subdomain 2; IPR015424: Pyridoxal phosphate-dependent transferase; IPR021115: Pyridoxal-phosphate binding site	GO:0003824 MF: catalytic activity;GO:0006520 BP: cellular amino acid metabolic process;GO:0016831 MF: carboxy-lyase activity;GO:0019752 BP: carboxylic acid metabolic process;GO:0030170 MF: pyridoxal phosphate binding	GO:0003824; GO:0006520; GO:0016831; GO:0019752; GO:0030170
TraesCS6A01G291800	chr6A:523935240-523937260	895.277	7.58276	Up	Up	0.473073	6.99268e-56	Cytochrome P450	PF00067: Cytochrome P450	IPR001128: Cytochrome P450; IPR002401: Cytochrome P450, E-class, group I; IPR017972: Cytochrome P450, conserved site	GO:0005506 MF: iron ion binding;GO:0016705 MF: oxidoreductase activity, acting on paired donors, with incorporation or reduction of molecular oxygen;GO:0020037 MF: heme binding;GO:0055114 BP: oxidation-reduction process	GO:0005506; GO:0016705; GO:0020037; GO:0055114
TraesCS1B01G412900	chr1B:638708223-638710179	12.5103	7.57894	Up	Up	1.42604	5.96154e-07	ATP synthase subunit alpha	PF00006: ATP synthase alpha/beta family, nucleotide-binding domain	IPR000194: ATPase, F1/V1/A1 complex, alpha/beta subunit, nucleotide-binding domain; IPR020003: ATPase, alpha/beta subunit, nucleotide-binding domain, active site; IPR027417: P-loop containing nucleoside triphosphate hydrolase	GO:0005524 MF: ATP binding	GO:0005524
TraesCS6B01G091000	chr6B:66783418-66786624	9.32673	7.57763	Up	Up	1.53973	4.24867e-06	Linalool synthase, chloroplastic	PF01397: Terpene synthase, N-terminal domain; PF03936: Terpene synthase family, metal binding domain	IPR001906: Terpene synthase, N-terminal domain; IPR005630: Terpene synthase, metal-binding domain; IPR008930: Terpenoid cyclases/protein prenyltransferase alpha-alpha toroid; IPR008949: Isoprenoid synthase domain	GO:0000287 MF: magnesium ion binding;GO:0008152 BP: metabolic process;GO:0010333 MF: terpene synthase activity;GO:0016829 MF: lyase activity	GO:0000287; GO:0008152; GO:0010333; GO:0016829
TraesCS6A01G350300	chr6A:582092081-582096138	68.4444	7.57236	Up	No change	1.11285	8.84641e-11	Dehydrin	PF00257: Dehydrin	IPR000167: Dehydrin; IPR030513: Dehydrin, conserved site	GO:0006950 BP: response to stress;GO:0009415 BP: response to water	GO:0006950; GO:0009415
TraesCS2B01G490400	chr2B:688234867-688235658	17.0085	7.572	Up	No change	1.497	2.18114e-06	Pectinesterase inhibitor domain containing protein	PF04043: Plant invertase/pectin methylesterase inhibitor	IPR006501: Pectinesterase inhibitor domain	GO:0004857 MF: enzyme inhibitor activity	GO:0004857
TraesCS3A01G418700	chr3A:660436466-660443786	9.37955	7.57034	Up	No change	1.62462	1.44508e-05	Nitrate transporter NRT1-2	PF00854: POT family	IPR000109: Proton-dependent oligopeptide transporter family; IPR020846: Major facilitator superfamily domain	GO:0005215 MF: transporter activity;GO:0006810 BP: transport;GO:0016020 CC: membrane	GO:0005215; GO:0006810; GO:0016020
TraesCS3B01G266200	chr3B:426994798-427001444	15.9376	7.56631	Up	No change	1.30931	4.86066e-08	Protein phosphatase 2c, putative	PF00481: Protein phosphatase 2C	IPR000222: PPM-type phosphatase, divalent cation binding; IPR001932: PPM-type phosphatase domain	GO:0003824 MF: catalytic activity;GO:0043169 MF: cation binding	GO:0003824; GO:0043169
TraesCS3B01G109700	chr3B:75710610-75711107	644.284	7.55916	Up	Up	0.561845	1.44183e-39	Calcium-binding site, putative	-	-	-	-
TraesCS5D01G491400	chr5D:525305959-525306465	196.931	7.55518	Up	Up	0.525266	3.99718e-45	Zinc finger protein	PF13912: C2H2-type zinc finger	IPR013083: Zinc finger, RING/FYVE/PHD-type; IPR013087: Zinc finger C2H2-type	GO:0003676 MF: nucleic acid binding	GO:0003676
TraesCS3A01G237000	chr3A:442901179-442901427	8.59752	7.54988	Up	No change	1.5578	6.07218e-06	Seed maturation protein PM41	-	-	-	-
TraesCS3B01G150500	chr3B:141740083-141741272	1602.68	7.54406	Up	Up	0.317281	2.19097e-122	Alpha/beta-Hydrolases superfamily protein	PF07859: alpha/beta hydrolase fold	IPR013094: Alpha/beta hydrolase fold-3; IPR029058: Alpha/Beta hydrolase fold	GO:0008152 BP: metabolic process;GO:0016787 MF: hydrolase activity	GO:0008152; GO:0016787
TraesCSU01G116600	chrUn:100489789-100493089	8.21713	7.54295	Up	No change	1.5257	3.81591e-06	Linalool synthase, chloroplastic	PF01397: Terpene synthase, N-terminal domain; PF03936: Terpene synthase family, metal binding domain	IPR001906: Terpene synthase, N-terminal domain; IPR005630: Terpene synthase, metal-binding domain; IPR008930: Terpenoid cyclases/protein prenyltransferase alpha-alpha toroid; IPR008949: Isoprenoid synthase domain	GO:0000287 MF: magnesium ion binding;GO:0008152 BP: metabolic process;GO:0010333 MF: terpene synthase activity;GO:0016829 MF: lyase activity	GO:0000287; GO:0008152; GO:0010333; GO:0016829
TraesCS1B01G324100	chr1B:549765757-549766589	10.9452	7.54233	Up	Up	1.46218	1.32441e-06	Nucleotide-diphospho-sugar transferase family protein	-	-	-	-
TraesCSU01G164000	chrUn:237379278-237380002	238.764	7.52461	Up	Up	1.35242	1.59357e-07	Heat shock protein	PF00011: Hsp20/alpha crystallin family	IPR002068: Alpha crystallin/Hsp20 domain; IPR008978: HSP20-like chaperone	-	-
TraesCS5D01G011800	chr5D:6377964-6391459	29.8652	7.51317	Up	Up	1.44379	1.05554e-06	Terpene cyclase/mutase family member	PF13249: Squalene-hopene cyclase N-terminal domain; PF13243: Squalene-hopene cyclase C-terminal domain	IPR002365: Terpene synthase, conserved site; IPR008930: Terpenoid cyclases/protein prenyltransferase alpha-alpha toroid; IPR018333: Squalene cyclase; IPR032696: Squalene cyclase, C-terminal; IPR032697: Squalene cyclase, N-terminal	GO:0016866 MF: intramolecular transferase activity	GO:0016866
TraesCS1B01G253800	chr1B:447563416-447564458	19.1522	7.51267	Up	Up	1.38866	3.6201e-07	Late embryogenesis abundant protein	-	-	-	-
TraesCS5D01G393600	chr5D:461912557-461913422	451.194	7.5075	Up	Up	0.407618	1.33205e-73	Bax inhibitor-1 family protein	PF01027: Inhibitor of apoptosis-promoting Bax1	IPR006214: Bax inhibitor 1-related	-	-
TraesCS4A01G455000	chr4A:718866179-718867005	266.651	7.50614	Up	Up	0.892364	5.59602e-16	Glutathione S-transferase	PF13417: Glutathione S-transferase, N-terminal domain; PF13410: Glutathione S-transferase, C-terminal domain	IPR004045: Glutathione S-transferase, N-terminal; IPR010987: Glutathione S-transferase, C-terminal-like; IPR012336: Thioredoxin-like fold	GO:0005515 MF: protein binding	GO:0005515
TraesCS2D01G241600	chr2D:263479951-263486905	7.60982	7.50495	Up	No change	1.53746	5.14474e-06	60S ribosome subunit biogenesis protein NIP7 homolog	-	IPR002478: PUA domain; IPR015947: PUA-like domain; IPR016686: Ribosome biogenesis factor, NIP7	GO:0003723 MF: RNA binding;GO:0005634 CC: nucleus;GO:0042255 BP: ribosome assembly	GO:0003723; GO:0005634; GO:0042255
TraesCS3A01G437400	chr3A:681318056-681318757	2011.19	7.50461	Up	Up	0.282136	4.54779e-153	Glutathione S-transferase	PF13417: Glutathione S-transferase, N-terminal domain; PF13410: Glutathione S-transferase, C-terminal domain	IPR004045: Glutathione S-transferase, N-terminal; IPR010987: Glutathione S-transferase, C-terminal-like; IPR012336: Thioredoxin-like fold	GO:0005515 MF: protein binding	GO:0005515
TraesCS1B01G219700	chr1B:396817626-396820184	72.9261	7.50361	Up	No change	0.799829	1.15827e-19	RING/FYVE/PHD zinc finger superfamily protein	PF12906: RING-variant domain; PF12428: Protein of unknown function (DUF3675)	IPR011016: Zinc finger, RING-CH-type; IPR013083: Zinc finger, RING/FYVE/PHD-type; IPR022143: Protein of unknown function DUF3675	GO:0008270 MF: zinc ion binding	GO:0008270
TraesCS3D01G524700	chr3D:604447843-604448289	49.6326	7.50159	Up	Up	1.09654	6.94037e-11	Pathogenesis-related protein PR-4	PF00967: Barwin family	IPR001153: Barwin domain; IPR009009: RlpA-like protein, double-psi beta-barrel domain; IPR018226: Barwin, conserved site	GO:0042742 BP: defense response to bacterium;GO:0050832 BP: defense response to fungus	GO:0042742; GO:0050832
TraesCS2B01G427800	chr2B:615256180-615257490	28.2658	7.49957	Up	Up	1.31993	8.35283e-08	Cactin	PF10312: Conserved mid region of cactin; PF09732: Cactus-binding C-terminus of cactin protein	IPR018816: Cactin, central domain; IPR019134: Cactin, C-terminal	GO:0005515 MF: protein binding	GO:0005515
TraesCS1D01G433200	chr1D:482515274-482517588	119.913	7.49583	Up	Up	0.896791	8.64811e-16	S-type anion channel	PF03595: Voltage-dependent anion channel	IPR004695: Voltage-dependent anion channel	GO:0016021 CC: integral component of membrane;GO:0055085 BP: transmembrane transport	GO:0016021; GO:0055085
TraesCS7A01G237900	chr7A:211343560-211344618	7.99499	7.4858	Up	No change	1.40244	5.28926e-07	Cytochrome b	PF00033: Cytochrome b/b6/petB; PF00032: Cytochrome b(C-terminal)/b6/petD	IPR005797: Cytochrome b/b6, N-terminal; IPR005798: Cytochrome b/b6, C-terminal; IPR016174: Di-haem cytochrome, transmembrane; IPR027387: Cytochrome b/b6-like domain; IPR030689: Cytochrome b	GO:0006122 BP: mitochondrial electron transport, ubiquinol to cytochrome c;GO:0008121 MF: ubiquinol-cytochrome-c reductase activity;GO:0009055 MF: electron carrier activity;GO:0016020 CC: membrane;GO:0016491 MF: oxidoreductase activity;GO:0022904 BP: respiratory electron transport chain;GO:0045275 CC: respiratory chain complex III	GO:0006122; GO:0008121; GO:0009055; GO:0016020; GO:0016491; GO:0022904; GO:0045275
TraesCS6A01G139100	chr6A:111530633-111531444	6701.16	7.48519	Up	Up	0.227167	1.02553e-234	Glutathione S-transferase	PF02798: Glutathione S-transferase, N-terminal domain; PF13410: Glutathione S-transferase, C-terminal domain	IPR004045: Glutathione S-transferase, N-terminal; IPR010987: Glutathione S-transferase, C-terminal-like; IPR012336: Thioredoxin-like fold	GO:0005515 MF: protein binding	GO:0005515
TraesCS1A01G123700	chr1A:144552721-144553014	7.55335	7.48221	Up	No change	1.7843	0.000107851	Glycine cleavage T-protein family	-	-	-	-
TraesCS2D01G491000	chr2D:589627895-589629548	72.5176	7.4801	Up	Up	1.28868	4.20993e-08	Cytochrome P450 family protein	PF00067: Cytochrome P450	IPR001128: Cytochrome P450; IPR002401: Cytochrome P450, E-class, group I; IPR017972: Cytochrome P450, conserved site	GO:0005506 MF: iron ion binding;GO:0016705 MF: oxidoreductase activity, acting on paired donors, with incorporation or reduction of molecular oxygen;GO:0020037 MF: heme binding;GO:0055114 BP: oxidation-reduction process	GO:0005506; GO:0016705; GO:0020037; GO:0055114
TraesCS6D01G079000	chr6D:44496213-44497766	14.8868	7.47761	Up	No change	1.32664	1.07285e-07	Cytochrome P450 family protein, expressed	PF00067: Cytochrome P450	IPR001128: Cytochrome P450; IPR002401: Cytochrome P450, E-class, group I; IPR017972: Cytochrome P450, conserved site	GO:0005506 MF: iron ion binding;GO:0016705 MF: oxidoreductase activity, acting on paired donors, with incorporation or reduction of molecular oxygen;GO:0020037 MF: heme binding;GO:0055114 BP: oxidation-reduction process	GO:0005506; GO:0016705; GO:0020037; GO:0055114
TraesCS2A01G203200	chr2A:178572128-178574285	686.778	7.47685	Up	Up	0.483636	4.98446e-52	Internal alternative NAD(P)H-ubiquinone oxidoreductase A1, mitochondrial	PF07992: Pyridine nucleotide-disulphide oxidoreductase	IPR023753: FAD/NAD(P)-binding domain	GO:0016491 MF: oxidoreductase activity;GO:0055114 BP: oxidation-reduction process	GO:0016491; GO:0055114
TraesCS5A01G267700	chr5A:478861586-478865149	9.92942	7.47584	Up	No change	1.88326	0.000262616	plant/protein (Protein of unknown function, DUF538)	PF04398: Protein of unknown function, DUF538	IPR007493: Protein of unknown function DUF538	-	-
TraesCS6A01G317500	chr6A:553765687-553766887	28.5309	7.47582	Up	No change	1.14201	4.7804e-10	Glycosyltransferase	PF00201: UDP-glucoronosyl and UDP-glucosyl transferase	IPR002213: UDP-glucuronosyl/UDP-glucosyltransferase	GO:0008152 BP: metabolic process;GO:0016758 MF: transferase activity, transferring hexosyl groups	GO:0008152; GO:0016758
TraesCS6B01G288300	chr6B:519323241-519330939	18.0236	7.47387	Up	Up	1.33586	1.34827e-07	Hydroxycinnamoyl-CoA shikimate/quinate hydroxycinnamoyltransferase	PF02458: Transferase family	IPR003480: Transferase	GO:0016747 MF: transferase activity, transferring acyl groups other than amino-acyl groups	GO:0016747
TraesCS1D01G238800	chr1D:328443767-328445980	108.927	7.47307	Up	Up	0.575744	7.11948e-37	Subtilisin-like protease	PF05922: Peptidase inhibitor I9; PF00082: Subtilase family	IPR000209: Peptidase S8/S53 domain; IPR010259: Peptidase S8 propeptide/proteinase inhibitor I9; IPR015500: Peptidase S8, subtilisin-related; IPR023827: Peptidase S8, subtilisin, Asp-active site; IPR023828: Peptidase S8, subtilisin, Ser-active site	GO:0004252 MF: serine-type endopeptidase activity;GO:0006508 BP: proteolysis	GO:0004252; GO:0006508
TraesCS2D01G298200	chr2D:380577099-380578768	11.6924	7.47018	Up	Up	1.31287	7.9869e-08	WAT1-related protein	PF00892: EamA-like transporter family	IPR000620: EamA domain	GO:0016020 CC: membrane;GO:0016021 CC: integral component of membrane	GO:0016020; GO:0016021
TraesCS3D01G027900	chr3D:9632330-9634114	15.413	7.46573	Up	Up	1.36224	2.4917e-07	Leucine-rich repeat receptor kinase-like protein	PF08263: Leucine rich repeat N-terminal domain; PF00560: Leucine Rich Repeat; PF13855: Leucine rich repeat	IPR001611: Leucine-rich repeat; IPR003591: Leucine-rich repeat, typical subtype; IPR013210: Leucine-rich repeat-containing N-terminal, plant-type; IPR032675: Leucine-rich repeat domain, L domain-like	GO:0005515 MF: protein binding	GO:0005515
TraesCS5B01G098400	chr5B:130569193-130570636	15.5206	7.46537	Up	No change	1.39262	4.68699e-07	NADH dehydrogenase subunit 2	PF00361: Proton-conducting membrane transporter	IPR001750: NADH:quinone oxidoreductase/Mrp antiporter, membrane subunit	-	-
TraesCS3B01G048600	chr3B:24558810-24559419	7.67815	7.46152	Up	No change	1.55318	7.41805e-06	Heat shock protein	PF00011: Hsp20/alpha crystallin family	IPR002068: Alpha crystallin/Hsp20 domain; IPR008978: HSP20-like chaperone	-	-
TraesCS4A01G369200	chr4A:641451084-641452850	7.38097	7.46054	Up	No change	1.54704	6.80218e-06	Glutamate decarboxylase	PF00282: Pyridoxal-dependent decarboxylase conserved domain	IPR002129: Pyridoxal phosphate-dependent decarboxylase; IPR010107: Glutamate decarboxylase; IPR015421: Pyridoxal phosphate-dependent transferase, major region, subdomain 1; IPR015422: Pyridoxal phosphate-dependent transferase, subdomain 2; IPR015424: Pyridoxal phosphate-dependent transferase	GO:0003824 MF: catalytic activity;GO:0004351 MF: glutamate decarboxylase activity;GO:0006536 BP: glutamate metabolic process;GO:0016831 MF: carboxy-lyase activity;GO:0019752 BP: carboxylic acid metabolic process;GO:0030170 MF: pyridoxal phosphate binding	GO:0003824; GO:0004351; GO:0006536; GO:0016831; GO:0019752; GO:0030170
TraesCS5D01G504800	chr5D:530915612-530917243	89.1884	7.45059	Up	Up	0.723051	1.53626e-23	Mannan endo-1,4-beta-mannosidase 4	PF00150: Cellulase (glycosyl hydrolase family 5)	IPR001547: Glycoside hydrolase, family 5; IPR017853: Glycoside hydrolase superfamily	GO:0004553 MF: hydrolase activity, hydrolyzing O-glycosyl compounds;GO:0005975 BP: carbohydrate metabolic process	GO:0004553; GO:0005975
TraesCS7B01G294600	chr7B:531611862-531612062	129.8	7.44783	Up	No change	0.681902	2.47127e-26	Sec14p-like phosphatidylinositol transfer family protein	-	-	-	-
TraesCS2D01G198000	chr2D:145682869-145683351	9.10665	7.44372	Up	Up	1.45186	1.55062e-06	Zinc finger A20 and AN1 domain stress-associated protein	PF01754: A20-like zinc finger; PF01428: AN1-like Zinc finger	IPR000058: Zinc finger, AN1-type; IPR002653: Zinc finger, A20-type	GO:0003677 MF: DNA binding;GO:0008270 MF: zinc ion binding	GO:0003677; GO:0008270
TraesCS3B01G528800	chr3B:770666307-770666925	7.33696	7.43729	Up	No change	1.54081	6.66173e-06	vesicle-associated protein 1-4	PF05678: VQ motif	IPR008889: VQ	-	-
TraesCS5A01G478200	chr5A:651755060-651755467	369.77	7.43601	Up	Up	0.44573	1.73669e-60	Zinc finger protein	PF13912: C2H2-type zinc finger	IPR013087: Zinc finger C2H2-type	GO:0003676 MF: nucleic acid binding	GO:0003676
TraesCS4A01G001300	chr4A:932551-933573	585.403	7.42934	Up	Up	0.345308	2.7731e-100	Ethylene-responsive transcription factor	PF00847: AP2 domain	IPR001471: AP2/ERF domain; IPR016177: DNA-binding domain	GO:0003677 MF: DNA binding;GO:0003700 MF: transcription factor activity, sequence-specific DNA binding;GO:0006355 BP: regulation of transcription, DNA-templated	GO:0003677; GO:0003700; GO:0006355
TraesCS4A01G259400	chr4A:572307556-572308866	18.4404	7.42017	Up	Up	1.33574	1.67066e-07	Anthocyanin 5-aromatic acyltransferase	PF02458: Transferase family	IPR003480: Transferase	GO:0016747 MF: transferase activity, transferring acyl groups other than amino-acyl groups	GO:0016747
TraesCS6B01G056900	chr6B:37312015-37313811	19.5507	7.41709	Up	Up	1.46272	2.04791e-06	Polyphenol oxidase	PF00264: Common central domain of tyrosinase; PF12142: Polyphenol oxidase middle domain; PF12143: Protein of unknown function (DUF_B2219)	IPR002227: Tyrosinase copper-binding domain; IPR008922: Uncharacterised domain, di-copper centre; IPR013788: Hemocyanin/hexamerin; IPR022739: Polyphenol oxidase, central domain; IPR022740: Polyphenol oxidase, C-terminal	GO:0004097 MF: catechol oxidase activity;GO:0008152 BP: metabolic process;GO:0016491 MF: oxidoreductase activity;GO:0055114 BP: oxidation-reduction process	GO:0004097; GO:0008152; GO:0016491; GO:0055114
TraesCS2B01G178900	chr2B:153866103-153866646	7.82902	7.41692	Up	Up	1.43576	1.27585e-06	Translation initiation factor IF-2	-	-	-	-
TraesCS1D01G189600	chr1D:261892285-261893121	1872.27	7.40869	Up	Up	0.253201	3.65519e-185	Glutathione s-transferase, putative	PF13417: Glutathione S-transferase, N-terminal domain; PF00043: Glutathione S-transferase, C-terminal domain	IPR004045: Glutathione S-transferase, N-terminal; IPR004046: Glutathione S-transferase, C-terminal; IPR010987: Glutathione S-transferase, C-terminal-like; IPR012336: Thioredoxin-like fold	GO:0005515 MF: protein binding	GO:0005515
TraesCS1A01G426800	chr1A:581506492-581507406	9.46755	7.40199	Up	No change	1.39636	6.39883e-07	Polypyrimidine tract-binding-like protein, putative	-	-	-	-
TraesCS6A01G404500	chr6A:611077761-611079477	29.1271	7.40034	Up	Up	1.29408	6.80836e-08	Cytochrome P450	PF00067: Cytochrome P450	IPR001128: Cytochrome P450; IPR002401: Cytochrome P450, E-class, group I; IPR017972: Cytochrome P450, conserved site	GO:0005506 MF: iron ion binding;GO:0016705 MF: oxidoreductase activity, acting on paired donors, with incorporation or reduction of molecular oxygen;GO:0020037 MF: heme binding;GO:0055114 BP: oxidation-reduction process	GO:0005506; GO:0016705; GO:0020037; GO:0055114
TraesCS2D01G392900	chr2D:500791842-500793605	183.711	7.39969	Up	No change	1.1356	5.79226e-10	2-oxoglutarate (2OG) and Fe(II)-dependent oxygenase superfamily protein	PF14226: non-haem dioxygenase in morphine synthesis N-terminal; PF03171: 2OG-Fe(II) oxygenase superfamily	IPR005123: Oxoglutarate/iron-dependent dioxygenase; IPR026992: Non-haem dioxygenase N-terminal domain; IPR027443: Isopenicillin N synthase-like	GO:0016491 MF: oxidoreductase activity;GO:0055114 BP: oxidation-reduction process	GO:0016491; GO:0055114
TraesCS7A01G083700	chr7A:48436869-48437597	1350.33	7.39689	Up	Up	0.421819	9.31375e-67	Glutathione S-transferase	PF13417: Glutathione S-transferase, N-terminal domain; PF00043: Glutathione S-transferase, C-terminal domain	IPR004045: Glutathione S-transferase, N-terminal; IPR004046: Glutathione S-transferase, C-terminal; IPR010987: Glutathione S-transferase, C-terminal-like; IPR012336: Thioredoxin-like fold	GO:0005515 MF: protein binding	GO:0005515
TraesCS3D01G028000	chr3D:9634160-9635720	16.0328	7.39515	Up	No change	1.35479	2.80137e-07	Receptor-like protein kinase	PF13855: Leucine rich repeat; PF07714: Protein tyrosine kinase	IPR000719: Protein kinase domain; IPR001245: Serine-threonine/tyrosine-protein kinase, catalytic domain; IPR001611: Leucine-rich repeat; IPR008271: Serine/threonine-protein kinase, active site; IPR011009: Protein kinase-like domain; IPR017441: Protein kinase, ATP binding site; IPR032675: Leucine-rich repeat domain, L domain-like	GO:0004672 MF: protein kinase activity;GO:0005515 MF: protein binding;GO:0005524 MF: ATP binding;GO:0006468 BP: protein phosphorylation	GO:0004672; GO:0005515; GO:0005524; GO:0006468
TraesCS3B01G313400	chr3B:503968692-503970098	2076.26	7.39075	Up	Up	0.376956	2.41007e-83	Glycosyltransferase	PF00201: UDP-glucoronosyl and UDP-glucosyl transferase	IPR002213: UDP-glucuronosyl/UDP-glucosyltransferase	GO:0008152 BP: metabolic process;GO:0016758 MF: transferase activity, transferring hexosyl groups	GO:0008152; GO:0016758
TraesCS3A01G039500	chr3A:20936815-20939595	16.4606	7.39041	Up	Up	1.52667	6.23493e-06	Protein kinase	PF01657: Salt stress response/antifungal; PF07714: Protein tyrosine kinase; PF11883: Domain of unknown function (DUF3403)	IPR000719: Protein kinase domain; IPR001245: Serine-threonine/tyrosine-protein kinase, catalytic domain; IPR002902: Gnk2-homologous domain; IPR008271: Serine/threonine-protein kinase, active site; IPR011009: Protein kinase-like domain; IPR021820: S-locus receptor kinase, C-terminal	GO:0004672 MF: protein kinase activity;GO:0004674 MF: protein serine/threonine kinase activity;GO:0005524 MF: ATP binding;GO:0006468 BP: protein phosphorylation	GO:0004672; GO:0004674; GO:0005524; GO:0006468
TraesCS2B01G027700	chr2B:13057304-13058779	7.92205	7.38944	Up	Up	1.34285	2.21181e-07	NB-ARC domain-containing disease resistance protein	-	IPR027417: P-loop containing nucleoside triphosphate hydrolase	-	-
TraesCS1A01G282900	chr1A:480754639-480754957	7.79275	7.38926	Up	No change	1.77908	0.000126928	cytochrome-c oxidase/ electron carrier	PF02238: Cytochrome c oxidase subunit VII	0	-	-
TraesCS7A01G159500	chr7A:115867523-115868629	274.192	7.38853	Up	Up	0.526043	4.68347e-43	Chaperone protein dnaJ	PF00226: DnaJ domain	IPR001623: DnaJ domain; IPR018253: DnaJ domain, conserved site	-	-
TraesCS2D01G490900	chr2D:589522601-589524227	41.892	7.37933	Up	Up	1.29749	8.09922e-08	Agmatine coumaroyltransferase-2	PF02458: Transferase family	IPR003480: Transferase	GO:0016747 MF: transferase activity, transferring acyl groups other than amino-acyl groups	GO:0016747
TraesCS4D01G086200	chr4D:61605144-61605755	630.971	7.3756	Up	Up	0.535488	1.94744e-41	Heat-shock protein, putative	PF00011: Hsp20/alpha crystallin family	IPR002068: Alpha crystallin/Hsp20 domain; IPR008978: HSP20-like chaperone	-	-
TraesCS3B01G514800	chr3B:757472872-757474080	259.966	7.37398	Up	Up	0.619981	4.46519e-31	Eukaryotic aspartyl protease family protein	PF14543: Xylanase inhibitor N-terminal; PF14541: Xylanase inhibitor C-terminal	IPR021109: Aspartic peptidase domain; IPR032799: Xylanase inhibitor, C-terminal; IPR032861: Xylanase inhibitor, N-terminal; IPR033121: Peptidase family A1 domain	-	-
TraesCS2D01G157900	chr2D:101377884-101379959	3916.19	7.37366	Up	Up	0.24747	5.24654e-192	Cytochrome P450	PF00067: Cytochrome P450	IPR001128: Cytochrome P450; IPR002401: Cytochrome P450, E-class, group I; IPR017972: Cytochrome P450, conserved site	GO:0005506 MF: iron ion binding;GO:0016705 MF: oxidoreductase activity, acting on paired donors, with incorporation or reduction of molecular oxygen;GO:0020037 MF: heme binding;GO:0055114 BP: oxidation-reduction process	GO:0005506; GO:0016705; GO:0020037; GO:0055114
TraesCS6D01G207300	chr6D:292737187-292738273	7.09933	7.36998	Up	No change	1.54122	8.22666e-06	Myb transcription factor	PF00249: Myb-like DNA-binding domain	IPR001005: SANT/Myb domain; IPR009057: Homeobox domain-like; IPR017930: Myb domain	GO:0003677 MF: DNA binding	GO:0003677
TraesCS4A01G198100	chr4A:483174530-483175551	28.1515	7.36655	Up	Up	1.11679	3.46568e-10	Transcription factor	PF00170: bZIP transcription factor	IPR004827: Basic-leucine zipper domain	GO:0003700 MF: transcription factor activity, sequence-specific DNA binding;GO:0006355 BP: regulation of transcription, DNA-templated;GO:0043565 MF: sequence-specific DNA binding	GO:0003700; GO:0006355; GO:0043565
TraesCS2B01G048600	chr2B:24097315-24098682	31.2408	7.3662	Up	Down	1.17445	2.67134e-09	HXXXD-type acyl-transferase family protein	PF02458: Transferase family	IPR003480: Transferase	GO:0016747 MF: transferase activity, transferring acyl groups other than amino-acyl groups	GO:0016747
TraesCS2B01G502200	chr2B:697334011-697335102	27.9496	7.36405	Up	Up	1.10022	1.84166e-10	callose synthase 1	-	-	-	-
TraesCS4A01G496100	chr4A:742750972-742752037	79.0202	7.36181	Up	Up	0.969131	3.33926e-13	Sulfotransferase	PF00685: Sulfotransferase domain	IPR000863: Sulfotransferase domain; IPR027417: P-loop containing nucleoside triphosphate hydrolase	GO:0008146 MF: sulfotransferase activity	GO:0008146
TraesCS6A01G325700	chr6A:559167322-559168856	854.594	7.36101	Up	No change	0.396291	7.47091e-75	1-aminocyclopropane-1-carboxylate oxidase	PF14226: non-haem dioxygenase in morphine synthesis N-terminal; PF03171: 2OG-Fe(II) oxygenase superfamily	IPR005123: Oxoglutarate/iron-dependent dioxygenase; IPR026992: Non-haem dioxygenase N-terminal domain; IPR027443: Isopenicillin N synthase-like	GO:0016491 MF: oxidoreductase activity;GO:0055114 BP: oxidation-reduction process	GO:0016491; GO:0055114
TraesCS5D01G188500	chr5D:290747909-290749327	456.816	7.36032	Up	Up	0.478224	1.42661e-51	TIR-NBS-LRR class disease resistance protein	-	IPR001810: F-box domain	GO:0005515 MF: protein binding	GO:0005515
TraesCS3B01G404000	chr3B:638356654-638358864	277.139	7.36003	Up	Up	0.566062	5.34096e-37	Zinc finger protein	-	IPR013087: Zinc finger C2H2-type	GO:0003676 MF: nucleic acid binding	GO:0003676
TraesCS2B01G467800	chr2B:663837910-663839175	67.4005	7.35963	Up	Up	0.844953	4.55514e-17	MYB transcription factor	PF00249: Myb-like DNA-binding domain	IPR001005: SANT/Myb domain; IPR009057: Homeobox domain-like; IPR017930: Myb domain	GO:0003677 MF: DNA binding	GO:0003677
TraesCS2A01G440300	chr2A:691116103-691116420	17.1356	7.35703	Up	Down	1.62037	2.46634e-05	Bifunctional inhibitor/lipid-transfer protein/seed storage 2S albumin-like protein	PF14368: Probable lipid transfer	IPR016140: Bifunctional inhibitor/plant lipid transfer protein/seed storage helical domain	-	-
TraesCS6A01G125100	chr6A:98605267-98605557	7.58936	7.35619	Up	No change	1.63263	2.87423e-05	DNA mismatch repair protein MutS	-	-	-	-
TraesCSU01G234300	chrUn:346090970-346091695	235.082	7.35133	Up	Up	0.62297	1.33119e-30	Glutathione S-transferase	PF13417: Glutathione S-transferase, N-terminal domain; PF00043: Glutathione S-transferase, C-terminal domain	IPR004045: Glutathione S-transferase, N-terminal; IPR004046: Glutathione S-transferase, C-terminal; IPR010987: Glutathione S-transferase, C-terminal-like; IPR012336: Thioredoxin-like fold	GO:0005515 MF: protein binding	GO:0005515
TraesCS1B01G396000	chr1B:627926916-627929186	1337.09	7.34801	Up	Up	0.34377	5.46401e-99	Heat shock transcription factor	PF00447: HSF-type DNA-binding	IPR000232: Heat shock factor (HSF)-type, DNA-binding; IPR011991: Winged helix-turn-helix DNA-binding domain	GO:0003700 MF: transcription factor activity, sequence-specific DNA binding;GO:0005634 CC: nucleus;GO:0006355 BP: regulation of transcription, DNA-templated;GO:0043565 MF: sequence-specific DNA binding	GO:0003700; GO:0005634; GO:0006355; GO:0043565
TraesCS3B01G144400	chr3B:132904409-132906235	1234.45	7.34589	Up	Up	0.264408	5.73971e-167	Glycosyltransferase	PF00201: UDP-glucoronosyl and UDP-glucosyl transferase	IPR002213: UDP-glucuronosyl/UDP-glucosyltransferase	GO:0008152 BP: metabolic process;GO:0016758 MF: transferase activity, transferring hexosyl groups	GO:0008152; GO:0016758
TraesCS7A01G443600	chr7A:637994380-637995432	33.8124	7.3455	Up	Up	1.40186	8.781e-07	2-oxoglutarate (2OG) and Fe(II)-dependent oxygenase superfamily protein	PF14226: non-haem dioxygenase in morphine synthesis N-terminal; PF03171: 2OG-Fe(II) oxygenase superfamily	IPR005123: Oxoglutarate/iron-dependent dioxygenase; IPR026992: Non-haem dioxygenase N-terminal domain; IPR027443: Isopenicillin N synthase-like	GO:0016491 MF: oxidoreductase activity;GO:0055114 BP: oxidation-reduction process	GO:0016491; GO:0055114
TraesCS1B01G349500	chr1B:579937239-579941565	80.3637	7.33665	Up	Up	1.29611	9.39476e-08	28 kDa heat-and acid-stable phosphoprotein, putative	PF10252: Casein kinase substrate phosphoprotein PP28	IPR019380: Casein kinase substrate, phosphoprotein PP28	-	-
TraesCS4A01G098800	chr4A:110876869-110877138	6.84699	7.33563	Up	No change	1.56328	1.24572e-05	Seed maturation protein PM41	-	-	-	-
TraesCS5D01G168500	chr5D:264364424-264364786	14.6747	7.33376	Up	No change	1.49495	4.57932e-06	Stress-associated endoplasmic reticulum protein 2	-	-	-	-
TraesCS1B01G188800	chr1B:338893818-338894647	6.90929	7.3294	Up	No change	1.60643	2.23527e-05	Cytochrome c biogenesis FC	-	-	-	-
TraesCS6D01G169100	chr6D:155046403-155047239	51.5695	7.32253	Up	Up	0.98646	1.19554e-12	Heat shock protein	PF00011: Hsp20/alpha crystallin family	IPR002068: Alpha crystallin/Hsp20 domain; IPR008978: HSP20-like chaperone	-	-
TraesCS1D01G048300	chr1D:28213807-28216217	7.08039	7.31953	Up	No change	1.67467	5.15186e-05	Cytochrome P450 family protein, expressed	PF00067: Cytochrome P450	IPR001128: Cytochrome P450; IPR002401: Cytochrome P450, E-class, group I; IPR017972: Cytochrome P450, conserved site	GO:0005506 MF: iron ion binding;GO:0016705 MF: oxidoreductase activity, acting on paired donors, with incorporation or reduction of molecular oxygen;GO:0020037 MF: heme binding;GO:0055114 BP: oxidation-reduction process	GO:0005506; GO:0016705; GO:0020037; GO:0055114
TraesCS6D01G332700	chr6D:435072823-435076301	110.059	7.31742	Up	No change	0.718205	4.95958e-23	Dehydrin	PF00257: Dehydrin	IPR000167: Dehydrin	GO:0006950 BP: response to stress;GO:0009415 BP: response to water	GO:0006950; GO:0009415
TraesCS3B01G137400	chr3B:122826282-122827721	98.8352	7.31716	Up	No change	0.585707	3.29096e-34	Glycosyltransferase	PF00201: UDP-glucoronosyl and UDP-glucosyl transferase	IPR002213: UDP-glucuronosyl/UDP-glucosyltransferase	GO:0008152 BP: metabolic process;GO:0016758 MF: transferase activity, transferring hexosyl groups	GO:0008152; GO:0016758
TraesCS3A01G040800	chr3A:21323876-21325051	47.4182	7.31671	Up	Up	1.18382	4.65796e-09	Basic 7S globulin	PF14543: Xylanase inhibitor N-terminal; PF14541: Xylanase inhibitor C-terminal	IPR021109: Aspartic peptidase domain; IPR032799: Xylanase inhibitor, C-terminal; IPR032861: Xylanase inhibitor, N-terminal; IPR033121: Peptidase family A1 domain	-	-
TraesCS6A01G227700	chr6A:428426012-428427049	13.7883	7.31208	Up	No change	1.29522	1.02214e-07	Myb transcription factor	PF00249: Myb-like DNA-binding domain	IPR001005: SANT/Myb domain; IPR009057: Homeobox domain-like; IPR017930: Myb domain	GO:0003677 MF: DNA binding	GO:0003677
TraesCS5A01G477400	chr5A:651578708-651579416	462.417	7.31118	Up	Up	0.52781	6.7261e-42	Zinc finger protein	PF13912: C2H2-type zinc finger	IPR013083: Zinc finger, RING/FYVE/PHD-type; IPR013087: Zinc finger C2H2-type	GO:0003676 MF: nucleic acid binding	GO:0003676
TraesCS3B01G099700	chr3B:66611681-66613473	7.34178	7.31087	Up	No change	1.5418	9.91738e-06	Cytochrome P450 family protein	PF00067: Cytochrome P450	IPR001128: Cytochrome P450; IPR002401: Cytochrome P450, E-class, group I	GO:0005506 MF: iron ion binding;GO:0016705 MF: oxidoreductase activity, acting on paired donors, with incorporation or reduction of molecular oxygen;GO:0020037 MF: heme binding;GO:0055114 BP: oxidation-reduction process	GO:0005506; GO:0016705; GO:0020037; GO:0055114
TraesCS7D01G013800	chr7D:5980009-5980251	7.06369	7.30221	Up	No change	1.54599	1.08048e-05	Rap guanine nucleotide exchange factor 2	-	-	-	-
TraesCS6D01G021100	chr6D:8347471-8348928	396.022	7.30167	Up	Up	0.408189	1.89167e-69	Glycosyltransferase	PF00201: UDP-glucoronosyl and UDP-glucosyl transferase	IPR002213: UDP-glucuronosyl/UDP-glucosyltransferase	GO:0008152 BP: metabolic process;GO:0016758 MF: transferase activity, transferring hexosyl groups	GO:0008152; GO:0016758
TraesCSU01G007600	chrUn:11588822-11589469	25.4132	7.30145	Up	Up	1.11915	5.50199e-10	Cytochrome P450	PF00067: Cytochrome P450	IPR001128: Cytochrome P450; IPR002401: Cytochrome P450, E-class, group I; IPR017972: Cytochrome P450, conserved site	GO:0005506 MF: iron ion binding;GO:0016705 MF: oxidoreductase activity, acting on paired donors, with incorporation or reduction of molecular oxygen;GO:0020037 MF: heme binding;GO:0055114 BP: oxidation-reduction process	GO:0005506; GO:0016705; GO:0020037; GO:0055114
TraesCS7B01G244000	chr7B:452468173-452468507	86.7585	7.29999	Up	No change	0.661283	7.02926e-27	Defensin	PF00304: Gamma-thionin family	IPR003614: Knottin, scorpion toxin-like; IPR008176: Defensin, plant	GO:0006952 BP: defense response	GO:0006952
TraesCS7D01G164700	chr7D:113721208-113721923	155.72	7.29776	Up	Up	0.716002	4.7738e-23	Pathogenesis-related protein 1	PF00407: Pathogenesis-related protein Bet v I family	IPR000916: Bet v I/Major latex protein; IPR023393: START-like domain; IPR024949: Bet v I type allergen	GO:0006952 BP: defense response;GO:0009607 BP: response to biotic stimulus	GO:0006952; GO:0009607
TraesCS2D01G524200	chr2D:612982479-612982802	61.2248	7.29753	Up	Up	0.955445	2.45254e-13	Zinc finger protein 841	-	-	-	-
TraesCS6D01G366400	chr6D:454925586-454927015	105.572	7.29702	Up	Up	0.760691	1.61636e-20	Cinnamoyl CoA reductase	PF01370: NAD dependent epimerase/dehydratase family	IPR001509: NAD-dependent epimerase/dehydratase; IPR016040: NAD(P)-binding domain	GO:0003824 MF: catalytic activity;GO:0050662 MF: coenzyme binding	GO:0003824; GO:0050662
TraesCS3D01G456200	chr3D:562348087-562350195	2067.5	7.2951	Up	Up	0.245184	1.84027e-191	F-box family protein	PF00646: F-box domain	IPR001810: F-box domain	GO:0005515 MF: protein binding	GO:0005515
TraesCS4D01G079900	chr4D:53863157-53864323	1269.1	7.29429	Up	Up	0.341048	4.18105e-99	2-oxoglutarate (2OG) and Fe(II)-dependent oxygenase superfamily protein	PF14226: non-haem dioxygenase in morphine synthesis N-terminal; PF03171: 2OG-Fe(II) oxygenase superfamily	IPR005123: Oxoglutarate/iron-dependent dioxygenase; IPR026992: Non-haem dioxygenase N-terminal domain; IPR027443: Isopenicillin N synthase-like	GO:0016491 MF: oxidoreductase activity;GO:0055114 BP: oxidation-reduction process	GO:0016491; GO:0055114
TraesCS5A01G305100	chr5A:514003177-514004699	207.834	7.29055	Up	Up	0.641363	1.87866e-28	Glycosyltransferase	PF00201: UDP-glucoronosyl and UDP-glucosyl transferase	IPR002213: UDP-glucuronosyl/UDP-glucosyltransferase	GO:0008152 BP: metabolic process;GO:0016758 MF: transferase activity, transferring hexosyl groups	GO:0008152; GO:0016758
TraesCS2B01G027800	chr2B:13067051-13067773	6.57141	7.28673	Up	No change	1.7384	0.000108616	NBS-LRR-like resistance protein	-	IPR027417: P-loop containing nucleoside triphosphate hydrolase	-	-
TraesCS5B01G104200	chr5B:139152593-139153747	254.331	7.28187	Up	Up	0.45237	2.34647e-56	NAC domain-containing protein	PF02365: No apical meristem (NAM) protein	IPR003441: NAC domain	GO:0003677 MF: DNA binding;GO:0006355 BP: regulation of transcription, DNA-templated	GO:0003677; GO:0006355
TraesCS1A01G238600	chr1A:425255701-425257917	99.8757	7.28105	Up	No change	0.576637	6.21191e-35	Subtilisin-like protease	PF05922: Peptidase inhibitor I9; PF00082: Subtilase family	IPR000209: Peptidase S8/S53 domain; IPR010259: Peptidase S8 propeptide/proteinase inhibitor I9; IPR015500: Peptidase S8, subtilisin-related; IPR023827: Peptidase S8, subtilisin, Asp-active site; IPR023828: Peptidase S8, subtilisin, Ser-active site	GO:0004252 MF: serine-type endopeptidase activity;GO:0006508 BP: proteolysis	GO:0004252; GO:0006508
TraesCS5D01G490500	chr5D:525154432-525154944	25.2345	7.27995	Up	Up	1.26065	4.97313e-08	Zinc finger protein	PF13912: C2H2-type zinc finger	IPR013083: Zinc finger, RING/FYVE/PHD-type; IPR013087: Zinc finger C2H2-type	GO:0003676 MF: nucleic acid binding	GO:0003676
TraesCS4B01G348400	chr4B:641685843-641687717	7.98961	7.27984	Up	No change	1.44053	2.23111e-06	Hfr-2-like protein	PF07468: Agglutinin domain; PF01117: Aerolysin toxin	IPR005830: Aerolysin; IPR008998: Agglutinin domain	GO:0005576 CC: extracellular region;GO:0009405 BP: pathogenesis	GO:0005576; GO:0009405
TraesCS7D01G050800	chr7D:26493993-26495006	633.17	7.27905	Up	Up	0.349157	3.52213e-94	Glutathione S-transferase	PF13417: Glutathione S-transferase, N-terminal domain; PF13410: Glutathione S-transferase, C-terminal domain	IPR004045: Glutathione S-transferase, N-terminal; IPR010987: Glutathione S-transferase, C-terminal-like; IPR012336: Thioredoxin-like fold	GO:0005515 MF: protein binding	GO:0005515
TraesCS3D01G429700	chr3D:544339230-544339931	2252.87	7.27498	Up	No change	0.251699	1.04432e-180	Glutathione S-transferase	PF13417: Glutathione S-transferase, N-terminal domain; PF13410: Glutathione S-transferase, C-terminal domain	IPR004045: Glutathione S-transferase, N-terminal; IPR010987: Glutathione S-transferase, C-terminal-like; IPR012336: Thioredoxin-like fold	GO:0005515 MF: protein binding	GO:0005515
TraesCS3D01G279500	chr3D:387556787-387558208	7.45586	7.27327	Up	No change	1.71264	8.65406e-05	Glycosyltransferase	PF00201: UDP-glucoronosyl and UDP-glucosyl transferase	IPR002213: UDP-glucuronosyl/UDP-glucosyltransferase	GO:0008152 BP: metabolic process;GO:0016758 MF: transferase activity, transferring hexosyl groups	GO:0008152; GO:0016758
TraesCS3A01G183800	chr3A:213256379-213258582	390.885	7.27176	Up	Up	0.451415	1.9514e-56	Tonoplast dicarboxylate transporter	PF00939: Sodium:sulfate symporter transmembrane region	IPR001898: Solute carrier family 13	GO:0005215 MF: transporter activity;GO:0006814 BP: sodium ion transport;GO:0016020 CC: membrane;GO:0055085 BP: transmembrane transport	GO:0005215; GO:0006814; GO:0016020; GO:0055085
TraesCS5A01G083700	chr5A:109343757-109344572	6.49895	7.26891	Up	No change	1.62728	3.4078e-05	Keratinocyte proline-rich protein	-	-	-	-
TraesCS5A01G001400	chr5A:1202144-1202581	6.78975	7.26734	Up	No change	1.82784	0.00025626	Lethal factor	-	-	-	-
TraesCS5A01G512700	chr5A:676886891-676887786	50.4563	7.26494	Up	No change	0.840954	8.34373e-17	MYB transcription factor	PF00249: Myb-like DNA-binding domain	IPR001005: SANT/Myb domain; IPR009057: Homeobox domain-like; IPR011989: Armadillo-like helical; IPR017930: Myb domain	GO:0003677 MF: DNA binding	GO:0003677
TraesCS6D01G295500	chr6D:406334688-406335462	1647.93	7.26462	Up	Up	0.479157	4.63449e-50	Heat-shock protein, putative	PF00011: Hsp20/alpha crystallin family	IPR002068: Alpha crystallin/Hsp20 domain; IPR008978: HSP20-like chaperone	-	-
TraesCS2A01G490700	chr2A:724017137-724018642	85.1355	7.26392	Up	Up	1.34224	3.58688e-07	Agmatine coumaroyltransferase-2	PF02458: Transferase family	IPR003480: Transferase	GO:0016747 MF: transferase activity, transferring acyl groups other than amino-acyl groups	GO:0016747
TraesCS5A01G403600	chr5A:596008276-596010652	431.164	7.26243	Up	Up	0.42214	2.79171e-64	Cold acclimation protein	PF05562: Cold acclimation protein WCOR413	IPR008892: Cold-regulated 413 protein	GO:0016021 CC: integral component of membrane	GO:0016021
TraesCS6A01G120600	chr6A:92054391-92055152	191.05	7.26234	Up	Up	1.26554	6.09453e-08	Homeobox protein, putative	PF00046: Homeobox domain	IPR000047: Helix-turn-helix motif; IPR001356: Homeobox domain; IPR003106: Leucine zipper, homeobox-associated; IPR009057: Homeobox domain-like; IPR017970: Homeobox, conserved site	GO:0003677 MF: DNA binding;GO:0003700 MF: transcription factor activity, sequence-specific DNA binding;GO:0006355 BP: regulation of transcription, DNA-templated;GO:0043565 MF: sequence-specific DNA binding	GO:0003677; GO:0003700; GO:0006355; GO:0043565
TraesCS3D01G050100	chr3D:19287293-19288687	27.0614	7.261	Up	Up	1.12623	8.97739e-10	CTP synthase family protein	PF07722: Peptidase C26	IPR011697: Peptidase C26; IPR017926: Glutamine amidotransferase; IPR029062: Class I glutamine amidotransferase-like	GO:0006541 BP: glutamine metabolic process;GO:0016787 MF: hydrolase activity	GO:0006541; GO:0016787
TraesCS2A01G440800	chr2A:691181078-691183315	89.2434	7.25821	Up	No change	0.668257	4.7167e-26	Hypoxia-responsive family protein-like	PF04588: Hypoxia induced protein conserved region	IPR007667: Hypoxia induced protein, domain	-	-
TraesCS1D01G439300	chr1D:485547097-485548731	936.078	7.25762	Up	Up	0.669431	5.84086e-26	ATP-dependent zinc metalloprotease FtsH	PF14363: Domain associated at C-terminal with AAA; PF00004: ATPase family associated with various cellular activities (AAA)	IPR003593: AAA+ ATPase domain; IPR003959: ATPase, AAA-type, core; IPR003960: ATPase, AAA-type, conserved site; IPR025753: AAA-type ATPase, N-terminal domain; IPR027417: P-loop containing nucleoside triphosphate hydrolase	GO:0005524 MF: ATP binding	GO:0005524
TraesCS1D01G101700	chr1D:89517748-89518338	72.6612	7.25754	Up	Up	0.754989	1.33774e-20	Translocator protein-like protein	PF03073: TspO/MBR family	IPR004307: TspO/MBR-related protein	GO:0016021 CC: integral component of membrane	GO:0016021
TraesCS1B01G394700	chr1B:626649118-626649411	13.3285	7.25367	Up	No change	1.55083	1.33458e-05	Lipid transfer protein	PF14368: Probable lipid transfer	IPR016140: Bifunctional inhibitor/plant lipid transfer protein/seed storage helical domain	-	-
TraesCS2B01G385200	chr2B:548910980-548912271	41.5154	7.25058	Up	Up	1.16055	3.10049e-09	Caleosin	PF05042: Caleosin related protein	IPR007736: Caleosin-related	-	-
TraesCS2B01G502400	chr2B:697352302-697353420	7.43851	7.24899	Up	Up	1.42185	1.78673e-06	callose synthase 1	-	-	-	-
TraesCS2A01G019400	chr2A:9057953-9060097	184.442	7.24584	Up	Up	1.07786	1.52199e-10	Cytochrome P450	PF00067: Cytochrome P450	IPR001128: Cytochrome P450; IPR002401: Cytochrome P450, E-class, group I; IPR017972: Cytochrome P450, conserved site	GO:0005506 MF: iron ion binding;GO:0016705 MF: oxidoreductase activity, acting on paired donors, with incorporation or reduction of molecular oxygen;GO:0020037 MF: heme binding;GO:0055114 BP: oxidation-reduction process	GO:0005506; GO:0016705; GO:0020037; GO:0055114
TraesCS2B01G316600	chr2B:451890275-451891921	8.74638	7.24518	Up	Up	1.62964	3.72918e-05	WAT1-related protein	PF00892: EamA-like transporter family	IPR000620: EamA domain	GO:0016020 CC: membrane;GO:0016021 CC: integral component of membrane	GO:0016020; GO:0016021
TraesCS2D01G129100	chr2D:74998913-75001184	57.5103	7.24349	Up	Up	0.783153	3.88427e-19	Lectin receptor kinase	PF00139: Legume lectin domain; PF00069: Protein kinase domain	IPR000719: Protein kinase domain; IPR001220: Legume lectin domain; IPR008271: Serine/threonine-protein kinase, active site; IPR011009: Protein kinase-like domain; IPR013320: Concanavalin A-like lectin/glucanase domain; IPR017441: Protein kinase, ATP binding site; IPR019825: Legume lectin, beta chain, Mn/Ca-binding site	GO:0004672 MF: protein kinase activity;GO:0005524 MF: ATP binding;GO:0006468 BP: protein phosphorylation;GO:0030246 MF: carbohydrate binding	GO:0004672; GO:0005524; GO:0006468; GO:0030246
TraesCS2B01G388600	chr2B:551564248-551565764	32.5512	7.23541	Up	Up	1.10153	4.14141e-10	Short chain dehydrogenase/reductase	PF00106: short chain dehydrogenase	IPR002347: Short-chain dehydrogenase/reductase SDR; IPR016040: NAD(P)-binding domain	-	-
TraesCS4A01G020000	chr4A:13742607-13744304	123.812	7.23327	Up	No change	0.701912	1.52525e-23	Late embryogenesis abundant protein, expressed	-	-	-	-
TraesCS3D01G223400	chr3D:304909518-304910252	1074.06	7.2302	Up	Up	0.426401	1.8067e-62	RING/FYVE/PHD zinc finger superfamily protein	PF07816: Protein of unknown function (DUF1645)	IPR012442: Protein of unknown function DUF1645, plant	-	-
TraesCS7B01G075000	chr7B:84521277-84524246	183.6	7.22142	Up	Up	0.699376	1.2414e-23	Lipase	PF01764: Lipase (class 3)	IPR002921: Fungal lipase-like domain; IPR029058: Alpha/Beta hydrolase fold	GO:0006629 BP: lipid metabolic process	GO:0006629
TraesCS3B01G257800	chr3B:415897671-415899425	13.642	7.21578	Up	Up	1.35033	5.12437e-07	SNF1-related protein kinase regulatory subunit gamma 1	PF00571: CBS domain	IPR000644: CBS domain	-	-
TraesCS3A01G279600	chr3A:508922280-508923695	86.5212	7.21279	Up	No change	0.694035	6.28059e-24	Glycosyltransferase	PF00201: UDP-glucoronosyl and UDP-glucosyl transferase	IPR002213: UDP-glucuronosyl/UDP-glucosyltransferase	GO:0008152 BP: metabolic process;GO:0016758 MF: transferase activity, transferring hexosyl groups	GO:0008152; GO:0016758
TraesCS2A01G008200	chr2A:3537883-3540073	23.4276	7.21102	Up	Up	1.2564	6.06479e-08	Cytochrome P450, putative	PF00067: Cytochrome P450	IPR001128: Cytochrome P450; IPR002403: Cytochrome P450, E-class, group IV; IPR017972: Cytochrome P450, conserved site	GO:0004497 MF: monooxygenase activity;GO:0005506 MF: iron ion binding;GO:0016705 MF: oxidoreductase activity, acting on paired donors, with incorporation or reduction of molecular oxygen;GO:0020037 MF: heme binding;GO:0055114 BP: oxidation-reduction process	GO:0004497; GO:0005506; GO:0016705; GO:0020037; GO:0055114
TraesCS5B01G037900	chr5B:42531638-42533074	41.333	7.20927	Up	No change	0.967953	9.96623e-13	Protein kinase	PF00069: Protein kinase domain	IPR000719: Protein kinase domain; IPR008271: Serine/threonine-protein kinase, active site; IPR011009: Protein kinase-like domain	GO:0004672 MF: protein kinase activity;GO:0005524 MF: ATP binding;GO:0006468 BP: protein phosphorylation	GO:0004672; GO:0005524; GO:0006468
TraesCS5B01G294600	chr5B:478756141-478764076	2593.31	7.20917	Up	Up	0.353068	2.32921e-90	Beta-glucosidase	PF00232: Glycosyl hydrolase family 1	IPR001360: Glycoside hydrolase family 1; IPR017853: Glycoside hydrolase superfamily; IPR033132: Glycosyl hydrolases family 1, N-terminal conserved site	GO:0004553 MF: hydrolase activity, hydrolyzing O-glycosyl compounds;GO:0005975 BP: carbohydrate metabolic process	GO:0004553; GO:0005975
TraesCS4B01G065700	chr4B:58597951-58599546	479.395	7.20834	Up	Up	0.498023	1.10218e-45	Eukaryotic translation initiation factor 3 subunit G	PF12353: Eukaryotic translation initiation factor 3 subunit G; PF00076: RNA recognition motif. (a.k.a. RRM, RBD, or RNP domain)	IPR000504: RNA recognition motif domain; IPR017334: Eukaryotic translation initiation factor 3 subunit G; IPR024675: Eukaryotic translation initiation factor 3 subunit G, N-terminal	GO:0003676 MF: nucleic acid binding;GO:0003743 MF: translation initiation factor activity;GO:0005737 CC: cytoplasm;GO:0005852 CC: eukaryotic translation initiation factor 3 complex	GO:0003676; GO:0003743; GO:0005737; GO:0005852
TraesCS3A01G118300	chr3A:90293311-90294756	1799.42	7.20722	Up	No change	0.252811	8.11131e-176	Glycosyltransferase	PF00201: UDP-glucoronosyl and UDP-glucosyl transferase	IPR002213: UDP-glucuronosyl/UDP-glucosyltransferase	GO:0008152 BP: metabolic process;GO:0016758 MF: transferase activity, transferring hexosyl groups	GO:0008152; GO:0016758
TraesCS6B01G039300	chr6B:23639260-23642494	12.6667	7.20298	Up	Down	1.3892	1.15995e-06	60 kDa chaperonin	PF00118: TCP-1/cpn60 chaperonin family	IPR001844: Chaperonin Cpn60; IPR002423: Chaperonin Cpn60/TCP-1 family; IPR018370: Chaperonin Cpn60, conserved site; IPR027409: GroEL-like apical domain; IPR027413: GroEL-like equatorial domain	GO:0005524 MF: ATP binding;GO:0005737 CC: cytoplasm;GO:0006457 BP: protein folding;GO:0042026 BP: protein refolding	GO:0005524; GO:0005737; GO:0006457; GO:0042026
TraesCS7A01G466500	chr7A:663496194-663498314	6.2633	7.19775	Up	No change	1.66158	6.06888e-05	Polyubiquitin protein	PF00240: Ubiquitin family	IPR000626: Ubiquitin domain; IPR019954: Ubiquitin conserved site; IPR019956: Ubiquitin; IPR029071: Ubiquitin-related domain	GO:0005515 MF: protein binding	GO:0005515
TraesCS6A01G028100	chr6A:14373422-14377113	79.9354	7.19572	Up	Down	0.674399	3.57475e-25	60 kDa chaperonin	PF00118: TCP-1/cpn60 chaperonin family	IPR001844: Chaperonin Cpn60; IPR002423: Chaperonin Cpn60/TCP-1 family; IPR018370: Chaperonin Cpn60, conserved site; IPR027409: GroEL-like apical domain; IPR027413: GroEL-like equatorial domain	GO:0005524 MF: ATP binding;GO:0005737 CC: cytoplasm;GO:0006457 BP: protein folding;GO:0042026 BP: protein refolding	GO:0005524; GO:0005737; GO:0006457; GO:0042026
TraesCS1D01G344800	chr1D:433252186-433253895	161.321	7.19495	Up	Up	1.50015	7.69931e-06	Inorganic pyrophosphatase family protein	PF00719: Inorganic pyrophosphatase	IPR008162: Inorganic pyrophosphatase	GO:0000287 MF: magnesium ion binding;GO:0004427 MF: inorganic diphosphatase activity;GO:0005737 CC: cytoplasm;GO:0006796 BP: phosphate-containing compound metabolic process	GO:0000287; GO:0004427; GO:0005737; GO:0006796
TraesCS7B01G079800	chr7B:89787075-89789195	22.5487	7.19189	Up	Up	1.29135	1.54682e-07	Laccase	PF07732: Multicopper oxidase; PF00394: Multicopper oxidase; PF07731: Multicopper oxidase	IPR001117: Multicopper oxidase, type 1; IPR002355: Multicopper oxidase, copper-binding site; IPR008972: Cupredoxin; IPR011706: Multicopper oxidase, type 2; IPR011707: Multicopper oxidase, type 3; IPR017761: Laccase; IPR033138: Multicopper oxidases, conserved site	GO:0005507 MF: copper ion binding;GO:0016491 MF: oxidoreductase activity;GO:0046274 BP: lignin catabolic process;GO:0048046 CC: apoplast;GO:0052716 MF: hydroquinone:oxygen oxidoreductase activity;GO:0055114 BP: oxidation-reduction process	GO:0005507; GO:0016491; GO:0046274; GO:0048046; GO:0052716; GO:0055114
TraesCS1A01G410400	chr1A:571679826-571680317	196.093	7.19165	Up	Up	0.884194	5.29531e-15	Calcium-binding site, putative	-	-	-	-
TraesCS2B01G265400	chr2B:357690428-357690897	6.21079	7.18921	Up	No change	1.52572	1.1384e-05	ATPase subunit 8	PF02326: Plant ATP synthase F0; PF06449: Mitochondrial domain of unknown function (DUF1082)	IPR003319: ATP synthase YMF19-like, N-terminal; IPR009455: ATP synthase YMF19, uncharacterised, C-terminal	GO:0005739 CC: mitochondrion;GO:0016021 CC: integral component of membrane;GO:0016820 MF: hydrolase activity, acting on acid anhydrides, catalyzing transmembrane movement of substances	GO:0005739; GO:0016021; GO:0016820
TraesCSU01G248800	chrUn:378556396-378557076	6.2669	7.18432	Up	No change	1.58391	2.51607e-05	ATP synthase subunit alpha	PF00006: ATP synthase alpha/beta family, nucleotide-binding domain; PF00306: ATP synthase alpha/beta chain, C terminal domain	IPR000194: ATPase, F1/V1/A1 complex, alpha/beta subunit, nucleotide-binding domain; IPR000793: ATP synthase, alpha subunit, C-terminal; IPR020003: ATPase, alpha/beta subunit, nucleotide-binding domain, active site; IPR027417: P-loop containing nucleoside triphosphate hydrolase	GO:0005524 MF: ATP binding;GO:0015986 BP: ATP synthesis coupled proton transport	GO:0005524; GO:0015986
TraesCS4D01G051200	chr4D:27115016-27115366	169.67	7.17624	Up	No change	0.525744	1.04754e-40	Cortical cell-delineating protein	PF14547: Hydrophobic seed protein	IPR016140: Bifunctional inhibitor/plant lipid transfer protein/seed storage helical domain; IPR027923: Hydrophobic seed protein	-	-
TraesCS3D01G260300	chr3D:362423646-362424608	57.2214	7.17376	Up	Up	0.961206	8.90747e-13	Chitinase	PF00187: Chitin recognition protein; PF00182: Chitinase class I	IPR000726: Glycoside hydrolase, family 19, catalytic; IPR001002: Chitin-binding, type 1; IPR016283: Glycoside hydrolase, family 19; IPR018371: Chitin-binding, type 1, conserved site; IPR023346: Lysozyme-like domain	GO:0004568 MF: chitinase activity;GO:0005975 BP: carbohydrate metabolic process;GO:0006032 BP: chitin catabolic process;GO:0008061 MF: chitin binding;GO:0016998 BP: cell wall macromolecule catabolic process	GO:0004568; GO:0005975; GO:0006032; GO:0008061; GO:0016998
TraesCS3D01G272000	chr3D:377187493-377188520	6.13279	7.17002	Up	No change	1.6443	5.37865e-05	Oil body-associated protein 2A	PF06884: Protein of unknown function (DUF1264)	IPR010686: Oil body-associated protein-like	-	-
TraesCS3D01G451900	chr3D:559227229-559228248	82.4066	7.16271	Up	Up	0.818432	3.18911e-17	Leucine-rich repeat receptor-like protein kinase family protein	PF08263: Leucine rich repeat N-terminal domain	IPR013210: Leucine-rich repeat-containing N-terminal, plant-type; IPR032675: Leucine-rich repeat domain, L domain-like	-	-
TraesCS2B01G132400	chr2B:98810672-98812280	65.6514	7.16114	Up	Up	0.691285	8.82215e-24	UDP-glycosyltransferase	PF00201: UDP-glucoronosyl and UDP-glucosyl transferase	IPR002213: UDP-glucuronosyl/UDP-glucosyltransferase	GO:0008152 BP: metabolic process;GO:0016758 MF: transferase activity, transferring hexosyl groups	GO:0008152; GO:0016758
TraesCS5A01G262200	chr5A:475599471-475599887	170.02	7.15732	Up	Up	0.570338	1.63097e-34	Calcium-binding EF-hand family protein-like	PF13499: EF-hand domain pair	IPR002048: EF-hand domain; IPR011992: EF-hand domain pair; IPR018247: EF-Hand 1, calcium-binding site	GO:0005509 MF: calcium ion binding	GO:0005509
TraesCS5B01G086700	chr5B:110119653-110119889	6.73153	7.15693	Up	Up	1.42278	2.50502e-06	tRNA (guanine-N(7)-)-methyltransferase	-	-	-	-
TraesCS5D01G287300	chr5D:387097965-387099169	41.3283	7.15666	Up	Up	1.309	2.67348e-07	L-threonine 3-dehydrogenase	PF08240: Alcohol dehydrogenase GroES-like domain; PF13602: Zinc-binding dehydrogenase	IPR011032: GroES-like; IPR013154: Alcohol dehydrogenase, N-terminal; IPR016040: NAD(P)-binding domain; IPR020843: Polyketide synthase, enoylreductase domain	GO:0016491 MF: oxidoreductase activity;GO:0055114 BP: oxidation-reduction process	GO:0016491; GO:0055114
TraesCS5B01G490900	chr5B:659635768-659636181	1076.03	7.15316	Up	Up	0.33636	5.43265e-98	Zinc finger protein	PF13912: C2H2-type zinc finger	IPR013087: Zinc finger C2H2-type	GO:0003676 MF: nucleic acid binding	GO:0003676
TraesCS5B01G572900	chr5B:713037232-713045210	12.2945	7.14877	Up	No change	1.33182	4.51821e-07	NADH-ubiquinone oxidoreductase chain 4	PF00361: Proton-conducting membrane transporter	IPR001750: NADH:quinone oxidoreductase/Mrp antiporter, membrane subunit; IPR003918: NADH:ubiquinone oxidoreductase; IPR010227: NADH-quinone oxidoreductase, chain M/4	GO:0008137 MF: NADH dehydrogenase (ubiquinone) activity;GO:0042773 BP: ATP synthesis coupled electron transport;GO:0055114 BP: oxidation-reduction process	GO:0008137; GO:0042773; GO:0055114
TraesCS1B01G045300	chr1B:25112853-25113974	16.2081	7.14847	Up	No change	1.3165	3.25914e-07	Cysteine-rich receptor-kinase-like protein	PF01657: Salt stress response/antifungal	IPR002902: Gnk2-homologous domain	-	-
TraesCS3D01G448900	chr3D:557558636-557560127	127.933	7.14774	Up	Up	0.701787	5.13548e-23	Methylesterase	-	IPR029058: Alpha/Beta hydrolase fold	-	-
TraesCS6A01G058300	chr6A:30795762-30798578	354.261	7.14752	Up	Up	1.64989	6.06299e-05	Laccase	PF07732: Multicopper oxidase; PF00394: Multicopper oxidase; PF07731: Multicopper oxidase	IPR001117: Multicopper oxidase, type 1; IPR002355: Multicopper oxidase, copper-binding site; IPR008972: Cupredoxin; IPR011706: Multicopper oxidase, type 2; IPR011707: Multicopper oxidase, type 3; IPR033138: Multicopper oxidases, conserved site	GO:0005507 MF: copper ion binding;GO:0016491 MF: oxidoreductase activity;GO:0055114 BP: oxidation-reduction process	GO:0005507; GO:0016491; GO:0055114
TraesCS1B01G403900	chr1B:633260192-633260762	1089.14	7.14556	Up	Up	0.50021	1.62808e-44	Avr9/Cf-9 rapidly elicited protein	-	-	-	-
TraesCS3B01G155100	chr3B:147607557-147608901	64.0513	7.14245	Up	No change	0.716899	4.61353e-22	Polypyrimidine tract-binding-like protein, putative	-	-	-	-
TraesCS1B01G466200	chr1B:676745883-676747222	73.0741	7.14072	Up	No change	0.880702	6.48542e-15	Pathogen-related protein	-	IPR032710: NTF2-like domain	-	-
TraesCS5D01G495100	chr5D:526693349-526695948	6.2048	7.14038	Up	No change	1.53271	1.45192e-05	Leucine-rich repeat receptor-like protein kinase family protein	PF13855: Leucine rich repeat; PF00560: Leucine Rich Repeat	IPR001611: Leucine-rich repeat; IPR003591: Leucine-rich repeat, typical subtype; IPR032675: Leucine-rich repeat domain, L domain-like	GO:0005515 MF: protein binding	GO:0005515
TraesCS4A01G298900	chr4A:597714516-597715616	6.68413	7.13893	Up	No change	1.55257	1.90835e-05	Potassium channel	PF07885: Ion channel	IPR002048: EF-hand domain; IPR003280: Two pore domain potassium channel; IPR011992: EF-hand domain pair; IPR013099: Potassium channel domain; IPR018247: EF-Hand 1, calcium-binding site	GO:0005267 MF: potassium channel activity;GO:0005509 MF: calcium ion binding;GO:0016020 CC: membrane;GO:0071805 BP: potassium ion transmembrane transport	GO:0005267; GO:0005509; GO:0016020; GO:0071805
TraesCS6D01G284200	chr6D:391693177-391695823	5.99121	7.13648	Up	No change	1.58009	2.74086e-05	Laccase	PF07732: Multicopper oxidase; PF00394: Multicopper oxidase; PF07731: Multicopper oxidase	IPR001117: Multicopper oxidase, type 1; IPR002355: Multicopper oxidase, copper-binding site; IPR008972: Cupredoxin; IPR011706: Multicopper oxidase, type 2; IPR011707: Multicopper oxidase, type 3; IPR017761: Laccase; IPR033138: Multicopper oxidases, conserved site	GO:0005507 MF: copper ion binding;GO:0016491 MF: oxidoreductase activity;GO:0046274 BP: lignin catabolic process;GO:0048046 CC: apoplast;GO:0052716 MF: hydroquinone:oxygen oxidoreductase activity;GO:0055114 BP: oxidation-reduction process	GO:0005507; GO:0016491; GO:0046274; GO:0048046; GO:0052716; GO:0055114
TraesCS1B01G250400	chr1B:442550537-442551574	32.2305	7.13534	Up	No change	0.92227	1.16321e-13	Subtilisin-like protease	PF00082: Subtilase family	IPR000209: Peptidase S8/S53 domain; IPR023828: Peptidase S8, subtilisin, Ser-active site	GO:0004252 MF: serine-type endopeptidase activity;GO:0006508 BP: proteolysis	GO:0004252; GO:0006508
TraesCS5B01G327800	chr5B:511403774-511407072	158.488	7.12582	Up	Up	0.88395	9.38443e-15	Aspartate--tRNA ligase	PF00152: tRNA synthetases class II (D, K and N)	IPR002312: Aspartyl/Asparaginyl-tRNA synthetase, class IIb; IPR004364: Aminoacyl-tRNA synthetase, class II (D/K/N); IPR004523: Aspartate-tRNA synthetase, type 2; IPR006195: Aminoacyl-tRNA synthetase, class II; IPR012340: Nucleic acid-binding, OB-fold	GO:0000166 MF: nucleotide binding;GO:0004812 MF: aminoacyl-tRNA ligase activity;GO:0004815 MF: aspartate-tRNA ligase activity;GO:0005524 MF: ATP binding;GO:0005737 CC: cytoplasm;GO:0006418 BP: tRNA aminoacylation for protein translation;GO:0006422 BP: aspartyl-tRNA aminoacylation	GO:0000166; GO:0004812; GO:0004815; GO:0005524; GO:0005737; GO:0006418; GO:0006422
TraesCS5B01G445200	chr5B:617284258-617286047	58.4251	7.12313	Up	No change	0.992551	6.97637e-12	Tryptophan synthase alpha chain	PF00290: Tryptophan synthase alpha chain	IPR002028: Tryptophan synthase, alpha chain; IPR011060: Ribulose-phosphate binding barrel; IPR013785: Aldolase-type TIM barrel	GO:0003824 MF: catalytic activity;GO:0004834 MF: tryptophan synthase activity;GO:0006568 BP: tryptophan metabolic process;GO:0008152 BP: metabolic process	GO:0003824; GO:0004834; GO:0006568; GO:0008152
TraesCS2D01G073800	chr2D:31511666-31513174	6.46466	7.12023	Up	Up	1.67276	8.31712e-05	F-box family protein	PF00646: F-box domain; PF08387: FBD	IPR001810: F-box domain; IPR006566: FBD domain; IPR032675: Leucine-rich repeat domain, L domain-like	GO:0005515 MF: protein binding	GO:0005515
TraesCS2A01G487700	chr2A:722320072-722321195	562.865	7.11666	Up	Up	0.560893	2.90108e-35	DNA-directed RNA polymerase subunit beta'	-	-	-	-
TraesCS1B01G260700	chr1B:458263012-458264025	175.488	7.11125	Up	Up	0.595856	2.77411e-31	Chitinase	PF00187: Chitin recognition protein; PF00182: Chitinase class I	IPR000726: Glycoside hydrolase, family 19, catalytic; IPR001002: Chitin-binding, type 1; IPR016283: Glycoside hydrolase, family 19; IPR018371: Chitin-binding, type 1, conserved site; IPR023346: Lysozyme-like domain	GO:0004568 MF: chitinase activity;GO:0005975 BP: carbohydrate metabolic process;GO:0006032 BP: chitin catabolic process;GO:0008061 MF: chitin binding;GO:0016998 BP: cell wall macromolecule catabolic process	GO:0004568; GO:0005975; GO:0006032; GO:0008061; GO:0016998
TraesCS3B01G383900	chr3B:603830335-603833538	66.637	7.11081	Up	No change	0.850739	8.65518e-16	2-oxoglutarate (2OG) and Fe(II)-dependent oxygenase superfamily protein	PF14226: non-haem dioxygenase in morphine synthesis N-terminal; PF03171: 2OG-Fe(II) oxygenase superfamily	IPR005123: Oxoglutarate/iron-dependent dioxygenase; IPR026992: Non-haem dioxygenase N-terminal domain; IPR027443: Isopenicillin N synthase-like	GO:0016491 MF: oxidoreductase activity;GO:0055114 BP: oxidation-reduction process	GO:0016491; GO:0055114
TraesCS5D01G190300	chr5D:292695464-292698914	6.95378	7.10979	Up	Up	1.57923	2.92041e-05	Clavaminate synthase-like protein	PF02668: Taurine catabolism dioxygenase TauD, TfdA family	IPR003819: TauD/TfdA-like domain	GO:0016491 MF: oxidoreductase activity;GO:0055114 BP: oxidation-reduction process	GO:0016491; GO:0055114
TraesCS3D01G094300	chr3D:48012893-48013396	1091.48	7.10963	Up	Up	0.473857	4.85059e-49	Calcium-binding site, putative	-	-	-	-
TraesCS5B01G008700	chr5B:9243595-9244008	26.9231	7.10423	Up	Up	1.10316	9.39787e-10	VQ motif-containing protein	PF05678: VQ motif	IPR008889: VQ	-	-
TraesCS4B01G314300	chr4B:604139307-604140767	649.114	7.10169	Up	Up	0.442669	5.58808e-56	Glycosyltransferase	PF00201: UDP-glucoronosyl and UDP-glucosyl transferase	IPR002213: UDP-glucuronosyl/UDP-glucosyltransferase	GO:0008152 BP: metabolic process;GO:0016758 MF: transferase activity, transferring hexosyl groups	GO:0008152; GO:0016758
TraesCS4B01G195000	chr4B:419822854-419826417	501.881	7.10115	Up	No change	0.449705	2.99477e-54	2-oxoglutarate (2OG) and Fe(II)-dependent oxygenase superfamily protein	PF14226: non-haem dioxygenase in morphine synthesis N-terminal; PF03171: 2OG-Fe(II) oxygenase superfamily	IPR005123: Oxoglutarate/iron-dependent dioxygenase; IPR026992: Non-haem dioxygenase N-terminal domain; IPR027443: Isopenicillin N synthase-like	GO:0016491 MF: oxidoreductase activity;GO:0055114 BP: oxidation-reduction process	GO:0016491; GO:0055114
TraesCS2B01G515200	chr2B:710045249-710046501	34.6926	7.09996	Up	Up	1.29508	2.46826e-07	Chitin synthase 3	-	-	-	-
TraesCS5D01G096400	chr5D:106682122-106684630	7.18449	7.09996	Up	No change	1.57446	2.82751e-05	UNC93-like protein	PF05978: Ion channel regulatory protein UNC-93	IPR010291: Ion channel regulatory protein, UNC-93; IPR020846: Major facilitator superfamily domain	-	-
TraesCS4A01G314500	chr4A:604856722-604857722	18.5689	7.09722	Up	Up	1.27397	1.53269e-07	Ethylene-responsive transcription factor	PF00847: AP2 domain	IPR001471: AP2/ERF domain; IPR016177: DNA-binding domain	GO:0003677 MF: DNA binding;GO:0003700 MF: transcription factor activity, sequence-specific DNA binding;GO:0006355 BP: regulation of transcription, DNA-templated	GO:0003677; GO:0003700; GO:0006355
TraesCS1B01G232100	chr1B:417125819-417127438	17.024	7.09622	Up	Up	1.42279	3.08429e-06	Phospholipase a1-chloroplastic-like	PF01764: Lipase (class 3)	IPR002921: Fungal lipase-like domain; IPR029058: Alpha/Beta hydrolase fold	GO:0006629 BP: lipid metabolic process	GO:0006629
TraesCS4A01G259300	chr4A:572302274-572303653	1721.79	7.0921	Up	Up	0.393036	1.17005e-70	Anthocyanin 5-aromatic acyltransferase	PF02458: Transferase family	IPR003480: Transferase	GO:0016747 MF: transferase activity, transferring acyl groups other than amino-acyl groups	GO:0016747
TraesCS3D01G456800	chr3D:562504056-562505414	12.5129	7.09205	Up	Up	1.63717	6.06886e-05	F-box family protein	PF00646: F-box domain	IPR001810: F-box domain	GO:0005515 MF: protein binding	GO:0005515
TraesCS2B01G153000	chr2B:121376268-121377398	12.6118	7.09154	Up	No change	2.75119	0.0230792	Zinc finger A20 and AN1 domain stress-associated protein	PF01754: A20-like zinc finger; PF01428: AN1-like Zinc finger	IPR000058: Zinc finger, AN1-type; IPR002653: Zinc finger, A20-type	GO:0003677 MF: DNA binding;GO:0008270 MF: zinc ion binding	GO:0003677; GO:0008270
TraesCS3D01G053900	chr3D:22223133-22224695	1463.45	7.08851	Up	Up	0.326013	2.08571e-102	Glycosyltransferase	PF00201: UDP-glucoronosyl and UDP-glucosyl transferase	IPR002213: UDP-glucuronosyl/UDP-glucosyltransferase	GO:0008152 BP: metabolic process;GO:0016758 MF: transferase activity, transferring hexosyl groups	GO:0008152; GO:0016758
TraesCS7B01G417700	chr7B:685478438-685479115	20.4642	7.08598	Up	Up	1.47087	6.96139e-06	Thaumatin-like protein	PF00314: Thaumatin family	IPR001938: Thaumatin; IPR017949: Thaumatin, conserved site	-	-
TraesCS4B01G270600	chr4B:546733304-546733756	177.073	7.08076	Up	Up	0.532469	1.14204e-38	RING/U-box superfamily protein	PF13639: Ring finger domain	IPR001841: Zinc finger, RING-type; IPR013083: Zinc finger, RING/FYVE/PHD-type	GO:0005515 MF: protein binding;GO:0008270 MF: zinc ion binding	GO:0005515; GO:0008270
TraesCS1D01G063200	chr1D:43235441-43236034	11.7773	7.07966	Up	No change	1.40792	2.52708e-06	NADH dehydrogenase subunit 2	PF00361: Proton-conducting membrane transporter	IPR001750: NADH:quinone oxidoreductase/Mrp antiporter, membrane subunit	-	-
TraesCS5D01G007300	chr5D:6085956-6087831	5.98614	7.07581	Up	No change	1.67041	9.05266e-05	2-oxoglutarate (2OG) and Fe(II)-dependent oxygenase superfamily protein	PF03171: 2OG-Fe(II) oxygenase superfamily	IPR005123: Oxoglutarate/iron-dependent dioxygenase; IPR027443: Isopenicillin N synthase-like	GO:0016491 MF: oxidoreductase activity;GO:0055114 BP: oxidation-reduction process	GO:0016491; GO:0055114
TraesCS2D01G177800	chr2D:121230910-121231284	12.1021	7.07476	Up	Up	1.34015	7.16841e-07	Transducin/WD40 repeat-like superfamily protein	PF12442: Protein of unknown function (DUF3681)	IPR022149: Protein of unknown function DUF3681	-	-
TraesCS3D01G372900	chr3D:486050063-486052480	265.893	7.07472	Up	Up	0.470057	2.41627e-49	Ethylene-responsive transcription factor	PF00847: AP2 domain	IPR001471: AP2/ERF domain; IPR016177: DNA-binding domain	GO:0003677 MF: DNA binding;GO:0003700 MF: transcription factor activity, sequence-specific DNA binding;GO:0006355 BP: regulation of transcription, DNA-templated	GO:0003677; GO:0003700; GO:0006355
TraesCS4B01G238300	chr4B:495567951-495568724	6.38241	7.06936	Up	No change	1.47663	8.01447e-06	NADH-ubiquinone oxidoreductase chain 6	PF00499: NADH-ubiquinone/plastoquinone oxidoreductase chain 6	IPR001457: NADH:ubiquinone/plastoquinone oxidoreductase, chain 6	GO:0008137 MF: NADH dehydrogenase (ubiquinone) activity;GO:0055114 BP: oxidation-reduction process	GO:0008137; GO:0055114
TraesCS5B01G573300	chr5B:713113008-713114168	97.1262	7.06536	Up	No change	0.649077	3.66174e-26	ATP synthase subunit a	PF00119: ATP synthase A chain	IPR000568: ATP synthase, F0 complex, subunit A; IPR023011: ATP synthase, F0 complex, subunit A, active site	GO:0015078 MF: hydrogen ion transmembrane transporter activity;GO:0015986 BP: ATP synthesis coupled proton transport;GO:0045263 CC: proton-transporting ATP synthase complex, coupling factor F(o)	GO:0015078; GO:0015986; GO:0045263
TraesCS6B01G085500	chr6B:62153683-62154938	319.627	7.06482	Up	Up	0.551464	6.17775e-36	TBP-associated factor 4	-	-	-	-
TraesCS6B01G232600	chr6B:388134472-388137887	5.97903	7.0647	Up	No change	1.72153	0.00015489	Ribosomal protein S3	PF00189: Ribosomal protein S3, C-terminal domain	IPR001351: Ribosomal protein S3, C-terminal; IPR009019: K homology domain, prokaryotic type; IPR018280: Ribosomal protein S3, conserved site	GO:0003723 MF: RNA binding;GO:0003735 MF: structural constituent of ribosome;GO:0005840 CC: ribosome;GO:0006412 BP: translation	GO:0003723; GO:0003735; GO:0005840; GO:0006412
TraesCS7A01G098100	chr7A:60154804-60156378	22.1286	7.06388	Up	No change	1.11015	1.52478e-09	Cytochrome c oxidase subunit 1	PF00115: Cytochrome C and Quinol oxidase polypeptide I	IPR000883: Cytochrome c oxidase subunit I; IPR014241: Cytochrome c oxidase, subunit I bacterial type; IPR023615: Cytochrome c oxidase, subunit I, copper-binding site; IPR023616: Cytochrome c oxidase-like, subunit I domain	GO:0004129 MF: cytochrome-c oxidase activity;GO:0005506 MF: iron ion binding;GO:0005507 MF: copper ion binding;GO:0005886 CC: plasma membrane;GO:0006810 BP: transport;GO:0009055 MF: electron carrier activity;GO:0009060 BP: aerobic respiration;GO:0016021 CC: integral component of membrane;GO:0020037 MF: heme binding;GO:0022900 BP: electron transport chain;GO:0055114 BP: oxidation-reduction process	GO:0004129; GO:0005506; GO:0005507; GO:0005886; GO:0006810; GO:0009055; GO:0009060; GO:0016021; GO:0020037; GO:0022900; GO:0055114
TraesCS6D01G150900	chr6D:124518489-124519082	5.97552	7.06208	Up	No change	1.94218	0.000910117	NADH dehydrogenase subunit 2	PF00361: Proton-conducting membrane transporter	IPR001750: NADH:quinone oxidoreductase/Mrp antiporter, membrane subunit	-	-
TraesCS4B01G358600	chr4B:649353853-649355424	25.2102	7.06173	Up	Up	1.39697	2.21505e-06	FAD-binding Berberine family protein, putative	PF01565: FAD binding domain; PF08031: Berberine and berberine like	IPR006094: FAD linked oxidase, N-terminal; IPR012951: Berberine/berberine-like; IPR016166: FAD-binding, type 2; IPR016167: FAD-binding, type 2, subdomain 1; IPR016169: CO dehydrogenase flavoprotein-like, FAD-binding, subdomain 2	GO:0003824 MF: catalytic activity;GO:0016491 MF: oxidoreductase activity;GO:0016614 MF: oxidoreductase activity, acting on CH-OH group of donors;GO:0050660 MF: flavin adenine dinucleotide binding;GO:0055114 BP: oxidation-reduction process	GO:0003824; GO:0016491; GO:0016614; GO:0050660; GO:0055114
TraesCS1A01G235800	chr1A:417398129-417409847	978.037	7.06097	Up	Up	0.301826	1.69563e-118	L-lactate dehydrogenase	PF03060: Nitronate monooxygenase	IPR004136: Nitronate monooxygenase; IPR013785: Aldolase-type TIM barrel	GO:0003824 MF: catalytic activity;GO:0018580 MF: nitronate monooxygenase activity;GO:0055114 BP: oxidation-reduction process	GO:0003824; GO:0018580; GO:0055114
TraesCS1D01G004600	chr1D:2124820-2127351	102.355	7.05887	Up	Up	0.974018	4.24141e-12	Cytochrome P450	PF00067: Cytochrome P450	IPR001128: Cytochrome P450; IPR002401: Cytochrome P450, E-class, group I; IPR017972: Cytochrome P450, conserved site	GO:0005506 MF: iron ion binding;GO:0016705 MF: oxidoreductase activity, acting on paired donors, with incorporation or reduction of molecular oxygen;GO:0020037 MF: heme binding;GO:0055114 BP: oxidation-reduction process	GO:0005506; GO:0016705; GO:0020037; GO:0055114
TraesCS2D01G464400	chr2D:570062252-570063043	74.4498	7.0574	Up	Up	0.746862	6.17992e-20	Ethylene-responsive transcription factor	PF00847: AP2 domain	IPR001471: AP2/ERF domain; IPR016177: DNA-binding domain	GO:0003677 MF: DNA binding;GO:0003700 MF: transcription factor activity, sequence-specific DNA binding;GO:0006355 BP: regulation of transcription, DNA-templated	GO:0003677; GO:0003700; GO:0006355
TraesCS7D01G353800	chr7D:457196425-457196889	2675.66	7.05195	Up	Up	0.25125	2.05183e-170	Multiprotein-bridging factor, putative	PF08523: Multiprotein bridging factor 1; PF01381: Helix-turn-helix	IPR001387: Cro/C1-type helix-turn-helix domain; IPR010982: Lambda repressor-like, DNA-binding domain; IPR013729: Multiprotein bridging factor 1, N-terminal	GO:0003677 MF: DNA binding;GO:0043565 MF: sequence-specific DNA binding	GO:0003677; GO:0043565
TraesCS1D01G432500	chr1D:482232518-482234744	5.75556	7.05071	Up	No change	1.86643	0.00054377	S-type anion channel	PF03595: Voltage-dependent anion channel	IPR004695: Voltage-dependent anion channel	GO:0016021 CC: integral component of membrane;GO:0055085 BP: transmembrane transport	GO:0016021; GO:0055085
TraesCS4D01G064800	chr4D:40123641-40125223	673.18	7.04684	Up	Up	0.445065	1.53349e-54	Eukaryotic translation initiation factor 3 subunit G	PF12353: Eukaryotic translation initiation factor 3 subunit G; PF00076: RNA recognition motif. (a.k.a. RRM, RBD, or RNP domain)	IPR000504: RNA recognition motif domain; IPR017334: Eukaryotic translation initiation factor 3 subunit G; IPR024675: Eukaryotic translation initiation factor 3 subunit G, N-terminal	GO:0003676 MF: nucleic acid binding;GO:0003743 MF: translation initiation factor activity;GO:0005737 CC: cytoplasm;GO:0005852 CC: eukaryotic translation initiation factor 3 complex	GO:0003676; GO:0003743; GO:0005737; GO:0005852
TraesCS5A01G466500	chr5A:644919537-644923286	11.0221	7.03257	Up	Up	1.82571	0.000411663	Wound-induced protease inhibitor	-	IPR000877: Proteinase inhibitor I12, Bowman-Birk	GO:0004867 MF: serine-type endopeptidase inhibitor activity;GO:0005576 CC: extracellular region	GO:0004867; GO:0005576
TraesCS4D01G269500	chr4D:440282471-440283939	4499.29	7.02812	Up	No change	0.213213	6.95195e-235	3-hydroxybenzoate 6-hydroxylase 1	PF01494: FAD binding domain	IPR002938: FAD-binding domain; IPR023753: FAD/NAD(P)-binding domain	GO:0016491 MF: oxidoreductase activity;GO:0055114 BP: oxidation-reduction process;GO:0071949 MF: FAD binding	GO:0016491; GO:0055114; GO:0071949
TraesCS1B01G208300	chr1B:377909370-377911404	6.15606	7.02599	Up	No change	1.99975	0.00139738	Deleted in malignant brain tumors 1 protein	-	-	-	-
TraesCS6A01G350600	chr6A:582511184-582512216	69.9118	7.02426	Up	No change	1.35318	1.1258e-06	Dehydrin	PF00257: Dehydrin	IPR000167: Dehydrin; IPR030513: Dehydrin, conserved site	GO:0006950 BP: response to stress;GO:0009415 BP: response to water	GO:0006950; GO:0009415
TraesCS3A01G125200	chr3A:100881026-100882827	122.153	7.01893	Up	Up	0.632561	3.77688e-27	Glycosyltransferase	PF00201: UDP-glucoronosyl and UDP-glucosyl transferase	IPR002213: UDP-glucuronosyl/UDP-glucosyltransferase	GO:0008152 BP: metabolic process;GO:0016758 MF: transferase activity, transferring hexosyl groups	GO:0008152; GO:0016758
TraesCS5A01G477500	chr5A:651588599-651589012	818.447	7.01715	Up	Up	0.426191	6.21982e-59	Zinc finger protein	PF13912: C2H2-type zinc finger	IPR013083: Zinc finger, RING/FYVE/PHD-type; IPR013087: Zinc finger C2H2-type	GO:0003676 MF: nucleic acid binding	GO:0003676
TraesCS4D01G264200	chr4D:434974964-434979188	2700.76	7.01461	Up	Up	0.279347	1.83686e-136	Sulfate transporter, putative	PF00916: Sulfate permease family; PF01740: STAS domain	IPR001902: SLC26A/SulP transporter; IPR002645: STAS domain; IPR011547: SLC26A/SulP transporter domain; IPR018045: Sulphate anion transporter, conserved site	GO:0008271 MF: secondary active sulfate transmembrane transporter activity;GO:0008272 BP: sulfate transport;GO:0015116 MF: sulfate transmembrane transporter activity;GO:0016020 CC: membrane;GO:0016021 CC: integral component of membrane;GO:0055085 BP: transmembrane transport	GO:0008271; GO:0008272; GO:0015116; GO:0016020; GO:0016021; GO:0055085
TraesCS1D01G284000	chr1D:382234639-382237640	6521.79	7.01461	Up	Up	0.275585	3.22712e-140	70 kDa heat shock protein	PF00012: Hsp70 protein	IPR013126: Heat shock protein 70 family; IPR018181: Heat shock protein 70, conserved site; IPR029047: Heat shock protein 70kD, peptide-binding domain; IPR029048: Heat shock protein 70kD, C-terminal domain	-	-
TraesCS2B01G502700	chr2B:697394062-697395180	6.11412	7.01357	Up	No change	1.42034	3.92283e-06	callose synthase 1	-	-	-	-
TraesCS7D01G112000	chr7D:68801593-68803553	5.49778	7.0119	Up	No change	1.64458	8.07847e-05	Actin cross-linking protein, putative (DUF569)	PF04601: Domain of unknown function (DUF569)	IPR007679: Domain of unknown function DUF569; IPR008999: Actin cross-linking	-	-
TraesCS5A01G477600	chr5A:651635406-651636395	1425.55	7.00665	Up	Up	0.389276	2.61357e-70	Zinc finger protein	PF13912: C2H2-type zinc finger	IPR013087: Zinc finger C2H2-type	GO:0003676 MF: nucleic acid binding	GO:0003676
TraesCS1B01G194900	chr1B:349830497-349831340	2910.3	7.00523	Up	Up	0.2199	2.12606e-219	Glutathione s-transferase, putative	PF13417: Glutathione S-transferase, N-terminal domain; PF13410: Glutathione S-transferase, C-terminal domain	IPR004045: Glutathione S-transferase, N-terminal; IPR010987: Glutathione S-transferase, C-terminal-like; IPR012336: Thioredoxin-like fold	GO:0005515 MF: protein binding	GO:0005515
TraesCS3A01G452500	chr3A:690857358-690859828	6.39374	7.00378	Up	Up	1.64932	8.66701e-05	Laccase	PF07732: Multicopper oxidase; PF00394: Multicopper oxidase; PF07731: Multicopper oxidase	IPR001117: Multicopper oxidase, type 1; IPR002355: Multicopper oxidase, copper-binding site; IPR008972: Cupredoxin; IPR011706: Multicopper oxidase, type 2; IPR011707: Multicopper oxidase, type 3; IPR033138: Multicopper oxidases, conserved site	GO:0005507 MF: copper ion binding;GO:0016491 MF: oxidoreductase activity;GO:0055114 BP: oxidation-reduction process	GO:0005507; GO:0016491; GO:0055114
TraesCS5D01G267300	chr5D:370954439-370958866	10.9821	7.00356	Up	Up	1.48584	1.13071e-05	Eukaryotic aspartyl protease family protein, putative	PF14543: Xylanase inhibitor N-terminal; PF14541: Xylanase inhibitor C-terminal	IPR001461: Aspartic peptidase A1 family; IPR001969: Aspartic peptidase, active site; IPR021109: Aspartic peptidase domain; IPR032799: Xylanase inhibitor, C-terminal; IPR032861: Xylanase inhibitor, N-terminal; IPR033121: Peptidase family A1 domain	GO:0004190 MF: aspartic-type endopeptidase activity;GO:0006508 BP: proteolysis	GO:0004190; GO:0006508
TraesCS4D01G174700	chr4D:302688791-302694545	330.471	7.00169	Up	No change	0.365511	1.42133e-79	2,3-bisphosphoglycerate-independent phosphoglycerate mutase, putative	PF01676: Metalloenzyme superfamily; PF06415: BPG-independent PGAM N-terminus (iPGM_N)	IPR005995: Phosphoglycerate mutase, 2,3-bisphosphoglycerate-independent; IPR006124: Metalloenzyme; IPR011258: BPG-independent PGAM, N-terminal; IPR017849: Alkaline phosphatase-like, alpha/beta/alpha; IPR017850: Alkaline-phosphatase-like, core domain	GO:0003824 MF: catalytic activity;GO:0004619 MF: phosphoglycerate mutase activity;GO:0005737 CC: cytoplasm;GO:0006007 BP: glucose catabolic process;GO:0008152 BP: metabolic process;GO:0030145 MF: manganese ion binding;GO:0046872 MF: metal ion binding	GO:0003824; GO:0004619; GO:0005737; GO:0006007; GO:0008152; GO:0030145; GO:0046872
TraesCS4D01G339100	chr4D:497126030-497126958	165.56	7.00044	Up	No change	0.497817	3.72045e-43	MYB transcription factor	PF00249: Myb-like DNA-binding domain	IPR001005: SANT/Myb domain; IPR009057: Homeobox domain-like; IPR017930: Myb domain	GO:0003677 MF: DNA binding	GO:0003677
TraesCS7B01G346900	chr7B:603343180-603343900	75.513	6.99821	Up	Up	1.38097	2.08017e-06	ribonuclease H2 subunit B	-	-	-	-
TraesCS6A01G269100	chr6A:495464128-495465604	11.5014	6.99639	Up	Up	1.33615	8.9421e-07	Ubiquinol oxidase	PF01786: Alternative oxidase	IPR002680: Alternative oxidase	GO:0009916 MF: alternative oxidase activity;GO:0055114 BP: oxidation-reduction process	GO:0009916; GO:0055114
TraesCS6A01G308400	chr6A:543215723-543216668	14.8263	6.9954	Up	Up	1.35857	1.387e-06	DNA helicase ROCK-N-ROLLERS	-	-	-	-
TraesCS1B01G310400	chr1B:533406182-533406642	27.164	6.99438	Up	Up	1.08271	8.27649e-10	Non-specific lipid-transfer protein	PF00234: Protease inhibitor/seed storage/LTP family	IPR000528: Plant lipid transfer protein/Par allergen; IPR016140: Bifunctional inhibitor/plant lipid transfer protein/seed storage helical domain	GO:0006869 BP: lipid transport;GO:0008289 MF: lipid binding	GO:0006869; GO:0008289
TraesCS5D01G041400	chr5D:41933730-41933954	65.8963	6.99425	Up	Up	0.810333	8.89147e-17	Cold-regulated protein	-	-	-	-
TraesCS7D01G152300	chr7D:101077436-101079140	2725.83	6.99413	Up	Up	0.341661	8.10666e-91	Leucoanthocyanidin reductase	PF13460: NAD(P)H-binding	IPR016040: NAD(P)-binding domain	-	-
TraesCS7B01G258000	chr7B:478732401-478733831	5.8186	6.99184	Up	No change	1.6446	8.49261e-05	Glycosyltransferase	-	-	-	-
TraesCS3B01G516800	chr3B:759911397-759912482	5.74768	6.98376	Up	No change	1.53054	2.23152e-05	Ribosomal protein S4	PF01479: S4 domain	IPR002942: RNA-binding S4 domain	GO:0003723 MF: RNA binding	GO:0003723
TraesCS7A01G174800	chr7A:128512832-128514235	537.277	6.98339	Up	Up	0.368186	5.08649e-78	Pentatricopeptide repeat-containing protein	PF01535: PPR repeat; PF12854: PPR repeat; PF13041: PPR repeat family	IPR002885: Pentatricopeptide repeat; IPR011990: Tetratricopeptide-like helical domain	GO:0005515 MF: protein binding	GO:0005515
TraesCS5B01G477700	chr5B:649858202-649859279	11.7331	6.9797	Up	Up	1.39132	2.67605e-06	Anthranilate phosphoribosyltransferase	-	-	-	-
TraesCS7A01G424200	chr7A:617435196-617435876	6.90787	6.97757	Up	Up	1.40376	3.35004e-06	RNA-binding protein	PF00076: RNA recognition motif. (a.k.a. RRM, RBD, or RNP domain)	IPR000504: RNA recognition motif domain	GO:0003676 MF: nucleic acid binding	GO:0003676
TraesCS2D01G073300	chr2D:30673218-30675086	6.0035	6.97329	Up	Up	1.54806	2.88952e-05	F-box family protein	-	IPR001810: F-box domain; IPR032675: Leucine-rich repeat domain, L domain-like	GO:0005515 MF: protein binding	GO:0005515
TraesCS3D01G333100	chr3D:445036951-445038452	3953.47	6.96721	Up	Up	0.343388	3.18883e-89	NAC domain-containing protein	PF02365: No apical meristem (NAM) protein	IPR003441: NAC domain	GO:0003677 MF: DNA binding;GO:0006355 BP: regulation of transcription, DNA-templated	GO:0003677; GO:0006355
TraesCS4B01G099500	chr4B:104808634-104809680	11.6972	6.96571	Up	Up	1.36335	1.69253e-06	GATA transcription factor	PF00320: GATA zinc finger	IPR000679: Zinc finger, GATA-type; IPR013088: Zinc finger, NHR/GATA-type	GO:0003700 MF: transcription factor activity, sequence-specific DNA binding;GO:0006355 BP: regulation of transcription, DNA-templated;GO:0008270 MF: zinc ion binding;GO:0043565 MF: sequence-specific DNA binding	GO:0003700; GO:0006355; GO:0008270; GO:0043565
TraesCS1D01G403100	chr1D:467848504-467850234	9.98256	6.96317	Up	Up	1.37481	2.1103e-06	Cytochrome P450 family protein, expressed	PF00067: Cytochrome P450	IPR001128: Cytochrome P450; IPR002401: Cytochrome P450, E-class, group I; IPR017972: Cytochrome P450, conserved site	GO:0005506 MF: iron ion binding;GO:0016705 MF: oxidoreductase activity, acting on paired donors, with incorporation or reduction of molecular oxygen;GO:0020037 MF: heme binding;GO:0055114 BP: oxidation-reduction process	GO:0005506; GO:0016705; GO:0020037; GO:0055114
TraesCS7A01G177600	chr7A:130891811-130893814	188.799	6.95688	Up	Up	1.07728	8.39576e-10	Heat-shock protein, putative	PF00011: Hsp20/alpha crystallin family	IPR002068: Alpha crystallin/Hsp20 domain; IPR008978: HSP20-like chaperone	-	-
TraesCS5D01G569500	chr5D:565829963-565831564	19.3737	6.95452	Up	Up	1.3645	1.79997e-06	Leucine-rich repeat receptor-like protein kinase family protein	PF13516: Leucine Rich repeat; PF13855: Leucine rich repeat	IPR001611: Leucine-rich repeat; IPR003591: Leucine-rich repeat, typical subtype; IPR032675: Leucine-rich repeat domain, L domain-like	GO:0005515 MF: protein binding	GO:0005515
TraesCS3D01G472300	chr3D:574240866-574242163	11.6005	6.95272	Up	Up	1.34129	1.16757e-06	Leucine-rich repeat receptor-like kinase	PF08263: Leucine rich repeat N-terminal domain; PF13855: Leucine rich repeat	IPR001611: Leucine-rich repeat; IPR013210: Leucine-rich repeat-containing N-terminal, plant-type; IPR032675: Leucine-rich repeat domain, L domain-like	GO:0005515 MF: protein binding	GO:0005515
TraesCS4A01G255700	chr4A:567493169-567495275	395.97	6.95075	Up	Up	0.353539	8.40699e-84	ethylene-dependent gravitropism-deficient and yellow-green-like 2	-	-	-	-
TraesCS3D01G500000	chr3D:589505519-589505977	567.451	6.94742	Up	Up	0.538795	2.13988e-36	Calcium-binding protein	PF13499: EF-hand domain pair; PF13833: EF-hand domain pair	IPR002048: EF-hand domain; IPR011992: EF-hand domain pair; IPR018247: EF-Hand 1, calcium-binding site	GO:0005509 MF: calcium ion binding	GO:0005509
TraesCS2B01G560400	chr2B:753827525-753829990	19.6959	6.94529	Up	No change	1.17973	2.63223e-08	Cytochrome P450 family protein, expressed	PF00067: Cytochrome P450	IPR001128: Cytochrome P450; IPR002401: Cytochrome P450, E-class, group I; IPR017972: Cytochrome P450, conserved site	GO:0005506 MF: iron ion binding;GO:0016705 MF: oxidoreductase activity, acting on paired donors, with incorporation or reduction of molecular oxygen;GO:0020037 MF: heme binding;GO:0055114 BP: oxidation-reduction process	GO:0005506; GO:0016705; GO:0020037; GO:0055114
TraesCS3A01G270400	chr3A:497649486-497652149	6.75777	6.94508	Up	Up	1.54027	2.83348e-05	Rop guanine nucleotide exchange factor	PF03759: PRONE (Plant-specific Rop nucleotide exchanger)	IPR005512: PRONE domain	GO:0005089 MF: Rho guanyl-nucleotide exchange factor activity	GO:0005089
TraesCS7A01G196100	chr7A:155965202-155968156	7.81917	6.94095	Up	Up	1.59951	5.88223e-05	Protein NRT1/ PTR FAMILY 5.5	PF00854: POT family	IPR000109: Proton-dependent oligopeptide transporter family; IPR020846: Major facilitator superfamily domain	GO:0005215 MF: transporter activity;GO:0006810 BP: transport;GO:0016020 CC: membrane	GO:0005215; GO:0006810; GO:0016020
TraesCS5A01G303400	chr5A:512599992-512601677	11.219	6.93775	Up	Up	1.43779	6.71291e-06	NADP-dependent alkenal double bond reductase	PF16884: N-terminal domain of oxidoreductase; PF00107: Zinc-binding dehydrogenase	IPR011032: GroES-like; IPR013149: Alcohol dehydrogenase, C-terminal; IPR016040: NAD(P)-binding domain; IPR020843: Polyketide synthase, enoylreductase domain	GO:0016491 MF: oxidoreductase activity;GO:0055114 BP: oxidation-reduction process	GO:0016491; GO:0055114
TraesCS1D01G037000	chr1D:17248136-17248963	35.5869	6.93735	Up	No change	1.24096	1.38044e-07	Cysteine-rich receptor-kinase-like protein	PF01657: Salt stress response/antifungal	IPR002902: Gnk2-homologous domain	-	-
TraesCS6A01G382800	chr6A:601968159-601969427	289.325	6.93605	Up	Up	0.690808	2.1602e-22	U-box domain-containing family protein	PF04564: U-box domain	IPR003613: U box domain; IPR011989: Armadillo-like helical; IPR013083: Zinc finger, RING/FYVE/PHD-type; IPR016024: Armadillo-type fold	GO:0004842 MF: ubiquitin-protein transferase activity;GO:0005488 MF: binding;GO:0016567 BP: protein ubiquitination	GO:0004842; GO:0005488; GO:0016567
TraesCS6B01G085700	chr6B:62213130-62213393	3049.78	6.93402	Up	Up	0.350283	5.93391e-85	Bifunctional lysine-specific demethylase and histidyl-hydroxylase NO66	-	-	-	-
TraesCS1D01G074700	chr1D:56427880-56430029	10.0935	6.93159	Up	Up	1.39643	3.46283e-06	Endoglucanase	PF00759: Glycosyl hydrolase family 9	IPR001701: Glycoside hydrolase family 9; IPR008928: Six-hairpin glycosidase-like; IPR018221: Glycoside hydrolase family 9, His active site	GO:0003824 MF: catalytic activity;GO:0004553 MF: hydrolase activity, hydrolyzing O-glycosyl compounds;GO:0005975 BP: carbohydrate metabolic process	GO:0003824; GO:0004553; GO:0005975
TraesCS4D01G115200	chr4D:96045463-96046755	22.3823	6.92672	Up	No change	1.16111	1.66826e-08	Transcription factor	PF00170: bZIP transcription factor	IPR004827: Basic-leucine zipper domain	GO:0003700 MF: transcription factor activity, sequence-specific DNA binding;GO:0006355 BP: regulation of transcription, DNA-templated;GO:0043565 MF: sequence-specific DNA binding	GO:0003700; GO:0006355; GO:0043565
TraesCS4D01G269900	chr4D:441063783-441065612	790.576	6.92285	Up	Up	0.291122	2.06768e-122	3-hydroxybenzoate 6-hydroxylase 1	PF05834: Lycopene cyclase protein; PF01494: FAD binding domain	IPR002938: FAD-binding domain; IPR023753: FAD/NAD(P)-binding domain	GO:0016491 MF: oxidoreductase activity;GO:0055114 BP: oxidation-reduction process;GO:0071949 MF: FAD binding	GO:0016491; GO:0055114; GO:0071949
TraesCS2B01G554900	chr2B:749888235-749894479	103.529	6.92009	Up	Up	0.598537	2.09474e-29	Anthocyanin 5-aromatic acyltransferase	PF02458: Transferase family	IPR003480: Transferase	GO:0016747 MF: transferase activity, transferring acyl groups other than amino-acyl groups	GO:0016747
TraesCS2B01G146900	chr2B:112867748-112868113	5.40857	6.9191	Up	No change	1.51351	2.14878e-05	pfkB-like carbohydrate kinase family protein	-	-	-	-
TraesCS3B01G065900	chr3B:39440975-39442390	294.728	6.91582	Up	Up	0.561282	2.70903e-33	Glycosyltransferase	PF00201: UDP-glucoronosyl and UDP-glucosyl transferase	IPR002213: UDP-glucuronosyl/UDP-glucosyltransferase	GO:0008152 BP: metabolic process;GO:0016758 MF: transferase activity, transferring hexosyl groups	GO:0008152; GO:0016758
TraesCS7B01G456900	chr7B:716785508-716785849	10.2494	6.91453	Up	No change	1.37852	2.68477e-06	ATP synthase subunit 9, mitochondrial	PF00137: ATP synthase subunit C	IPR000454: ATP synthase, F0 complex, subunit C; IPR002379: V-ATPase proteolipid subunit C-like domain; IPR020537: ATP synthase, F0 complex, subunit C, DCCD-binding site	GO:0015078 MF: hydrogen ion transmembrane transporter activity;GO:0015986 BP: ATP synthesis coupled proton transport;GO:0015991 BP: ATP hydrolysis coupled proton transport;GO:0033177 CC: proton-transporting two-sector ATPase complex, proton-transporting domain;GO:0045263 CC: proton-transporting ATP synthase complex, coupling factor F(o)	GO:0015078; GO:0015986; GO:0015991; GO:0033177; GO:0045263
TraesCS1B01G019600	chr1B:9260224-9261405	30.2543	6.91318	Up	Up	0.92625	8.88657e-13	12-oxophytodienoate reductase-like protein	PF00724: NADH:flavin oxidoreductase / NADH oxidase family	IPR001155: NADH:flavin oxidoreductase/NADH oxidase, N-terminal; IPR013785: Aldolase-type TIM barrel	GO:0003824 MF: catalytic activity;GO:0010181 MF: FMN binding;GO:0016491 MF: oxidoreductase activity;GO:0055114 BP: oxidation-reduction process	GO:0003824; GO:0010181; GO:0016491; GO:0055114
TraesCS6A01G266000	chr6A:490998218-490999684	59.5753	6.91052	Up	Up	0.709635	4.06614e-21	Polyubiquitin	PF00240: Ubiquitin family	IPR000626: Ubiquitin domain; IPR019954: Ubiquitin conserved site; IPR019956: Ubiquitin; IPR029071: Ubiquitin-related domain	GO:0005515 MF: protein binding	GO:0005515
TraesCS7A01G520000	chr7A:704387759-704388700	12.3338	6.90727	Up	Up	1.41644	5.26447e-06	Calcium-dependent lipid-binding (CaLB domain) family	PF00168: C2 domain	IPR000008: C2 domain	GO:0005515 MF: protein binding	GO:0005515
TraesCS3D01G508900	chr3D:594802584-594802958	1713.38	6.90255	Up	Up	0.197263	1.13777e-264	Expressed protein-RZ53	-	-	-	-
TraesCS5A01G383800	chr5A:581487008-581488298	845.759	6.90082	Up	Up	0.274987	2.70451e-136	Heat shock transcription factor	PF00447: HSF-type DNA-binding	IPR000232: Heat shock factor (HSF)-type, DNA-binding; IPR011991: Winged helix-turn-helix DNA-binding domain	GO:0003700 MF: transcription factor activity, sequence-specific DNA binding;GO:0005634 CC: nucleus;GO:0006355 BP: regulation of transcription, DNA-templated;GO:0043565 MF: sequence-specific DNA binding	GO:0003700; GO:0005634; GO:0006355; GO:0043565
TraesCS2A01G447100	chr2A:695999118-696000249	103.762	6.90021	Up	Up	0.5938	1.07058e-29	MYB transcription factor	PF00249: Myb-like DNA-binding domain	IPR001005: SANT/Myb domain; IPR009057: Homeobox domain-like; IPR017930: Myb domain	GO:0003677 MF: DNA binding	GO:0003677
TraesCS1B01G248400	chr1B:439442019-439447915	212.449	6.8999	Up	Up	0.523068	4.63091e-38	Threonine--tRNA ligase	PF07973: Threonyl and Alanyl tRNA synthetase second additional domain; PF00587: tRNA synthetase class II core domain (G, H, P, S and T); PF03129: Anticodon binding domain	IPR002314: Aminoacyl-tRNA synthetase, class II (G/ P/ S/T); IPR002320: Threonine-tRNA ligase, class IIa; IPR004154: Anticodon-binding; IPR006195: Aminoacyl-tRNA synthetase, class II; IPR012947: Threonyl/alanyl tRNA synthetase, SAD; IPR018163: Threonyl/alanyl tRNA synthetase, class II-like, putative editing domain	GO:0000166 MF: nucleotide binding;GO:0004812 MF: aminoacyl-tRNA ligase activity;GO:0004829 MF: threonine-tRNA ligase activity;GO:0005524 MF: ATP binding;GO:0005737 CC: cytoplasm;GO:0006418 BP: tRNA aminoacylation for protein translation;GO:0006435 BP: threonyl-tRNA aminoacylation;GO:0016876 MF: ligase activity, forming aminoacyl-tRNA and related compounds;GO:0043039 BP: tRNA aminoacylation	GO:0000166; GO:0004812; GO:0004829; GO:0005524; GO:0005737; GO:0006418; GO:0006435; GO:0016876; GO:0043039
TraesCS4B01G234300	chr4B:488679139-488680153	7.44211	6.89987	Up	Up	1.39416	3.72217e-06	Erythronate-4-phosphate dehydrogenase family protein	-	-	-	-
TraesCS2D01G251600	chr2D:301378105-301379853	6.00166	6.89848	Up	No change	1.91471	0.00102408	9-cis-epoxycarotenoid dioxygenase	PF03055: Retinal pigment epithelial membrane protein	IPR004294: Carotenoid oxygenase	GO:0016702 MF: oxidoreductase activity, acting on single donors with incorporation of molecular oxygen, incorporation of two atoms of oxygen;GO:0055114 BP: oxidation-reduction process	GO:0016702; GO:0055114
TraesCS4B01G396700	chr4B:671140864-671141471	9.90655	6.89832	Up	No change	1.385	3.18952e-06	DNA topoisomerase	-	-	-	-
TraesCS4D01G342800	chr4D:499107379-499109373	6.40529	6.89471	Up	Up	1.49473	1.7868e-05	Hfr-2-like protein	PF07468: Agglutinin domain; PF01117: Aerolysin toxin	IPR005830: Aerolysin; IPR008998: Agglutinin domain	GO:0005576 CC: extracellular region;GO:0009405 BP: pathogenesis	GO:0005576; GO:0009405
TraesCS1A01G093000	chr1A:85823147-85823737	152.602	6.89424	Up	Up	0.625985	9.28375e-27	Translocator protein-like protein	PF03073: TspO/MBR family	IPR004307: TspO/MBR-related protein	GO:0016021 CC: integral component of membrane	GO:0016021
TraesCS3D01G396800	chr3D:511441828-511444289	11.4518	6.89322	Up	Up	1.6078	7.32235e-05	Tropinone reductase-like protein	PF13561: Enoyl-(Acyl carrier protein) reductase	IPR002347: Short-chain dehydrogenase/reductase SDR; IPR016040: NAD(P)-binding domain; IPR020904: Short-chain dehydrogenase/reductase, conserved site	GO:0016491 MF: oxidoreductase activity	GO:0016491
TraesCS7B01G262400	chr7B:483329885-483330760	1341.3	6.89185	Up	Up	0.381187	6.19821e-71	cysteine-rich/transmembrane domain A-like protein	PF12734: Cysteine-rich TM module stress tolerance	IPR028144: Cysteine-rich transmembrane CYSTM domain	-	-
TraesCS3B01G114500	chr3B:80657266-80657565	169.643	6.88742	Up	Up	0.428466	3.37006e-56	Avr9/Cf-9 rapidly elicited protein	-	-	-	-
TraesCS2D01G100200	chr2D:52226991-52229942	609.204	6.88557	Up	Up	0.433744	7.98695e-55	WUSCHEL-related homeobox	PF00046: Homeobox domain	IPR001356: Homeobox domain; IPR009057: Homeobox domain-like	GO:0003677 MF: DNA binding	GO:0003677
TraesCS7D01G267700	chr7D:251373580-251375552	5.82431	6.88074	Up	Up	1.48342	1.59279e-05	protein kinase family protein	PF00069: Protein kinase domain; PF13499: EF-hand domain pair	IPR000719: Protein kinase domain; IPR002048: EF-hand domain; IPR008271: Serine/threonine-protein kinase, active site; IPR011009: Protein kinase-like domain; IPR011992: EF-hand domain pair; IPR017441: Protein kinase, ATP binding site; IPR018247: EF-Hand 1, calcium-binding site	GO:0004672 MF: protein kinase activity;GO:0005509 MF: calcium ion binding;GO:0005524 MF: ATP binding;GO:0006468 BP: protein phosphorylation	GO:0004672; GO:0005509; GO:0005524; GO:0006468
TraesCS4A01G181900	chr4A:456459540-456460466	138.431	6.87746	Up	Up	0.661965	6.48321e-24	Germin-like protein 1-1	PF00190: Cupin	IPR001929: Germin; IPR006045: Cupin 1; IPR011051: RmlC-like cupin domain; IPR014710: RmlC-like jelly roll fold; IPR019780: Germin, manganese binding site	GO:0030145 MF: manganese ion binding;GO:0045735 MF: nutrient reservoir activity	GO:0030145; GO:0045735
TraesCS4B01G348000	chr4B:641521732-641523023	12.3215	6.87597	Up	No change	1.27251	3.74677e-07	Hfr-2-like protein	PF07468: Agglutinin domain	IPR008998: Agglutinin domain	-	-
TraesCS5A01G465900	chr5A:644455282-644456027	48.4349	6.87205	Up	Up	0.811438	3.47027e-16	methyl-coenzyme M reductase II subunit gamma, putative (DUF3741)	-	-	-	-
TraesCS2B01G518200	chr2B:712830597-712832099	24.8628	6.87191	Up	Up	1.30231	7.2574e-07	F-box family protein	PF00646: F-box domain; PF08387: FBD	IPR001810: F-box domain; IPR006566: FBD domain; IPR032675: Leucine-rich repeat domain, L domain-like	GO:0005515 MF: protein binding	GO:0005515
TraesCS2D01G230200	chr2D:200930743-200931213	27.518	6.87056	Up	No change	0.920745	8.99111e-13	ATPase subunit 8	PF02326: Plant ATP synthase F0; PF06449: Mitochondrial domain of unknown function (DUF1082)	IPR003319: ATP synthase YMF19-like, N-terminal; IPR009455: ATP synthase YMF19, uncharacterised, C-terminal	GO:0005739 CC: mitochondrion;GO:0016021 CC: integral component of membrane;GO:0016820 MF: hydrolase activity, acting on acid anhydrides, catalyzing transmembrane movement of substances	GO:0005739; GO:0016021; GO:0016820
TraesCS5A01G270000	chr5A:480503178-480503831	748.316	6.8668	Up	Up	0.369808	8.36801e-75	HTH-type transcriptional regulator	PF14009: Domain of unknown function (DUF4228)	IPR025322: Protein of unknown function DUF4228, plant	-	-
TraesCS4A01G248900	chr4A:559945250-559946956	527.577	6.86435	Up	Up	0.479409	1.01384e-44	Eukaryotic translation initiation factor 3 subunit G	PF12353: Eukaryotic translation initiation factor 3 subunit G; PF00076: RNA recognition motif. (a.k.a. RRM, RBD, or RNP domain)	IPR000504: RNA recognition motif domain; IPR017334: Eukaryotic translation initiation factor 3 subunit G; IPR024675: Eukaryotic translation initiation factor 3 subunit G, N-terminal	GO:0003676 MF: nucleic acid binding;GO:0003743 MF: translation initiation factor activity;GO:0005737 CC: cytoplasm;GO:0005852 CC: eukaryotic translation initiation factor 3 complex	GO:0003676; GO:0003743; GO:0005737; GO:0005852
TraesCS6B01G406000	chr6B:680777311-680781880	1035.79	6.86161	Up	Up	0.313116	5.06617e-104	Alcohol dehydrogenase, putative	PF08240: Alcohol dehydrogenase GroES-like domain; PF00107: Zinc-binding dehydrogenase	IPR002328: Alcohol dehydrogenase, zinc-type, conserved site; IPR011032: GroES-like; IPR013149: Alcohol dehydrogenase, C-terminal; IPR013154: Alcohol dehydrogenase, N-terminal; IPR016040: NAD(P)-binding domain; IPR020843: Polyketide synthase, enoylreductase domain	GO:0008270 MF: zinc ion binding;GO:0016491 MF: oxidoreductase activity;GO:0055114 BP: oxidation-reduction process	GO:0008270; GO:0016491; GO:0055114
TraesCS7A01G416900	chr7A:608682792-608683259	402.596	6.86139	Up	Up	0.531092	1.55361e-36	Auxin efflux carrier family protein	-	-	-	-
TraesCS6D01G300600	chr6D:410152240-410153771	699.624	6.85984	Up	No change	0.450651	1.85515e-50	2-oxoglutarate (2OG) and Fe(II)-dependent oxygenase superfamily protein	PF14226: non-haem dioxygenase in morphine synthesis N-terminal; PF03171: 2OG-Fe(II) oxygenase superfamily	IPR005123: Oxoglutarate/iron-dependent dioxygenase; IPR026992: Non-haem dioxygenase N-terminal domain; IPR027443: Isopenicillin N synthase-like	GO:0016491 MF: oxidoreductase activity;GO:0055114 BP: oxidation-reduction process	GO:0016491; GO:0055114
TraesCS5D01G525700	chr5D:543830615-543831457	5.43813	6.8579	Up	No change	1.85177	0.000714581	Leucine-rich repeat receptor-like protein kinase	PF08263: Leucine rich repeat N-terminal domain; PF13855: Leucine rich repeat	IPR001611: Leucine-rich repeat; IPR013210: Leucine-rich repeat-containing N-terminal, plant-type; IPR032675: Leucine-rich repeat domain, L domain-like	GO:0005515 MF: protein binding	GO:0005515
TraesCS2B01G357000	chr2B:510057559-510058779	4.85417	6.8553	Up	No change	1.85208	0.000719757	F-box family protein	PF03478: Protein of unknown function (DUF295)	IPR001810: F-box domain; IPR005174: Domain unknown function DUF295	GO:0005515 MF: protein binding	GO:0005515
TraesCS1D01G439200	chr1D:485543734-485545526	1003.87	6.85108	Up	Up	0.579185	9.5623e-31	ATP-dependent zinc metalloprotease FtsH	PF14363: Domain associated at C-terminal with AAA; PF00004: ATPase family associated with various cellular activities (AAA)	IPR003593: AAA+ ATPase domain; IPR003959: ATPase, AAA-type, core; IPR003960: ATPase, AAA-type, conserved site; IPR025753: AAA-type ATPase, N-terminal domain; IPR027417: P-loop containing nucleoside triphosphate hydrolase	GO:0005524 MF: ATP binding	GO:0005524
TraesCS5B01G333100	chr5B:517208357-517208767	11.4191	6.8495	Up	Up	1.40403	5.21491e-06	Leucine-rich repeat transmembrane neuronal protein 3	-	-	-	-
TraesCS1B01G038700	chr1B:18385833-18387689	9.99639	6.84454	Up	No change	1.46544	1.37582e-05	Nitrate transporter 1.1	PF00854: POT family	IPR000109: Proton-dependent oligopeptide transporter family; IPR018456: PTR2 family proton/oligopeptide symporter, conserved site; IPR020846: Major facilitator superfamily domain	GO:0005215 MF: transporter activity;GO:0006810 BP: transport;GO:0006857 BP: oligopeptide transport;GO:0016020 CC: membrane	GO:0005215; GO:0006810; GO:0006857; GO:0016020
TraesCS3D01G303800	chr3D:418410444-418410776	7.36042	6.83896	Up	Up	1.50088	2.29438e-05	Calmodulin-like protein	PF13833: EF-hand domain pair	IPR002048: EF-hand domain; IPR011992: EF-hand domain pair	GO:0005509 MF: calcium ion binding	GO:0005509
TraesCS7D01G460600	chr7D:577247387-577249063	66.9031	6.83598	Up	Up	0.822067	1.2241e-15	2,3-bisphosphoglycerate-independent phosphoglycerate mutase 1	-	-	-	-
TraesCS2B01G283400	chr2B:391144792-391145400	9.8671	6.83168	Up	No change	1.41995	7.16982e-06	NADH-ubiquinone oxidoreductase chain 6	PF00499: NADH-ubiquinone/plastoquinone oxidoreductase chain 6	IPR001457: NADH:ubiquinone/plastoquinone oxidoreductase, chain 6	GO:0008137 MF: NADH dehydrogenase (ubiquinone) activity;GO:0055114 BP: oxidation-reduction process	GO:0008137; GO:0055114
TraesCS6B01G085600	chr6B:62178776-62179030	2650.41	6.82973	Up	Up	0.221192	3.7586e-206	UDP-glycosyltransferase 88B1	-	-	-	-
TraesCS5B01G408300	chr5B:584067473-584069217	325.223	6.82758	Up	Up	0.409675	2.28235e-60	Cold acclimation protein	PF05562: Cold acclimation protein WCOR413	IPR008892: Cold-regulated 413 protein	GO:0016021 CC: integral component of membrane	GO:0016021
TraesCS6B01G056700	chr6B:37233941-37236134	7.64239	6.82254	Up	Up	1.4071	6.01054e-06	receptor kinase 1	PF00069: Protein kinase domain	IPR000719: Protein kinase domain; IPR008271: Serine/threonine-protein kinase, active site; IPR011009: Protein kinase-like domain; IPR017441: Protein kinase, ATP binding site	GO:0004672 MF: protein kinase activity;GO:0005524 MF: ATP binding;GO:0006468 BP: protein phosphorylation	GO:0004672; GO:0005524; GO:0006468
TraesCS1A01G072400	chr1A:56592597-56593595	7.40381	6.82125	Up	No change	1.58884	7.1444e-05	BTB/POZ/MATH-domain protein	PF00917: MATH domain; PF00651: BTB/POZ domain	IPR000210: BTB/POZ domain; IPR002083: MATH/TRAF domain; IPR008974: TRAF-like; IPR011333: SKP1/BTB/POZ domain	GO:0005515 MF: protein binding	GO:0005515
TraesCS5D01G421000	chr5D:481302942-481304211	56.8416	6.81958	Up	Up	1.25634	3.28957e-07	NAC domain protein,	PF02365: No apical meristem (NAM) protein	IPR003441: NAC domain	GO:0003677 MF: DNA binding;GO:0006355 BP: regulation of transcription, DNA-templated	GO:0003677; GO:0006355
TraesCS2A01G516800	chr2A:740141505-740143037	109.289	6.8183	Up	Up	0.656258	6.47184e-24	Tryptophan decarboxylase	PF00282: Pyridoxal-dependent decarboxylase conserved domain	IPR002129: Pyridoxal phosphate-dependent decarboxylase; IPR010977: Aromatic-L-amino-acid decarboxylase; IPR015421: Pyridoxal phosphate-dependent transferase, major region, subdomain 1; IPR015422: Pyridoxal phosphate-dependent transferase, subdomain 2; IPR015424: Pyridoxal phosphate-dependent transferase; IPR021115: Pyridoxal-phosphate binding site	GO:0003824 MF: catalytic activity;GO:0006520 BP: cellular amino acid metabolic process;GO:0016831 MF: carboxy-lyase activity;GO:0019752 BP: carboxylic acid metabolic process;GO:0030170 MF: pyridoxal phosphate binding	GO:0003824; GO:0006520; GO:0016831; GO:0019752; GO:0030170
TraesCS3D01G091700	chr3D:46470900-46471988	78.2523	6.81818	Up	Up	0.827887	2.34755e-15	LOB domain-containing protein	PF03195: Protein of unknown function DUF260	IPR004883: Lateral organ boundaries, LOB	-	-
TraesCS4B01G023200	chr4B:16894777-16895391	36.6716	6.81715	Up	Up	1.44921	1.18082e-05	VQ motif-containing protein	PF05678: VQ motif	IPR008889: VQ	-	-
TraesCS6D01G105800	chr6D:69191012-69195932	8.0868	6.81606	Up	Up	1.34125	1.93807e-06	Polynucleotide 5'-hydroxyl-kinase NOL9	PF16575: mRNA cleavage and polyadenylation factor CLP1 P-loop	IPR027417: P-loop containing nucleoside triphosphate hydrolase; IPR032319: Polyribonucleotide 5'-hydroxyl-kinase Clp1, P-loop domain	-	-
TraesCS3A01G229900	chr3A:429673695-429674851	1506.89	6.81557	Up	Up	0.457109	1.93651e-48	DUF1645 family protein	PF07816: Protein of unknown function (DUF1645)	IPR012442: Protein of unknown function DUF1645, plant	-	-
TraesCS6B01G464600	chr6B:715990339-715991082	4.99426	6.81355	Up	No change	1.51775	3.08899e-05	NADH-ubiquinone oxidoreductase chain 6	PF00499: NADH-ubiquinone/plastoquinone oxidoreductase chain 6	IPR001457: NADH:ubiquinone/plastoquinone oxidoreductase, chain 6	GO:0008137 MF: NADH dehydrogenase (ubiquinone) activity;GO:0055114 BP: oxidation-reduction process	GO:0008137; GO:0055114
TraesCS1A01G406300	chr1A:568788903-568790451	130.45	6.81318	Up	Up	0.57316	4.8321e-31	Iron-sulfur cluster assembly protein	PF01592: NifU-like N terminal domain	IPR002871: NIF system FeS cluster assembly, NifU, N-terminal; IPR011339: ISC system FeS cluster assembly, IscU scaffold	GO:0005506 MF: iron ion binding;GO:0016226 BP: iron-sulfur cluster assembly;GO:0051536 MF: iron-sulfur cluster binding	GO:0005506; GO:0016226; GO:0051536
TraesCSU01G116400	chrUn:100323369-100327948	546.283	6.81157	Up	Up	0.498689	9.25058e-41	Chaperone DnaK	PF00012: Hsp70 protein	IPR012725: Chaperone DnaK; IPR013126: Heat shock protein 70 family; IPR018181: Heat shock protein 70, conserved site; IPR029047: Heat shock protein 70kD, peptide-binding domain; IPR029048: Heat shock protein 70kD, C-terminal domain	GO:0005524 MF: ATP binding;GO:0006457 BP: protein folding;GO:0051082 MF: unfolded protein binding	GO:0005524; GO:0006457; GO:0051082
TraesCS3A01G021900	chr3A:12479240-12482496	9.34295	6.80731	Up	No change	1.41657	7.36436e-06	Cytochrome P450, putative, expressed	PF00067: Cytochrome P450	IPR001128: Cytochrome P450; IPR002401: Cytochrome P450, E-class, group I; IPR017972: Cytochrome P450, conserved site	GO:0005506 MF: iron ion binding;GO:0016705 MF: oxidoreductase activity, acting on paired donors, with incorporation or reduction of molecular oxygen;GO:0020037 MF: heme binding;GO:0055114 BP: oxidation-reduction process	GO:0005506; GO:0016705; GO:0020037; GO:0055114
TraesCS4A01G034600	chr4A:26547100-26547611	51.618	6.80555	Up	Up	1.29771	8.58539e-07	RING/U-box superfamily protein, putative	PF13639: Ring finger domain	IPR001841: Zinc finger, RING-type; IPR013083: Zinc finger, RING/FYVE/PHD-type	GO:0005515 MF: protein binding;GO:0008270 MF: zinc ion binding	GO:0005515; GO:0008270
TraesCS5D01G361600	chr5D:440918418-440921658	2098.73	6.80069	Up	No change	0.309039	6.79277e-105	Auxin Efflux Carrier family protein	PF03547: Membrane transport protein	IPR004776: Membrane transport protein	GO:0016021 CC: integral component of membrane;GO:0055085 BP: transmembrane transport	GO:0016021; GO:0055085
TraesCS7D01G071200	chr7D:41774459-41777353	2890.48	6.79753	Up	Up	0.44927	7.38472e-50	Enolase	PF03952: Enolase, N-terminal domain; PF00113: Enolase, C-terminal TIM barrel domain	IPR000941: Enolase; IPR020809: Enolase, conserved site; IPR020810: Enolase, C-terminal TIM barrel domain; IPR020811: Enolase, N-terminal; IPR029017: Enolase N-terminal domain-like; IPR029065: Enolase C-terminal domain-like	GO:0000015 CC: phosphopyruvate hydratase complex;GO:0000287 MF: magnesium ion binding;GO:0004634 MF: phosphopyruvate hydratase activity;GO:0006096 BP: glycolytic process	GO:0000015; GO:0000287; GO:0004634; GO:0006096
TraesCS2B01G184000	chr2B:159098405-159099835	2447.58	6.79611	Up	Up	0.739866	6.92673e-19	Glycosyltransferase	PF00201: UDP-glucoronosyl and UDP-glucosyl transferase	IPR002213: UDP-glucuronosyl/UDP-glucosyltransferase	GO:0008152 BP: metabolic process;GO:0016758 MF: transferase activity, transferring hexosyl groups	GO:0008152; GO:0016758
TraesCS6D01G387700	chr6D:464495273-464497009	14.4133	6.79601	Up	Up	1.38123	4.27244e-06	Cytochrome P450	PF00067: Cytochrome P450	IPR001128: Cytochrome P450; IPR002401: Cytochrome P450, E-class, group I; IPR017972: Cytochrome P450, conserved site	GO:0005506 MF: iron ion binding;GO:0016705 MF: oxidoreductase activity, acting on paired donors, with incorporation or reduction of molecular oxygen;GO:0020037 MF: heme binding;GO:0055114 BP: oxidation-reduction process	GO:0005506; GO:0016705; GO:0020037; GO:0055114
TraesCS2A01G315600	chr2A:541200491-541201744	2527.9	6.79268	Up	Up	0.331514	5.52258e-91	Reductase 1	PF00248: Aldo/keto reductase family	IPR018170: Aldo/keto reductase, conserved site; IPR020471: Aldo/keto reductase; IPR023210: NADP-dependent oxidoreductase domain	GO:0016491 MF: oxidoreductase activity;GO:0055114 BP: oxidation-reduction process	GO:0016491; GO:0055114
TraesCS5A01G307200	chr5A:519904250-519905674	19.7575	6.78497	Up	Up	1.26654	4.77548e-07	Serine carboxypeptidase, putative	PF00450: Serine carboxypeptidase	IPR001563: Peptidase S10, serine carboxypeptidase; IPR029058: Alpha/Beta hydrolase fold; IPR033124: Serine carboxypeptidases, histidine active site	GO:0004185 MF: serine-type carboxypeptidase activity;GO:0006508 BP: proteolysis	GO:0004185; GO:0006508
TraesCS2A01G322500	chr2A:551721520-551723339	11.2886	6.78406	Up	No change	1.54707	4.84591e-05	Cytochrome P450	PF00067: Cytochrome P450	IPR001128: Cytochrome P450; IPR002401: Cytochrome P450, E-class, group I	GO:0005506 MF: iron ion binding;GO:0016705 MF: oxidoreductase activity, acting on paired donors, with incorporation or reduction of molecular oxygen;GO:0020037 MF: heme binding;GO:0055114 BP: oxidation-reduction process	GO:0005506; GO:0016705; GO:0020037; GO:0055114
TraesCS4A01G131900	chr4A:176859374-176867321	6.53765	6.78356	Up	No change	1.64693	0.000145811	2,3-bisphosphoglycerate-independent phosphoglycerate mutase, putative	PF01676: Metalloenzyme superfamily; PF06415: BPG-independent PGAM N-terminus (iPGM_N)	IPR005995: Phosphoglycerate mutase, 2,3-bisphosphoglycerate-independent; IPR006124: Metalloenzyme; IPR011258: BPG-independent PGAM, N-terminal; IPR017849: Alkaline phosphatase-like, alpha/beta/alpha; IPR017850: Alkaline-phosphatase-like, core domain	GO:0003824 MF: catalytic activity;GO:0004619 MF: phosphoglycerate mutase activity;GO:0005737 CC: cytoplasm;GO:0006007 BP: glucose catabolic process;GO:0008152 BP: metabolic process;GO:0030145 MF: manganese ion binding;GO:0046872 MF: metal ion binding	GO:0003824; GO:0004619; GO:0005737; GO:0006007; GO:0008152; GO:0030145; GO:0046872
TraesCS2B01G040100	chr2B:18196572-18197887	1668.31	6.7819	Up	Up	0.343347	1.38709e-84	2-oxoglutarate (2OG) and Fe(II)-dependent oxygenase superfamily protein, putative	PF14226: non-haem dioxygenase in morphine synthesis N-terminal; PF03171: 2OG-Fe(II) oxygenase superfamily	IPR005123: Oxoglutarate/iron-dependent dioxygenase; IPR026992: Non-haem dioxygenase N-terminal domain; IPR027443: Isopenicillin N synthase-like	GO:0016491 MF: oxidoreductase activity;GO:0055114 BP: oxidation-reduction process	GO:0016491; GO:0055114
TraesCS4B01G081200	chr4B:78818186-78819636	835.399	6.77281	Up	Up	0.357746	9.89293e-78	2-oxoglutarate (2OG) and Fe(II)-dependent oxygenase superfamily protein	PF14226: non-haem dioxygenase in morphine synthesis N-terminal; PF03171: 2OG-Fe(II) oxygenase superfamily	IPR005123: Oxoglutarate/iron-dependent dioxygenase; IPR026992: Non-haem dioxygenase N-terminal domain; IPR027443: Isopenicillin N synthase-like	GO:0016491 MF: oxidoreductase activity;GO:0055114 BP: oxidation-reduction process	GO:0016491; GO:0055114
TraesCS3A01G166400	chr3A:171150704-171151604	5.28798	6.76943	Up	No change	1.41363	7.9699e-06	ATP-dependent RNA helicase	PF02290: Signal recognition particle 14kD protein	IPR003210: Signal recognition particle, SRP14 subunit; IPR009018: Signal recognition particle, SRP9/SRP14 subunit	GO:0005786 CC: signal recognition particle, endoplasmic reticulum targeting;GO:0006614 BP: SRP-dependent cotranslational protein targeting to membrane;GO:0008312 MF: 7S RNA binding;GO:0030942 MF: endoplasmic reticulum signal peptide binding;GO:0048500 CC: signal recognition particle	GO:0005786; GO:0006614; GO:0008312; GO:0030942; GO:0048500
TraesCS2D01G364800	chr2D:470137214-470140133	17.6293	6.76431	Up	No change	1.32505	1.72913e-06	Caleosin	PF05042: Caleosin related protein	IPR007736: Caleosin-related	-	-
TraesCS3A01G401900	chr3A:647498018-647499739	13.3537	6.76146	Up	Up	1.36856	3.87539e-06	Tropinone reductase-like protein	PF13561: Enoyl-(Acyl carrier protein) reductase	IPR002347: Short-chain dehydrogenase/reductase SDR; IPR016040: NAD(P)-binding domain; IPR020904: Short-chain dehydrogenase/reductase, conserved site	GO:0016491 MF: oxidoreductase activity	GO:0016491
TraesCS2D01G164500	chr2D:109030749-109031840	516.22	6.75881	Up	Up	0.550864	5.08823e-33	Glycosyltransferase	PF00201: UDP-glucoronosyl and UDP-glucosyl transferase	IPR002213: UDP-glucuronosyl/UDP-glucosyltransferase	GO:0008152 BP: metabolic process;GO:0016758 MF: transferase activity, transferring hexosyl groups	GO:0008152; GO:0016758
TraesCS1B01G466100	chr1B:676738959-676739598	12.1031	6.75668	Up	Up	1.36927	3.98877e-06	Type II proteinase inhibitor family protein	PF02428: Potato type II proteinase inhibitor family	IPR003465: Proteinase inhibitor I20	GO:0004867 MF: serine-type endopeptidase inhibitor activity	GO:0004867
TraesCS6A01G381400	chr6A:601146836-601148224	11.2594	6.75658	Up	No change	1.37392	4.32288e-06	Cinnamoyl CoA reductase	PF01370: NAD dependent epimerase/dehydratase family	IPR001509: NAD-dependent epimerase/dehydratase; IPR016040: NAD(P)-binding domain	GO:0003824 MF: catalytic activity;GO:0050662 MF: coenzyme binding	GO:0003824; GO:0050662
TraesCS2D01G481600	chr2D:584533248-584534730	17.5734	6.75344	Up	Up	1.69879	0.000256738	Anthocyanidin reductase	PF01370: NAD dependent epimerase/dehydratase family	IPR001509: NAD-dependent epimerase/dehydratase; IPR016040: NAD(P)-binding domain	GO:0003824 MF: catalytic activity;GO:0050662 MF: coenzyme binding	GO:0003824; GO:0050662
TraesCS5A01G295300	chr5A:503795009-503799682	5.75806	6.74789	Up	Up	1.44578	1.39688e-05	Beta-glucosidase	PF00232: Glycosyl hydrolase family 1	IPR001360: Glycoside hydrolase family 1; IPR017853: Glycoside hydrolase superfamily; IPR033132: Glycosyl hydrolases family 1, N-terminal conserved site	GO:0004553 MF: hydrolase activity, hydrolyzing O-glycosyl compounds;GO:0005975 BP: carbohydrate metabolic process	GO:0004553; GO:0005975
TraesCS2B01G525400	chr2B:719496495-719516979	227.194	6.74762	Up	Up	0.365863	8.49694e-74	Tropinone reductase-like protein	PF13561: Enoyl-(Acyl carrier protein) reductase	IPR002347: Short-chain dehydrogenase/reductase SDR; IPR016040: NAD(P)-binding domain; IPR020904: Short-chain dehydrogenase/reductase, conserved site	GO:0016491 MF: oxidoreductase activity	GO:0016491
TraesCS5A01G004500	chr5A:3167148-3174118	28.8448	6.74451	Up	Up	1.34177	2.55024e-06	Cytochrome P450-like protein	PF00067: Cytochrome P450	IPR001128: Cytochrome P450; IPR002403: Cytochrome P450, E-class, group IV	GO:0004497 MF: monooxygenase activity;GO:0005506 MF: iron ion binding;GO:0016705 MF: oxidoreductase activity, acting on paired donors, with incorporation or reduction of molecular oxygen;GO:0020037 MF: heme binding;GO:0055114 BP: oxidation-reduction process	GO:0004497; GO:0005506; GO:0016705; GO:0020037; GO:0055114
TraesCS6B01G383200	chr6B:658177153-658178739	76.4354	6.73489	Up	Down	0.791152	2.41152e-16	Dehydrin	PF00257: Dehydrin	IPR000167: Dehydrin; IPR030513: Dehydrin, conserved site	GO:0006950 BP: response to stress;GO:0009415 BP: response to water	GO:0006950; GO:0009415
TraesCS1B01G186000	chr1B:332803182-332804243	5.36918	6.7314	Up	Up	1.46417	1.91467e-05	Di-glucose binding protein with Kinesin motor domain-containing protein	PF07762: Protein of unknown function (DUF1618)	IPR011676: Domain of unknown function DUF1618	-	-
TraesCS4B01G264600	chr4B:535241495-535243691	28.3902	6.73045	Up	Up	1.11278	1.02702e-08	F-box family protein	PF00646: F-box domain	IPR001810: F-box domain	GO:0005515 MF: protein binding	GO:0005515
TraesCS7B01G062400	chr7B:66276612-66278938	4.63299	6.72991	Up	No change	1.78877	0.0005755	XH/XS domain-containing family protein	PF03470: XS zinc finger domain	IPR005381: Zinc finger-XS domain	GO:0031047 BP: gene silencing by RNA	GO:0031047
TraesCS1A01G186600	chr1A:337677617-337678485	7939.14	6.72848	Up	Up	0.383657	8.99821e-67	Glutathione S-transferase	PF02798: Glutathione S-transferase, N-terminal domain; PF00043: Glutathione S-transferase, C-terminal domain	IPR004045: Glutathione S-transferase, N-terminal; IPR004046: Glutathione S-transferase, C-terminal; IPR010987: Glutathione S-transferase, C-terminal-like; IPR012336: Thioredoxin-like fold	GO:0005515 MF: protein binding	GO:0005515
TraesCS5A01G441100	chr5A:622193054-622195128	118.989	6.72816	Up	Up	1.38911	6.15766e-06	Tryptophan synthase alpha chain	PF00290: Tryptophan synthase alpha chain	IPR002028: Tryptophan synthase, alpha chain; IPR011060: Ribulose-phosphate binding barrel; IPR013785: Aldolase-type TIM barrel	GO:0003824 MF: catalytic activity;GO:0004834 MF: tryptophan synthase activity;GO:0006568 BP: tryptophan metabolic process;GO:0008152 BP: metabolic process	GO:0003824; GO:0004834; GO:0006568; GO:0008152
TraesCS3D01G260500	chr3D:362855385-362856490	5.24446	6.7276	Up	No change	1.88715	0.00116956	Chitinase	PF00187: Chitin recognition protein; PF00182: Chitinase class I	IPR000726: Glycoside hydrolase, family 19, catalytic; IPR001002: Chitin-binding, type 1; IPR016283: Glycoside hydrolase, family 19; IPR018371: Chitin-binding, type 1, conserved site; IPR023346: Lysozyme-like domain	GO:0004568 MF: chitinase activity;GO:0005975 BP: carbohydrate metabolic process;GO:0006032 BP: chitin catabolic process;GO:0008061 MF: chitin binding;GO:0016998 BP: cell wall macromolecule catabolic process	GO:0004568; GO:0005975; GO:0006032; GO:0008061; GO:0016998
TraesCS1A01G078900	chr1A:61713673-61714666	439.484	6.72476	Up	Down	0.30505	2.8989e-105	Glutathione S-transferase	PF02798: Glutathione S-transferase, N-terminal domain; PF00043: Glutathione S-transferase, C-terminal domain	IPR004045: Glutathione S-transferase, N-terminal; IPR004046: Glutathione S-transferase, C-terminal; IPR010987: Glutathione S-transferase, C-terminal-like; IPR012336: Thioredoxin-like fold	GO:0005515 MF: protein binding	GO:0005515
TraesCS2B01G242000	chr2B:245887835-245889340	75.2134	6.72425	Up	No change	1.83824	0.000842168	Early nodulin 75 protein	-	-	-	-
TraesCS1B01G260600	chr1B:458129644-458130657	246.315	6.7236	Up	Up	0.525051	6.61605e-36	Chitinase	PF00187: Chitin recognition protein; PF00182: Chitinase class I	IPR000726: Glycoside hydrolase, family 19, catalytic; IPR001002: Chitin-binding, type 1; IPR016283: Glycoside hydrolase, family 19; IPR018371: Chitin-binding, type 1, conserved site; IPR023346: Lysozyme-like domain	GO:0004568 MF: chitinase activity;GO:0005975 BP: carbohydrate metabolic process;GO:0006032 BP: chitin catabolic process;GO:0008061 MF: chitin binding;GO:0016998 BP: cell wall macromolecule catabolic process	GO:0004568; GO:0005975; GO:0006032; GO:0008061; GO:0016998
TraesCS5B01G305600	chr5B:489574318-489577634	4.87463	6.72124	Up	No change	1.71047	0.000306992	Glycosyltransferase	PF00201: UDP-glucoronosyl and UDP-glucosyl transferase	IPR002213: UDP-glucuronosyl/UDP-glucosyltransferase	GO:0008152 BP: metabolic process;GO:0016758 MF: transferase activity, transferring hexosyl groups	GO:0008152; GO:0016758
TraesCS5A01G066100	chr5A:73032592-73033434	18.4057	6.71884	Up	No change	1.20238	1.39737e-07	Cytochrome c oxidase subunit 3	PF00510: Cytochrome c oxidase subunit III	IPR000298: Cytochrome c oxidase-like subunit III; IPR013833: Cytochrome c oxidase, subunit III, 4-helical bundle	GO:0004129 MF: cytochrome-c oxidase activity;GO:0015002 MF: heme-copper terminal oxidase activity;GO:0016020 CC: membrane;GO:0022904 BP: respiratory electron transport chain	GO:0004129; GO:0015002; GO:0016020; GO:0022904
TraesCS1B01G113600	chr1B:133032492-133033247	69.8182	6.71222	Up	Up	0.90689	1.40072e-12	Glutathione S-transferase	PF02798: Glutathione S-transferase, N-terminal domain; PF00043: Glutathione S-transferase, C-terminal domain	IPR004045: Glutathione S-transferase, N-terminal; IPR004046: Glutathione S-transferase, C-terminal; IPR010987: Glutathione S-transferase, C-terminal-like; IPR012336: Thioredoxin-like fold	GO:0005515 MF: protein binding	GO:0005515
TraesCS1A01G112900	chr1A:115888977-115890171	4.56894	6.7115	Up	No change	1.89034	0.00122995	Cytochrome b	PF00033: Cytochrome b/b6/petB; PF00032: Cytochrome b(C-terminal)/b6/petD	IPR005797: Cytochrome b/b6, N-terminal; IPR005798: Cytochrome b/b6, C-terminal; IPR016174: Di-haem cytochrome, transmembrane; IPR027387: Cytochrome b/b6-like domain; IPR030689: Cytochrome b	GO:0006122 BP: mitochondrial electron transport, ubiquinol to cytochrome c;GO:0008121 MF: ubiquinol-cytochrome-c reductase activity;GO:0009055 MF: electron carrier activity;GO:0016020 CC: membrane;GO:0016491 MF: oxidoreductase activity;GO:0022904 BP: respiratory electron transport chain;GO:0045275 CC: respiratory chain complex III	GO:0006122; GO:0008121; GO:0009055; GO:0016020; GO:0016491; GO:0022904; GO:0045275
TraesCS7B01G294300	chr7B:531180124-531180495	55.0408	6.70573	Up	Up	0.676278	7.32377e-22	Glutamine dumper, putative	-	-	-	-
TraesCS1A01G153500	chr1A:267169657-267171891	7.13665	6.70331	Up	Up	1.65216	0.000186395	Serine/threonine-protein kinase	-	-	-	-
TraesCS4B01G002000	chr4B:1101906-1102898	298.953	6.70159	Up	Up	0.425596	5.96676e-54	Ethylene-responsive transcription factor	PF00847: AP2 domain	IPR001471: AP2/ERF domain; IPR016177: DNA-binding domain	GO:0003677 MF: DNA binding;GO:0003700 MF: transcription factor activity, sequence-specific DNA binding;GO:0006355 BP: regulation of transcription, DNA-templated	GO:0003677; GO:0003700; GO:0006355
TraesCS5B01G474900	chr5B:648122971-648123834	8.98852	6.69975	Up	Up	1.4406	1.50509e-05	UDP-glycosyltransferase	PF00201: UDP-glucoronosyl and UDP-glucosyl transferase	IPR002213: UDP-glucuronosyl/UDP-glucosyltransferase	GO:0008152 BP: metabolic process;GO:0016758 MF: transferase activity, transferring hexosyl groups	GO:0008152; GO:0016758
TraesCS6D01G127700	chr6D:91819955-91820746	10505.8	6.69375	Up	Up	0.260284	4.0308e-143	Glutathione S-transferase	PF02798: Glutathione S-transferase, N-terminal domain; PF00043: Glutathione S-transferase, C-terminal domain	IPR004045: Glutathione S-transferase, N-terminal; IPR004046: Glutathione S-transferase, C-terminal; IPR010987: Glutathione S-transferase, C-terminal-like; IPR012336: Thioredoxin-like fold	GO:0005515 MF: protein binding	GO:0005515
TraesCS5D01G492300	chr5D:525602350-525603016	562.999	6.69269	Up	Up	0.366371	2.08985e-72	Actin depolymerizing factor	PF00241: Cofilin/tropomyosin-type actin-binding protein	IPR002108: Actin-depolymerising factor homology domain; IPR029006: ADF-H/Gelsolin-like domain	GO:0003779 MF: actin binding;GO:0005622 CC: intracellular	GO:0003779; GO:0005622
TraesCS7D01G264200	chr7D:244951308-244952132	15.5824	6.69149	Up	Up	1.26499	6.78454e-07	CASP-like protein	PF04535: Domain of unknown function (DUF588)	IPR006459: Casparian strip membrane protein; IPR006702: Domain of unknown function DUF588	-	-
TraesCS2B01G395100	chr2B:560185637-560187197	8.30727	6.68949	Up	Up	1.57201	8.3576e-05	Glycosyltransferase	PF00201: UDP-glucoronosyl and UDP-glucosyl transferase	IPR002213: UDP-glucuronosyl/UDP-glucosyltransferase	GO:0008152 BP: metabolic process;GO:0016758 MF: transferase activity, transferring hexosyl groups	GO:0008152; GO:0016758
TraesCS2A01G374900	chr2A:617653616-617654512	6.79025	6.68854	Up	Up	1.50017	3.53453e-05	Retrotransposon protein, putative, unclassified	PF14111: Domain of unknown function (DUF4283); PF14392: Zinc knuckle	IPR001878: Zinc finger, CCHC-type; IPR025558: Domain of unknown function DUF4283; IPR025836: Zinc knuckle CX2CX4HX4C	GO:0003676 MF: nucleic acid binding;GO:0008270 MF: zinc ion binding	GO:0003676; GO:0008270
TraesCS7D01G464300	chr7D:579018683-579019153	4.40806	6.68743	Up	No change	1.69107	0.000278523	ATPase subunit 8	PF02326: Plant ATP synthase F0; PF06449: Mitochondrial domain of unknown function (DUF1082)	IPR003319: ATP synthase YMF19-like, N-terminal; IPR009455: ATP synthase YMF19, uncharacterised, C-terminal	GO:0005739 CC: mitochondrion;GO:0016021 CC: integral component of membrane;GO:0016820 MF: hydrolase activity, acting on acid anhydrides, catalyzing transmembrane movement of substances	GO:0005739; GO:0016021; GO:0016820
TraesCS5D01G419300	chr5D:480476106-480479012	128.292	6.68728	Up	Up	0.894075	7.90851e-13	NBS-LRR-like resistance protein	-	IPR027417: P-loop containing nucleoside triphosphate hydrolase	-	-
TraesCS3A01G188700	chr3A:230091482-230092842	105.124	6.68695	Up	No change	0.49328	3.68859e-40	Late embryogenesis abundant protein, putative	PF02987: Late embryogenesis abundant protein	IPR004238: Late embryogenesis abundant protein LEA	-	-
TraesCS2A01G463300	chr2A:709173377-709174858	29.3615	6.6863	Up	Up	1.62838	0.000153436	Glycosyltransferase	PF00201: UDP-glucoronosyl and UDP-glucosyl transferase	IPR002213: UDP-glucuronosyl/UDP-glucosyltransferase	GO:0008152 BP: metabolic process;GO:0016758 MF: transferase activity, transferring hexosyl groups	GO:0008152; GO:0016758
TraesCS1A01G381400	chr1A:552119048-552119308	926.82	6.68206	Up	Up	0.252163	6.20646e-152	Avr9/Cf-9 rapidly elicited protein	-	-	-	-
TraesCS3B01G320600	chr3B:519476848-519477126	208.218	6.68181	Up	Up	0.71661	1.96181e-19	ATP-dependent RNA helicase HAS1	-	-	-	-
TraesCS5A01G019900	chr5A:16543562-16545091	4.72191	6.68162	Up	No change	1.53788	5.75357e-05	ATP synthase subunit alpha	PF02874: ATP synthase alpha/beta family, beta-barrel domain; PF00006: ATP synthase alpha/beta family, nucleotide-binding domain; PF00306: ATP synthase alpha/beta chain, C terminal domain	IPR000194: ATPase, F1/V1/A1 complex, alpha/beta subunit, nucleotide-binding domain; IPR000793: ATP synthase, alpha subunit, C-terminal; IPR004100: ATPase, F1/V1/A1 complex, alpha/beta subunit, N-terminal domain; IPR005294: ATP synthase, F1 complex, alpha subunit; IPR020003: ATPase, alpha/beta subunit, nucleotide-binding domain, active site; IPR023366: ATP synthase subunit alpha-like domain; IPR02…	GO:0005524 MF: ATP binding;GO:0015986 BP: ATP synthesis coupled proton transport;GO:0015992 BP: proton transport;GO:0045261 CC: proton-transporting ATP synthase complex, catalytic core F(1);GO:0046034 BP: ATP metabolic process;GO:0046933 MF: proton-transporting ATP synthase activity, rotational mechanism	GO:0005524; GO:0015986; GO:0015992; GO:0045261; GO:0046034; GO:0046933
TraesCS5A01G208000	chr5A:420186603-420186944	8.76878	6.67936	Up	No change	1.36277	4.6734e-06	ATP synthase subunit 9, mitochondrial	PF00137: ATP synthase subunit C	IPR000454: ATP synthase, F0 complex, subunit C; IPR002379: V-ATPase proteolipid subunit C-like domain; IPR020537: ATP synthase, F0 complex, subunit C, DCCD-binding site	GO:0015078 MF: hydrogen ion transmembrane transporter activity;GO:0015986 BP: ATP synthesis coupled proton transport;GO:0015991 BP: ATP hydrolysis coupled proton transport;GO:0033177 CC: proton-transporting two-sector ATPase complex, proton-transporting domain;GO:0045263 CC: proton-transporting ATP synthase complex, coupling factor F(o)	GO:0015078; GO:0015986; GO:0015991; GO:0033177; GO:0045263
TraesCS1B01G065300	chr1B:49784969-49786123	32.7076	6.67627	Up	No change	0.887804	5.87666e-13	ATP synthase subunit a	PF00119: ATP synthase A chain	IPR000568: ATP synthase, F0 complex, subunit A; IPR023011: ATP synthase, F0 complex, subunit A, active site	GO:0015078 MF: hydrogen ion transmembrane transporter activity;GO:0015986 BP: ATP synthesis coupled proton transport;GO:0045263 CC: proton-transporting ATP synthase complex, coupling factor F(o)	GO:0015078; GO:0015986; GO:0045263
TraesCS3B01G471900	chr3B:720263074-720263778	4.73355	6.67158	Up	Up	1.49359	3.40881e-05	Glutathione S-transferase	PF13417: Glutathione S-transferase, N-terminal domain; PF13410: Glutathione S-transferase, C-terminal domain	IPR004045: Glutathione S-transferase, N-terminal; IPR010987: Glutathione S-transferase, C-terminal-like; IPR012336: Thioredoxin-like fold	GO:0005515 MF: protein binding	GO:0005515
TraesCS4A01G335900	chr4A:618411430-618413166	389.396	6.66968	Up	Up	1.09902	9.09321e-09	Pirin-like protein	PF02678: Pirin; PF05726: Pirin C-terminal cupin domain	IPR003829: Pirin, N-terminal domain; IPR008778: Pirin, C-terminal domain; IPR011051: RmlC-like cupin domain; IPR014710: RmlC-like jelly roll fold	-	-
TraesCS4B01G200000	chr4B:428409460-428411432	4545.91	6.66779	Up	No change	0.311761	4.20096e-99	Glutathione-S-transferase	PF13417: Glutathione S-transferase, N-terminal domain; PF13410: Glutathione S-transferase, C-terminal domain	IPR004045: Glutathione S-transferase, N-terminal; IPR010987: Glutathione S-transferase, C-terminal-like; IPR012336: Thioredoxin-like fold	GO:0005515 MF: protein binding	GO:0005515
TraesCS5D01G143300	chr5D:229151800-229154019	1060.15	6.66754	Up	Up	0.350112	1.19134e-78	Glycosyltransferase	PF00201: UDP-glucoronosyl and UDP-glucosyl transferase	IPR002213: UDP-glucuronosyl/UDP-glucosyltransferase	GO:0008152 BP: metabolic process;GO:0016758 MF: transferase activity, transferring hexosyl groups	GO:0008152; GO:0016758
TraesCS1A01G049900	chr1A:31901507-31901863	5.06601	6.66646	Up	Up	1.4804	2.90715e-05	-	-	-	-	-
TraesCS5D01G224400	chr5D:332225077-332225748	4.34267	6.66501	Up	No change	1.7072	0.000338379	Cadherin-10	-	-	-	-
TraesCS7A01G439200	chr7A:634388076-634388519	168.189	6.664	Up	No change	0.388524	6.69696e-64	Seed maturation protein LEA 4	PF03760: Late embryogenesis abundant (LEA) group 1	IPR005513: Late embryogenesis abundant protein, LEA-25/LEA-D113	GO:0009793 BP: embryo development ending in seed dormancy	GO:0009793
TraesCS4B01G311300	chr4B:601284457-601284921	61.7884	6.66399	Up	Up	1.43026	1.44811e-05	VQ motif family protein, expressed	PF05678: VQ motif	IPR008889: VQ	-	-
TraesCS6B01G420000	chr6B:691632058-691633453	33.2617	6.65928	Up	Up	0.881634	4.59443e-13	Cinnamoyl CoA reductase	PF01370: NAD dependent epimerase/dehydratase family	IPR001509: NAD-dependent epimerase/dehydratase; IPR016040: NAD(P)-binding domain	GO:0003824 MF: catalytic activity;GO:0050662 MF: coenzyme binding	GO:0003824; GO:0050662
TraesCS1D01G128100	chr1D:141316010-141316645	4.46285	6.65625	Up	No change	1.66734	0.000240704	Ribosomal protein S1	-	-	-	-
TraesCS2B01G302100	chr2B:425437224-425438941	9.75567	6.65625	Up	Up	1.43531	1.59957e-05	Dehydrogenase/reductase SDR family protein 7-like protein	PF00106: short chain dehydrogenase	IPR002347: Short-chain dehydrogenase/reductase SDR; IPR016040: NAD(P)-binding domain; IPR020904: Short-chain dehydrogenase/reductase, conserved site	GO:0016491 MF: oxidoreductase activity	GO:0016491
TraesCS3D01G414300	chr3D:526192020-526208492	4.8679	6.65598	Up	Up	1.52881	5.53456e-05	NRT1/PTR family protein 2.2	PF00854: POT family	IPR000109: Proton-dependent oligopeptide transporter family; IPR020846: Major facilitator superfamily domain	GO:0005215 MF: transporter activity;GO:0006810 BP: transport;GO:0016020 CC: membrane	GO:0005215; GO:0006810; GO:0016020
TraesCS2D01G300700	chr2D:383093295-383094080	28.9807	6.65421	Up	Up	1.27415	9.59783e-07	Ethylene-responsive transcription factor	PF00847: AP2 domain	IPR001471: AP2/ERF domain; IPR016177: DNA-binding domain	GO:0003677 MF: DNA binding;GO:0003700 MF: transcription factor activity, sequence-specific DNA binding;GO:0006355 BP: regulation of transcription, DNA-templated	GO:0003677; GO:0003700; GO:0006355
TraesCS1B01G250500	chr1B:442618809-442621022	127.208	6.65376	Up	Up	0.482894	1.81558e-41	Subtilisin-like protease	PF05922: Peptidase inhibitor I9; PF00082: Subtilase family	IPR000209: Peptidase S8/S53 domain; IPR010259: Peptidase S8 propeptide/proteinase inhibitor I9; IPR015500: Peptidase S8, subtilisin-related; IPR023827: Peptidase S8, subtilisin, Asp-active site; IPR023828: Peptidase S8, subtilisin, Ser-active site	GO:0004252 MF: serine-type endopeptidase activity;GO:0006508 BP: proteolysis	GO:0004252; GO:0006508
TraesCS4A01G411200	chr4A:683800842-683801246	67.7077	6.65013	Up	Up	1.35441	4.48418e-06	VQ motif family protein, expressed	PF05678: VQ motif	IPR008889: VQ	-	-
TraesCS6D01G091000	chr6D:56850274-56852939	64.661	6.65	Up	Up	1.11196	1.53054e-08	Plant regulator RWP-RK family protein	PF02042: RWP-RK domain; PF00564: PB1 domain	IPR000270: PB1 domain; IPR003035: RWP-RK domain; IPR029016: GAF domain-like	GO:0005515 MF: protein binding	GO:0005515
TraesCS6A01G270400	chr6A:496577510-496579078	541.419	6.6491	Up	Up	0.283511	4.35157e-119	Glycosyltransferase	PF00201: UDP-glucoronosyl and UDP-glucosyl transferase	IPR002213: UDP-glucuronosyl/UDP-glucosyltransferase	GO:0008152 BP: metabolic process;GO:0016758 MF: transferase activity, transferring hexosyl groups	GO:0008152; GO:0016758
TraesCS1B01G189000	chr1B:338929441-338931454	9.45459	6.64797	Up	No change	1.42464	1.40214e-05	NADH-ubiquinone oxidoreductase chain 4	PF00361: Proton-conducting membrane transporter	IPR001750: NADH:quinone oxidoreductase/Mrp antiporter, membrane subunit; IPR003918: NADH:ubiquinone oxidoreductase; IPR010227: NADH-quinone oxidoreductase, chain M/4	GO:0008137 MF: NADH dehydrogenase (ubiquinone) activity;GO:0042773 BP: ATP synthesis coupled electron transport;GO:0055114 BP: oxidation-reduction process	GO:0008137; GO:0042773; GO:0055114
TraesCS1B01G423600	chr1B:646189334-646191991	2129.18	6.64785	Up	Up	0.23294	3.47136e-176	Chaperone protein dnaJ	PF00226: DnaJ domain; PF01556: DnaJ C terminal domain	IPR001623: DnaJ domain; IPR002939: Chaperone DnaJ, C-terminal; IPR008971: HSP40/DnaJ peptide-binding; IPR018253: DnaJ domain, conserved site	GO:0006457 BP: protein folding;GO:0051082 MF: unfolded protein binding	GO:0006457; GO:0051082
TraesCS2D01G251700	chr2D:301761556-301763403	16.0093	6.64763	Up	Up	2.52094	0.0197975	Jasmonate zim-domain protein	PF06200: tify domain; PF09425: Divergent CCT motif	IPR010399: Tify domain; IPR018467: CO/COL/TOC1, conserved site	-	-
TraesCS6B01G356200	chr6B:624495761-624497229	120.276	6.64597	Up	No change	0.504505	5.8516e-38	1-aminocyclopropane-1-carboxylate oxidase	PF14226: non-haem dioxygenase in morphine synthesis N-terminal; PF03171: 2OG-Fe(II) oxygenase superfamily	IPR005123: Oxoglutarate/iron-dependent dioxygenase; IPR026992: Non-haem dioxygenase N-terminal domain; IPR027443: Isopenicillin N synthase-like	GO:0016491 MF: oxidoreductase activity;GO:0055114 BP: oxidation-reduction process	GO:0016491; GO:0055114
TraesCSU01G075000	chrUn:67240758-67241258	1646.85	6.64266	Up	Up	0.269759	3.16493e-131	Zinc finger protein	PF13912: C2H2-type zinc finger	IPR013083: Zinc finger, RING/FYVE/PHD-type; IPR013087: Zinc finger C2H2-type	GO:0003676 MF: nucleic acid binding	GO:0003676
TraesCS7B01G080300	chr7B:90189613-90194954	9.45497	6.64032	Up	No change	1.38753	8.08252e-06	MADS box transcription factor	PF00319: SRF-type transcription factor (DNA-binding and dimerisation domain); PF01486: K-box region	IPR002100: Transcription factor, MADS-box; IPR002487: Transcription factor, K-box	GO:0003677 MF: DNA binding;GO:0003700 MF: transcription factor activity, sequence-specific DNA binding;GO:0005634 CC: nucleus;GO:0006355 BP: regulation of transcription, DNA-templated;GO:0046983 MF: protein dimerization activity	GO:0003677; GO:0003700; GO:0005634; GO:0006355; GO:0046983
TraesCS7D01G179400	chr7D:132763678-132764425	16.9554	6.63941	Up	No change	2.58109	0.0233973	Heat-shock protein, putative	PF00011: Hsp20/alpha crystallin family	IPR002068: Alpha crystallin/Hsp20 domain; IPR008978: HSP20-like chaperone	-	-
TraesCS5B01G059400	chr5B:65524924-65526366	1463.6	6.63939	Up	Up	0.311234	1.33792e-98	Glycosyltransferase	PF00201: UDP-glucoronosyl and UDP-glucosyl transferase	IPR002213: UDP-glucuronosyl/UDP-glucosyltransferase	GO:0008152 BP: metabolic process;GO:0016758 MF: transferase activity, transferring hexosyl groups	GO:0008152; GO:0016758
TraesCS5B01G356700	chr5B:536322818-536324938	1035.25	6.63901	Up	No change	0.452665	6.85162e-47	Auxin Efflux Carrier family protein	PF03547: Membrane transport protein	IPR004776: Membrane transport protein	GO:0016021 CC: integral component of membrane;GO:0055085 BP: transmembrane transport	GO:0016021; GO:0055085
TraesCS4B01G396300	chr4B:670796826-670799118	49.2453	6.63689	Up	No change	2.66756	0.0289457	Cytochrome P450 family protein, expressed	PF00067: Cytochrome P450	IPR001128: Cytochrome P450; IPR002401: Cytochrome P450, E-class, group I; IPR017972: Cytochrome P450, conserved site	GO:0005506 MF: iron ion binding;GO:0016705 MF: oxidoreductase activity, acting on paired donors, with incorporation or reduction of molecular oxygen;GO:0020037 MF: heme binding;GO:0055114 BP: oxidation-reduction process	GO:0005506; GO:0016705; GO:0020037; GO:0055114
TraesCS7D01G351300	chr7D:452140031-452140894	204.861	6.63525	Up	Up	1.08364	6.5855e-09	Chitinase	PF00704: Glycosyl hydrolases family 18	IPR000677: 2S globulin; IPR001223: Glycoside hydrolase family 18, catalytic domain; IPR001579: Glycoside hydrolase, chitinase active site; IPR017853: Glycoside hydrolase superfamily	GO:0004553 MF: hydrolase activity, hydrolyzing O-glycosyl compounds;GO:0005975 BP: carbohydrate metabolic process	GO:0004553; GO:0005975
[truncated: 15,297 more rows]
