# Supplementary material for: Comparative Analysis of Root Transcriptome Reveals Candidate Genes and Expression Divergence of Homoeologous Genes in Response to Water Stress in Wheat
Source: Plants (Basel). 2020 May 7;9(5):596. doi: 10.3390/plants9050596 (PMC7284651; doi:10.3390/plants9050596)
Supplement: Supplementary file 1 [file plants-09-00596-s001.zip › Supplementary files_Behnam et al/Supp.Table3.xlsx]

## Sheet: Table S3
Table S3 List of DEGs between Tincurrin.PEG vs Tincurrin.con.
Gene ID	Locus	Base meana	log2FCb (PEG/Con)	Tincurrin.PEG vs Tincurrin.con	Colotana.PEG vs Colotana.con	LfcSEc	Padjd	Human-Readable-Description	Pfam-IDs-(Description)	Interpro-IDs-(Description)	GO-IDs-(Description)-via-Interpro	GO-IDs-via-Interpro
				Up/Down-Regulation	Up/Down-Regulation
TraesCS3B01G037400	chr3B:18155700-18156629	82.0688	23.1673	Up	No change	2.57296	3.25193e-18	Trypsin inhibitor	PF00228: Bowman-Birk serine protease inhibitor family	IPR000877: Proteinase inhibitor I12, Bowman-Birk	GO:0004867 MF: serine-type endopeptidase inhibitor activity;GO:0005576 CC: extracellular region	GO:0004867; GO:0005576
TraesCS7A01G047500	chr7A:21514000-21514905	87.5134	22.8566	Up	No change	2.51132	1.37475e-18	Segregation and condensation protein A	-	-	-	-
TraesCS5B01G338100	chr5B:522082213-522092594	160.481	22.8171	Up	No change	2.53919	3.81025e-18	ACT domain repeat 5	-	-	-	-
TraesCS6D01G402500	chr6D:470902402-470907928	140.491	22.7494	Up	No change	2.52068	2.69878e-18	70 kDa heat shock protein	PF00012: Hsp70 protein	IPR013126: Heat shock protein 70 family; IPR018181: Heat shock protein 70, conserved site; IPR029047: Heat shock protein 70kD, peptide-binding domain	-	-
TraesCS4A01G477900	chr4A:735503017-735503625	117.229	22.5555	Up	No change	2.47799	1.36347e-18	-	-	-	-	-
TraesCS6B01G399300	chr6B:674923660-674924106	59.8523	22.3666	Up	No change	2.45359	1.20844e-18	-	-	-	-	-
TraesCS3D01G468600	chr3D:570839712-570840122	51.3707	22.2719	Up	No change	2.43129	8.12251e-19	Oral cancer overexpressed protein 1	PF09811: Essential protein Yae1, N terminal	IPR019191: Essential protein Yae1, N-terminal	-	-
TraesCS7A01G007600	chr7A:3424035-3425874	105.918	22.2338	Up	No change	2.43581	1.08582e-18	NBS-LRR disease resistance protein, putative	PF00931: NB-ARC domain	IPR002182: NB-ARC; IPR011991: Winged helix-turn-helix DNA-binding domain; IPR027417: P-loop containing nucleoside triphosphate hydrolase; IPR032675: Leucine-rich repeat domain, L domain-like	GO:0043531 MF: ADP binding	GO:0043531
TraesCS7A01G170000	chr7A:126149504-126151207	78.4112	22.2195	Up	No change	2.42925	9.19353e-19	Myb/SANT-like DNA-binding domain protein	-	-	-	-
TraesCS1B01G175100	chr1B:315615369-315617505	25.1103	22.1743	Up	No change	2.45356	2.41769e-18	-	-	-	-	-
TraesCS5A01G431900	chr5A:616145787-616149319	33.551	22.0975	Up	No change	2.41311	8.36173e-19	Protein translocase subunit SecA 2	PF07762: Protein of unknown function (DUF1618)	IPR011676: Domain of unknown function DUF1618	-	-
TraesCS3B01G037500	chr3B:18243565-18247757	199.915	22.027	Up	No change	2.41525	1.16521e-18	Disease resistance protein RPM1	PF00931: NB-ARC domain	IPR002182: NB-ARC; IPR011991: Winged helix-turn-helix DNA-binding domain; IPR027417: P-loop containing nucleoside triphosphate hydrolase; IPR032675: Leucine-rich repeat domain, L domain-like	GO:0043531 MF: ADP binding	GO:0043531
TraesCS5B01G455400	chr5B:629856809-629858257	35.0099	22.0199	Up	No change	2.39086	5.20181e-19	homolog of asparagine-linked glycosylation 12	PF07762: Protein of unknown function (DUF1618)	IPR011676: Domain of unknown function DUF1618	-	-
TraesCS4B01G365300	chr4B:653410398-653412674	27.2647	22.007	Up	No change	2.38718	4.80145e-19	FBD-associated F-box protein	PF08387: FBD	IPR001810: F-box domain; IPR006566: FBD domain; IPR032675: Leucine-rich repeat domain, L domain-like	GO:0005515 MF: protein binding	GO:0005515
TraesCS7D01G457300	chr7D:575690293-575692402	8.58581	22.0006	Up	No change	2.23258	1.27543e-21	Homeodomain-like superfamily protein	PF00249: Myb-like DNA-binding domain	IPR001005: SANT/Myb domain; IPR006447: Myb domain, plants; IPR009057: Homeobox domain-like; IPR017930: Myb domain	GO:0003677 MF: DNA binding	GO:0003677
TraesCS7B01G037500	chr7B:36483850-36485130	31.1911	21.9968	Up	No change	2.40256	8.49304e-19	Suppressor of lin-12-like protein-related / sel-1 protein-related	-	-	-	-
TraesCSU01G127700	chrUn:109114794-109118607	429.069	13.3746	Up	No change	1.69913	3.7306e-14	Malate dehydrogenase	PF00056: lactate/malate dehydrogenase, NAD binding domain; PF02866: lactate/malate dehydrogenase, alpha/beta C-terminal domain	IPR001236: Lactate/malate dehydrogenase, N-terminal; IPR001252: Malate dehydrogenase, active site; IPR010945: Malate dehydrogenase, type 2; IPR011273: Malate dehydrogenase, NADP-dependent, plants; IPR015955: Lactate dehydrogenase/glycoside hydrolase, family 4, C-terminal; IPR016040: NAD(P)-binding domain; IPR022383: Lactate/malate dehydrogenase, C-terminal	GO:0003824 MF: catalytic activity;GO:0005975 BP: carbohydrate metabolic process;GO:0006108 BP: malate metabolic process;GO:0016491 MF: oxidoreductase activity;GO:0016615 MF: malate dehydrogenase activity;GO:0016616 MF: oxidoreductase activity, acting on the CH-OH group of donors, NAD or NADP as acceptor;GO:0046554 MF: malate dehydrogenase (NADP+) activity;GO:0055114 BP: oxidation-reduction process	GO:0003824; GO:0005975; GO:0006108; GO:0016491; GO:0016615; GO:0016616; GO:0046554; GO:0055114
TraesCS1B01G107300	chr1B:119248046-119249874	504.241	13.2299	Up	Up	1.20727	1.58908e-26	Agmatine coumaroyltransferase-1	PF02458: Transferase family	IPR003480: Transferase	GO:0016747 MF: transferase activity, transferring acyl groups other than amino-acyl groups	GO:0016747
TraesCS1A01G088300	chr1A:76537361-76539131	945.981	12.8668	Up	Up	1.19645	1.4098e-25	Agmatine coumaroyltransferase-1	PF02458: Transferase family	IPR003480: Transferase	GO:0016747 MF: transferase activity, transferring acyl groups other than amino-acyl groups	GO:0016747
TraesCS3B01G109700	chr3B:75710610-75711107	644.284	12.8018	Up	Up	1.21336	1.19424e-24	Calcium-binding site, putative	-	-	-	-
TraesCSU01G241700	chrUn:361326345-361327459	258.089	12.769	Up	No change	4.24723	0.00628853	Receptor-like kinase	PF07714: Protein tyrosine kinase	IPR000719: Protein kinase domain; IPR001245: Serine-threonine/tyrosine-protein kinase, catalytic domain; IPR008271: Serine/threonine-protein kinase, active site; IPR011009: Protein kinase-like domain	GO:0004672 MF: protein kinase activity;GO:0005524 MF: ATP binding;GO:0006468 BP: protein phosphorylation	GO:0004672; GO:0005524; GO:0006468
TraesCS3A01G501500	chr3A:725524314-725524541	772.737	12.6662	Up	Up	1.19902	1.04164e-24	UPF0482 protein YnfB	-	-	-	-
TraesCS3D01G517500	chr3D:600617363-600617756	441.717	12.5816	Up	No change	1.25962	3.44097e-22	Abscisic stress ripening	PF02496: ABA/WDS induced protein	IPR003496: ABA/WDS induced protein	GO:0006950 BP: response to stress	GO:0006950
TraesCS5A01G549900	chr5A:703666163-703669262	374.507	12.2591	Up	No change	1.64371	8.22773e-13	Malate dehydrogenase	PF00056: lactate/malate dehydrogenase, NAD binding domain; PF02866: lactate/malate dehydrogenase, alpha/beta C-terminal domain	IPR001236: Lactate/malate dehydrogenase, N-terminal; IPR001252: Malate dehydrogenase, active site; IPR010945: Malate dehydrogenase, type 2; IPR011273: Malate dehydrogenase, NADP-dependent, plants; IPR015955: Lactate dehydrogenase/glycoside hydrolase, family 4, C-terminal; IPR016040: NAD(P)-binding domain; IPR022383: Lactate/malate dehydrogenase, C-terminal	GO:0003824 MF: catalytic activity;GO:0005975 BP: carbohydrate metabolic process;GO:0006108 BP: malate metabolic process;GO:0016491 MF: oxidoreductase activity;GO:0016615 MF: malate dehydrogenase activity;GO:0016616 MF: oxidoreductase activity, acting on the CH-OH group of donors, NAD or NADP as acceptor;GO:0046554 MF: malate dehydrogenase (NADP+) activity;GO:0055114 BP: oxidation-reduction process	GO:0003824; GO:0005975; GO:0006108; GO:0016491; GO:0016615; GO:0016616; GO:0046554; GO:0055114
TraesCS3D01G102200	chr3D:54829837-54831443	717.531	12.1222	Up	Up	1.21305	3.28551e-22	Glycosyltransferase	PF00201: UDP-glucoronosyl and UDP-glucosyl transferase	IPR002213: UDP-glucuronosyl/UDP-glucosyltransferase	GO:0008152 BP: metabolic process;GO:0016758 MF: transferase activity, transferring hexosyl groups	GO:0008152; GO:0016758
TraesCS1A01G410400	chr1A:571679826-571680317	196.093	12.1006	Up	Up	1.21385	4.1653e-22	Calcium-binding site, putative	-	-	-	-
TraesCS6A01G163100	chr6A:158316864-158317844	1233.85	12.0784	Up	No change	1.38026	2.93769e-17	Nicotianamine synthase	PF03059: Nicotianamine synthase protein	IPR004298: Nicotianamine synthase; IPR029063: S-adenosyl-L-methionine-dependent methyltransferase	GO:0030410 MF: nicotianamine synthase activity;GO:0030418 BP: nicotianamine biosynthetic process	GO:0030410; GO:0030418
TraesCS6A01G163200	chr6A:158448453-158455016	207.72	12.0331	Up	No change	1.53668	5.09509e-14	Nicotianamine synthase	PF03059: Nicotianamine synthase protein	IPR004298: Nicotianamine synthase; IPR029063: S-adenosyl-L-methionine-dependent methyltransferase	GO:0030410 MF: nicotianamine synthase activity;GO:0030418 BP: nicotianamine biosynthetic process	GO:0030410; GO:0030418
TraesCS7A01G300900	chr7A:418674695-418674880	395.476	11.7768	Up	Up	1.20842	3.60487e-21	transmembrane protein	PF15054: Domain of unknown function (DUF4535)	IPR027854: Protein of unknown function DUF4535	-	-
TraesCS2D01G049200	chr2D:18168953-18169945	872.423	11.7282	Up	Down	1.47538	2.04163e-14	Nicotianamine synthase	PF03059: Nicotianamine synthase protein	IPR004298: Nicotianamine synthase; IPR029063: S-adenosyl-L-methionine-dependent methyltransferase	GO:0030410 MF: nicotianamine synthase activity;GO:0030418 BP: nicotianamine biosynthetic process	GO:0030410; GO:0030418
TraesCS5A01G500300	chr5A:666346878-666352513	153.538	11.7018	Up	No change	2.14213	2.38618e-07	Protein ZINC INDUCED FACILITATOR-LIKE 1	PF07690: Major Facilitator Superfamily	IPR011701: Major facilitator superfamily; IPR020846: Major facilitator superfamily domain	GO:0016021 CC: integral component of membrane;GO:0055085 BP: transmembrane transport	GO:0016021; GO:0055085
TraesCS1A01G043900	chr1A:24336691-24340658	436.969	11.6419	Up	No change	1.12632	1.07613e-23	Laccase	PF07732: Multicopper oxidase; PF00394: Multicopper oxidase; PF07731: Multicopper oxidase	IPR001117: Multicopper oxidase, type 1; IPR002355: Multicopper oxidase, copper-binding site; IPR008972: Cupredoxin; IPR011706: Multicopper oxidase, type 2; IPR011707: Multicopper oxidase, type 3; IPR017761: Laccase	GO:0005507 MF: copper ion binding;GO:0016491 MF: oxidoreductase activity;GO:0046274 BP: lignin catabolic process;GO:0048046 CC: apoplast;GO:0052716 MF: hydroquinone:oxygen oxidoreductase activity;GO:0055114 BP: oxidation-reduction process	GO:0005507; GO:0016491; GO:0046274; GO:0048046; GO:0052716; GO:0055114
TraesCS6D01G148200	chr6D:121225437-121227025	203.516	11.6407	Up	No change	1.79774	6.57221e-10	Nicotianamine synthase	PF03059: Nicotianamine synthase protein	IPR004298: Nicotianamine synthase; IPR029063: S-adenosyl-L-methionine-dependent methyltransferase	GO:0030410 MF: nicotianamine synthase activity;GO:0030418 BP: nicotianamine biosynthetic process	GO:0030410; GO:0030418
TraesCS5D01G490400	chr5D:525126045-525126578	140.529	11.5896	Up	Up	1.2194	3.51127e-20	Zinc finger protein	PF13912: C2H2-type zinc finger	IPR013087: Zinc finger C2H2-type	GO:0003676 MF: nucleic acid binding	GO:0003676
TraesCS3D01G517600	chr3D:600621726-600622110	114.259	11.5862	Up	No change	3.35304	0.0015015	Abscisic stress ripening	PF02496: ABA/WDS induced protein	IPR003496: ABA/WDS induced protein	GO:0006950 BP: response to stress	GO:0006950
TraesCS5D01G490300	chr5D:525118906-525119406	172.817	11.5564	Up	Up	1.21686	3.76437e-20	Zinc finger protein	PF13912: C2H2-type zinc finger	IPR013083: Zinc finger, RING/FYVE/PHD-type; IPR013087: Zinc finger C2H2-type	GO:0003676 MF: nucleic acid binding	GO:0003676
TraesCS5D01G358600	chr5D:438543700-438547382	215.403	11.536	Up	Down	1.2494	4.22006e-19	Serine/threonine-protein kinase	PF01453: D-mannose binding lectin; PF00954: S-locus glycoprotein domain; PF08276: PAN-like domain; PF07714: Protein tyrosine kinase	IPR000719: Protein kinase domain; IPR000858: S-locus glycoprotein domain; IPR001245: Serine-threonine/tyrosine-protein kinase, catalytic domain; IPR001480: Bulb-type lectin domain; IPR003609: PAN/Apple domain; IPR008271: Serine/threonine-protein kinase, active site; IPR011009: Protein kinase-like domain; IPR017441: Protein kinase, ATP binding site; IPR024171: S-receptor-like serine/threonine-prot…	GO:0004672 MF: protein kinase activity;GO:0004674 MF: protein serine/threonine kinase activity;GO:0005524 MF: ATP binding;GO:0006468 BP: protein phosphorylation;GO:0048544 BP: recognition of pollen	GO:0004672; GO:0004674; GO:0005524; GO:0006468; GO:0048544
TraesCS4A01G187500	chr4A:466638350-466644033	239.196	11.5066	Up	Down	1.76676	5.16604e-10	Protein ZINC INDUCED FACILITATOR-LIKE 1	PF07690: Major Facilitator Superfamily	IPR011701: Major facilitator superfamily; IPR020846: Major facilitator superfamily domain	GO:0016021 CC: integral component of membrane;GO:0055085 BP: transmembrane transport	GO:0016021; GO:0055085
TraesCS3A01G040700	chr3A:21292392-21292712	206.74	11.4795	Up	No change	1.20291	2.44647e-20	Wound-induced protease inhibitor	-	IPR000877: Proteinase inhibitor I12, Bowman-Birk	GO:0004867 MF: serine-type endopeptidase inhibitor activity;GO:0005576 CC: extracellular region	GO:0004867; GO:0005576
TraesCS7D01G484500	chr7D:594986790-594988770	657.913	11.4732	Up	Up	0.875473	1.48244e-37	Protein DETOXIFICATION	PF01554: MatE	IPR002528: Multi antimicrobial extrusion protein	GO:0006855 BP: drug transmembrane transport;GO:0015238 MF: drug transmembrane transporter activity;GO:0015297 MF: antiporter activity;GO:0016020 CC: membrane;GO:0055085 BP: transmembrane transport	GO:0006855; GO:0015238; GO:0015297; GO:0016020; GO:0055085
TraesCS1D01G089900	chr1D:75915179-75916731	639.401	11.4622	Up	Up	1.20548	3.38641e-20	Agmatine coumaroyltransferase-1	PF02458: Transferase family	IPR003480: Transferase	GO:0016747 MF: transferase activity, transferring acyl groups other than amino-acyl groups	GO:0016747
TraesCS1D01G289700	chr1D:387796872-387800792	900.061	11.3905	Up	No change	1.21086	8.63339e-20	Aminotransferase-related family protein	PF00155: Aminotransferase class I and II	IPR004839: Aminotransferase, class I/classII; IPR005958: Tyrosine/nicotianamine aminotransferase; IPR015421: Pyridoxal phosphate-dependent transferase, major region, subdomain 1; IPR015422: Pyridoxal phosphate-dependent transferase, subdomain 2; IPR015424: Pyridoxal phosphate-dependent transferase	GO:0003824 MF: catalytic activity;GO:0006520 BP: cellular amino acid metabolic process;GO:0008483 MF: transaminase activity;GO:0009058 BP: biosynthetic process;GO:0030170 MF: pyridoxal phosphate binding	GO:0003824; GO:0006520; GO:0008483; GO:0009058; GO:0030170
TraesCS4A01G422200	chr4A:692392989-692394370	97.6322	11.3661	Up	No change	1.22357	2.53624e-19	Serpin-like protein	PF00079: Serpin (serine protease inhibitor)	IPR023796: Serpin domain	-	-
TraesCS2D01G295900	chr2D:378059815-378062673	88.924	11.2234	Up	Up	1.21734	4.76768e-19	Aluminum-activated malate transporter	PF11744: Aluminium activated malate transporter	IPR020966: Aluminum-activated malate transporter	GO:0015743 BP: malate transport	GO:0015743
TraesCS5D01G491300	chr5D:525302605-525303006	128.563	11.2104	Up	Up	1.22066	6.58816e-19	Zinc finger protein	PF13912: C2H2-type zinc finger	IPR013087: Zinc finger C2H2-type	GO:0003676 MF: nucleic acid binding	GO:0003676
TraesCS6D01G273000	chr6D:381982839-381984879	2410.94	11.1794	Up	Up	0.523704	2.32144e-98	Cytochrome P450	PF00067: Cytochrome P450	IPR001128: Cytochrome P450; IPR002401: Cytochrome P450, E-class, group I; IPR017972: Cytochrome P450, conserved site	GO:0005506 MF: iron ion binding;GO:0016705 MF: oxidoreductase activity, acting on paired donors, with incorporation or reduction of molecular oxygen;GO:0020037 MF: heme binding;GO:0055114 BP: oxidation-reduction process	GO:0005506; GO:0016705; GO:0020037; GO:0055114
TraesCS1B01G107500	chr1B:119579013-119580478	264.294	11.1505	Up	Up	1.21929	9.31926e-19	Agmatine coumaroyltransferase-2	PF02458: Transferase family	IPR003480: Transferase	GO:0016747 MF: transferase activity, transferring acyl groups other than amino-acyl groups	GO:0016747
TraesCS3A01G509500	chr3A:730092027-730092461	156.123	11.0748	Up	No change	1.21158	9.68044e-19	Abscisic stress ripening	PF02496: ABA/WDS induced protein	IPR003496: ABA/WDS induced protein	GO:0006950 BP: response to stress	GO:0006950
TraesCS4A01G441700	chr4A:709997314-709998835	82.0295	11.0737	Up	No change	1.7983	4.65508e-09	Aspartic proteinase nepenthesin-1	PF14543: Xylanase inhibitor N-terminal; PF14541: Xylanase inhibitor C-terminal	IPR021109: Aspartic peptidase domain; IPR032799: Xylanase inhibitor, C-terminal; IPR032861: Xylanase inhibitor, N-terminal; IPR033121: Peptidase family A1 domain	-	-
TraesCS1D01G338500	chr1D:427627134-427630330	931.376	11.0346	Up	Up	0.66001	1.33906e-60	28 kDa heat-and acid-stable phosphoprotein, putative	PF10252: Casein kinase substrate phosphoprotein PP28	IPR019380: Casein kinase substrate, phosphoprotein PP28	-	-
TraesCS2B01G159100	chr2B:132574812-132575737	77.0866	11.0104	Up	No change	1.92462	5.86162e-08	GDSL esterase/lipase	-	-	-	-
TraesCS2D01G027500	chr2D:11423304-11426606	92.1826	11.0017	Up	Up	1.26469	4.56635e-17	Receptor protein kinase, putative	PF13855: Leucine rich repeat; PF00069: Protein kinase domain	IPR000719: Protein kinase domain; IPR001611: Leucine-rich repeat; IPR003591: Leucine-rich repeat, typical subtype; IPR008266: Tyrosine-protein kinase, active site; IPR011009: Protein kinase-like domain; IPR017441: Protein kinase, ATP binding site; IPR032675: Leucine-rich repeat domain, L domain-like	GO:0004672 MF: protein kinase activity;GO:0005515 MF: protein binding;GO:0005524 MF: ATP binding;GO:0006468 BP: protein phosphorylation	GO:0004672; GO:0005515; GO:0005524; GO:0006468
TraesCS7A01G467900	chr7A:664004650-664006217	85.239	10.9919	Up	Up	1.29667	2.94879e-16	Netrin receptor UNC5C	-	-	-	-
TraesCS3B01G118300	chr3B:85092290-85093885	521.822	10.9699	Up	Up	1.21473	2.57089e-18	Glycosyltransferase	PF00201: UDP-glucoronosyl and UDP-glucosyl transferase	IPR002213: UDP-glucuronosyl/UDP-glucosyltransferase	GO:0008152 BP: metabolic process;GO:0016758 MF: transferase activity, transferring hexosyl groups	GO:0008152; GO:0016758
TraesCS6D01G110600	chr6D:76064358-76065121	76.3667	10.9502	Up	Up	1.25154	2.97321e-17	Homeobox protein, putative	PF00046: Homeobox domain	IPR000047: Helix-turn-helix motif; IPR001356: Homeobox domain; IPR003106: Leucine zipper, homeobox-associated; IPR009057: Homeobox domain-like; IPR017970: Homeobox, conserved site	GO:0003677 MF: DNA binding;GO:0003700 MF: transcription factor activity, sequence-specific DNA binding;GO:0006355 BP: regulation of transcription, DNA-templated;GO:0043565 MF: sequence-specific DNA binding	GO:0003677; GO:0003700; GO:0006355; GO:0043565
TraesCS5D01G490200	chr5D:525085924-525086436	408.292	10.9491	Up	Up	1.04875	3.72743e-24	Zinc finger protein	PF13912: C2H2-type zinc finger	IPR013083: Zinc finger, RING/FYVE/PHD-type; IPR013087: Zinc finger C2H2-type	GO:0003676 MF: nucleic acid binding	GO:0003676
TraesCS3B01G538500	chr3B:778392323-778393448	138.692	10.8913	Up	No change	1.9688	1.64788e-07	Glutathione S-transferase	PF02798: Glutathione S-transferase, N-terminal domain; PF00043: Glutathione S-transferase, C-terminal domain	IPR004045: Glutathione S-transferase, N-terminal; IPR004046: Glutathione S-transferase, C-terminal; IPR010987: Glutathione S-transferase, C-terminal-like; IPR012336: Thioredoxin-like fold	GO:0005515 MF: protein binding	GO:0005515
TraesCS2A01G269600	chr2A:435641621-435642033	189.688	10.8886	Up	Up	1.24907	3.91031e-17	BHLH transcription factor	-	-	-	-
TraesCS7B01G346900	chr7B:603343180-603343900	75.513	10.8883	Up	Up	1.36854	1.93396e-14	ribonuclease H2 subunit B	-	-	-	-
TraesCS2B01G159000	chr2B:132574096-132577823	125.972	10.7584	Up	No change	1.2148	1.1881e-17	GDSL esterase/lipase	-	-	-	-
TraesCS3A01G509200	chr3A:730011752-730012186	465.042	10.7524	Up	Up	0.793138	3.99261e-40	Abscisic stress ripening	PF02496: ABA/WDS induced protein	IPR003496: ABA/WDS induced protein	GO:0006950 BP: response to stress	GO:0006950
TraesCS4A01G411200	chr4A:683800842-683801246	67.7077	10.744	Up	Up	1.33811	1.09695e-14	VQ motif family protein, expressed	PF05678: VQ motif	IPR008889: VQ	-	-
TraesCS4A01G229900	chr4A:539147640-539153101	418.577	10.7409	Up	Up	1.23652	5.08525e-17	NADP-dependent alkenal double bond reductase	PF16884: N-terminal domain of oxidoreductase; PF00107: Zinc-binding dehydrogenase	IPR011032: GroES-like; IPR013149: Alcohol dehydrogenase, C-terminal; IPR016040: NAD(P)-binding domain; IPR020843: Polyketide synthase, enoylreductase domain	GO:0016491 MF: oxidoreductase activity;GO:0055114 BP: oxidation-reduction process	GO:0016491; GO:0055114
TraesCS3D01G094400	chr3D:48015814-48016320	361.921	10.7313	Up	Up	0.91742	4.26266e-30	Initiator tRNA phosphoribosyl transferase family protein isoform 4	-	-	-	-
TraesCS4A01G455000	chr4A:718866179-718867005	266.651	10.7126	Up	Up	1.06689	2.05286e-22	Glutathione S-transferase	PF13417: Glutathione S-transferase, N-terminal domain; PF13410: Glutathione S-transferase, C-terminal domain	IPR004045: Glutathione S-transferase, N-terminal; IPR010987: Glutathione S-transferase, C-terminal-like; IPR012336: Thioredoxin-like fold	GO:0005515 MF: protein binding	GO:0005515
TraesCS3A01G488200	chr3A:716097386-716098202	108.63	10.6855	Up	Up	1.29598	1.963e-15	Glutathione S-transferase	PF02798: Glutathione S-transferase, N-terminal domain; PF00043: Glutathione S-transferase, C-terminal domain	IPR004045: Glutathione S-transferase, N-terminal; IPR004046: Glutathione S-transferase, C-terminal; IPR010987: Glutathione S-transferase, C-terminal-like; IPR012336: Thioredoxin-like fold	GO:0005515 MF: protein binding	GO:0005515
TraesCS4A01G431600	chr4A:702326272-702327804	69.5681	10.6694	Up	Up	1.24737	1.5639e-16	Tryptophan decarboxylase	PF00282: Pyridoxal-dependent decarboxylase conserved domain	IPR002129: Pyridoxal phosphate-dependent decarboxylase; IPR010977: Aromatic-L-amino-acid decarboxylase; IPR015421: Pyridoxal phosphate-dependent transferase, major region, subdomain 1; IPR015422: Pyridoxal phosphate-dependent transferase, subdomain 2; IPR015424: Pyridoxal phosphate-dependent transferase; IPR021115: Pyridoxal-phosphate binding site	GO:0003824 MF: catalytic activity;GO:0006520 BP: cellular amino acid metabolic process;GO:0016831 MF: carboxy-lyase activity;GO:0019752 BP: carboxylic acid metabolic process;GO:0030170 MF: pyridoxal phosphate binding	GO:0003824; GO:0006520; GO:0016831; GO:0019752; GO:0030170
TraesCS2D01G537100	chr2D:619144980-619148791	61.4545	10.668	Up	No change	1.86035	5.43152e-08	Serine/threonine-protein kinase	PF01453: D-mannose binding lectin; PF00954: S-locus glycoprotein domain; PF08276: PAN-like domain; PF07714: Protein tyrosine kinase	IPR000719: Protein kinase domain; IPR000858: S-locus glycoprotein domain; IPR001245: Serine-threonine/tyrosine-protein kinase, catalytic domain; IPR001480: Bulb-type lectin domain; IPR003609: PAN/Apple domain; IPR008271: Serine/threonine-protein kinase, active site; IPR011009: Protein kinase-like domain; IPR017441: Protein kinase, ATP binding site; IPR024171: S-receptor-like serine/threonine-prot…	GO:0004672 MF: protein kinase activity;GO:0004674 MF: protein serine/threonine kinase activity;GO:0005524 MF: ATP binding;GO:0006468 BP: protein phosphorylation;GO:0048544 BP: recognition of pollen	GO:0004672; GO:0004674; GO:0005524; GO:0006468; GO:0048544
TraesCS1D01G089600	chr1D:75766215-75767657	80.7471	10.6663	Up	Up	1.23376	7.21817e-17	Agmatine coumaroyltransferase-1	PF02458: Transferase family	IPR003480: Transferase	GO:0016747 MF: transferase activity, transferring acyl groups other than amino-acyl groups	GO:0016747
TraesCS6B01G186000	chr6B:212158654-212159706	74.1764	10.6587	Up	No change	1.38834	1.62736e-13	Chemotaxis response regulator protein-glutamate methylesterase 1	-	-	-	-
TraesCS3D01G094300	chr3D:48012893-48013396	1091.48	10.6545	Up	Up	0.626497	1.11149e-62	Calcium-binding site, putative	-	-	-	-
TraesCS3A01G501400	chr3A:725470544-725470927	91.2855	10.6492	Up	Up	1.82241	2.93525e-08	PHD finger family protein	PF00257: Dehydrin	IPR000167: Dehydrin	GO:0006950 BP: response to stress;GO:0009415 BP: response to water	GO:0006950; GO:0009415
TraesCS4B01G086100	chr4B:86091981-86094494	1997.89	10.6361	Up	Up	1.04362	4.63089e-23	NADP-dependent alkenal double bond reductase	PF16884: N-terminal domain of oxidoreductase; PF00107: Zinc-binding dehydrogenase	IPR011032: GroES-like; IPR013149: Alcohol dehydrogenase, C-terminal; IPR016040: NAD(P)-binding domain; IPR020843: Polyketide synthase, enoylreductase domain	GO:0016491 MF: oxidoreductase activity;GO:0055114 BP: oxidation-reduction process	GO:0016491; GO:0055114
TraesCS5D01G327600	chr5D:420372873-420373046	116.452	10.633	Up	Up	1.24366	1.61554e-16	Ribosomal RNA small subunit methyltransferase A	-	-	-	-
TraesCS6A01G225400	chr6A:423533078-423535555	58.9944	10.6147	Up	Up	1.80488	2.37143e-08	Receptor-like protein kinase	PF13947: Wall-associated receptor kinase galacturonan-binding; PF07645: Calcium-binding EGF domain; PF07714: Protein tyrosine kinase	IPR000152: EGF-type aspartate/asparagine hydroxylation site; IPR000719: Protein kinase domain; IPR000742: EGF-like domain; IPR001245: Serine-threonine/tyrosine-protein kinase, catalytic domain; IPR001881: EGF-like calcium-binding domain; IPR008271: Serine/threonine-protein kinase, active site; IPR009030: Growth factor receptor cysteine-rich domain; IPR011009: Protein kinase-like domain; IPR017441…	GO:0004672 MF: protein kinase activity;GO:0005509 MF: calcium ion binding;GO:0005515 MF: protein binding;GO:0005524 MF: ATP binding;GO:0006468 BP: protein phosphorylation;GO:0030247 MF: polysaccharide binding	GO:0004672; GO:0005509; GO:0005515; GO:0005524; GO:0006468; GO:0030247
TraesCS7A01G554800	chr7A:727001727-727002950	57.7566	10.603	Up	No change	1.31929	1.03255e-14	SPX domain-containing protein	PF03105: SPX domain	IPR004331: SPX domain	-	-
TraesCS7D01G339700	chr7D:433892407-433893335	111.858	10.5984	Up	No change	1.25456	3.74589e-16	Neurogenic locus notch-like protein	-	-	-	-
TraesCS3D01G518000	chr3D:600655220-600655626	623.025	10.559	Up	No change	1.21322	4.41089e-17	Abscisic stress ripening	PF02496: ABA/WDS induced protein	IPR003496: ABA/WDS induced protein	GO:0006950 BP: response to stress	GO:0006950
TraesCS3D01G514400	chr3D:598060797-598062191	239.685	10.5444	Up	Up	1.23454	1.73187e-16	Progesterone 5-beta-reductase	PF01370: NAD dependent epimerase/dehydratase family	IPR001509: NAD-dependent epimerase/dehydratase; IPR016040: NAD(P)-binding domain	GO:0003824 MF: catalytic activity;GO:0050662 MF: coenzyme binding	GO:0003824; GO:0050662
TraesCS4B01G106100	chr4B:115549689-115550123	203.949	10.5443	Up	Up	1.10392	2.25538e-20	Fusarium resistance orphan protein	-	-	-	-
TraesCS3D01G518100	chr3D:600665541-600665933	200.13	10.5439	Up	No change	1.12435	1.12707e-19	Abscisic stress ripening	PF02496: ABA/WDS induced protein	IPR003496: ABA/WDS induced protein	GO:0006950 BP: response to stress	GO:0006950
TraesCS2A01G049900	chr2A:19163160-19164152	875.964	10.5349	Up	No change	1.44183	2.45676e-12	Nicotianamine synthase	PF03059: Nicotianamine synthase protein	IPR004298: Nicotianamine synthase; IPR029063: S-adenosyl-L-methionine-dependent methyltransferase	GO:0030410 MF: nicotianamine synthase activity;GO:0030418 BP: nicotianamine biosynthetic process	GO:0030410; GO:0030418
TraesCS2A01G534600	chr2A:750148150-750149895	340.716	10.5101	Up	Up	1.2123	5.86658e-17	Cytochrome P450	PF00067: Cytochrome P450	IPR001128: Cytochrome P450; IPR002401: Cytochrome P450, E-class, group I; IPR017972: Cytochrome P450, conserved site	GO:0005506 MF: iron ion binding;GO:0016705 MF: oxidoreductase activity, acting on paired donors, with incorporation or reduction of molecular oxygen;GO:0020037 MF: heme binding;GO:0055114 BP: oxidation-reduction process	GO:0005506; GO:0016705; GO:0020037; GO:0055114
TraesCS6A01G001900	chr6A:860740-867161	53.8347	10.4868	Up	No change	2.3708	3.59805e-05	Protein kinase, putative	PF12819: Carbohydrate-binding protein of the ER; PF12799: Leucine Rich repeats (2 copies); PF07714: Protein tyrosine kinase	IPR000719: Protein kinase domain; IPR001245: Serine-threonine/tyrosine-protein kinase, catalytic domain; IPR001611: Leucine-rich repeat; IPR008271: Serine/threonine-protein kinase, active site; IPR011009: Protein kinase-like domain; IPR017441: Protein kinase, ATP binding site; IPR024788: Malectin-like carbohydrate-binding domain; IPR025875: Leucine rich repeat 4; IPR032675: Leucine-rich repeat do…	GO:0004672 MF: protein kinase activity;GO:0005515 MF: protein binding;GO:0005524 MF: ATP binding;GO:0006468 BP: protein phosphorylation	GO:0004672; GO:0005515; GO:0005524; GO:0006468
TraesCS5A01G552000	chr5A:705348536-705349537	397.165	10.4647	Up	No change	1.78181	2.48049e-08	Nicotianamine synthase	PF03059: Nicotianamine synthase protein	IPR004298: Nicotianamine synthase; IPR029063: S-adenosyl-L-methionine-dependent methyltransferase	GO:0030410 MF: nicotianamine synthase activity;GO:0030418 BP: nicotianamine biosynthetic process	GO:0030410; GO:0030418
TraesCS7B01G463700	chr7B:720536670-720538135	52.2556	10.4627	Up	No change	2.7963	0.000547594	Receptor-like kinase	PF07714: Protein tyrosine kinase	IPR000719: Protein kinase domain; IPR001245: Serine-threonine/tyrosine-protein kinase, catalytic domain; IPR008271: Serine/threonine-protein kinase, active site; IPR011009: Protein kinase-like domain; IPR017441: Protein kinase, ATP binding site	GO:0004672 MF: protein kinase activity;GO:0005524 MF: ATP binding;GO:0006468 BP: protein phosphorylation	GO:0004672; GO:0005524; GO:0006468
TraesCS5D01G478500	chr5D:517270633-517271232	101.414	10.4496	Up	Up	1.21885	1.32446e-16	Galactosylgalactosylxylosylprotein 3-beta-glucuronosyltransferase 2	-	-	-	-
TraesCS6D01G148000	chr6D:121064488-121065477	455.54	10.4403	Up	No change	1.32339	3.25581e-14	Nicotianamine synthase	PF03059: Nicotianamine synthase protein	IPR004298: Nicotianamine synthase; IPR029063: S-adenosyl-L-methionine-dependent methyltransferase	GO:0030410 MF: nicotianamine synthase activity;GO:0030418 BP: nicotianamine biosynthetic process	GO:0030410; GO:0030418
TraesCS2A01G546400	chr2A:755174828-755177119	123.232	10.4322	Up	Up	1.29167	7.5569e-15	Cytochrome P450 family protein, expressed	PF00067: Cytochrome P450	IPR001128: Cytochrome P450; IPR002401: Cytochrome P450, E-class, group I; IPR017972: Cytochrome P450, conserved site	GO:0005506 MF: iron ion binding;GO:0016705 MF: oxidoreductase activity, acting on paired donors, with incorporation or reduction of molecular oxygen;GO:0020037 MF: heme binding;GO:0055114 BP: oxidation-reduction process	GO:0005506; GO:0016705; GO:0020037; GO:0055114
TraesCS1A01G017300	chr1A:9156359-9157141	608.153	10.4092	Up	Up	0.662876	1.47716e-53	Glutathione S-transferase	PF13417: Glutathione S-transferase, N-terminal domain; PF00043: Glutathione S-transferase, C-terminal domain	IPR004045: Glutathione S-transferase, N-terminal; IPR004046: Glutathione S-transferase, C-terminal; IPR010987: Glutathione S-transferase, C-terminal-like; IPR012336: Thioredoxin-like fold	GO:0005515 MF: protein binding	GO:0005515
TraesCS2B01G004900	chr2B:2639641-2643293	62.3193	10.4065	Up	Up	1.32251	3.80529e-14	Kinase	PF08263: Leucine rich repeat N-terminal domain; PF12799: Leucine Rich repeats (2 copies); PF00069: Protein kinase domain	IPR000719: Protein kinase domain; IPR008271: Serine/threonine-protein kinase, active site; IPR011009: Protein kinase-like domain; IPR013210: Leucine-rich repeat-containing N-terminal, plant-type; IPR017441: Protein kinase, ATP binding site; IPR025875: Leucine rich repeat 4; IPR032675: Leucine-rich repeat domain, L domain-like	GO:0004672 MF: protein kinase activity;GO:0005524 MF: ATP binding;GO:0006468 BP: protein phosphorylation	GO:0004672; GO:0005524; GO:0006468
TraesCS4B01G312200	chr4B:601930907-601931218	212.649	10.3944	Up	Up	1.14825	2.12366e-18	-	-	-	-	-
TraesCS3B01G565300	chr3B:798199908-798201362	49.7012	10.3835	Up	No change	1.28878	8.81591e-15	F-box family protein	PF00646: F-box domain	IPR001810: F-box domain	GO:0005515 MF: protein binding	GO:0005515
TraesCS6A01G120600	chr6A:92054391-92055152	191.05	10.3793	Up	Up	1.11407	1.978e-19	Homeobox protein, putative	PF00046: Homeobox domain	IPR000047: Helix-turn-helix motif; IPR001356: Homeobox domain; IPR003106: Leucine zipper, homeobox-associated; IPR009057: Homeobox domain-like; IPR017970: Homeobox, conserved site	GO:0003677 MF: DNA binding;GO:0003700 MF: transcription factor activity, sequence-specific DNA binding;GO:0006355 BP: regulation of transcription, DNA-templated;GO:0043565 MF: sequence-specific DNA binding	GO:0003677; GO:0003700; GO:0006355; GO:0043565
TraesCS7A01G554000	chr7A:726658283-726659495	49.3282	10.3768	Up	No change	1.24941	1.2052e-15	SPX domain-containing protein	-	IPR004331: SPX domain	-	-
TraesCS3A01G513200	chr3A:732492774-732496279	99.709	10.3691	Up	Up	1.24356	9.23055e-16	Protein FAR1-RELATED SEQUENCE 5	PF03101: FAR1 DNA-binding domain; PF10551: MULE transposase domain	IPR004330: FAR1 DNA binding domain; IPR007527: Zinc finger, SWIM-type; IPR018289: MULE transposase domain	GO:0008270 MF: zinc ion binding	GO:0008270
TraesCS2A01G516800	chr2A:740141505-740143037	109.289	10.3644	Up	Up	1.2338	5.5451e-16	Tryptophan decarboxylase	PF00282: Pyridoxal-dependent decarboxylase conserved domain	IPR002129: Pyridoxal phosphate-dependent decarboxylase; IPR010977: Aromatic-L-amino-acid decarboxylase; IPR015421: Pyridoxal phosphate-dependent transferase, major region, subdomain 1; IPR015422: Pyridoxal phosphate-dependent transferase, subdomain 2; IPR015424: Pyridoxal phosphate-dependent transferase; IPR021115: Pyridoxal-phosphate binding site	GO:0003824 MF: catalytic activity;GO:0006520 BP: cellular amino acid metabolic process;GO:0016831 MF: carboxy-lyase activity;GO:0019752 BP: carboxylic acid metabolic process;GO:0030170 MF: pyridoxal phosphate binding	GO:0003824; GO:0006520; GO:0016831; GO:0019752; GO:0030170
TraesCS3A01G437600	chr3A:681328809-681329516	1079.58	10.3534	Up	Up	1.21659	2.23758e-16	Glutathione S-transferase	PF13417: Glutathione S-transferase, N-terminal domain; PF13410: Glutathione S-transferase, C-terminal domain	IPR004045: Glutathione S-transferase, N-terminal; IPR010987: Glutathione S-transferase, C-terminal-like; IPR012336: Thioredoxin-like fold	GO:0005515 MF: protein binding	GO:0005515
TraesCS5B01G181900	chr5B:331320606-331321868	183.216	10.3318	Up	Up	1.19764	8.44574e-17	F-box family protein	-	IPR001810: F-box domain	GO:0005515 MF: protein binding	GO:0005515
TraesCS4A01G034600	chr4A:26547100-26547611	51.618	10.307	Up	Up	1.28302	1.06167e-14	RING/U-box superfamily protein, putative	PF13639: Ring finger domain	IPR001841: Zinc finger, RING-type; IPR013083: Zinc finger, RING/FYVE/PHD-type	GO:0005515 MF: protein binding;GO:0008270 MF: zinc ion binding	GO:0005515; GO:0008270
TraesCS5B01G499000	chr5B:665741302-665749702	985.708	10.256	Up	No change	0.663925	7.3307e-52	DNA-directed RNA polymerase subunit	PF04997: RNA polymerase Rpb1, domain 1; PF00623: RNA polymerase Rpb1, domain 2; PF04983: RNA polymerase Rpb1, domain 3; PF05000: RNA polymerase Rpb1, domain 4; PF04998: RNA polymerase Rpb1, domain 5; PF04992: RNA polymerase Rpb1, domain 6; PF04990: RNA polymerase Rpb1, domain 7	IPR000684: RNA polymerase II, heptapeptide repeat, eukaryotic; IPR000722: RNA polymerase, alpha subunit; IPR006592: RNA polymerase, N-terminal; IPR007066: RNA polymerase Rpb1, domain 3; IPR007073: RNA polymerase Rpb1, domain 7; IPR007075: RNA polymerase Rpb1, domain 6; IPR007080: RNA polymerase Rpb1, domain 1; IPR007081: RNA polymerase Rpb1, domain 5; IPR007083: RNA polymerase Rpb1, domain 4	GO:0003677 MF: DNA binding;GO:0003899 MF: DNA-directed 5'-3' RNA polymerase activity;GO:0005665 CC: DNA-directed RNA polymerase II, core complex;GO:0006351 BP: transcription, DNA-templated;GO:0006366 BP: transcription from RNA polymerase II promoter	GO:0003677; GO:0003899; GO:0005665; GO:0006351; GO:0006366
TraesCS5A01G338900	chr5A:546554457-546560640	669.764	10.2166	Up	Up	1.04554	2.82562e-21	Pimeloyl-[acyl-carrier protein] methyl ester esterase	PF00561: alpha/beta hydrolase fold	IPR000073: Alpha/beta hydrolase fold-1; IPR029058: Alpha/Beta hydrolase fold	-	-
TraesCSU01G215000	chrUn:318560620-318562549	155.706	10.1606	Up	No change	1.09547	2.88531e-19	GDSL esterase/lipase	PF00657: GDSL-like Lipase/Acylhydrolase	IPR001087: GDSL lipase/esterase; IPR013830: SGNH hydrolase-type esterase domain	GO:0016788 MF: hydrolase activity, acting on ester bonds	GO:0016788
TraesCS7D01G355800	chr7D:459471096-459473496	41.667	10.1381	Up	No change	4.24769	0.0333553	Receptor-kinase, putative	PF12799: Leucine Rich repeats (2 copies); PF00069: Protein kinase domain	IPR000719: Protein kinase domain; IPR003591: Leucine-rich repeat, typical subtype; IPR008271: Serine/threonine-protein kinase, active site; IPR011009: Protein kinase-like domain; IPR017441: Protein kinase, ATP binding site; IPR025875: Leucine rich repeat 4; IPR032675: Leucine-rich repeat domain, L domain-like	GO:0004672 MF: protein kinase activity;GO:0005524 MF: ATP binding;GO:0006468 BP: protein phosphorylation	GO:0004672; GO:0005524; GO:0006468
TraesCS2B01G097400	chr2B:57664594-57670132	49.4986	10.1324	Up	No change	1.31331	1.22357e-13	Yellow stripe-like transporter 12	PF03169: OPT oligopeptide transporter protein	IPR004813: Oligopeptide transporter, OPT superfamily	GO:0055085 BP: transmembrane transport	GO:0055085
TraesCS3A01G100900	chr3A:65466485-65468415	213.505	10.1292	Up	Up	1.13814	8.12718e-18	Glycosyltransferase	PF00201: UDP-glucoronosyl and UDP-glucosyl transferase	IPR002213: UDP-glucuronosyl/UDP-glucosyltransferase	GO:0008152 BP: metabolic process;GO:0016758 MF: transferase activity, transferring hexosyl groups	GO:0008152; GO:0016758
TraesCS5B01G464200	chr5B:639120546-639122007	236.82	10.1101	Up	Up	1.20367	5.58885e-16	Nuclear egress protein 2	PF07762: Protein of unknown function (DUF1618)	IPR011676: Domain of unknown function DUF1618	-	-
TraesCS7B01G166100	chr7B:228917766-228920629	80.3687	10.1075	Up	No change	1.39413	3.67573e-12	Transcription factor	PF00170: bZIP transcription factor	IPR004827: Basic-leucine zipper domain	GO:0003700 MF: transcription factor activity, sequence-specific DNA binding;GO:0006355 BP: regulation of transcription, DNA-templated;GO:0043565 MF: sequence-specific DNA binding	GO:0003700; GO:0006355; GO:0043565
TraesCS5D01G499000	chr5D:528714142-528722413	2070.91	10.1016	Up	Up	0.408196	5.47275e-132	DNA-directed RNA polymerase subunit	PF04997: RNA polymerase Rpb1, domain 1; PF00623: RNA polymerase Rpb1, domain 2; PF04983: RNA polymerase Rpb1, domain 3; PF05000: RNA polymerase Rpb1, domain 4; PF04998: RNA polymerase Rpb1, domain 5; PF04992: RNA polymerase Rpb1, domain 6; PF04990: RNA polymerase Rpb1, domain 7	IPR000684: RNA polymerase II, heptapeptide repeat, eukaryotic; IPR000722: RNA polymerase, alpha subunit; IPR006592: RNA polymerase, N-terminal; IPR007066: RNA polymerase Rpb1, domain 3; IPR007073: RNA polymerase Rpb1, domain 7; IPR007075: RNA polymerase Rpb1, domain 6; IPR007080: RNA polymerase Rpb1, domain 1; IPR007081: RNA polymerase Rpb1, domain 5; IPR007083: RNA polymerase Rpb1, domain 4	GO:0003677 MF: DNA binding;GO:0003899 MF: DNA-directed 5'-3' RNA polymerase activity;GO:0005665 CC: DNA-directed RNA polymerase II, core complex;GO:0006351 BP: transcription, DNA-templated;GO:0006366 BP: transcription from RNA polymerase II promoter	GO:0003677; GO:0003899; GO:0005665; GO:0006351; GO:0006366
TraesCS2B01G203000	chr2B:182861726-182862642	42.8565	10.1013	Up	Up	1.25644	1.01051e-14	Disease resistance protein RGA2	PF08224: Domain of unknown function (DUF1719)	IPR013181: Protein of unknown function DUF1719	-	-
TraesCS2B01G060800	chr2B:29119026-29120018	814.945	10.0967	Up	No change	1.12694	4.81251e-18	Nicotianamine synthase	PF03059: Nicotianamine synthase protein	IPR004298: Nicotianamine synthase; IPR029063: S-adenosyl-L-methionine-dependent methyltransferase	GO:0030410 MF: nicotianamine synthase activity;GO:0030418 BP: nicotianamine biosynthetic process	GO:0030410; GO:0030418
TraesCS3A01G510700	chr3A:730463302-730463736	293.338	10.0899	Up	Up	0.775683	5.18813e-37	Abscisic stress ripening	PF02496: ABA/WDS induced protein	IPR003496: ABA/WDS induced protein	GO:0006950 BP: response to stress	GO:0006950
TraesCS2D01G596500	chr2D:649391608-649392464	78.4102	10.0818	Up	No change	2.38544	8.26739e-05	Transposon protein, putative, Pong sub-class, expressed	PF14303: No apical meristem-associated C-terminal domain	IPR029466: No apical meristem-associated, C-terminal domain	-	-
TraesCS6A01G093000	chr6A:60972181-60973173	733.464	10.072	Up	No change	1.34378	6.27628e-13	Nicotianamine synthase	PF03059: Nicotianamine synthase protein	IPR004298: Nicotianamine synthase; IPR029063: S-adenosyl-L-methionine-dependent methyltransferase	GO:0030410 MF: nicotianamine synthase activity;GO:0030418 BP: nicotianamine biosynthetic process	GO:0030410; GO:0030418
TraesCS6B01G149000	chr6B:149773307-149774051	77.0722	10.0602	Up	No change	1.23159	3.64527e-15	Homeobox protein, putative	PF00046: Homeobox domain	IPR000047: Helix-turn-helix motif; IPR001356: Homeobox domain; IPR003106: Leucine zipper, homeobox-associated; IPR009057: Homeobox domain-like; IPR017970: Homeobox, conserved site	GO:0003677 MF: DNA binding;GO:0003700 MF: transcription factor activity, sequence-specific DNA binding;GO:0006355 BP: regulation of transcription, DNA-templated;GO:0043565 MF: sequence-specific DNA binding	GO:0003677; GO:0003700; GO:0006355; GO:0043565
TraesCS7A01G554100	chr7A:726670199-726675777	39.4773	10.0582	Up	No change	1.27805	3.77106e-14	SPX domain-containing protein	PF03105: SPX domain	IPR004331: SPX domain	-	-
TraesCS7A01G151600	chr7A:105401865-105402778	534.448	10.0385	Up	Up	1.19683	6.15257e-16	Non-specific serine/threonine protein kinase	PF05678: VQ motif	IPR008889: VQ	-	-
TraesCS7A01G031700	chr7A:13177301-13179329	330.858	10.0189	Up	Up	0.797788	1.47285e-34	Asparagine--tRNA ligase	PF00152: tRNA synthetases class II (D, K and N)	IPR002312: Aspartyl/Asparaginyl-tRNA synthetase, class IIb; IPR004364: Aminoacyl-tRNA synthetase, class II (D/K/N); IPR004522: Asparagine-tRNA ligase; IPR006195: Aminoacyl-tRNA synthetase, class II; IPR012340: Nucleic acid-binding, OB-fold	GO:0000166 MF: nucleotide binding;GO:0004812 MF: aminoacyl-tRNA ligase activity;GO:0004816 MF: asparagine-tRNA ligase activity;GO:0005524 MF: ATP binding;GO:0005737 CC: cytoplasm;GO:0006418 BP: tRNA aminoacylation for protein translation;GO:0006421 BP: asparaginyl-tRNA aminoacylation	GO:0000166; GO:0004812; GO:0004816; GO:0005524; GO:0005737; GO:0006418; GO:0006421
TraesCS7D01G153400	chr7D:101670415-101671233	266.46	10.0159	Up	Up	1.19548	6.64757e-16	VQ motif-containing protein, putative	PF05678: VQ motif	IPR008889: VQ	-	-
TraesCS4B01G098100	chr4B:103011168-103013196	61.4048	10.003	Up	Up	1.35923	1.68555e-12	Aspartic proteinase Asp1	PF14543: Xylanase inhibitor N-terminal; PF14541: Xylanase inhibitor C-terminal	IPR001969: Aspartic peptidase, active site; IPR021109: Aspartic peptidase domain; IPR032799: Xylanase inhibitor, C-terminal; IPR032861: Xylanase inhibitor, N-terminal; IPR033121: Peptidase family A1 domain	GO:0004190 MF: aspartic-type endopeptidase activity;GO:0006508 BP: proteolysis	GO:0004190; GO:0006508
TraesCS7B01G475400	chr7B:731348128-731354288	38.1449	9.98385	Up	No change	1.23752	8.10081e-15	Boron transporter	PF00955: HCO3- transporter family	IPR011531: Bicarbonate transporter, C-terminal	GO:0006820 BP: anion transport;GO:0016021 CC: integral component of membrane	GO:0006820; GO:0016021
TraesCS4B01G056000	chr4B:45192860-45194759	508.022	9.97704	Up	Up	0.639356	6.6322e-53	Maf-like protein, expressed	PF02545: Maf-like protein	IPR003697: Maf-like protein; IPR029001: Inosine triphosphate pyrophosphatase-like	GO:0047429 MF: nucleoside-triphosphate diphosphatase activity	GO:0047429
TraesCS6D01G370800	chr6D:456540534-456541526	759.38	9.97385	Up	Down	1.09071	9.37567e-19	Nicotianamine synthase	PF03059: Nicotianamine synthase protein	IPR004298: Nicotianamine synthase; IPR029063: S-adenosyl-L-methionine-dependent methyltransferase	GO:0030410 MF: nicotianamine synthase activity;GO:0030418 BP: nicotianamine biosynthetic process	GO:0030410; GO:0030418
TraesCS2B01G023500	chr2B:10991458-10992969	576.219	9.96893	Up	Up	1.45565	5.78102e-11	Reductase 1	PF00248: Aldo/keto reductase family	IPR018170: Aldo/keto reductase, conserved site; IPR020471: Aldo/keto reductase; IPR023210: NADP-dependent oxidoreductase domain	GO:0016491 MF: oxidoreductase activity;GO:0055114 BP: oxidation-reduction process	GO:0016491; GO:0055114
TraesCS5B01G489800	chr5B:659462674-659475705	463.079	9.93561	Up	Up	0.739937	2.19087e-39	Zinc finger protein	PF13912: C2H2-type zinc finger	IPR013083: Zinc finger, RING/FYVE/PHD-type; IPR013087: Zinc finger C2H2-type	GO:0003676 MF: nucleic acid binding	GO:0003676
TraesCS1B01G193500	chr1B:348488425-348489233	36.2482	9.92789	Up	No change	2.9522	0.00204961	general regulatory factor 10	-	-	-	-
TraesCSU01G240200	chrUn:358203209-358203643	129.234	9.91313	Up	No change	1.10039	3.12144e-18	Abscisic stress ripening	PF02496: ABA/WDS induced protein	IPR003496: ABA/WDS induced protein	GO:0006950 BP: response to stress	GO:0006950
TraesCS6D01G148600	chr6D:121579471-121580460	541.311	9.90638	Up	No change	1.13307	3.14074e-17	Nicotianamine synthase	PF03059: Nicotianamine synthase protein	IPR004298: Nicotianamine synthase; IPR029063: S-adenosyl-L-methionine-dependent methyltransferase	GO:0030410 MF: nicotianamine synthase activity;GO:0030418 BP: nicotianamine biosynthetic process	GO:0030410; GO:0030418
TraesCS3A01G509400	chr3A:730085763-730086163	35.4496	9.90496	Up	No change	4.24779	0.0380546	Abscisic stress ripening	PF02496: ABA/WDS induced protein	IPR003496: ABA/WDS induced protein	GO:0006950 BP: response to stress	GO:0006950
TraesCS4D01G007200	chr4D:3609158-3612979	972.517	9.89718	Up	No change	0.951858	5.72878e-24	formate dehydrogenase	PF00389: D-isomer specific 2-hydroxyacid dehydrogenase, catalytic domain; PF02826: D-isomer specific 2-hydroxyacid dehydrogenase, NAD binding domain	IPR006139: D-isomer specific 2-hydroxyacid dehydrogenase, catalytic domain; IPR006140: D-isomer specific 2-hydroxyacid dehydrogenase, NAD-binding domain; IPR016040: NAD(P)-binding domain; IPR029752: D-isomer specific 2-hydroxyacid dehydrogenase, NAD-binding domain conserved site 1; IPR029753: D-isomer specific 2-hydroxyacid dehydrogenase, NAD-binding domain conserved site; IPR033689: NAD-dependen…	GO:0008152 BP: metabolic process;GO:0008863 MF: formate dehydrogenase (NAD+) activity;GO:0016616 MF: oxidoreductase activity, acting on the CH-OH group of donors, NAD or NADP as acceptor;GO:0051287 MF: NAD binding;GO:0055114 BP: oxidation-reduction process	GO:0008152; GO:0008863; GO:0016616; GO:0051287; GO:0055114
TraesCS3D01G517700	chr3D:600624824-600625221	590.762	9.88797	Up	No change	1.31078	4.4018e-13	Abscisic stress ripening	PF02496: ABA/WDS induced protein	IPR003496: ABA/WDS induced protein	GO:0006950 BP: response to stress	GO:0006950
TraesCS3B01G383400	chr3B:603451820-603453503	53.019	9.88034	Up	Up	1.27956	1.16552e-13	Ammonium transporter	PF00909: Ammonium Transporter Family	IPR001905: Ammonium transporter; IPR002229: Blood group Rhesus C/E/D polypeptide; IPR018047: Ammonium transporter, conserved site; IPR024041: Ammonium transporter AmtB-like domain	GO:0008519 MF: ammonium transmembrane transporter activity;GO:0015696 BP: ammonium transport;GO:0016020 CC: membrane;GO:0072488 BP: ammonium transmembrane transport	GO:0008519; GO:0015696; GO:0016020; GO:0072488
TraesCS3D01G373600	chr3D:487222723-487224822	36.6071	9.86442	Up	Up	1.3171	6.54282e-13	Magnesium transporter MRS2-like protein	-	-	-	-
TraesCS3A01G509700	chr3A:730152160-730152564	427.971	9.82562	Up	No change	1.25169	4.39107e-14	Abscisic stress ripening	PF02496: ABA/WDS induced protein	IPR003496: ABA/WDS induced protein	GO:0006950 BP: response to stress	GO:0006950
TraesCS7B01G024300	chr7B:23324858-23325559	33.4535	9.82136	Up	No change	4.24783	0.0398654	transmembrane protein, putative (DUF679)	PF05078: Protein of unknown function (DUF679)	IPR007770: Protein of unknown function DUF679	-	-
TraesCS6B01G102500	chr6B:80234181-80235941	37.6017	9.81978	Up	Up	1.24511	3.31792e-14	F-box family protein	PF00646: F-box domain	IPR001810: F-box domain	GO:0005515 MF: protein binding	GO:0005515
TraesCS3A01G501300	chr3A:725463977-725465608	120.086	9.80658	Up	No change	1.29594	3.70311e-13	Transposase	-	-	-	-
TraesCS4A01G092700	chr4A:100102028-100102737	535.142	9.79892	Up	Up	1.21282	7.38365e-15	Heat-shock protein	PF00011: Hsp20/alpha crystallin family	IPR002068: Alpha crystallin/Hsp20 domain; IPR008978: HSP20-like chaperone	-	-
TraesCS6D01G008300	chr6D:3420918-3421411	179.102	9.79814	Up	No change	1.0644	5.42758e-19	Senescence-associated protein DIN1	PF00581: Rhodanese-like domain	IPR001763: Rhodanese-like domain	-	-
TraesCSU01G094800	chrUn:83674050-83675260	64.0936	9.79315	Up	No change	1.2933	3.5681e-13	SPX domain-containing protein	PF03105: SPX domain	IPR004331: SPX domain	-	-
TraesCS7D01G417300	chr7D:535905878-535906564	206.942	9.79255	Up	Up	1.21735	9.75357e-15	RNA-binding protein	PF00076: RNA recognition motif. (a.k.a. RRM, RBD, or RNP domain)	IPR000504: RNA recognition motif domain	GO:0003676 MF: nucleic acid binding	GO:0003676
TraesCS3A01G501900	chr3A:725596503-725596724	249.127	9.78487	Up	Up	0.801666	1.07425e-32	CW7	-	-	-	-
TraesCS2D01G213500	chr2D:174322158-174325431	117.945	9.77747	Up	Up	1.11998	3.50746e-17	Cytochrome P450	PF00067: Cytochrome P450	IPR001128: Cytochrome P450; IPR002401: Cytochrome P450, E-class, group I; IPR017972: Cytochrome P450, conserved site	GO:0005506 MF: iron ion binding;GO:0016705 MF: oxidoreductase activity, acting on paired donors, with incorporation or reduction of molecular oxygen;GO:0020037 MF: heme binding;GO:0055114 BP: oxidation-reduction process	GO:0005506; GO:0016705; GO:0020037; GO:0055114
TraesCS5D01G069100	chr5D:65979735-65981617	65.4045	9.77683	Up	Up	1.30293	5.89723e-13	Uridylate kinase	-	-	-	-
TraesCS2A01G058800	chr2A:24543144-24544942	63.4662	9.75511	Up	Up	1.32591	1.71061e-12	Cystathionine gamma-synthase	PF01053: Cys/Met metabolism PLP-dependent enzyme	IPR000277: Cys/Met metabolism, pyridoxal phosphate-dependent enzyme; IPR015421: Pyridoxal phosphate-dependent transferase, major region, subdomain 1; IPR015422: Pyridoxal phosphate-dependent transferase, subdomain 2; IPR015424: Pyridoxal phosphate-dependent transferase	GO:0003824 MF: catalytic activity;GO:0030170 MF: pyridoxal phosphate binding	GO:0003824; GO:0030170
TraesCS3A01G532600	chr3A:745512622-745517606	2933.41	9.73027	Up	Up	0.775515	1.69598e-34	Cytochrome P450	PF00067: Cytochrome P450	IPR001128: Cytochrome P450; IPR002401: Cytochrome P450, E-class, group I; IPR017972: Cytochrome P450, conserved site	GO:0005506 MF: iron ion binding;GO:0016705 MF: oxidoreductase activity, acting on paired donors, with incorporation or reduction of molecular oxygen;GO:0020037 MF: heme binding;GO:0055114 BP: oxidation-reduction process	GO:0005506; GO:0016705; GO:0020037; GO:0055114
TraesCS3B01G320600	chr3B:519476848-519477126	208.218	9.7132	Up	Up	0.887931	1.95468e-26	ATP-dependent RNA helicase HAS1	-	-	-	-
TraesCS1A01G424000	chr1A:578939697-578941136	966.63	9.70728	Up	Up	0.873493	2.97001e-27	Glycosyltransferase	PF00201: UDP-glucoronosyl and UDP-glucosyl transferase	IPR002213: UDP-glucuronosyl/UDP-glucosyltransferase	GO:0008152 BP: metabolic process;GO:0016758 MF: transferase activity, transferring hexosyl groups	GO:0008152; GO:0016758
TraesCS6B01G187400	chr6B:213487339-213488328	574.018	9.7069	Up	No change	1.15721	6.12299e-16	Nicotianamine synthase	PF03059: Nicotianamine synthase protein	IPR004298: Nicotianamine synthase; IPR029063: S-adenosyl-L-methionine-dependent methyltransferase	GO:0030410 MF: nicotianamine synthase activity;GO:0030418 BP: nicotianamine biosynthetic process	GO:0030410; GO:0030418
TraesCS3A01G310600	chr3A:549427511-549430287	77.5649	9.70211	Up	Up	1.2566	1.17183e-13	B3 domain-containing protein	PF02362: B3 DNA binding domain	IPR003340: B3 DNA binding domain; IPR015300: DNA-binding pseudobarrel domain	GO:0003677 MF: DNA binding	GO:0003677
TraesCS2D01G227300	chr2D:196001881-196002921	222.097	9.69159	Up	No change	0.773571	2.12731e-34	ATP-dependent zinc metalloprotease FtsH	PF00004: ATPase family associated with various cellular activities (AAA)	IPR003593: AAA+ ATPase domain; IPR003959: ATPase, AAA-type, core; IPR003960: ATPase, AAA-type, conserved site; IPR027417: P-loop containing nucleoside triphosphate hydrolase	GO:0005524 MF: ATP binding	GO:0005524
TraesCS3D01G320200	chr3D:433512081-433512413	69.0772	9.6834	Up	Up	1.2916	6.18601e-13	DUF4228 domain protein	-	-	-	-
TraesCS7A01G034500	chr7A:15081929-15082679	1413.08	9.67933	Up	Up	1.31435	1.62526e-12	Glutathione S-transferase	PF13417: Glutathione S-transferase, N-terminal domain; PF13410: Glutathione S-transferase, C-terminal domain	IPR004045: Glutathione S-transferase, N-terminal; IPR010987: Glutathione S-transferase, C-terminal-like; IPR012336: Thioredoxin-like fold	GO:0005515 MF: protein binding	GO:0005515
TraesCS6B01G130800	chr6B:127326253-127328458	68.4148	9.67307	Up	Up	1.31898	2.02277e-12	Plant regulator RWP-RK family protein	PF02042: RWP-RK domain; PF00564: PB1 domain	IPR000270: PB1 domain; IPR003035: RWP-RK domain; IPR011991: Winged helix-turn-helix DNA-binding domain	GO:0005515 MF: protein binding	GO:0005515
TraesCS1A01G017400	chr1A:9194490-9195272	446.421	9.67099	Up	Up	0.634612	1.72457e-50	Glutathione S-transferase	PF13417: Glutathione S-transferase, N-terminal domain; PF00043: Glutathione S-transferase, C-terminal domain	IPR004045: Glutathione S-transferase, N-terminal; IPR004046: Glutathione S-transferase, C-terminal; IPR010987: Glutathione S-transferase, C-terminal-like; IPR012336: Thioredoxin-like fold	GO:0005515 MF: protein binding	GO:0005515
TraesCS1A01G078500	chr1A:61124672-61128732	30.6958	9.665	Up	Up	1.33146	3.45129e-12	F-box protein	PF00646: F-box domain; PF08268: F-box associated domain	IPR001810: F-box domain; IPR013187: F-box associated domain, type 3; IPR017451: F-box associated interaction domain	GO:0005515 MF: protein binding	GO:0005515
TraesCS2B01G511300	chr2B:707239111-707242589	30.1471	9.6558	Up	No change	1.4704	3.65771e-10	Serine/threonine-protein kinase	PF01453: D-mannose binding lectin; PF00954: S-locus glycoprotein domain; PF08276: PAN-like domain; PF07714: Protein tyrosine kinase	IPR000719: Protein kinase domain; IPR000858: S-locus glycoprotein domain; IPR001245: Serine-threonine/tyrosine-protein kinase, catalytic domain; IPR001480: Bulb-type lectin domain; IPR003609: PAN/Apple domain; IPR008271: Serine/threonine-protein kinase, active site; IPR011009: Protein kinase-like domain; IPR017441: Protein kinase, ATP binding site; IPR024171: S-receptor-like serine/threonine-prot…	GO:0004672 MF: protein kinase activity;GO:0004674 MF: protein serine/threonine kinase activity;GO:0005524 MF: ATP binding;GO:0006468 BP: protein phosphorylation;GO:0048544 BP: recognition of pollen	GO:0004672; GO:0004674; GO:0005524; GO:0006468; GO:0048544
TraesCS6A01G165100	chr6A:162890217-162891546	51.0687	9.63072	Up	No change	1.37188	1.81637e-11	Nicotianamine synthase	PF03059: Nicotianamine synthase protein	IPR004298: Nicotianamine synthase; IPR029063: S-adenosyl-L-methionine-dependent methyltransferase	GO:0030410 MF: nicotianamine synthase activity;GO:0030418 BP: nicotianamine biosynthetic process	GO:0030410; GO:0030418
TraesCS6D01G037900	chr6D:15697073-15698602	29.543	9.61794	Up	No change	3.09967	0.00469603	High affinity nitrate transporter	PF07690: Major Facilitator Superfamily	IPR011701: Major facilitator superfamily; IPR020846: Major facilitator superfamily domain	GO:0016021 CC: integral component of membrane;GO:0055085 BP: transmembrane transport	GO:0016021; GO:0055085
TraesCS5B01G327800	chr5B:511403774-511407072	158.488	9.6125	Up	Up	1.18718	6.42812e-15	Aspartate--tRNA ligase	PF00152: tRNA synthetases class II (D, K and N)	IPR002312: Aspartyl/Asparaginyl-tRNA synthetase, class IIb; IPR004364: Aminoacyl-tRNA synthetase, class II (D/K/N); IPR004523: Aspartate-tRNA synthetase, type 2; IPR006195: Aminoacyl-tRNA synthetase, class II; IPR012340: Nucleic acid-binding, OB-fold	GO:0000166 MF: nucleotide binding;GO:0004812 MF: aminoacyl-tRNA ligase activity;GO:0004815 MF: aspartate-tRNA ligase activity;GO:0005524 MF: ATP binding;GO:0005737 CC: cytoplasm;GO:0006418 BP: tRNA aminoacylation for protein translation;GO:0006422 BP: aspartyl-tRNA aminoacylation	GO:0000166; GO:0004812; GO:0004815; GO:0005524; GO:0005737; GO:0006418; GO:0006422
TraesCS3D01G499900	chr3D:589492713-589493288	223.917	9.60418	Up	Up	0.911844	1.43981e-24	Calcium-binding protein	PF13499: EF-hand domain pair; PF13833: EF-hand domain pair	IPR002048: EF-hand domain; IPR011992: EF-hand domain pair; IPR018247: EF-Hand 1, calcium-binding site	GO:0005509 MF: calcium ion binding	GO:0005509
TraesCS4D01G102800	chr4D:81913568-81913969	744.291	9.59823	Up	Up	0.518958	5.45896e-74	Fusarium resistance orphan protein	-	-	-	-
TraesCS2A01G047300	chr2A:18358264-18359895	313.024	9.59662	Up	No change	0.719185	6.63364e-39	Phosphate transporter	PF00083: Sugar (and other) transporter	IPR004738: Phosphate permease; IPR005828: Major facilitator, sugar transporter-like; IPR020846: Major facilitator superfamily domain	GO:0005315 MF: inorganic phosphate transmembrane transporter activity;GO:0006817 BP: phosphate ion transport;GO:0016021 CC: integral component of membrane;GO:0022857 MF: transmembrane transporter activity;GO:0055085 BP: transmembrane transport	GO:0005315; GO:0006817; GO:0016021; GO:0022857; GO:0055085
TraesCS5D01G330900	chr5D:422000098-422003258	28.8952	9.59385	Up	No change	1.59287	1.03975e-08	Protein kinase family protein	PF13947: Wall-associated receptor kinase galacturonan-binding; PF07645: Calcium-binding EGF domain; PF00069: Protein kinase domain	IPR000152: EGF-type aspartate/asparagine hydroxylation site; IPR000719: Protein kinase domain; IPR000742: EGF-like domain; IPR001881: EGF-like calcium-binding domain; IPR008271: Serine/threonine-protein kinase, active site; IPR011009: Protein kinase-like domain; IPR017441: Protein kinase, ATP binding site; IPR018097: EGF-like calcium-binding, conserved site; IPR025287: Wall-associated receptor ki…	GO:0004672 MF: protein kinase activity;GO:0005509 MF: calcium ion binding;GO:0005515 MF: protein binding;GO:0005524 MF: ATP binding;GO:0006468 BP: protein phosphorylation;GO:0030247 MF: polysaccharide binding	GO:0004672; GO:0005509; GO:0005515; GO:0005524; GO:0006468; GO:0030247
TraesCS6A01G321100	chr6A:555673434-555673724	67.7096	9.59267	Up	Up	1.29039	9.81733e-13	Calcium binding family protein	PF13202: EF hand	IPR002048: EF-hand domain; IPR011992: EF-hand domain pair; IPR018247: EF-Hand 1, calcium-binding site	GO:0005509 MF: calcium ion binding	GO:0005509
TraesCS4A01G325000	chr4A:612426443-612433137	74.5448	9.59247	Up	No change	2.06808	1.38914e-05	Ankyrin repeat family protein	PF12796: Ankyrin repeats (3 copies); PF07719: Tetratricopeptide repeat	IPR002110: Ankyrin repeat; IPR011990: Tetratricopeptide-like helical domain; IPR013026: Tetratricopeptide repeat-containing domain; IPR013105: Tetratricopeptide repeat 2; IPR019734: Tetratricopeptide repeat; IPR020683: Ankyrin repeat-containing domain	GO:0005515 MF: protein binding	GO:0005515
TraesCSU01G183000	chrUn:276779520-276780302	116.906	9.58119	Up	Up	1.09003	2.10393e-17	Glutathione S-transferase	PF13417: Glutathione S-transferase, N-terminal domain; PF00043: Glutathione S-transferase, C-terminal domain	IPR004045: Glutathione S-transferase, N-terminal; IPR004046: Glutathione S-transferase, C-terminal; IPR010987: Glutathione S-transferase, C-terminal-like; IPR012336: Thioredoxin-like fold	GO:0005515 MF: protein binding	GO:0005515
TraesCS2B01G070200	chr2B:37232804-37234635	57.0901	9.57291	Up	Up	1.34687	9.95649e-12	Cystathionine gamma-synthase	PF01053: Cys/Met metabolism PLP-dependent enzyme	IPR000277: Cys/Met metabolism, pyridoxal phosphate-dependent enzyme; IPR015421: Pyridoxal phosphate-dependent transferase, major region, subdomain 1; IPR015422: Pyridoxal phosphate-dependent transferase, subdomain 2; IPR015424: Pyridoxal phosphate-dependent transferase	GO:0003824 MF: catalytic activity;GO:0030170 MF: pyridoxal phosphate binding	GO:0003824; GO:0030170
TraesCS1A01G257200	chr1A:449518641-449520185	2251.64	9.54923	Up	Up	0.382945	5.27884e-134	ATP-dependent zinc metalloprotease FtsH	PF14363: Domain associated at C-terminal with AAA; PF00004: ATPase family associated with various cellular activities (AAA)	IPR003593: AAA+ ATPase domain; IPR003959: ATPase, AAA-type, core; IPR003960: ATPase, AAA-type, conserved site; IPR025753: AAA-type ATPase, N-terminal domain; IPR027417: P-loop containing nucleoside triphosphate hydrolase	GO:0005524 MF: ATP binding	GO:0005524
TraesCS6A01G058300	chr6A:30795762-30798578	354.261	9.54761	Up	Up	1.26564	4.39773e-13	Laccase	PF07732: Multicopper oxidase; PF00394: Multicopper oxidase; PF07731: Multicopper oxidase	IPR001117: Multicopper oxidase, type 1; IPR002355: Multicopper oxidase, copper-binding site; IPR008972: Cupredoxin; IPR011706: Multicopper oxidase, type 2; IPR011707: Multicopper oxidase, type 3; IPR033138: Multicopper oxidases, conserved site	GO:0005507 MF: copper ion binding;GO:0016491 MF: oxidoreductase activity;GO:0055114 BP: oxidation-reduction process	GO:0005507; GO:0016491; GO:0055114
TraesCS5B01G399500	chr5B:576916395-576917879	473.933	9.54695	Up	Up	0.694724	3.30515e-41	UDP-glycosyltransferase	PF00201: UDP-glucoronosyl and UDP-glucosyl transferase	IPR002213: UDP-glucuronosyl/UDP-glucosyltransferase	GO:0008152 BP: metabolic process;GO:0016758 MF: transferase activity, transferring hexosyl groups	GO:0008152; GO:0016758
TraesCS1D01G017000	chr1D:7694093-7694874	640.074	9.5413	Up	Up	0.519043	4.26776e-73	Glutathione S-transferase	PF13417: Glutathione S-transferase, N-terminal domain; PF00043: Glutathione S-transferase, C-terminal domain	IPR004045: Glutathione S-transferase, N-terminal; IPR004046: Glutathione S-transferase, C-terminal; IPR010987: Glutathione S-transferase, C-terminal-like; IPR012336: Thioredoxin-like fold	GO:0005515 MF: protein binding	GO:0005515
TraesCS7D01G496400	chr7D:603355500-603356622	30.2855	9.53837	Up	Up	1.42097	1.41984e-10	Leucine-rich repeat receptor-like protein kinase family protein	PF08263: Leucine rich repeat N-terminal domain; PF13855: Leucine rich repeat	IPR001611: Leucine-rich repeat; IPR013210: Leucine-rich repeat-containing N-terminal, plant-type; IPR032675: Leucine-rich repeat domain, L domain-like	GO:0005515 MF: protein binding	GO:0005515
TraesCS5D01G200400	chr5D:302895622-302896083	54.0571	9.53528	Up	No change	1.2911	1.39324e-12	Chaperone protein DNAj, putative	PF00226: DnaJ domain	IPR001623: DnaJ domain; IPR018253: DnaJ domain, conserved site	-	-
TraesCS4B01G065700	chr4B:58597951-58599546	479.395	9.53497	Up	Up	0.681394	1.07314e-42	Eukaryotic translation initiation factor 3 subunit G	PF12353: Eukaryotic translation initiation factor 3 subunit G; PF00076: RNA recognition motif. (a.k.a. RRM, RBD, or RNP domain)	IPR000504: RNA recognition motif domain; IPR017334: Eukaryotic translation initiation factor 3 subunit G; IPR024675: Eukaryotic translation initiation factor 3 subunit G, N-terminal	GO:0003676 MF: nucleic acid binding;GO:0003743 MF: translation initiation factor activity;GO:0005737 CC: cytoplasm;GO:0005852 CC: eukaryotic translation initiation factor 3 complex	GO:0003676; GO:0003743; GO:0005737; GO:0005852
TraesCSU01G054000	chrUn:42325807-42328816	55.4513	9.51109	Up	No change	1.28821	1.4161e-12	Receptor-like protein kinase	PF13947: Wall-associated receptor kinase galacturonan-binding; PF07645: Calcium-binding EGF domain; PF00069: Protein kinase domain	IPR000152: EGF-type aspartate/asparagine hydroxylation site; IPR000719: Protein kinase domain; IPR000742: EGF-like domain; IPR001881: EGF-like calcium-binding domain; IPR008271: Serine/threonine-protein kinase, active site; IPR009030: Growth factor receptor cysteine-rich domain; IPR011009: Protein kinase-like domain; IPR017441: Protein kinase, ATP binding site; IPR018097: EGF-like calcium-binding…	GO:0004672 MF: protein kinase activity;GO:0005509 MF: calcium ion binding;GO:0005515 MF: protein binding;GO:0005524 MF: ATP binding;GO:0006468 BP: protein phosphorylation;GO:0030247 MF: polysaccharide binding	GO:0004672; GO:0005509; GO:0005515; GO:0005524; GO:0006468; GO:0030247
TraesCS1B01G423900	chr1B:646775147-646776420	29.8643	9.50496	Up	Up	1.38384	5.05598e-11	Tesmin/TSO1-like CXC domain-containing protein	PF03638: Tesmin/TSO1-like CXC domain, cysteine-rich domain	IPR005172: CRC domain; IPR033467: Tesmin/TSO1-like CXC domain	-	-
TraesCS7A01G243000	chr7A:218255715-218259722	194.722	9.49739	Up	Down	0.762296	4.98027e-34	Kinase, putative	PF13947: Wall-associated receptor kinase galacturonan-binding; PF07714: Protein tyrosine kinase	IPR000719: Protein kinase domain; IPR001245: Serine-threonine/tyrosine-protein kinase, catalytic domain; IPR008271: Serine/threonine-protein kinase, active site; IPR011009: Protein kinase-like domain; IPR017441: Protein kinase, ATP binding site; IPR025287: Wall-associated receptor kinase, galacturonan-binding domain	GO:0004672 MF: protein kinase activity;GO:0005524 MF: ATP binding;GO:0006468 BP: protein phosphorylation;GO:0030247 MF: polysaccharide binding	GO:0004672; GO:0005524; GO:0006468; GO:0030247
TraesCS3D01G114700	chr3D:68170275-68170763	327.266	9.49468	Up	Up	1.27792	1.01138e-12	Heat-shock protein, putative	PF00011: Hsp20/alpha crystallin family	IPR002068: Alpha crystallin/Hsp20 domain; IPR008978: HSP20-like chaperone	-	-
TraesCS6D01G241700	chr6D:344057621-344058937	845.816	9.47938	Up	Up	0.695137	1.37618e-40	Hydroxycinnamoyl-CoA shikimate/quinate hydroxycinnamoyltransferase	PF02458: Transferase family	IPR003480: Transferase	GO:0016747 MF: transferase activity, transferring acyl groups other than amino-acyl groups	GO:0016747
TraesCS7B01G453400	chr7B:714503004-714507280	485.943	9.45583	Up	No change	2.48996	0.000444829	Disease resistance protein (NBS-LRR class) family	PF00931: NB-ARC domain	IPR002182: NB-ARC; IPR011991: Winged helix-turn-helix DNA-binding domain; IPR027417: P-loop containing nucleoside triphosphate hydrolase; IPR032675: Leucine-rich repeat domain, L domain-like	GO:0043531 MF: ADP binding	GO:0043531
TraesCS3A01G501600	chr3A:725553813-725554175	433.557	9.43089	Up	Up	0.614512	3.37131e-51	CW7	-	-	-	-
TraesCS7D01G059000	chr7D:31949139-31953321	1117.79	9.41636	Up	No change	0.389248	3.30093e-126	Cytochrome P450	PF00067: Cytochrome P450	IPR001128: Cytochrome P450; IPR002401: Cytochrome P450, E-class, group I; IPR017972: Cytochrome P450, conserved site	GO:0005506 MF: iron ion binding;GO:0016705 MF: oxidoreductase activity, acting on paired donors, with incorporation or reduction of molecular oxygen;GO:0020037 MF: heme binding;GO:0055114 BP: oxidation-reduction process	GO:0005506; GO:0016705; GO:0020037; GO:0055114
TraesCS2A01G463300	chr2A:709173377-709174858	29.3615	9.40278	Up	Up	1.61662	3.42232e-08	Glycosyltransferase	PF00201: UDP-glucoronosyl and UDP-glucosyl transferase	IPR002213: UDP-glucuronosyl/UDP-glucosyltransferase	GO:0008152 BP: metabolic process;GO:0016758 MF: transferase activity, transferring hexosyl groups	GO:0008152; GO:0016758
TraesCS4D01G212500	chr4D:365506981-365507656	827.802	9.40078	Up	Up	1.23769	3.00372e-13	Heat-shock protein	PF00011: Hsp20/alpha crystallin family	IPR002068: Alpha crystallin/Hsp20 domain; IPR008978: HSP20-like chaperone	-	-
TraesCS3D01G429900	chr3D:544353426-544354136	1106.71	9.3921	Up	Up	1.08424	6.24105e-17	Glutathione S-transferase	PF02798: Glutathione S-transferase, N-terminal domain; PF13410: Glutathione S-transferase, C-terminal domain	IPR004045: Glutathione S-transferase, N-terminal; IPR010987: Glutathione S-transferase, C-terminal-like; IPR012336: Thioredoxin-like fold	GO:0005515 MF: protein binding	GO:0005515
TraesCS2D01G300700	chr2D:383093295-383094080	28.9807	9.38926	Up	Up	1.25886	8.20971e-13	Ethylene-responsive transcription factor	PF00847: AP2 domain	IPR001471: AP2/ERF domain; IPR016177: DNA-binding domain	GO:0003677 MF: DNA binding;GO:0003700 MF: transcription factor activity, sequence-specific DNA binding;GO:0006355 BP: regulation of transcription, DNA-templated	GO:0003677; GO:0003700; GO:0006355
TraesCS2A01G008300	chr2A:3593906-3595824	318.494	9.38878	Up	Up	1.32464	1.1407e-11	NBS-LRR-like resistance protein	-	IPR027417: P-loop containing nucleoside triphosphate hydrolase	-	-
TraesCS1A01G408800	chr1A:570446380-570448396	113.868	9.36769	Up	No change	1.92594	4.88295e-06	Short-chain dehydrogenase/reductase family protein	PF00106: short chain dehydrogenase; PF13561: Enoyl-(Acyl carrier protein) reductase	IPR002347: Short-chain dehydrogenase/reductase SDR; IPR016040: NAD(P)-binding domain	-	-
TraesCS3D01G286100	chr3D:395052228-395052707	565.29	9.36192	Up	Up	0.563389	7.08341e-60	7-cyano-7-deazaguanine synthase	-	-	-	-
TraesCS2B01G574500	chr2B:763877419-763878703	47.2636	9.35658	Up	No change	1.26035	1.05653e-12	Glutathione S-transferase	PF13417: Glutathione S-transferase, N-terminal domain; PF13410: Glutathione S-transferase, C-terminal domain	IPR004045: Glutathione S-transferase, N-terminal; IPR010987: Glutathione S-transferase, C-terminal-like; IPR012336: Thioredoxin-like fold	GO:0005515 MF: protein binding	GO:0005515
TraesCS5A01G411900	chr5A:600438334-600439563	96.0489	9.34027	Up	Up	1.12153	1.00229e-15	NAC domain-containing protein, putative	PF02365: No apical meristem (NAM) protein	IPR003441: NAC domain	GO:0003677 MF: DNA binding;GO:0006355 BP: regulation of transcription, DNA-templated	GO:0003677; GO:0006355
TraesCS3D01G499800	chr3D:589432322-589432785	64.7693	9.32709	Up	Up	1.25166	8.62804e-13	Calcium-binding protein	PF13405: EF-hand domain; PF13833: EF-hand domain pair	IPR002048: EF-hand domain; IPR011992: EF-hand domain pair; IPR018247: EF-Hand 1, calcium-binding site	GO:0005509 MF: calcium ion binding	GO:0005509
TraesCS3B01G070100	chr3B:41857022-41858323	52.6924	9.30254	Up	No change	1.33921	2.99726e-11	GDSL esterase/lipase	PF00657: GDSL-like Lipase/Acylhydrolase	IPR001087: GDSL lipase/esterase; IPR013830: SGNH hydrolase-type esterase domain	GO:0016788 MF: hydrolase activity, acting on ester bonds	GO:0016788
TraesCS2B01G515200	chr2B:710045249-710046501	34.6926	9.30238	Up	Up	1.29148	5.12199e-12	Chitin synthase 3	-	-	-	-
TraesCS6A01G076500	chr6A:46761123-46762417	130.148	9.29966	Up	Up	0.942544	1.13166e-21	F-box domain containing protein	-	-	-	-
TraesCS2D01G561200	chr2D:633676703-633683883	23.26	9.29675	Up	No change	1.32359	1.76996e-11	Protein kinase, putative	PF12799: Leucine Rich repeats (2 copies); PF07714: Protein tyrosine kinase	IPR000719: Protein kinase domain; IPR001245: Serine-threonine/tyrosine-protein kinase, catalytic domain; IPR001611: Leucine-rich repeat; IPR008271: Serine/threonine-protein kinase, active site; IPR011009: Protein kinase-like domain; IPR017441: Protein kinase, ATP binding site; IPR025875: Leucine rich repeat 4; IPR032675: Leucine-rich repeat domain, L domain-like	GO:0004672 MF: protein kinase activity;GO:0005515 MF: protein binding;GO:0005524 MF: ATP binding;GO:0006468 BP: protein phosphorylation	GO:0004672; GO:0005515; GO:0005524; GO:0006468
TraesCS3D01G500100	chr3D:589572386-589572841	511.269	9.28191	Up	Up	0.623358	3.11576e-48	Calcium-binding protein	PF13499: EF-hand domain pair; PF13833: EF-hand domain pair	IPR002048: EF-hand domain; IPR011992: EF-hand domain pair; IPR018247: EF-Hand 1, calcium-binding site	GO:0005509 MF: calcium ion binding	GO:0005509
TraesCS1B01G066600	chr1B:50950572-50952107	26.3322	9.27293	Up	Up	1.37051	9.99107e-11	Tryptophan decarboxylase	PF00282: Pyridoxal-dependent decarboxylase conserved domain	IPR002129: Pyridoxal phosphate-dependent decarboxylase; IPR010977: Aromatic-L-amino-acid decarboxylase; IPR015421: Pyridoxal phosphate-dependent transferase, major region, subdomain 1; IPR015422: Pyridoxal phosphate-dependent transferase, subdomain 2; IPR015424: Pyridoxal phosphate-dependent transferase; IPR021115: Pyridoxal-phosphate binding site	GO:0003824 MF: catalytic activity;GO:0006520 BP: cellular amino acid metabolic process;GO:0016831 MF: carboxy-lyase activity;GO:0019752 BP: carboxylic acid metabolic process;GO:0030170 MF: pyridoxal phosphate binding	GO:0003824; GO:0006520; GO:0016831; GO:0019752; GO:0030170
TraesCS1B01G300500	chr1B:520926064-520929159	1022.26	9.26878	Up	No change	0.890403	5.08332e-24	Aminotransferase-related family protein	PF00155: Aminotransferase class I and II	IPR004839: Aminotransferase, class I/classII; IPR005958: Tyrosine/nicotianamine aminotransferase; IPR015421: Pyridoxal phosphate-dependent transferase, major region, subdomain 1; IPR015422: Pyridoxal phosphate-dependent transferase, subdomain 2; IPR015424: Pyridoxal phosphate-dependent transferase	GO:0003824 MF: catalytic activity;GO:0006520 BP: cellular amino acid metabolic process;GO:0008483 MF: transaminase activity;GO:0009058 BP: biosynthetic process;GO:0030170 MF: pyridoxal phosphate binding	GO:0003824; GO:0006520; GO:0008483; GO:0009058; GO:0030170
TraesCS7A01G132000	chr7A:85120853-85121657	343.992	9.26095	Up	Up	0.554392	1.67465e-60	Glutathione S-transferase	PF13417: Glutathione S-transferase, N-terminal domain; PF13410: Glutathione S-transferase, C-terminal domain	IPR004045: Glutathione S-transferase, N-terminal; IPR010987: Glutathione S-transferase, C-terminal-like; IPR012336: Thioredoxin-like fold	GO:0005515 MF: protein binding	GO:0005515
TraesCS4B01G225400	chr4B:471956428-471957605	322.82	9.25041	Up	Up	1.2957	7.98853e-12	Heat shock protein	PF00011: Hsp20/alpha crystallin family	IPR002068: Alpha crystallin/Hsp20 domain; IPR008978: HSP20-like chaperone	-	-
TraesCS3D01G061900	chr3D:27059156-27061240	159.484	9.23266	Up	Up	1.10043	6.03043e-16	Cytochrome P450	PF00067: Cytochrome P450	IPR001128: Cytochrome P450; IPR002401: Cytochrome P450, E-class, group I; IPR017972: Cytochrome P450, conserved site	GO:0005506 MF: iron ion binding;GO:0016705 MF: oxidoreductase activity, acting on paired donors, with incorporation or reduction of molecular oxygen;GO:0020037 MF: heme binding;GO:0055114 BP: oxidation-reduction process	GO:0005506; GO:0016705; GO:0020037; GO:0055114
TraesCS3A01G112900	chr3A:80225823-80226317	440.455	9.23201	Up	Up	1.21606	3.08723e-13	Heat-shock protein, putative	PF00011: Hsp20/alpha crystallin family	IPR002068: Alpha crystallin/Hsp20 domain; IPR008978: HSP20-like chaperone	-	-
TraesCS6A01G404500	chr6A:611077761-611079477	29.1271	9.22689	Up	Up	1.28668	6.39925e-12	Cytochrome P450	PF00067: Cytochrome P450	IPR001128: Cytochrome P450; IPR002401: Cytochrome P450, E-class, group I; IPR017972: Cytochrome P450, conserved site	GO:0005506 MF: iron ion binding;GO:0016705 MF: oxidoreductase activity, acting on paired donors, with incorporation or reduction of molecular oxygen;GO:0020037 MF: heme binding;GO:0055114 BP: oxidation-reduction process	GO:0005506; GO:0016705; GO:0020037; GO:0055114
TraesCS2D01G081000	chr2D:34988089-34992207	23.5539	9.22074	Up	No change	1.37	1.26378e-10	Yellow stripe-like transporter 12	PF03169: OPT oligopeptide transporter protein	IPR004813: Oligopeptide transporter, OPT superfamily	GO:0055085 BP: transmembrane transport	GO:0055085
TraesCS2D01G380300	chr2D:484849256-484849890	42.916	9.21134	Up	No change	1.26846	3.3807e-12	Phosducin-like protein	-	-	-	-
TraesCS2A01G482200	chr2A:718916822-718919346	197.754	9.20425	Up	Up	0.867031	6.05667e-25	Anthocyanidin reductase	PF01370: NAD dependent epimerase/dehydratase family	IPR001509: NAD-dependent epimerase/dehydratase; IPR016040: NAD(P)-binding domain	GO:0003824 MF: catalytic activity;GO:0050662 MF: coenzyme binding	GO:0003824; GO:0050662
TraesCS7D01G028100	chr7D:13675389-13677356	886.156	9.19632	Up	Up	0.503308	3.07449e-72	Asparagine--tRNA ligase	PF00152: tRNA synthetases class II (D, K and N)	IPR002312: Aspartyl/Asparaginyl-tRNA synthetase, class IIb; IPR004364: Aminoacyl-tRNA synthetase, class II (D/K/N); IPR004522: Asparagine-tRNA ligase; IPR006195: Aminoacyl-tRNA synthetase, class II; IPR012340: Nucleic acid-binding, OB-fold	GO:0000166 MF: nucleotide binding;GO:0004812 MF: aminoacyl-tRNA ligase activity;GO:0004816 MF: asparagine-tRNA ligase activity;GO:0005524 MF: ATP binding;GO:0005737 CC: cytoplasm;GO:0006418 BP: tRNA aminoacylation for protein translation;GO:0006421 BP: asparaginyl-tRNA aminoacylation	GO:0000166; GO:0004812; GO:0004816; GO:0005524; GO:0005737; GO:0006418; GO:0006421
TraesCS5B01G485200	chr5B:656726143-656728015	208.95	9.19421	Up	Up	1.1349	6.20535e-15	Cytochrome P450	PF00067: Cytochrome P450	IPR001128: Cytochrome P450; IPR002401: Cytochrome P450, E-class, group I; IPR017972: Cytochrome P450, conserved site	GO:0005506 MF: iron ion binding;GO:0016705 MF: oxidoreductase activity, acting on paired donors, with incorporation or reduction of molecular oxygen;GO:0020037 MF: heme binding;GO:0055114 BP: oxidation-reduction process	GO:0005506; GO:0016705; GO:0020037; GO:0055114
TraesCSU01G184900	chrUn:278892840-278893622	87.1702	9.18516	Up	Up	1.0732	1.49854e-16	Glutathione S-transferase	PF13417: Glutathione S-transferase, N-terminal domain; PF00043: Glutathione S-transferase, C-terminal domain	IPR004045: Glutathione S-transferase, N-terminal; IPR004046: Glutathione S-transferase, C-terminal; IPR010987: Glutathione S-transferase, C-terminal-like; IPR012336: Thioredoxin-like fold	GO:0005515 MF: protein binding	GO:0005515
TraesCS5D01G522300	chr5D:542990909-542992495	269.367	9.17769	Up	Up	1.10767	1.41242e-15	Aldo/keto reductase family protein	PF00248: Aldo/keto reductase family	IPR023210: NADP-dependent oxidoreductase domain	-	-
TraesCS5B01G289000	chr5B:474452853-474453665	21.4316	9.17481	Up	No change	1.29377	1.11152e-11	Protocadherin-11 X-linked	-	-	-	-
TraesCS1A01G013900	chr1A:7675876-7677226	1820.19	9.16327	Up	No change	0.456365	4.39982e-87	Glutathione s-transferase	PF02798: Glutathione S-transferase, N-terminal domain; PF00043: Glutathione S-transferase, C-terminal domain	IPR004045: Glutathione S-transferase, N-terminal; IPR004046: Glutathione S-transferase, C-terminal; IPR010987: Glutathione S-transferase, C-terminal-like; IPR012336: Thioredoxin-like fold	GO:0005515 MF: protein binding	GO:0005515
TraesCS2D01G005300	chr2D:2814994-2818331	21.211	9.15112	Up	No change	1.35207	9.85069e-11	Terpene synthase	PF01397: Terpene synthase, N-terminal domain; PF03936: Terpene synthase family, metal binding domain	IPR001906: Terpene synthase, N-terminal domain; IPR005630: Terpene synthase, metal-binding domain; IPR008930: Terpenoid cyclases/protein prenyltransferase alpha-alpha toroid; IPR008949: Isoprenoid synthase domain	GO:0000287 MF: magnesium ion binding;GO:0008152 BP: metabolic process;GO:0010333 MF: terpene synthase activity;GO:0016829 MF: lyase activity	GO:0000287; GO:0008152; GO:0010333; GO:0016829
TraesCS7A01G347900	chr7A:510552235-510552765	42.7127	9.1487	Up	Up	1.24543	1.85641e-12	RING/U-box superfamily protein	PF13639: Ring finger domain	IPR001841: Zinc finger, RING-type; IPR013083: Zinc finger, RING/FYVE/PHD-type	GO:0005515 MF: protein binding;GO:0008270 MF: zinc ion binding	GO:0005515; GO:0008270
TraesCS5A01G513000	chr5A:676949352-676951704	461.406	9.12881	Up	Up	0.537271	1.43785e-62	Zinc finger (C3HC4-type RING finger) family protein	PF17123: RING-like zinc finger; PF13768: von Willebrand factor type A domain; PF14624: VWA / Hh protein intein-like	IPR001841: Zinc finger, RING-type; IPR002035: von Willebrand factor, type A; IPR013083: Zinc finger, RING/FYVE/PHD-type; IPR032838: VWA-Hint protein, Vwaint domain	GO:0005515 MF: protein binding;GO:0008270 MF: zinc ion binding	GO:0005515; GO:0008270
TraesCS7A01G468000	chr7A:664096669-664098553	21.9771	9.12164	Up	Up	1.39448	4.31473e-10	Pathogenic type III effector avirulence factor Avr AvrRpt-cleavage: cleavage site protein	-	-	-	-
TraesCS1A01G430100	chr1A:582858137-582859679	476.618	9.1214	Up	Up	0.545866	1.54165e-60	ATP-dependent zinc metalloprotease FtsH	PF14363: Domain associated at C-terminal with AAA; PF00004: ATPase family associated with various cellular activities (AAA)	IPR003593: AAA+ ATPase domain; IPR003959: ATPase, AAA-type, core; IPR003960: ATPase, AAA-type, conserved site; IPR025753: AAA-type ATPase, N-terminal domain; IPR027417: P-loop containing nucleoside triphosphate hydrolase	GO:0005524 MF: ATP binding	GO:0005524
TraesCS6B01G095100	chr6B:71301841-71302044	20.4991	9.10796	Up	No change	1.35189	1.2091e-10	Inhibitor protein	PF00280: Potato inhibitor I family	IPR000864: Proteinase inhibitor I13, potato inhibitor I	GO:0004867 MF: serine-type endopeptidase inhibitor activity;GO:0009611 BP: response to wounding	GO:0004867; GO:0009611
TraesCS2D01G524300	chr2D:612989914-612991263	29.0971	9.10099	Up	Up	1.29643	1.81678e-11	F-box domain containing protein	-	-	-	-
TraesCS2D01G058200	chr2D:23052302-23054098	39.5732	9.09342	Up	No change	1.25367	3.58776e-12	Cystathionine gamma-synthase	PF01053: Cys/Met metabolism PLP-dependent enzyme	IPR000277: Cys/Met metabolism, pyridoxal phosphate-dependent enzyme; IPR015421: Pyridoxal phosphate-dependent transferase, major region, subdomain 1; IPR015422: Pyridoxal phosphate-dependent transferase, subdomain 2; IPR015424: Pyridoxal phosphate-dependent transferase	GO:0003824 MF: catalytic activity;GO:0030170 MF: pyridoxal phosphate binding	GO:0003824; GO:0030170
TraesCS4B01G103000	chr4B:109218837-109221263	230.711	9.09014	Up	No change	1.19948	3.41106e-13	UDP-N-acetylglucosamine--N-acetylmuramyl-(pentapeptide) pyrophosphoryl-undecaprenol N-acetylglucosamine transferase	PF06925: Monogalactosyldiacylglycerol (MGDG) synthase; PF04101: Glycosyltransferase family 28 C-terminal domain	IPR007235: Glycosyl transferase, family 28, C-terminal; IPR009695: Diacylglycerol glucosyltransferase, N-terminal	GO:0009247 BP: glycolipid biosynthetic process;GO:0016758 MF: transferase activity, transferring hexosyl groups	GO:0009247; GO:0016758
TraesCS5B01G029200	chr5B:28225562-28226197	71.7162	9.08428	Up	Up	1.22029	9.10037e-13	ELMO/CED-12 family protein	-	-	-	-
TraesCS6B01G074200	chr6B:51006619-51009161	1391.5	9.08334	Up	Up	0.805144	4.67699e-28	Laccase	PF07732: Multicopper oxidase; PF00394: Multicopper oxidase; PF07731: Multicopper oxidase	IPR001117: Multicopper oxidase, type 1; IPR002355: Multicopper oxidase, copper-binding site; IPR008972: Cupredoxin; IPR011706: Multicopper oxidase, type 2; IPR011707: Multicopper oxidase, type 3; IPR033138: Multicopper oxidases, conserved site	GO:0005507 MF: copper ion binding;GO:0016491 MF: oxidoreductase activity;GO:0055114 BP: oxidation-reduction process	GO:0005507; GO:0016491; GO:0055114
TraesCS6D01G366400	chr6D:454925586-454927015	105.572	9.07598	Up	Up	1.29688	2.10481e-11	Cinnamoyl CoA reductase	PF01370: NAD dependent epimerase/dehydratase family	IPR001509: NAD-dependent epimerase/dehydratase; IPR016040: NAD(P)-binding domain	GO:0003824 MF: catalytic activity;GO:0050662 MF: coenzyme binding	GO:0003824; GO:0050662
TraesCS2A01G546600	chr2A:755335643-755338299	21.3302	9.05629	Up	Up	1.47555	5.25555e-09	Cytochrome P450 family protein, expressed	PF00067: Cytochrome P450	IPR001128: Cytochrome P450; IPR002401: Cytochrome P450, E-class, group I; IPR017972: Cytochrome P450, conserved site	GO:0005506 MF: iron ion binding;GO:0016705 MF: oxidoreductase activity, acting on paired donors, with incorporation or reduction of molecular oxygen;GO:0020037 MF: heme binding;GO:0055114 BP: oxidation-reduction process	GO:0005506; GO:0016705; GO:0020037; GO:0055114
TraesCS4D01G001200	chr4D:738967-739353	564.421	9.03329	Up	Up	1.40793	9.52703e-10	Ethylene-responsive transcription factor	PF00847: AP2 domain	IPR001471: AP2/ERF domain; IPR016177: DNA-binding domain	GO:0003677 MF: DNA binding;GO:0003700 MF: transcription factor activity, sequence-specific DNA binding;GO:0006355 BP: regulation of transcription, DNA-templated	GO:0003677; GO:0003700; GO:0006355
TraesCS5A01G274500	chr5A:484010789-484012926	19.9039	9.02758	Up	Up	1.39681	7.09765e-10	mediator of RNA polymerase II transcription subunit	-	-	-	-
TraesCS2D01G104600	chr2D:56297858-56300002	38.4874	9.01457	Up	No change	1.33828	1.2192e-10	WRKY transcription factor	PF03106: WRKY DNA -binding domain	IPR003657: WRKY domain	GO:0003700 MF: transcription factor activity, sequence-specific DNA binding;GO:0006355 BP: regulation of transcription, DNA-templated;GO:0043565 MF: sequence-specific DNA binding	GO:0003700; GO:0006355; GO:0043565
TraesCS2D01G524600	chr2D:613122640-613123743	19.2659	9.00737	Up	No change	1.31907	6.60935e-11	F-box family protein	PF12937: F-box-like; PF08268: F-box associated domain	IPR001810: F-box domain; IPR013187: F-box associated domain, type 3; IPR017451: F-box associated interaction domain	GO:0005515 MF: protein binding	GO:0005515
TraesCS4D01G059000	chr4D:35119279-35121323	443.205	9.0059	Up	Up	1.21926	1.3832e-12	ethylene-dependent gravitropism-deficient and yellow-green-like 2	-	-	-	-
TraesCS7D01G536900	chr7D:628603672-628606656	810.38	8.99406	Up	Up	0.507323	4.76983e-68	2-oxoglutarate (2OG) and Fe(II)-dependent oxygenase superfamily protein	PF14226: non-haem dioxygenase in morphine synthesis N-terminal; PF03171: 2OG-Fe(II) oxygenase superfamily	IPR005123: Oxoglutarate/iron-dependent dioxygenase; IPR026992: Non-haem dioxygenase N-terminal domain; IPR027443: Isopenicillin N synthase-like	GO:0016491 MF: oxidoreductase activity;GO:0055114 BP: oxidation-reduction process	GO:0016491; GO:0055114
TraesCS7D01G088000	chr7D:53577596-53578395	41.1012	8.98408	Up	Up	1.28297	2.04643e-11	Early nodulin 93	PF03386: Early nodulin 93 ENOD93 protein	IPR005050: Early nodulin 93 ENOD93 protein	-	-
TraesCS7D01G417200	chr7D:535902386-535903033	39.1692	8.97945	Up	Up	1.374	4.48137e-10	Harpin-induced protein	-	-	-	-
TraesCS4B01G023700	chr4B:17083255-17084328	44.0019	8.97842	Up	Up	1.305	4.67992e-11	Hexosyltransferase	PF01501: Glycosyl transferase family 8	IPR002495: Glycosyl transferase, family 8; IPR029044: Nucleotide-diphospho-sugar transferases	GO:0016757 MF: transferase activity, transferring glycosyl groups	GO:0016757
TraesCS3A01G113000	chr3A:80288788-80289478	322.413	8.97783	Up	Up	1.20981	1.07886e-12	Heat-shock protein, putative	PF00011: Hsp20/alpha crystallin family	IPR002068: Alpha crystallin/Hsp20 domain; IPR008978: HSP20-like chaperone	-	-
TraesCS5D01G490500	chr5D:525154432-525154944	25.2345	8.97754	Up	Up	1.25278	6.62523e-12	Zinc finger protein	PF13912: C2H2-type zinc finger	IPR013083: Zinc finger, RING/FYVE/PHD-type; IPR013087: Zinc finger C2H2-type	GO:0003676 MF: nucleic acid binding	GO:0003676
TraesCS3A01G061600	chr3A:36920288-36922275	276.422	8.97157	Up	Up	1.06733	5.30904e-16	Cytochrome P450	PF00067: Cytochrome P450	IPR001128: Cytochrome P450; IPR002401: Cytochrome P450, E-class, group I; IPR017972: Cytochrome P450, conserved site	GO:0005506 MF: iron ion binding;GO:0016705 MF: oxidoreductase activity, acting on paired donors, with incorporation or reduction of molecular oxygen;GO:0020037 MF: heme binding;GO:0055114 BP: oxidation-reduction process	GO:0005506; GO:0016705; GO:0020037; GO:0055114
TraesCS3D01G056800	chr3D:23744024-23745360	46.1871	8.97128	Up	No change	1.3398	1.58243e-10	GDSL esterase/lipase	PF00657: GDSL-like Lipase/Acylhydrolase	IPR001087: GDSL lipase/esterase; IPR013830: SGNH hydrolase-type esterase domain	GO:0016788 MF: hydrolase activity, acting on ester bonds	GO:0016788
TraesCS6D01G318800	chr6D:427088226-427091316	44.7543	8.96229	Up	Up	1.26452	1.14264e-11	BES1/BZR1 homolog 1	PF05687: BES1/BZR1 plant transcription factor, N-terminal	IPR008540: BES1/BZR1 plant transcription factor, N-terminal	-	-
TraesCS5A01G478000	chr5A:651744414-651744818	20.2336	8.95737	Up	Up	1.32768	1.1358e-10	Zinc finger protein	PF13912: C2H2-type zinc finger	IPR013087: Zinc finger C2H2-type	GO:0003676 MF: nucleic acid binding	GO:0003676
TraesCS1B01G021100	chr1B:9714948-9715727	3174.3	8.95641	Up	No change	0.364667	4.84958e-130	Glutathione S-transferase	PF13417: Glutathione S-transferase, N-terminal domain; PF00043: Glutathione S-transferase, C-terminal domain	IPR004045: Glutathione S-transferase, N-terminal; IPR004046: Glutathione S-transferase, C-terminal; IPR010987: Glutathione S-transferase, C-terminal-like; IPR012336: Thioredoxin-like fold	GO:0005515 MF: protein binding	GO:0005515
TraesCS6B01G427800	chr6B:696112263-696112958	35.7542	8.95287	Up	No change	2.89502	0.00484694	transmembrane protein, putative (DUF679)	PF05078: Protein of unknown function (DUF679)	IPR007770: Protein of unknown function DUF679	-	-
TraesCS3A01G113100	chr3A:80413047-80413827	1660.47	8.94919	Up	Up	1.05021	2.04012e-16	Heat shock protein	PF00011: Hsp20/alpha crystallin family	IPR002068: Alpha crystallin/Hsp20 domain; IPR008978: HSP20-like chaperone	-	-
TraesCS3B01G068400	chr3B:40535120-40535913	70.4279	8.92591	Up	Down	1.42634	2.53888e-09	Nicotianamine synthase	PF03059: Nicotianamine synthase protein	IPR004298: Nicotianamine synthase; IPR029063: S-adenosyl-L-methionine-dependent methyltransferase	GO:0030410 MF: nicotianamine synthase activity;GO:0030418 BP: nicotianamine biosynthetic process	GO:0030410; GO:0030418
TraesCS1D01G256500	chr1D:349081245-349082789	133.711	8.91775	Up	Up	0.792843	6.79512e-28	ATP-dependent zinc metalloprotease FtsH	PF14363: Domain associated at C-terminal with AAA; PF00004: ATPase family associated with various cellular activities (AAA)	IPR003593: AAA+ ATPase domain; IPR003959: ATPase, AAA-type, core; IPR003960: ATPase, AAA-type, conserved site; IPR025753: AAA-type ATPase, N-terminal domain; IPR027417: P-loop containing nucleoside triphosphate hydrolase	GO:0005524 MF: ATP binding	GO:0005524
TraesCS2B01G439800	chr2B:631700506-631701071	18.1954	8.91248	Up	No change	1.47706	9.74529e-09	cysteine-rich/transmembrane domain A-like protein	PF12734: Cysteine-rich TM module stress tolerance	IPR028144: Cysteine-rich transmembrane CYSTM domain	-	-
TraesCS6B01G108000	chr6B:88653306-88656286	35.2984	8.91177	Up	Up	1.24598	7.2915e-12	WRKY transcription factor, putative	PF03106: WRKY DNA -binding domain	IPR003657: WRKY domain	GO:0003700 MF: transcription factor activity, sequence-specific DNA binding;GO:0006355 BP: regulation of transcription, DNA-templated;GO:0043565 MF: sequence-specific DNA binding	GO:0003700; GO:0006355; GO:0043565
TraesCS6A01G120300	chr6A:91924600-91925404	18.7056	8.90414	Up	Up	1.26617	1.67026e-11	Homeobox protein, putative	PF00046: Homeobox domain; PF02183: Homeobox associated leucine zipper	IPR000047: Helix-turn-helix motif; IPR001356: Homeobox domain; IPR003106: Leucine zipper, homeobox-associated; IPR009057: Homeobox domain-like; IPR017970: Homeobox, conserved site	GO:0003677 MF: DNA binding;GO:0003700 MF: transcription factor activity, sequence-specific DNA binding;GO:0006355 BP: regulation of transcription, DNA-templated;GO:0043565 MF: sequence-specific DNA binding	GO:0003677; GO:0003700; GO:0006355; GO:0043565
TraesCS3A01G082900	chr3A:53414168-53416181	1163.53	8.90266	Up	Up	0.845683	1.52446e-24	Cytochrome P450 family protein	PF00067: Cytochrome P450	IPR001128: Cytochrome P450; IPR002401: Cytochrome P450, E-class, group I	GO:0005506 MF: iron ion binding;GO:0016705 MF: oxidoreductase activity, acting on paired donors, with incorporation or reduction of molecular oxygen;GO:0020037 MF: heme binding;GO:0055114 BP: oxidation-reduction process	GO:0005506; GO:0016705; GO:0020037; GO:0055114
TraesCS4A01G068300	chr4A:66801645-66802451	40.6422	8.89178	Up	Up	1.25166	1.01975e-11	Heat shock protein	PF00011: Hsp20/alpha crystallin family	IPR002068: Alpha crystallin/Hsp20 domain; IPR008978: HSP20-like chaperone	-	-
TraesCS2D01G509400	chr2D:601716189-601717537	22.7025	8.88238	Up	No change	1.30619	7.97571e-11	Protein kinase family protein	PF00069: Protein kinase domain	IPR000719: Protein kinase domain; IPR008271: Serine/threonine-protein kinase, active site; IPR011009: Protein kinase-like domain; IPR017441: Protein kinase, ATP binding site	GO:0004672 MF: protein kinase activity;GO:0005524 MF: ATP binding;GO:0006468 BP: protein phosphorylation	GO:0004672; GO:0005524; GO:0006468
TraesCS3D01G055800	chr3D:23091777-23092684	99.0899	8.87788	Up	Down	1.15984	1.93416e-13	Nicotianamine synthase	PF03059: Nicotianamine synthase protein	IPR004298: Nicotianamine synthase	GO:0030410 MF: nicotianamine synthase activity;GO:0030418 BP: nicotianamine biosynthetic process	GO:0030410; GO:0030418
TraesCS4D01G303800	chr4D:472166217-472169668	18.1811	8.86737	Up	Up	1.48899	1.54613e-08	Alcohol dehydrogenase, putative	PF08240: Alcohol dehydrogenase GroES-like domain; PF00107: Zinc-binding dehydrogenase	IPR002328: Alcohol dehydrogenase, zinc-type, conserved site; IPR011032: GroES-like; IPR013149: Alcohol dehydrogenase, C-terminal; IPR013154: Alcohol dehydrogenase, N-terminal; IPR016040: NAD(P)-binding domain	GO:0008270 MF: zinc ion binding;GO:0016491 MF: oxidoreductase activity;GO:0055114 BP: oxidation-reduction process	GO:0008270; GO:0016491; GO:0055114
TraesCS2A01G008200	chr2A:3537883-3540073	23.4276	8.86171	Up	Up	1.24826	1.05407e-11	Cytochrome P450, putative	PF00067: Cytochrome P450	IPR001128: Cytochrome P450; IPR002403: Cytochrome P450, E-class, group IV; IPR017972: Cytochrome P450, conserved site	GO:0004497 MF: monooxygenase activity;GO:0005506 MF: iron ion binding;GO:0016705 MF: oxidoreductase activity, acting on paired donors, with incorporation or reduction of molecular oxygen;GO:0020037 MF: heme binding;GO:0055114 BP: oxidation-reduction process	GO:0004497; GO:0005506; GO:0016705; GO:0020037; GO:0055114
TraesCS3A01G050700	chr3A:26870951-26872369	270.42	8.86101	Up	Up	1.24038	7.74106e-12	GMP synthase [glutamine-hydrolyzing]	PF07722: Peptidase C26	IPR011697: Peptidase C26; IPR017926: Glutamine amidotransferase; IPR029062: Class I glutamine amidotransferase-like	GO:0006541 BP: glutamine metabolic process;GO:0016787 MF: hydrolase activity	GO:0006541; GO:0016787
TraesCS5A01G466000	chr5A:644500553-644501631	29.6446	8.85632	Up	Up	1.38217	1.00455e-09	F-box family protein	-	-	-	-
TraesCS4B01G131400	chr4B:171622627-171628384	318.613	8.84981	Up	No change	1.50212	2.23241e-08	Protein ZINC INDUCED FACILITATOR-LIKE 1	PF07690: Major Facilitator Superfamily	IPR011701: Major facilitator superfamily; IPR020846: Major facilitator superfamily domain	GO:0016021 CC: integral component of membrane;GO:0055085 BP: transmembrane transport	GO:0016021; GO:0055085
TraesCS5A01G467800	chr5A:645493856-645494750	34.643	8.84598	Up	No change	1.32108	1.58202e-10	Calcium-binding family protein	PF13405: EF-hand domain	IPR002048: EF-hand domain; IPR011992: EF-hand domain pair; IPR018247: EF-Hand 1, calcium-binding site	GO:0005509 MF: calcium ion binding	GO:0005509
TraesCS2D01G475200	chr2D:577684753-577687602	17.8634	8.84337	Up	Down	1.32115	1.60566e-10	basic helix-loop-helix (bHLH) DNA-binding superfamily protein	-	-	-	-
TraesCS5D01G375600	chr5D:447873674-447877843	209.055	8.84311	Up	Up	0.707252	2.8873e-34	Splicing factor U2AF, large subunit	PF00076: RNA recognition motif. (a.k.a. RRM, RBD, or RNP domain)	IPR000504: RNA recognition motif domain; IPR006529: U2 snRNP auxilliary factor, large subunit, splicing factor	GO:0003676 MF: nucleic acid binding;GO:0003723 MF: RNA binding;GO:0005634 CC: nucleus;GO:0006397 BP: mRNA processing	GO:0003676; GO:0003723; GO:0005634; GO:0006397
TraesCS6B01G148700	chr6B:149551263-149551965	18.2657	8.84048	Up	Up	1.33002	2.18113e-10	Homeobox protein, putative	PF00046: Homeobox domain; PF02183: Homeobox associated leucine zipper	IPR000047: Helix-turn-helix motif; IPR001356: Homeobox domain; IPR003106: Leucine zipper, homeobox-associated; IPR009057: Homeobox domain-like; IPR017970: Homeobox, conserved site	GO:0003677 MF: DNA binding;GO:0003700 MF: transcription factor activity, sequence-specific DNA binding;GO:0006355 BP: regulation of transcription, DNA-templated;GO:0043565 MF: sequence-specific DNA binding	GO:0003677; GO:0003700; GO:0006355; GO:0043565
TraesCS1A01G336100	chr1A:522964641-522967762	255.352	8.83845	Up	Up	0.658447	2.32343e-39	28 kDa heat-and acid-stable phosphoprotein, putative	PF10252: Casein kinase substrate phosphoprotein PP28	IPR019380: Casein kinase substrate, phosphoprotein PP28	-	-
TraesCS1D01G432600	chr1D:482242398-482243459	223.685	8.82539	Up	Up	0.636865	6.9178e-42	Glycosyltransferase	PF00201: UDP-glucoronosyl and UDP-glucosyl transferase	IPR002213: UDP-glucuronosyl/UDP-glucosyltransferase	GO:0008152 BP: metabolic process;GO:0016758 MF: transferase activity, transferring hexosyl groups	GO:0008152; GO:0016758
TraesCS1B01G021400	chr1B:9845466-9846264	246.505	8.82071	Up	No change	1.8862	1.16762e-05	Glutathione S-transferase	PF02798: Glutathione S-transferase, N-terminal domain; PF00043: Glutathione S-transferase, C-terminal domain	IPR004045: Glutathione S-transferase, N-terminal; IPR004046: Glutathione S-transferase, C-terminal; IPR010987: Glutathione S-transferase, C-terminal-like; IPR012336: Thioredoxin-like fold	GO:0005515 MF: protein binding	GO:0005515
TraesCS4D01G056000	chr4D:31334987-31337060	259.868	8.81745	Up	Up	0.608057	8.62056e-46	Maf-like protein	PF02545: Maf-like protein	IPR003697: Maf-like protein; IPR029001: Inosine triphosphate pyrophosphatase-like	GO:0047429 MF: nucleoside-triphosphate diphosphatase activity	GO:0047429
TraesCS1D01G402400	chr1D:467628997-467629719	292.604	8.80317	Up	No change	0.531713	1.9051e-59	Calcium-binding family protein	PF13499: EF-hand domain pair	IPR002048: EF-hand domain; IPR011992: EF-hand domain pair; IPR018247: EF-Hand 1, calcium-binding site	GO:0005509 MF: calcium ion binding	GO:0005509
TraesCS7D01G099300	chr7D:59466942-59470112	32.3227	8.80108	Up	No change	1.49379	2.22975e-08	Protein kinase	PF01657: Salt stress response/antifungal; PF07714: Protein tyrosine kinase; PF11883: Domain of unknown function (DUF3403)	IPR000719: Protein kinase domain; IPR001245: Serine-threonine/tyrosine-protein kinase, catalytic domain; IPR002902: Gnk2-homologous domain; IPR008271: Serine/threonine-protein kinase, active site; IPR011009: Protein kinase-like domain; IPR021820: S-locus receptor kinase, C-terminal	GO:0004672 MF: protein kinase activity;GO:0004674 MF: protein serine/threonine kinase activity;GO:0005524 MF: ATP binding;GO:0006468 BP: protein phosphorylation	GO:0004672; GO:0004674; GO:0005524; GO:0006468
TraesCS6B01G262200	chr6B:472301394-472302569	18.8787	8.80006	Up	No change	1.5578	8.70652e-08	Protein phosphatase 2C family protein	PF07228: Stage II sporulation protein E (SpoIIE)	IPR001932: PPM-type phosphatase domain	GO:0003824 MF: catalytic activity	GO:0003824
TraesCS3A01G084700	chr3A:54804527-54806313	364.371	8.79948	Up	Up	1.20046	2.07588e-12	Cytochrome P450 family protein	PF00067: Cytochrome P450	IPR001128: Cytochrome P450; IPR002401: Cytochrome P450, E-class, group I	GO:0005506 MF: iron ion binding;GO:0016705 MF: oxidoreductase activity, acting on paired donors, with incorporation or reduction of molecular oxygen;GO:0020037 MF: heme binding;GO:0055114 BP: oxidation-reduction process	GO:0005506; GO:0016705; GO:0020037; GO:0055114
TraesCS7B01G059900	chr7B:62661622-62662966	17.0944	8.79774	Up	No change	2.4782	0.00108429	Transcription initiation factor IIE alpha subunit family protein	PF02002: TFIIE alpha subunit	IPR002853: Transcription initiation factor IIE subunit alpha, N-terminal; IPR011991: Winged helix-turn-helix DNA-binding domain; IPR017919: Transcription factor TFE/TFIIEalpha HTH domain; IPR024550: TFIIEalpha/SarR/Rpc3 HTH domain	GO:0006367 BP: transcription initiation from RNA polymerase II promoter;GO:0043565 MF: sequence-specific DNA binding	GO:0006367; GO:0043565
TraesCS5D01G222400	chr5D:330073062-330073418	32.8535	8.79337	Up	No change	1.94676	2.39008e-05	egg cell-secreted-like protein (DUF1278)	PF05617: Prolamin-like	IPR008502: Prolamin-like domain	-	-
TraesCS2D01G165600	chr2D:109793442-109793648	282.26	8.79249	Up	No change	0.568667	5.90963e-52	Chymotrypsin inhibitor	PF00280: Potato inhibitor I family	IPR000864: Proteinase inhibitor I13, potato inhibitor I	GO:0004867 MF: serine-type endopeptidase inhibitor activity;GO:0009611 BP: response to wounding	GO:0004867; GO:0009611
TraesCS5B01G180300	chr5B:328111312-328114000	17.568	8.79046	Up	No change	1.30358	1.16107e-10	Purple acid phosphatase	PF16656: Purple acid Phosphatase, N-terminal domain; PF00149: Calcineurin-like phosphoesterase; PF14008: Iron/zinc purple acid phosphatase-like protein C	IPR004843: Calcineurin-like phosphoesterase domain, ApaH type; IPR008963: Purple acid phosphatase-like, N-terminal; IPR015914: Purple acid phosphatase, N-terminal; IPR025733: Iron/zinc purple acid phosphatase-like C-terminal domain; IPR029052: Metallo-dependent phosphatase-like	GO:0003993 MF: acid phosphatase activity;GO:0016787 MF: hydrolase activity;GO:0046872 MF: metal ion binding	GO:0003993; GO:0016787; GO:0046872
TraesCS3B01G565700	chr3B:798236629-798236868	222.15	8.78349	Up	Up	0.675669	5.74043e-37	Expressed protein-RZ53	-	-	-	-
TraesCS4A01G258500	chr4A:571045891-571047818	119.166	8.78164	Up	No change	0.824697	4.30805e-25	Maf-like protein, expressed	PF02545: Maf-like protein	IPR003697: Maf-like protein; IPR029001: Inosine triphosphate pyrophosphatase-like	GO:0047429 MF: nucleoside-triphosphate diphosphatase activity	GO:0047429
TraesCS4D01G015000	chr4D:6682318-6682602	19.4588	8.78063	Up	Up	1.55491	8.80134e-08	SAUR-like auxin-responsive protein family	PF02519: Auxin responsive protein	IPR003676: Small auxin-up RNA	GO:0009733 BP: response to auxin	GO:0009733
TraesCS1A01G199700	chr1A:358922929-358923578	33.3898	8.77882	Up	Up	1.29874	1.04319e-10	Crossover junction endodeoxyribonuclease RuvC	-	-	-	-
TraesCS3D01G102300	chr3D:54984309-54985904	650.239	8.77755	Up	Up	0.644888	1.93736e-40	Glycosyltransferase	PF00201: UDP-glucoronosyl and UDP-glucosyl transferase	IPR002213: UDP-glucuronosyl/UDP-glucosyltransferase	GO:0008152 BP: metabolic process;GO:0016758 MF: transferase activity, transferring hexosyl groups	GO:0008152; GO:0016758
TraesCS3D01G084700	chr3D:42790329-42792121	75.8826	8.76882	Up	Up	1.22617	7.34183e-12	Cytochrome P450 family protein	PF00067: Cytochrome P450	IPR001128: Cytochrome P450; IPR002401: Cytochrome P450, E-class, group I	GO:0005506 MF: iron ion binding;GO:0016705 MF: oxidoreductase activity, acting on paired donors, with incorporation or reduction of molecular oxygen;GO:0020037 MF: heme binding;GO:0055114 BP: oxidation-reduction process	GO:0005506; GO:0016705; GO:0020037; GO:0055114
TraesCS2D01G103900	chr2D:56109167-56111478	65.3432	8.76415	Up	Up	1.1736	7.67444e-13	Eukaryotic translation initiation factor 2 subunit beta	PF01873: Domain found in IF2B/IF5	IPR002735: Translation initiation factor IF2/IF5; IPR016189: Translation initiation factor IF2/IF5, N-terminal; IPR016190: Translation initiation factor IF2/IF5, zinc-binding	GO:0003743 MF: translation initiation factor activity;GO:0006413 BP: translational initiation	GO:0003743; GO:0006413
TraesCS2D01G555700	chr2D:629533798-629536620	17.9316	8.76097	Up	Up	1.54715	8.07481e-08	transmembrane protein, putative (DUF594)	PF13968: Domain of unknown function (DUF4220); PF04578: Protein of unknown function, DUF594	IPR007658: Protein of unknown function DUF594; IPR025315: Domain of unknown function DUF4220	-	-
TraesCS1A01G016800	chr1A:9103212-9104009	1432.1	8.75232	Up	No change	0.499995	2.29531e-66	Glutathione S-transferase	PF13417: Glutathione S-transferase, N-terminal domain; PF00043: Glutathione S-transferase, C-terminal domain	IPR004045: Glutathione S-transferase, N-terminal; IPR004046: Glutathione S-transferase, C-terminal; IPR010987: Glutathione S-transferase, C-terminal-like; IPR012336: Thioredoxin-like fold	GO:0005515 MF: protein binding	GO:0005515
TraesCS3D01G483000	chr3D:580586839-580587674	262.304	8.74178	Up	Up	0.849011	1.61359e-23	Glutathione S-transferase	PF02798: Glutathione S-transferase, N-terminal domain; PF00043: Glutathione S-transferase, C-terminal domain	IPR004045: Glutathione S-transferase, N-terminal; IPR004046: Glutathione S-transferase, C-terminal; IPR010987: Glutathione S-transferase, C-terminal-like; IPR012336: Thioredoxin-like fold	GO:0005515 MF: protein binding	GO:0005515
TraesCS6A01G376300	chr6A:598164826-598166784	15.7194	8.73306	Up	No change	1.38059	1.67358e-09	Laccase	PF07732: Multicopper oxidase; PF00394: Multicopper oxidase; PF07731: Multicopper oxidase	IPR001117: Multicopper oxidase, type 1; IPR002355: Multicopper oxidase, copper-binding site; IPR008972: Cupredoxin; IPR011706: Multicopper oxidase, type 2; IPR011707: Multicopper oxidase, type 3; IPR017761: Laccase; IPR033138: Multicopper oxidases, conserved site	GO:0005507 MF: copper ion binding;GO:0016491 MF: oxidoreductase activity;GO:0046274 BP: lignin catabolic process;GO:0048046 CC: apoplast;GO:0052716 MF: hydroquinone:oxygen oxidoreductase activity;GO:0055114 BP: oxidation-reduction process	GO:0005507; GO:0016491; GO:0046274; GO:0048046; GO:0052716; GO:0055114
TraesCS3D01G425400	chr3D:537909150-537912318	30.7993	8.72713	Up	No change	1.32055	2.79487e-10	Exocyst complex component, putative	PF03081: Exo70 exocyst complex subunit	IPR004140: Exocyst complex component Exo70; IPR014729: Rossmann-like alpha/beta/alpha sandwich fold; IPR016159: Cullin repeat-like-containing domain	GO:0000145 CC: exocyst;GO:0006887 BP: exocytosis	GO:0000145; GO:0006887
TraesCS5A01G411700	chr5A:600236882-600238239	30.9085	8.71674	Up	No change	1.41238	4.28025e-09	NAC domain-containing protein, putative	PF02365: No apical meristem (NAM) protein	IPR003441: NAC domain	GO:0003677 MF: DNA binding;GO:0006355 BP: regulation of transcription, DNA-templated	GO:0003677; GO:0006355
TraesCS5A01G409700	chr5A:599218622-599220121	58.8532	8.70803	Up	Up	1.10175	2.90814e-14	NBS-LRR-like resistance protein	PF00931: NB-ARC domain	IPR002182: NB-ARC; IPR027417: P-loop containing nucleoside triphosphate hydrolase	GO:0043531 MF: ADP binding	GO:0043531
TraesCS7A01G197300	chr7A:157228553-157230077	30.162	8.70692	Up	No change	2.77138	0.00416702	-	-	-	-	-
TraesCS4A01G212800	chr4A:511022104-511024508	85.1915	8.69133	Up	No change	0.957526	1.70614e-18	UDP-N-acetylglucosamine--N-acetylmuramyl-(pentapeptide) pyrophosphoryl-undecaprenol N-acetylglucosamine transferase	PF06925: Monogalactosyldiacylglycerol (MGDG) synthase; PF04101: Glycosyltransferase family 28 C-terminal domain	IPR007235: Glycosyl transferase, family 28, C-terminal; IPR009695: Diacylglycerol glucosyltransferase, N-terminal	GO:0009247 BP: glycolipid biosynthetic process;GO:0016758 MF: transferase activity, transferring hexosyl groups	GO:0009247; GO:0016758
TraesCS7B01G400500	chr7B:666683430-666685396	1258.25	8.69057	Up	Up	1.01201	1.17646e-16	Protein DETOXIFICATION	PF01554: MatE	IPR002528: Multi antimicrobial extrusion protein	GO:0006855 BP: drug transmembrane transport;GO:0015238 MF: drug transmembrane transporter activity;GO:0015297 MF: antiporter activity;GO:0016020 CC: membrane;GO:0055085 BP: transmembrane transport	GO:0006855; GO:0015238; GO:0015297; GO:0016020; GO:0055085
TraesCS6A01G076600	chr6A:46782404-46783903	139.176	8.68813	Up	No change	0.752014	2.2097e-29	F-box domain containing protein, expressed	-	-	-	-
TraesCS2D01G055200	chr2D:22155271-22156091	174.205	8.68409	Up	Up	0.695929	3.92271e-34	Glycosyltransferase	-	-	-	-
TraesCS2B01G616500	chr2B:793655699-793656352	55.4777	8.68231	Up	No change	1.46491	1.8226e-08	Germin-like protein	PF00190: Cupin	IPR001929: Germin; IPR006045: Cupin 1; IPR011051: RmlC-like cupin domain; IPR014710: RmlC-like jelly roll fold; IPR019780: Germin, manganese binding site	GO:0030145 MF: manganese ion binding;GO:0045735 MF: nutrient reservoir activity	GO:0030145; GO:0045735
TraesCS3D01G115000	chr3D:68335307-68335786	498.091	8.68173	Up	Up	1.20636	5.35177e-12	Heat shock protein	PF00011: Hsp20/alpha crystallin family	IPR002068: Alpha crystallin/Hsp20 domain; IPR008978: HSP20-like chaperone	-	-
TraesCS3B01G609400	chr3B:828420001-828422063	3768.52	8.67967	Up	Up	0.419683	2.32567e-92	Cytochrome P450	PF00067: Cytochrome P450	IPR001128: Cytochrome P450; IPR002401: Cytochrome P450, E-class, group I; IPR017972: Cytochrome P450, conserved site	GO:0005506 MF: iron ion binding;GO:0016705 MF: oxidoreductase activity, acting on paired donors, with incorporation or reduction of molecular oxygen;GO:0020037 MF: heme binding;GO:0055114 BP: oxidation-reduction process	GO:0005506; GO:0016705; GO:0020037; GO:0055114
TraesCS3B01G248300	chr3B:395848334-395850873	15.9923	8.67856	Up	Up	1.30021	1.81933e-10	Transposon protein, putative, Mutator sub-class	PF03108: MuDR family transposase; PF10551: MULE transposase domain	IPR004332: Transposase, MuDR, plant; IPR015943: WD40/YVTN repeat-like-containing domain; IPR018289: MULE transposase domain	GO:0005515 MF: protein binding	GO:0005515
TraesCS2B01G402800	chr2B:571345586-571347826	29.7178	8.65347	Up	Up	1.40519	4.64522e-09	Vacuolar-processing enzyme	PF01650: Peptidase C13 family	IPR001096: Peptidase C13, legumain	GO:0006508 BP: proteolysis;GO:0008233 MF: peptidase activity	GO:0006508; GO:0008233
TraesCS1D01G401500	chr1D:467494685-467494951	426.153	8.64922	Up	Up	1.2283	1.56739e-11	Clavata3/ESR (CLE) gene family member	-	-	-	-
TraesCS5A01G294800	chr5A:503529927-503533385	16.8034	8.64209	Up	Down	1.37661	2.24904e-09	Kinase family protein	PF00069: Protein kinase domain	IPR000719: Protein kinase domain; IPR008271: Serine/threonine-protein kinase, active site; IPR011009: Protein kinase-like domain; IPR014729: Rossmann-like alpha/beta/alpha sandwich fold; IPR017441: Protein kinase, ATP binding site	GO:0004672 MF: protein kinase activity;GO:0005524 MF: ATP binding;GO:0006468 BP: protein phosphorylation	GO:0004672; GO:0005524; GO:0006468
TraesCS2D01G184000	chr2D:129268169-129268795	17.8364	8.64206	Up	Up	1.33943	7.60531e-10	Disease resistance protein RGA2	PF08224: Domain of unknown function (DUF1719)	IPR013181: Protein of unknown function DUF1719	-	-
TraesCS2A01G484200	chr2A:719537461-719541237	15.0242	8.62917	Up	No change	1.44941	1.56188e-08	Yellow stripe-like transporter 12	PF03169: OPT oligopeptide transporter protein	IPR004813: Oligopeptide transporter, OPT superfamily	GO:0055085 BP: transmembrane transport	GO:0055085
TraesCS5A01G478200	chr5A:651755060-651755467	369.77	8.62717	Up	Up	0.707313	1.19064e-32	Zinc finger protein	PF13912: C2H2-type zinc finger	IPR013087: Zinc finger C2H2-type	GO:0003676 MF: nucleic acid binding	GO:0003676
TraesCS3B01G389100	chr3B:612359543-612360316	32.5836	8.62687	Up	Up	1.28447	1.38636e-10	Zinc finger family protein	PF13912: C2H2-type zinc finger	IPR013087: Zinc finger C2H2-type	GO:0003676 MF: nucleic acid binding	GO:0003676
TraesCS4A01G248900	chr4A:559945250-559946956	527.577	8.6187	Up	Up	0.539538	2.15481e-55	Eukaryotic translation initiation factor 3 subunit G	PF12353: Eukaryotic translation initiation factor 3 subunit G; PF00076: RNA recognition motif. (a.k.a. RRM, RBD, or RNP domain)	IPR000504: RNA recognition motif domain; IPR017334: Eukaryotic translation initiation factor 3 subunit G; IPR024675: Eukaryotic translation initiation factor 3 subunit G, N-terminal	GO:0003676 MF: nucleic acid binding;GO:0003743 MF: translation initiation factor activity;GO:0005737 CC: cytoplasm;GO:0005852 CC: eukaryotic translation initiation factor 3 complex	GO:0003676; GO:0003743; GO:0005737; GO:0005852
TraesCS7D01G019400	chr7D:8432828-8433439	193.509	8.61685	Up	No change	1.20211	6.53479e-12	Glutathione S-transferase	PF13417: Glutathione S-transferase, N-terminal domain	IPR004045: Glutathione S-transferase, N-terminal; IPR010987: Glutathione S-transferase, C-terminal-like; IPR012336: Thioredoxin-like fold	GO:0005515 MF: protein binding	GO:0005515
TraesCS3A01G482300	chr3A:713103000-713104619	18.688	8.61665	Up	Up	1.37057	2.12594e-09	Purple acid phosphatase 16	PF00149: Calcineurin-like phosphoesterase	IPR004843: Calcineurin-like phosphoesterase domain, ApaH type; IPR011230: Phosphoesterase At2g46880; IPR029052: Metallo-dependent phosphatase-like	GO:0016787 MF: hydrolase activity	GO:0016787
TraesCS5D01G223600	chr5D:331323476-331326004	28.8205	8.61525	Up	No change	2.56517	0.00207957	Transposon protein, putative, CACTA, En/Spm sub-class	PF13963: Transposase-associated domain	IPR029480: Transposase-associated domain	-	-
TraesCSU01G027400	chrUn:27273328-27274447	14.7127	8.6123	Up	No change	1.30304	2.78321e-10	F-box domain containing protein	PF00646: F-box domain	IPR001810: F-box domain	GO:0005515 MF: protein binding	GO:0005515
TraesCS3B01G609600	chr3B:828763303-828765224	2557.47	8.60689	Up	Up	0.486961	1.21209e-67	Cytochrome P450	PF00067: Cytochrome P450	IPR001128: Cytochrome P450; IPR002401: Cytochrome P450, E-class, group I; IPR017972: Cytochrome P450, conserved site	GO:0005506 MF: iron ion binding;GO:0016705 MF: oxidoreductase activity, acting on paired donors, with incorporation or reduction of molecular oxygen;GO:0020037 MF: heme binding;GO:0055114 BP: oxidation-reduction process	GO:0005506; GO:0016705; GO:0020037; GO:0055114
TraesCS5A01G531800	chr5A:689896911-689912314	16.22	8.60665	Up	No change	1.40325	5.39111e-09	Yellow stripe-like 9 transporter	PF03169: OPT oligopeptide transporter protein	IPR004813: Oligopeptide transporter, OPT superfamily	GO:0055085 BP: transmembrane transport	GO:0055085
TraesCS3D01G406900	chr3D:520639301-520641869	189.187	8.59873	Up	Up	0.703077	7.9944e-33	Peroxidase	PF00141: Peroxidase	IPR000823: Plant peroxidase; IPR002016: Haem peroxidase, plant/fungal/bacterial; IPR010255: Haem peroxidase	GO:0004601 MF: peroxidase activity;GO:0006979 BP: response to oxidative stress;GO:0020037 MF: heme binding;GO:0055114 BP: oxidation-reduction process	GO:0004601; GO:0006979; GO:0020037; GO:0055114
TraesCS1A01G333100	chr1A:521285954-521287412	14.3142	8.5878	Up	No change	1.44729	1.75186e-08	Anthocyanin 3'-O-beta-glucosyltransferase	PF06839: GRF zinc finger	IPR010666: Zinc finger, GRF-type	GO:0008270 MF: zinc ion binding	GO:0008270
TraesCS7B01G253700	chr7B:467974288-467975924	27.6693	8.58146	Up	No change	1.33361	8.47976e-10	Cytochrome P450-like protein	PF00067: Cytochrome P450	IPR001128: Cytochrome P450; IPR002403: Cytochrome P450, E-class, group IV; IPR017972: Cytochrome P450, conserved site	GO:0004497 MF: monooxygenase activity;GO:0005506 MF: iron ion binding;GO:0016705 MF: oxidoreductase activity, acting on paired donors, with incorporation or reduction of molecular oxygen;GO:0020037 MF: heme binding;GO:0055114 BP: oxidation-reduction process	GO:0004497; GO:0005506; GO:0016705; GO:0020037; GO:0055114
TraesCS2D01G566700	chr2D:635667115-635669219	14.2618	8.57952	Up	No change	3.15393	0.0141998	Germin-like protein	PF00190: Cupin	IPR001929: Germin; IPR006045: Cupin 1; IPR011051: RmlC-like cupin domain; IPR014710: RmlC-like jelly roll fold; IPR019780: Germin, manganese binding site	GO:0030145 MF: manganese ion binding;GO:0045735 MF: nutrient reservoir activity	GO:0030145; GO:0045735
TraesCS6B01G006900	chr6B:4580994-4585934	15.2189	8.57832	Up	Up	1.48107	3.92881e-08	Receptor-like protein kinase	PF12819: Carbohydrate-binding protein of the ER; PF12799: Leucine Rich repeats (2 copies); PF07714: Protein tyrosine kinase	IPR000719: Protein kinase domain; IPR001245: Serine-threonine/tyrosine-protein kinase, catalytic domain; IPR011009: Protein kinase-like domain; IPR017441: Protein kinase, ATP binding site; IPR024788: Malectin-like carbohydrate-binding domain; IPR025875: Leucine rich repeat 4; IPR032675: Leucine-rich repeat domain, L domain-like	GO:0004672 MF: protein kinase activity;GO:0005524 MF: ATP binding;GO:0006468 BP: protein phosphorylation	GO:0004672; GO:0005524; GO:0006468
TraesCS1D01G247400	chr1D:340300534-340300851	367.758	8.57624	Up	Up	0.495546	6.87631e-65	DNA-directed RNA polymerase subunit beta'	-	-	-	-
TraesCS2A01G123600	chr2A:72953615-72955129	14.744	8.57077	Up	Up	1.63041	7.02297e-07	Anthocyanin 3'-O-beta-glucosyltransferase	PF06839: GRF zinc finger	IPR010666: Zinc finger, GRF-type	GO:0008270 MF: zinc ion binding	GO:0008270
TraesCS5D01G343200	chr5D:431228638-431235266	324.934	8.56131	Up	Up	0.625372	6.71949e-41	Pimeloyl-[acyl-carrier protein] methyl ester esterase	PF00561: alpha/beta hydrolase fold	IPR000073: Alpha/beta hydrolase fold-1; IPR029058: Alpha/Beta hydrolase fold	-	-
TraesCSU01G001600	chrUn:1943981-1947489	97.897	8.55781	Up	Up	0.953665	4.24295e-18	S-type anion channel	PF03595: Voltage-dependent anion channel	IPR004695: Voltage-dependent anion channel	GO:0016021 CC: integral component of membrane;GO:0055085 BP: transmembrane transport	GO:0016021; GO:0055085
TraesCS7D01G030800	chr7D:16170317-16171635	2181.01	8.5525	Up	Up	0.268546	2.69244e-218	Glutathione S-transferase	PF13417: Glutathione S-transferase, N-terminal domain; PF13410: Glutathione S-transferase, C-terminal domain	IPR004045: Glutathione S-transferase, N-terminal; IPR010987: Glutathione S-transferase, C-terminal-like; IPR012336: Thioredoxin-like fold	GO:0005515 MF: protein binding	GO:0005515
TraesCS1B01G162400	chr1B:280167780-280171645	754.587	8.55077	Up	Up	0.394678	2.57853e-101	Cysteine--tRNA ligase	PF01406: tRNA synthetases class I (C) catalytic domain	IPR009080: Aminoacyl-tRNA synthetase, class Ia, anticodon-binding; IPR014729: Rossmann-like alpha/beta/alpha sandwich fold; IPR015803: Cysteine-tRNA ligase; IPR024909: Cysteinyl-tRNA synthetase/mycothiol ligase; IPR032678: tRNA synthetases class I, catalytic domain	GO:0000166 MF: nucleotide binding;GO:0004812 MF: aminoacyl-tRNA ligase activity;GO:0004817 MF: cysteine-tRNA ligase activity;GO:0005524 MF: ATP binding;GO:0006418 BP: tRNA aminoacylation for protein translation;GO:0006423 BP: cysteinyl-tRNA aminoacylation	GO:0000166; GO:0004812; GO:0004817; GO:0005524; GO:0006418; GO:0006423
TraesCS2A01G217500	chr2A:204871922-204883875	147.461	8.5403	Up	No change	2.02366	8.48374e-05	Receptor protein kinase-like protein	PF01657: Salt stress response/antifungal; PF07714: Protein tyrosine kinase	IPR000719: Protein kinase domain; IPR001245: Serine-threonine/tyrosine-protein kinase, catalytic domain; IPR002902: Gnk2-homologous domain; IPR011009: Protein kinase-like domain	GO:0004672 MF: protein kinase activity;GO:0005524 MF: ATP binding;GO:0006468 BP: protein phosphorylation	GO:0004672; GO:0005524; GO:0006468
TraesCS5A01G185300	chr5A:385395463-385398734	25.173	8.53211	Up	Up	1.30219	4.01907e-10	Clavaminate synthase-like protein	PF02668: Taurine catabolism dioxygenase TauD, TfdA family	IPR003819: TauD/TfdA-like domain	GO:0016491 MF: oxidoreductase activity;GO:0055114 BP: oxidation-reduction process	GO:0016491; GO:0055114
TraesCS6A01G181000	chr6A:205114657-205116298	369.196	8.52462	Up	Up	0.831077	2.39482e-23	Cytochrome P450 family protein	PF00067: Cytochrome P450	IPR001128: Cytochrome P450; IPR002401: Cytochrome P450, E-class, group I; IPR017972: Cytochrome P450, conserved site	GO:0005506 MF: iron ion binding;GO:0016705 MF: oxidoreductase activity, acting on paired donors, with incorporation or reduction of molecular oxygen;GO:0020037 MF: heme binding;GO:0055114 BP: oxidation-reduction process	GO:0005506; GO:0016705; GO:0020037; GO:0055114
TraesCS3A01G477300	chr3A:709123866-709129930	27.0738	8.51697	Up	No change	1.35567	2.18412e-09	Receptor-like protein kinase, putative,expressed	PF00188: Cysteine-rich secretory protein family; PF00069: Protein kinase domain	IPR000719: Protein kinase domain; IPR001283: Cysteine-rich secretory protein, allergen V5/Tpx-1-related; IPR008271: Serine/threonine-protein kinase, active site; IPR011009: Protein kinase-like domain; IPR014044: CAP domain; IPR017441: Protein kinase, ATP binding site; IPR018244: Allergen V5/Tpx-1-related, conserved site	GO:0004672 MF: protein kinase activity;GO:0005524 MF: ATP binding;GO:0005576 CC: extracellular region;GO:0006468 BP: protein phosphorylation	GO:0004672; GO:0005524; GO:0005576; GO:0006468
TraesCS7D01G241700	chr7D:205942378-205945278	279.71	8.51509	Up	Down	0.634443	2.37946e-39	Kinase, putative	PF13947: Wall-associated receptor kinase galacturonan-binding; PF07714: Protein tyrosine kinase	IPR000719: Protein kinase domain; IPR001245: Serine-threonine/tyrosine-protein kinase, catalytic domain; IPR011009: Protein kinase-like domain; IPR017441: Protein kinase, ATP binding site; IPR025287: Wall-associated receptor kinase, galacturonan-binding domain	GO:0004672 MF: protein kinase activity;GO:0005524 MF: ATP binding;GO:0006468 BP: protein phosphorylation;GO:0030247 MF: polysaccharide binding	GO:0004672; GO:0005524; GO:0006468; GO:0030247
TraesCS6A01G312800	chr6A:549522660-549524057	26.8916	8.50881	Up	Up	1.46288	3.41935e-08	-	-	-	-	-
TraesCS2D01G284400	chr2D:359630619-359632115	15.7007	8.50716	Up	Up	1.39673	6.95483e-09	ATP synthase subunit beta	PF02874: ATP synthase alpha/beta family, beta-barrel domain; PF00006: ATP synthase alpha/beta family, nucleotide-binding domain	IPR000194: ATPase, F1/V1/A1 complex, alpha/beta subunit, nucleotide-binding domain; IPR003593: AAA+ ATPase domain; IPR004100: ATPase, F1/V1/A1 complex, alpha/beta subunit, N-terminal domain; IPR005722: ATP synthase, F1 complex, beta subunit; IPR020003: ATPase, alpha/beta subunit, nucleotide-binding domain, active site; IPR024034: ATPase, F1/V1 complex, beta/alpha subunit, C-terminal; IPR027417: P…	GO:0005524 MF: ATP binding;GO:0015986 BP: ATP synthesis coupled proton transport;GO:0015992 BP: proton transport;GO:0045261 CC: proton-transporting ATP synthase complex, catalytic core F(1);GO:0046034 BP: ATP metabolic process;GO:0046933 MF: proton-transporting ATP synthase activity, rotational mechanism	GO:0005524; GO:0015986; GO:0015992; GO:0045261; GO:0046034; GO:0046933
TraesCS3D01G483900	chr3D:581059478-581059932	15.6403	8.50442	Up	Up	1.45292	2.77648e-08	cysteine-rich TM module stress tolerance protein	PF12734: Cysteine-rich TM module stress tolerance	IPR028144: Cysteine-rich transmembrane CYSTM domain	-	-
TraesCS3A01G432100	chr3A:673439500-673442715	48.3333	8.49384	Up	No change	1.10928	1.89556e-13	Exocyst complex component, putative	PF03081: Exo70 exocyst complex subunit	IPR004140: Exocyst complex component Exo70; IPR014729: Rossmann-like alpha/beta/alpha sandwich fold; IPR016159: Cullin repeat-like-containing domain	GO:0000145 CC: exocyst;GO:0006887 BP: exocytosis	GO:0000145; GO:0006887
TraesCS2D01G051000	chr2D:19239270-19241048	14.0057	8.4894	Up	Up	1.36239	2.98652e-09	WRKY transcription factor	PF03106: WRKY DNA -binding domain	IPR003657: WRKY domain	GO:0003700 MF: transcription factor activity, sequence-specific DNA binding;GO:0006355 BP: regulation of transcription, DNA-templated;GO:0043565 MF: sequence-specific DNA binding	GO:0003700; GO:0006355; GO:0043565
TraesCS1B01G107400	chr1B:119493035-119494453	803.12	8.48865	Up	Up	0.553995	4.88079e-51	Agmatine coumaroyltransferase-1	PF02458: Transferase family	IPR003480: Transferase	GO:0016747 MF: transferase activity, transferring acyl groups other than amino-acyl groups	GO:0016747
TraesCS3A01G506400	chr3A:728017424-728018239	650.571	8.487	Up	Up	1.19216	9.19513e-12	Progesterone 5-beta-reductase	-	IPR016040: NAD(P)-binding domain	-	-
TraesCS2B01G138900	chr2B:105906255-105908663	13.7305	8.4849	Up	No change	1.58235	4.06697e-07	Protein GAMETE EXPRESSED 1	-	-	-	-
TraesCS4D01G064800	chr4D:40123641-40125223	673.18	8.4833	Up	Up	0.520417	1.19779e-57	Eukaryotic translation initiation factor 3 subunit G	PF12353: Eukaryotic translation initiation factor 3 subunit G; PF00076: RNA recognition motif. (a.k.a. RRM, RBD, or RNP domain)	IPR000504: RNA recognition motif domain; IPR017334: Eukaryotic translation initiation factor 3 subunit G; IPR024675: Eukaryotic translation initiation factor 3 subunit G, N-terminal	GO:0003676 MF: nucleic acid binding;GO:0003743 MF: translation initiation factor activity;GO:0005737 CC: cytoplasm;GO:0005852 CC: eukaryotic translation initiation factor 3 complex	GO:0003676; GO:0003743; GO:0005737; GO:0005852
TraesCS7D01G460500	chr7D:577201010-577201808	377.654	8.47937	Up	No change	1.28057	2.57294e-10	Germin-like protein	PF00190: Cupin	IPR001929: Germin; IPR006045: Cupin 1; IPR011051: RmlC-like cupin domain; IPR014710: RmlC-like jelly roll fold; IPR019780: Germin, manganese binding site	GO:0030145 MF: manganese ion binding;GO:0045735 MF: nutrient reservoir activity	GO:0030145; GO:0045735
TraesCS7B01G474000	chr7B:730303136-730305831	38.6432	8.47652	Up	Up	1.22444	3.51355e-11	2-oxoglutarate (2OG) and Fe(II)-dependent oxygenase superfamily protein	PF14226: non-haem dioxygenase in morphine synthesis N-terminal; PF03171: 2OG-Fe(II) oxygenase superfamily	IPR005123: Oxoglutarate/iron-dependent dioxygenase; IPR026992: Non-haem dioxygenase N-terminal domain; IPR027443: Isopenicillin N synthase-like	GO:0016491 MF: oxidoreductase activity;GO:0055114 BP: oxidation-reduction process	GO:0016491; GO:0055114
TraesCS3D01G500000	chr3D:589505519-589505977	567.451	8.47442	Up	Up	0.53765	5.92585e-54	Calcium-binding protein	PF13499: EF-hand domain pair; PF13833: EF-hand domain pair	IPR002048: EF-hand domain; IPR011992: EF-hand domain pair; IPR018247: EF-Hand 1, calcium-binding site	GO:0005509 MF: calcium ion binding	GO:0005509
TraesCS2A01G037600	chr2A:15904833-15906208	13.3309	8.47283	Up	No change	2.72657	0.00463082	Serpin-like protein	PF00079: Serpin (serine protease inhibitor)	IPR023796: Serpin domain	-	-
TraesCS7B01G010700	chr7B:6834499-6835212	30.6904	8.47036	Up	Up	1.25606	1.15921e-10	GDSL esterase/lipase	PF13472: GDSL-like Lipase/Acylhydrolase family	IPR013830: SGNH hydrolase-type esterase domain	-	-
TraesCS5A01G092300	chr5A:127571242-127573669	26.4843	8.46622	Up	No change	1.30624	6.31693e-10	ARM repeat superfamily protein	-	IPR011989: Armadillo-like helical; IPR016024: Armadillo-type fold	GO:0005488 MF: binding	GO:0005488
TraesCS6B01G085500	chr6B:62153683-62154938	319.627	8.46299	Up	Up	0.501309	8.96358e-62	TBP-associated factor 4	-	-	-	-
TraesCS2D01G481600	chr2D:584533248-584534730	17.5734	8.46279	Up	Up	1.69026	2.46237e-06	Anthocyanidin reductase	PF01370: NAD dependent epimerase/dehydratase family	IPR001509: NAD-dependent epimerase/dehydratase; IPR016040: NAD(P)-binding domain	GO:0003824 MF: catalytic activity;GO:0050662 MF: coenzyme binding	GO:0003824; GO:0050662
TraesCS7A01G416900	chr7A:608682792-608683259	402.596	8.45728	Up	Up	0.644301	1.13069e-37	Auxin efflux carrier family protein	-	-	-	-
TraesCS7A01G065200	chr7A:32582925-32583956	25.245	8.44966	Up	No change	1.261	1.53464e-10	Serpin-like protein	PF00079: Serpin (serine protease inhibitor)	IPR023796: Serpin domain	-	-
TraesCS2A01G370900	chr2A:613470651-613472064	13.3789	8.44574	Up	Up	1.37293	4.8334e-09	Short chain dehydrogenase/reductase	PF00106: short chain dehydrogenase	IPR002347: Short-chain dehydrogenase/reductase SDR; IPR016040: NAD(P)-binding domain	-	-
TraesCS7A01G369900	chr7A:543422017-543422850	259.106	8.43696	Up	Up	0.541525	9.69387e-53	Cysteine/Histidine-rich C1 domain family protein	PF03107: C1 domain	IPR004146: DC1	-	-
TraesCS4D01G069300	chr4D:44745863-44747604	113.016	8.43481	Up	Up	0.87227	7.41551e-21	Type I inositol-1,4,5-trisphosphate 5-phosphatase	PF03372: Endonuclease/Exonuclease/phosphatase family	IPR000300: Inositol polyphosphate-related phosphatase; IPR005135: Endonuclease/exonuclease/phosphatase	GO:0046856 BP: phosphatidylinositol dephosphorylation	GO:0046856
TraesCS2A01G297900	chr2A:512243566-512246140	12.8251	8.41813	Up	No change	1.40762	1.33427e-08	Aluminum-activated malate transporter	PF11744: Aluminium activated malate transporter	IPR020966: Aluminum-activated malate transporter	GO:0015743 BP: malate transport	GO:0015743
TraesCS5D01G199000	chr5D:301994711-301996480	90.78	8.40417	Up	No change	0.771312	3.10918e-26	LOB domain-containing protein, putative	PF03195: Protein of unknown function DUF260	IPR004883: Lateral organ boundaries, LOB	-	-
TraesCS2A01G158700	chr2A:105531860-105532063	1338.55	8.40374	Up	No change	0.32851	5.01906e-141	Chymotrypsin inhibitor	PF00280: Potato inhibitor I family	IPR000864: Proteinase inhibitor I13, potato inhibitor I	GO:0004867 MF: serine-type endopeptidase inhibitor activity;GO:0009611 BP: response to wounding	GO:0004867; GO:0009611
TraesCS1D01G344800	chr1D:433252186-433253895	161.321	8.40317	Up	Up	1.06626	3.46713e-14	Inorganic pyrophosphatase family protein	PF00719: Inorganic pyrophosphatase	IPR008162: Inorganic pyrophosphatase	GO:0000287 MF: magnesium ion binding;GO:0004427 MF: inorganic diphosphatase activity;GO:0005737 CC: cytoplasm;GO:0006796 BP: phosphate-containing compound metabolic process	GO:0000287; GO:0004427; GO:0005737; GO:0006796
TraesCS7B01G235300	chr7B:439603445-439603975	24.5462	8.39857	Up	No change	1.2694	2.66534e-10	RING/U-box superfamily protein	PF13639: Ring finger domain	IPR001841: Zinc finger, RING-type; IPR013083: Zinc finger, RING/FYVE/PHD-type	GO:0005515 MF: protein binding;GO:0008270 MF: zinc ion binding	GO:0005515; GO:0008270
TraesCS6A01G388800	chr6A:604578369-604579064	24.3561	8.39749	Up	No change	2.80301	0.00649091	transmembrane protein, putative (DUF679)	PF05078: Protein of unknown function (DUF679)	IPR007770: Protein of unknown function DUF679	-	-
TraesCS5A01G495800	chr5A:663493887-663495048	19.8709	8.39635	Up	No change	1.40049	1.22429e-08	WRKY family transcription factor	PF03106: WRKY DNA -binding domain	IPR003657: WRKY domain	GO:0003700 MF: transcription factor activity, sequence-specific DNA binding;GO:0006355 BP: regulation of transcription, DNA-templated;GO:0043565 MF: sequence-specific DNA binding	GO:0003700; GO:0006355; GO:0043565
TraesCS4A01G008400	chr4A:5114542-5115264	771.227	8.38967	Up	No change	0.444614	5.35569e-77	Glutathione S-transferase	PF02798: Glutathione S-transferase, N-terminal domain; PF13410: Glutathione S-transferase, C-terminal domain	IPR004045: Glutathione S-transferase, N-terminal; IPR010987: Glutathione S-transferase, C-terminal-like; IPR012336: Thioredoxin-like fold	GO:0005515 MF: protein binding	GO:0005515
TraesCS6A01G386200	chr6A:603249197-603250189	210.066	8.38847	Up	Down	1.19908	2.1415e-11	Nicotianamine synthase	PF03059: Nicotianamine synthase protein	IPR004298: Nicotianamine synthase; IPR029063: S-adenosyl-L-methionine-dependent methyltransferase	GO:0030410 MF: nicotianamine synthase activity;GO:0030418 BP: nicotianamine biosynthetic process	GO:0030410; GO:0030418
TraesCS3B01G478300	chr3B:726621717-726622121	28.3001	8.38576	Up	Up	1.30348	8.55532e-10	VQ motif family protein	PF05678: VQ motif	IPR008889: VQ	-	-
TraesCS4D01G125900	chr4D:110075607-110081415	337.499	8.3789	Up	Down	1.50791	1.44202e-07	Protein ZINC INDUCED FACILITATOR-LIKE 1	PF07690: Major Facilitator Superfamily	IPR011701: Major facilitator superfamily; IPR020846: Major facilitator superfamily domain	GO:0016021 CC: integral component of membrane;GO:0055085 BP: transmembrane transport	GO:0016021; GO:0055085
TraesCS3A01G048800	chr3A:25946315-25947067	26.4067	8.37494	Up	Down	1.40417	1.46625e-08	Protein kinase family protein	PF13947: Wall-associated receptor kinase galacturonan-binding	IPR025287: Wall-associated receptor kinase, galacturonan-binding domain	GO:0030247 MF: polysaccharide binding	GO:0030247
TraesCS4B01G264600	chr4B:535241495-535243691	28.3902	8.37446	Up	Up	1.2593	2.13566e-10	F-box family protein	PF00646: F-box domain	IPR001810: F-box domain	GO:0005515 MF: protein binding	GO:0005515
TraesCS5B01G148300	chr5B:276667751-276670197	2260.46	8.36805	Up	Up	0.283832	3.64889e-187	Glycosyltransferase	PF00201: UDP-glucoronosyl and UDP-glucosyl transferase	IPR002213: UDP-glucuronosyl/UDP-glucosyltransferase	GO:0008152 BP: metabolic process;GO:0016758 MF: transferase activity, transferring hexosyl groups	GO:0008152; GO:0016758
TraesCS4A01G394800	chr4A:669835283-669836884	46.5396	8.36563	Up	No change	3.4589	0.0309069	Anthocyanin 5-aromatic acyltransferase	PF02458: Transferase family	IPR003480: Transferase	GO:0016747 MF: transferase activity, transferring acyl groups other than amino-acyl groups	GO:0016747
TraesCS2D01G137600	chr2D:81016711-81018625	243.873	8.36339	Up	No change	0.592968	2.30954e-43	GDSL esterase/lipase	PF00657: GDSL-like Lipase/Acylhydrolase	IPR001087: GDSL lipase/esterase; IPR013830: SGNH hydrolase-type esterase domain	GO:0016788 MF: hydrolase activity, acting on ester bonds	GO:0016788
TraesCS1B01G022000	chr1B:10004968-10007484	88.86	8.36154	Up	No change	2.19267	0.000419272	Serine/threonine-protein kinase	PF01453: D-mannose binding lectin; PF00954: S-locus glycoprotein domain; PF08276: PAN-like domain; PF00069: Protein kinase domain	IPR000719: Protein kinase domain; IPR000858: S-locus glycoprotein domain; IPR001480: Bulb-type lectin domain; IPR003609: PAN/Apple domain; IPR008271: Serine/threonine-protein kinase, active site; IPR011009: Protein kinase-like domain; IPR017441: Protein kinase, ATP binding site; IPR024171: S-receptor-like serine/threonine-protein kinase	GO:0004672 MF: protein kinase activity;GO:0004674 MF: protein serine/threonine kinase activity;GO:0005524 MF: ATP binding;GO:0006468 BP: protein phosphorylation;GO:0048544 BP: recognition of pollen	GO:0004672; GO:0004674; GO:0005524; GO:0006468; GO:0048544
TraesCS7D01G410000	chr7D:529040258-529040740	600.342	8.35871	Up	Up	0.45793	4.30186e-72	TCP family transcription factor 4	-	-	-	-
TraesCS3B01G606800	chr3B:825771506-825773587	12.1934	8.35019	Up	No change	1.46028	5.94431e-08	rRNA N-glycosidase	PF00161: Ribosome inactivating protein	IPR001574: Ribosome-inactivating protein; IPR016138: Ribosome-inactivating protein, subdomain 1	GO:0017148 BP: negative regulation of translation;GO:0030598 MF: rRNA N-glycosylase activity	GO:0017148; GO:0030598
TraesCS6B01G322200	chr6B:570953757-570955772	1218.7	8.34397	Up	Up	0.346337	3.51441e-125	Cytochrome P450	PF00067: Cytochrome P450	IPR001128: Cytochrome P450; IPR002401: Cytochrome P450, E-class, group I; IPR017972: Cytochrome P450, conserved site	GO:0005506 MF: iron ion binding;GO:0016705 MF: oxidoreductase activity, acting on paired donors, with incorporation or reduction of molecular oxygen;GO:0020037 MF: heme binding;GO:0055114 BP: oxidation-reduction process	GO:0005506; GO:0016705; GO:0020037; GO:0055114
TraesCS7A01G473600	chr7A:669293215-669294013	933.001	8.336	Up	No change	0.374575	6.98985e-107	Germin-like protein	PF00190: Cupin	IPR001929: Germin; IPR006045: Cupin 1; IPR011051: RmlC-like cupin domain; IPR014710: RmlC-like jelly roll fold; IPR019780: Germin, manganese binding site	GO:0030145 MF: manganese ion binding;GO:0045735 MF: nutrient reservoir activity	GO:0030145; GO:0045735
TraesCS7A01G049400	chr7A:22976133-22976922	536.059	8.33238	Up	No change	0.498465	1.39881e-60	Glutathione S-transferase	PF13417: Glutathione S-transferase, N-terminal domain; PF13410: Glutathione S-transferase, C-terminal domain	IPR004045: Glutathione S-transferase, N-terminal; IPR010987: Glutathione S-transferase, C-terminal-like; IPR012336: Thioredoxin-like fold	GO:0005515 MF: protein binding	GO:0005515
TraesCS4D01G226000	chr4D:384975222-384976356	217.12	8.33096	Up	Up	1.28232	5.72291e-10	Heat shock protein	PF00011: Hsp20/alpha crystallin family	IPR002068: Alpha crystallin/Hsp20 domain; IPR008978: HSP20-like chaperone	-	-
TraesCS5B01G257000	chr5B:439650507-439651562	182.525	8.33026	Up	Up	1.49748	1.39412e-07	Heat shock protein, putative	PF00011: Hsp20/alpha crystallin family	IPR002068: Alpha crystallin/Hsp20 domain; IPR008978: HSP20-like chaperone	-	-
TraesCS5A01G182300	chr5A:382088879-382091976	23.349	8.32156	Up	No change	1.44734	4.9876e-08	Purple acid phosphatase	PF16656: Purple acid Phosphatase, N-terminal domain; PF00149: Calcineurin-like phosphoesterase; PF14008: Iron/zinc purple acid phosphatase-like protein C	IPR004843: Calcineurin-like phosphoesterase domain, ApaH type; IPR008963: Purple acid phosphatase-like, N-terminal; IPR015914: Purple acid phosphatase, N-terminal; IPR025733: Iron/zinc purple acid phosphatase-like C-terminal domain; IPR029052: Metallo-dependent phosphatase-like	GO:0003993 MF: acid phosphatase activity;GO:0016787 MF: hydrolase activity;GO:0046872 MF: metal ion binding	GO:0003993; GO:0016787; GO:0046872
TraesCS5B01G059800	chr5B:65964290-65965372	790.755	8.31841	Up	Up	0.371058	1.86587e-108	Alpha/beta-Hydrolases superfamily protein, putative	PF07859: alpha/beta hydrolase fold	IPR013094: Alpha/beta hydrolase fold-3; IPR029058: Alpha/Beta hydrolase fold	GO:0008152 BP: metabolic process;GO:0016787 MF: hydrolase activity	GO:0008152; GO:0016787
TraesCS2B01G521100	chr2B:716048162-716053474	119.011	8.3107	Up	Up	0.791858	2.1202e-24	Callose synthase-like protein	PF14288: 1,3-beta-glucan synthase subunit FKS1, domain-1; PF02364: 1,3-beta-glucan synthase component	IPR003440: Glycosyl transferase, family 48; IPR026899: 1,3-beta-glucan synthase subunit FKS1-like, domain-1	GO:0000148 CC: 1,3-beta-D-glucan synthase complex;GO:0003843 MF: 1,3-beta-D-glucan synthase activity;GO:0006075 BP: (1->3)-beta-D-glucan biosynthetic process;GO:0016020 CC: membrane	GO:0000148; GO:0003843; GO:0006075; GO:0016020
TraesCS2B01G228800	chr2B:223091289-223092116	23.3794	8.30969	Up	No change	1.33141	2.81028e-09	Disease resistance protein (TIR-NBS-LRR class)	PF01582: TIR domain	IPR000157: Toll/interleukin-1 receptor homology (TIR) domain	GO:0005515 MF: protein binding;GO:0007165 BP: signal transduction	GO:0005515; GO:0007165
TraesCS3D01G435300	chr3D:547621238-547622110	11.787	8.30929	Up	No change	1.41343	2.40112e-08	Defensin	PF00304: Gamma-thionin family	IPR003614: Knottin, scorpion toxin-like; IPR008176: Defensin, plant	GO:0006952 BP: defense response	GO:0006952
TraesCS1D01G431600	chr1D:481602789-481603765	12.8702	8.30488	Up	Up	1.62042	1.37151e-06	WRKY transcription factor	PF03106: WRKY DNA -binding domain	IPR003657: WRKY domain	GO:0003700 MF: transcription factor activity, sequence-specific DNA binding;GO:0006355 BP: regulation of transcription, DNA-templated;GO:0043565 MF: sequence-specific DNA binding	GO:0003700; GO:0006355; GO:0043565
TraesCS1D01G014500	chr1D:7038825-7039607	3162.06	8.30349	Up	No change	0.4197	1.45944e-84	Glutathione S-transferase	PF13417: Glutathione S-transferase, N-terminal domain; PF00043: Glutathione S-transferase, C-terminal domain	IPR004045: Glutathione S-transferase, N-terminal; IPR004046: Glutathione S-transferase, C-terminal; IPR010987: Glutathione S-transferase, C-terminal-like; IPR012336: Thioredoxin-like fold	GO:0005515 MF: protein binding	GO:0005515
TraesCS6B01G456700	chr6B:712803225-712804028	107.658	8.29335	Up	Up	1.29314	9.68781e-10	BAG family molecular chaperone regulator 5	PF02179: BAG domain	IPR003103: BAG domain	GO:0051087 MF: chaperone binding	GO:0051087
TraesCS3B01G565500	chr3B:798229956-798230177	457.056	8.28851	Up	Up	0.585684	1.19621e-43	CW7	-	-	-	-
TraesCS3B01G326700	chr3B:527297703-527299899	55.6679	8.2852	Up	Up	1.06478	7.43011e-14	Optic atrophy 3 protein (OPA3)	PF07047: Optic atrophy 3 protein (OPA3)	IPR010754: Optic atrophy 3-like	-	-
TraesCS7A01G420200	chr7A:611550434-611560850	53.3881	8.28495	Up	Up	1.14964	4.99042e-12	Zinc transporter	PF02535: ZIP Zinc transporter	IPR003689: Zinc/iron permease; IPR004698: Zinc/iron permease, fungal/plant	GO:0005385 MF: zinc ion transmembrane transporter activity;GO:0016020 CC: membrane;GO:0016021 CC: integral component of membrane;GO:0030001 BP: metal ion transport;GO:0046873 MF: metal ion transmembrane transporter activity;GO:0055085 BP: transmembrane transport;GO:0071577 BP: zinc II ion transmembrane transport	GO:0005385; GO:0016020; GO:0016021; GO:0030001; GO:0046873; GO:0055085; GO:0071577
TraesCS7B01G369500	chr7B:633896576-633897696	11.5295	8.28334	Up	No change	1.44127	5.05143e-08	Tegument protein BRRF2	-	-	-	-
TraesCS2D01G484200	chr2D:585473486-585477109	44.633	8.28226	Up	Down	1.15107	5.40092e-12	Yellow stripe-like transporter 12	PF03169: OPT oligopeptide transporter protein	IPR004813: Oligopeptide transporter, OPT superfamily	GO:0055085 BP: transmembrane transport	GO:0055085
TraesCS1B01G253800	chr1B:447563416-447564458	19.1522	8.27163	Up	Up	1.38548	1.41671e-08	Late embryogenesis abundant protein	-	-	-	-
TraesCS3A01G488300	chr3A:716105523-716106556	38.8983	8.26074	Up	Up	1.25845	3.71824e-10	Glutathione S-transferase	PF02798: Glutathione S-transferase, N-terminal domain	IPR004045: Glutathione S-transferase, N-terminal; IPR010987: Glutathione S-transferase, C-terminal-like; IPR012336: Thioredoxin-like fold	GO:0005515 MF: protein binding	GO:0005515
TraesCS3A01G452600	chr3A:690896333-690898359	271.167	8.26032	Up	Up	1.24822	2.63924e-10	Laccase	PF07732: Multicopper oxidase; PF00394: Multicopper oxidase; PF07731: Multicopper oxidase	IPR001117: Multicopper oxidase, type 1; IPR002355: Multicopper oxidase, copper-binding site; IPR008972: Cupredoxin; IPR011706: Multicopper oxidase, type 2; IPR011707: Multicopper oxidase, type 3; IPR017761: Laccase; IPR033138: Multicopper oxidases, conserved site	GO:0005507 MF: copper ion binding;GO:0016491 MF: oxidoreductase activity;GO:0046274 BP: lignin catabolic process;GO:0048046 CC: apoplast;GO:0052716 MF: hydroquinone:oxygen oxidoreductase activity;GO:0055114 BP: oxidation-reduction process	GO:0005507; GO:0016491; GO:0046274; GO:0048046; GO:0052716; GO:0055114
TraesCS7B01G243100	chr7B:451298201-451299162	41.3892	8.26013	Up	No change	1.19	3.10198e-11	Neurogenic locus notch homolog protein 1	-	-	-	-
TraesCS7B01G399300	chr7B:665523094-665523831	168.473	8.25984	Up	No change	0.704437	3.08212e-30	transmembrane protein, putative (DUF679)	PF05078: Protein of unknown function (DUF679)	IPR007770: Protein of unknown function DUF679	-	-
TraesCS1D01G011800	chr1D:6351661-6353016	1031.89	8.25866	Up	Down	0.471321	1.69766e-66	Glutathione s-transferase	PF02798: Glutathione S-transferase, N-terminal domain; PF00043: Glutathione S-transferase, C-terminal domain	IPR004045: Glutathione S-transferase, N-terminal; IPR004046: Glutathione S-transferase, C-terminal; IPR010987: Glutathione S-transferase, C-terminal-like; IPR012336: Thioredoxin-like fold	GO:0005515 MF: protein binding	GO:0005515
TraesCS6A01G134300	chr6A:106734639-106737942	429.507	8.25649	Up	Up	0.408407	2.91674e-88	Subtilisin-like protease	PF05922: Peptidase inhibitor I9; PF00082: Subtilase family	IPR000209: Peptidase S8/S53 domain; IPR010259: Peptidase S8 propeptide/proteinase inhibitor I9; IPR015500: Peptidase S8, subtilisin-related; IPR022398: Peptidase S8, subtilisin, His-active site	GO:0004252 MF: serine-type endopeptidase activity;GO:0006508 BP: proteolysis	GO:0004252; GO:0006508
TraesCS5B01G491000	chr5B:659704312-659705089	1002.39	8.2563	Up	Up	1.20345	5.33619e-11	Zinc finger protein	PF13912: C2H2-type zinc finger	IPR013083: Zinc finger, RING/FYVE/PHD-type; IPR013087: Zinc finger C2H2-type	GO:0003676 MF: nucleic acid binding	GO:0003676
TraesCS3D01G500800	chr3D:590040459-590044246	82.5507	8.255	Up	Up	0.820224	1.63148e-22	Protein kinase	PF01657: Salt stress response/antifungal; PF07714: Protein tyrosine kinase	IPR000719: Protein kinase domain; IPR001245: Serine-threonine/tyrosine-protein kinase, catalytic domain; IPR002902: Gnk2-homologous domain; IPR008271: Serine/threonine-protein kinase, active site; IPR011009: Protein kinase-like domain	GO:0004672 MF: protein kinase activity;GO:0005524 MF: ATP binding;GO:0006468 BP: protein phosphorylation	GO:0004672; GO:0005524; GO:0006468
TraesCS1A01G350400	chr1A:535312092-535313696	353.32	8.25466	Up	Up	0.449058	4.27737e-73	Heat shock transcription factor	PF00447: HSF-type DNA-binding	IPR000232: Heat shock factor (HSF)-type, DNA-binding; IPR011991: Winged helix-turn-helix DNA-binding domain	GO:0003700 MF: transcription factor activity, sequence-specific DNA binding;GO:0005634 CC: nucleus;GO:0006355 BP: regulation of transcription, DNA-templated;GO:0043565 MF: sequence-specific DNA binding	GO:0003700; GO:0005634; GO:0006355; GO:0043565
TraesCS2B01G135600	chr2B:102125791-102127163	181.268	8.25414	Up	Up	0.56431	1.41675e-46	Two-component response regulator	PF00249: Myb-like DNA-binding domain	IPR001005: SANT/Myb domain; IPR006447: Myb domain, plants; IPR009057: Homeobox domain-like; IPR017930: Myb domain	GO:0003677 MF: DNA binding	GO:0003677
TraesCS5A01G478300	chr5A:651758950-651759447	732.362	8.25312	Up	Up	0.860706	1.59259e-20	Zinc finger protein	PF13912: C2H2-type zinc finger	IPR013087: Zinc finger C2H2-type	GO:0003676 MF: nucleic acid binding	GO:0003676
TraesCS4B01G142100	chr4B:187436781-187437275	12.2965	8.25209	Up	Up	1.63218	1.93677e-06	Peptide chain release factor 2	-	-	-	-
TraesCS1A01G172600	chr1A:308570001-308571161	62.7425	8.2517	Up	No change	1.50794	2.26919e-07	Tetratricopeptide repeat (TPR)-like superfamily protein	PF14559: Tetratricopeptide repeat	IPR011990: Tetratricopeptide-like helical domain; IPR013026: Tetratricopeptide repeat-containing domain	GO:0005515 MF: protein binding	GO:0005515
TraesCS4D01G145500	chr4D:134549769-134550477	526.312	8.24958	Up	Up	1.21723	9.26792e-11	Heat shock protein	PF00011: Hsp20/alpha crystallin family	IPR002068: Alpha crystallin/Hsp20 domain; IPR008978: HSP20-like chaperone	-	-
TraesCS5B01G391900	chr5B:570931122-570934404	40.8542	8.24893	Up	No change	1.21557	8.75398e-11	Receptor-like kinase	PF00069: Protein kinase domain	IPR000719: Protein kinase domain; IPR008271: Serine/threonine-protein kinase, active site; IPR011009: Protein kinase-like domain; IPR017441: Protein kinase, ATP binding site	GO:0004672 MF: protein kinase activity;GO:0005524 MF: ATP binding;GO:0006468 BP: protein phosphorylation	GO:0004672; GO:0005524; GO:0006468
TraesCS5D01G413800	chr5D:476671996-476674056	92.0352	8.24845	Up	Up	1.08314	2.58901e-13	Protein DETOXIFICATION	PF01554: MatE	IPR002528: Multi antimicrobial extrusion protein	GO:0006855 BP: drug transmembrane transport;GO:0015238 MF: drug transmembrane transporter activity;GO:0015297 MF: antiporter activity;GO:0016020 CC: membrane;GO:0055085 BP: transmembrane transport	GO:0006855; GO:0015238; GO:0015297; GO:0016020; GO:0055085
TraesCSU01G215900	chrUn:319149124-319150560	11.5581	8.24809	Up	No change	1.37686	1.25827e-08	Serine/threonine-protein kinase	PF01453: D-mannose binding lectin; PF00954: S-locus glycoprotein domain; PF08276: PAN-like domain	IPR000858: S-locus glycoprotein domain; IPR001480: Bulb-type lectin domain; IPR003609: PAN/Apple domain	GO:0048544 BP: recognition of pollen	GO:0048544
TraesCS3D01G045700	chr3D:17413454-17413909	1389.62	8.24739	Up	Up	1.25895	4.04796e-10	Heat shock protein	PF00011: Hsp20/alpha crystallin family	IPR002068: Alpha crystallin/Hsp20 domain; IPR008978: HSP20-like chaperone	-	-
TraesCS3A01G508600	chr3A:729690661-729691842	400.867	8.24582	Up	Up	1.23844	2.02632e-10	Progesterone 5-beta-reductase	-	IPR016040: NAD(P)-binding domain	-	-
TraesCS4D01G035800	chr4D:16020765-16022120	160.951	8.24327	Up	Up	1.23917	2.10622e-10	Pre-mRNA-splicing factor 18	PF08799: pre-mRNA processing factor 4 (PRP4) like; PF02840: Prp18 domain	IPR004098: Prp18; IPR014906: Pre-mRNA processing factor 4 (PRP4)-like	GO:0005681 CC: spliceosomal complex;GO:0008380 BP: RNA splicing	GO:0005681; GO:0008380
TraesCS6A01G284000	chr6A:515062858-515063163	56.0635	8.24179	Up	Up	1.2146	8.77932e-11	GAMMA-TUBULIN COMPLEX PROTEIN 4	-	-	-	-
TraesCS3B01G538800	chr3B:778442504-778443527	219.99	8.24114	Up	No change	1.10035	6.54115e-13	Glutathione S-transferase	PF02798: Glutathione S-transferase, N-terminal domain; PF13410: Glutathione S-transferase, C-terminal domain	IPR004045: Glutathione S-transferase, N-terminal; IPR010987: Glutathione S-transferase, C-terminal-like; IPR012336: Thioredoxin-like fold	GO:0005515 MF: protein binding	GO:0005515
TraesCS5A01G190500	chr5A:395000985-395001446	205.596	8.2384	Up	No change	0.680112	3.24638e-32	Chaperone protein DNAj, putative	PF00226: DnaJ domain	IPR001623: DnaJ domain; IPR018253: DnaJ domain, conserved site	-	-
TraesCS3B01G313400	chr3B:503968692-503970098	2076.26	8.23471	Up	Up	0.44253	6.88547e-75	Glycosyltransferase	PF00201: UDP-glucoronosyl and UDP-glucosyl transferase	IPR002213: UDP-glucuronosyl/UDP-glucosyltransferase	GO:0008152 BP: metabolic process;GO:0016758 MF: transferase activity, transferring hexosyl groups	GO:0008152; GO:0016758
TraesCS7A01G021900	chr7A:8802803-8803671	299.28	8.23459	Up	No change	0.878884	1.21773e-19	Glutathione S-transferase	PF13417: Glutathione S-transferase, N-terminal domain; PF00043: Glutathione S-transferase, C-terminal domain	IPR004045: Glutathione S-transferase, N-terminal; IPR004046: Glutathione S-transferase, C-terminal; IPR010987: Glutathione S-transferase, C-terminal-like; IPR012336: Thioredoxin-like fold	GO:0005515 MF: protein binding	GO:0005515
TraesCS5D01G173900	chr5D:272354667-272357968	203.435	8.22673	Up	Up	0.610689	1.2366e-39	Indole-3-glycerol phosphate synthase	PF00218: Indole-3-glycerol phosphate synthase	IPR001468: Indole-3-glycerol phosphate synthase, conserved site; IPR011060: Ribulose-phosphate binding barrel; IPR013785: Aldolase-type TIM barrel; IPR013798: Indole-3-glycerol phosphate synthase	GO:0003824 MF: catalytic activity;GO:0004425 MF: indole-3-glycerol-phosphate synthase activity;GO:0006568 BP: tryptophan metabolic process;GO:0008152 BP: metabolic process	GO:0003824; GO:0004425; GO:0006568; GO:0008152
TraesCS4A01G100900	chr4A:113330130-113332148	40.5682	8.21528	Up	No change	1.16985	1.78679e-11	Histone-lysine N-methyltransferase	PF02182: SAD/SRA domain; PF05033: Pre-SET motif; PF00856: SET domain	IPR001214: SET domain; IPR003105: SRA-YDG; IPR007728: Pre-SET domain; IPR015947: PUA-like domain	GO:0005515 MF: protein binding;GO:0005634 CC: nucleus;GO:0008270 MF: zinc ion binding;GO:0018024 MF: histone-lysine N-methyltransferase activity;GO:0034968 BP: histone lysine methylation;GO:0042393 MF: histone binding	GO:0005515; GO:0005634; GO:0008270; GO:0018024; GO:0034968; GO:0042393
TraesCS4D01G015100	chr4D:6699039-6699458	11.6633	8.21406	Up	Up	1.48366	1.60886e-07	SAUR-like auxin-responsive protein family	PF02519: Auxin responsive protein	IPR003676: Small auxin-up RNA	GO:0009733 BP: response to auxin	GO:0009733
TraesCS3B01G591700	chr3B:816170822-816173519	44.3673	8.2117	Up	Up	1.07629	2.32859e-13	Receptor-like protein kinase	PF13947: Wall-associated receptor kinase galacturonan-binding; PF00069: Protein kinase domain	IPR000152: EGF-type aspartate/asparagine hydroxylation site; IPR000719: Protein kinase domain; IPR000742: EGF-like domain; IPR001881: EGF-like calcium-binding domain; IPR008271: Serine/threonine-protein kinase, active site; IPR009030: Growth factor receptor cysteine-rich domain; IPR011009: Protein kinase-like domain; IPR017441: Protein kinase, ATP binding site; IPR018097: EGF-like calcium-binding…	GO:0004672 MF: protein kinase activity;GO:0005509 MF: calcium ion binding;GO:0005515 MF: protein binding;GO:0005524 MF: ATP binding;GO:0006468 BP: protein phosphorylation;GO:0030247 MF: polysaccharide binding	GO:0004672; GO:0005509; GO:0005515; GO:0005524; GO:0006468; GO:0030247
TraesCS7D01G090000	chr7D:54258300-54259724	188.521	8.20872	Up	Up	0.602474	1.60998e-40	Anthocyanin 5-aromatic acyltransferase	PF02458: Transferase family	IPR003480: Transferase	GO:0016747 MF: transferase activity, transferring acyl groups other than amino-acyl groups	GO:0016747
TraesCS5B01G191200	chr5B:344942839-344945149	39.165	8.19446	Up	No change	1.1943	5.30932e-11	LOB domain-containing protein, putative	PF03195: Protein of unknown function DUF260	IPR004883: Lateral organ boundaries, LOB	-	-
TraesCS1B01G436500	chr1B:659765939-659767343	80.3513	8.18849	Up	Up	1.23862	2.75577e-10	Iron-sulfur cluster assembly protein	PF01592: NifU-like N terminal domain	IPR002871: NIF system FeS cluster assembly, NifU, N-terminal; IPR011339: ISC system FeS cluster assembly, IscU scaffold	GO:0005506 MF: iron ion binding;GO:0016226 BP: iron-sulfur cluster assembly;GO:0051536 MF: iron-sulfur cluster binding	GO:0005506; GO:0016226; GO:0051536
TraesCS3B01G360100	chr3B:571884952-571885758	11.0631	8.17943	Up	No change	3.10184	0.0177539	F-box family protein	PF00646: F-box domain	IPR001810: F-box domain	GO:0005515 MF: protein binding	GO:0005515
TraesCS5D01G452500	chr5D:500440685-500449088	4373.8	8.17746	Up	Up	0.298412	8.60288e-162	Pleiotropic drug resistance ABC transporter	PF14510: ABC-transporter extracellular N-terminal; PF00005: ABC transporter; PF01061: ABC-2 type transporter; PF08370: Plant PDR ABC transporter associated	IPR003439: ABC transporter-like; IPR003593: AAA+ ATPase domain; IPR013525: ABC-2 type transporter; IPR013581: Plant PDR ABC transporter associated; IPR027417: P-loop containing nucleoside triphosphate hydrolase; IPR029481: ABC-transporter extracellular N-terminal domain	GO:0005524 MF: ATP binding;GO:0016020 CC: membrane;GO:0016887 MF: ATPase activity	GO:0005524; GO:0016020; GO:0016887
TraesCS5B01G104200	chr5B:139152593-139153747	254.331	8.17026	Up	Up	1.06627	1.81929e-13	NAC domain-containing protein	PF02365: No apical meristem (NAM) protein	IPR003441: NAC domain	GO:0003677 MF: DNA binding;GO:0006355 BP: regulation of transcription, DNA-templated	GO:0003677; GO:0006355
TraesCS4B01G368400	chr4B:654731472-654731861	10.8461	8.16677	Up	No change	1.72971	9.50021e-06	Cortical cell-delineating protein	PF14547: Hydrophobic seed protein	IPR016140: Bifunctional inhibitor/plant lipid transfer protein/seed storage helical domain; IPR027923: Hydrophobic seed protein	-	-
TraesCS6D01G260500	chr6D:368109508-368111462	11.2591	8.16337	Up	No change	3.39275	0.0318298	Protein NRT1/ PTR FAMILY 5.1	PF00854: POT family	IPR000109: Proton-dependent oligopeptide transporter family; IPR020846: Major facilitator superfamily domain	GO:0005215 MF: transporter activity;GO:0006810 BP: transport;GO:0016020 CC: membrane	GO:0005215; GO:0006810; GO:0016020
TraesCS5A01G439700	chr5A:621023409-621023909	10.9098	8.15931	Up	No change	1.43177	6.6251e-08	Pathogenesis-related protein 1	PF00188: Cysteine-rich secretory protein family	IPR001283: Cysteine-rich secretory protein, allergen V5/Tpx-1-related; IPR002413: Ves allergen; IPR014044: CAP domain; IPR018244: Allergen V5/Tpx-1-related, conserved site	GO:0005576 CC: extracellular region	GO:0005576
TraesCS1B01G355900	chr1B:585203411-585204190	1039.44	8.15919	Up	Up	0.808905	1.30882e-22	Short-chain dehydrogenase/reductase family protein	PF13561: Enoyl-(Acyl carrier protein) reductase	IPR002347: Short-chain dehydrogenase/reductase SDR; IPR016040: NAD(P)-binding domain	-	-
TraesCS7A01G093300	chr7A:56738619-56739180	11.0184	8.1566	Up	No change	1.41692	4.79716e-08	Early nodulin 93	PF03386: Early nodulin 93 ENOD93 protein	IPR005050: Early nodulin 93 ENOD93 protein	-	-
TraesCS2D01G417600	chr2D:531895283-531895891	23.0863	8.15534	Up	Up	1.27976	1.25052e-09	cysteine-rich/transmembrane domain A-like protein	PF12734: Cysteine-rich TM module stress tolerance	IPR028144: Cysteine-rich transmembrane CYSTM domain	-	-
TraesCS6B01G288300	chr6B:519323241-519330939	18.0236	8.14918	Up	Up	1.33287	6.05146e-09	Hydroxycinnamoyl-CoA shikimate/quinate hydroxycinnamoyltransferase	PF02458: Transferase family	IPR003480: Transferase	GO:0016747 MF: transferase activity, transferring acyl groups other than amino-acyl groups	GO:0016747
TraesCS2B01G419200	chr2B:600740018-600745678	69.4873	8.14893	Up	No change	1.21576	1.51497e-10	Homeobox-leucine zipper protein	PF00046: Homeobox domain; PF01852: START domain	IPR001356: Homeobox domain; IPR002913: START domain; IPR009057: Homeobox domain-like; IPR023393: START-like domain	GO:0003677 MF: DNA binding;GO:0008289 MF: lipid binding	GO:0003677; GO:0008289
TraesCS1A01G402600	chr1A:566123959-566124144	21.4458	8.14813	Up	No change	1.30824	3.03996e-09	Nodulin MtN3 family protein	-	-	-	-
TraesCS5A01G378500	chr5A:575673359-575673788	11.029	8.147	Up	No change	1.38862	2.56851e-08	Elongation factor 1-beta	PF00736: EF-1 guanine nucleotide exchange domain	IPR014038: Translation elongation factor EF1B, beta/delta subunit, guanine nucleotide exchange domain; IPR014717: Translation elongation factor EF1B/ribosomal protein S6	GO:0003746 MF: translation elongation factor activity;GO:0006414 BP: translational elongation	GO:0003746; GO:0006414
TraesCS3B01G565100	chr3B:798157102-798158556	20.4315	8.14352	Up	No change	1.35315	1.06968e-08	F-box-like protein	PF00646: F-box domain	IPR001810: F-box domain	GO:0005515 MF: protein binding	GO:0005515
TraesCS6B01G309200	chr6B:553412963-553416790	22.4987	8.14119	Up	Up	1.26346	8.02331e-10	Protein NRT1/ PTR FAMILY 5.1	PF00854: POT family	IPR000109: Proton-dependent oligopeptide transporter family; IPR020846: Major facilitator superfamily domain	GO:0005215 MF: transporter activity;GO:0006810 BP: transport;GO:0016020 CC: membrane	GO:0005215; GO:0006810; GO:0016020
TraesCS1D01G044300	chr1D:23244979-23249193	118.645	8.14048	Up	No change	1.69659	6.6442e-06	Laccase	PF07732: Multicopper oxidase; PF00394: Multicopper oxidase; PF07731: Multicopper oxidase	IPR001117: Multicopper oxidase, type 1; IPR002355: Multicopper oxidase, copper-binding site; IPR008972: Cupredoxin; IPR011706: Multicopper oxidase, type 2; IPR011707: Multicopper oxidase, type 3; IPR017761: Laccase	GO:0005507 MF: copper ion binding;GO:0016491 MF: oxidoreductase activity;GO:0046274 BP: lignin catabolic process;GO:0048046 CC: apoplast;GO:0052716 MF: hydroquinone:oxygen oxidoreductase activity;GO:0055114 BP: oxidation-reduction process	GO:0005507; GO:0016491; GO:0046274; GO:0048046; GO:0052716; GO:0055114
TraesCS5B01G544900	chr5B:697377356-697381483	13.6875	8.13986	Up	Up	1.43748	8.07638e-08	Receptor-like protein kinase	PF12819: Carbohydrate-binding protein of the ER; PF13855: Leucine rich repeat; PF07714: Protein tyrosine kinase	IPR000719: Protein kinase domain; IPR001245: Serine-threonine/tyrosine-protein kinase, catalytic domain; IPR001611: Leucine-rich repeat; IPR008271: Serine/threonine-protein kinase, active site; IPR011009: Protein kinase-like domain; IPR017441: Protein kinase, ATP binding site; IPR024788: Malectin-like carbohydrate-binding domain; IPR032675: Leucine-rich repeat domain, L domain-like	GO:0004672 MF: protein kinase activity;GO:0005515 MF: protein binding;GO:0005524 MF: ATP binding;GO:0006468 BP: protein phosphorylation	GO:0004672; GO:0005515; GO:0005524; GO:0006468
TraesCS3A01G396600	chr3A:644212556-644213761	12.4927	8.13187	Up	Up	1.45462	1.20019e-07	Retrotransposon protein, putative, unclassified	PF04195: Putative gypsy type transposon	IPR007321: Transposase (putative), gypsy type	-	-
TraesCS3A01G489600	chr3A:717006858-717011241	11.7961	8.12592	Up	No change	1.72449	9.91078e-06	Basic helix-loop-helix transcription factor	PF00010: Helix-loop-helix DNA-binding domain	IPR011598: Myc-type, basic helix-loop-helix (bHLH) domain	GO:0046983 MF: protein dimerization activity	GO:0046983
TraesCS2B01G088400	chr2B:49909237-49910555	140.17	8.12386	Up	Up	1.95631	0.000111924	Glycosyltransferase	PF00201: UDP-glucoronosyl and UDP-glucosyl transferase	IPR002213: UDP-glucuronosyl/UDP-glucosyltransferase	GO:0008152 BP: metabolic process;GO:0016758 MF: transferase activity, transferring hexosyl groups	GO:0008152; GO:0016758
TraesCS3A01G061200	chr3A:36491612-36493178	10.4111	8.12219	Up	No change	1.40356	4.04526e-08	DNA-BINDING TRANSCRIPTION FACTOR 2	-	-	-	-
TraesCS2A01G516700	chr2A:740116714-740119015	92.3509	8.11897	Up	Up	1.12069	3.81775e-12	Tryptophan decarboxylase	PF00282: Pyridoxal-dependent decarboxylase conserved domain	IPR002129: Pyridoxal phosphate-dependent decarboxylase; IPR010977: Aromatic-L-amino-acid decarboxylase; IPR015421: Pyridoxal phosphate-dependent transferase, major region, subdomain 1; IPR015422: Pyridoxal phosphate-dependent transferase, subdomain 2; IPR015424: Pyridoxal phosphate-dependent transferase; IPR021115: Pyridoxal-phosphate binding site	GO:0003824 MF: catalytic activity;GO:0006520 BP: cellular amino acid metabolic process;GO:0016831 MF: carboxy-lyase activity;GO:0019752 BP: carboxylic acid metabolic process;GO:0030170 MF: pyridoxal phosphate binding	GO:0003824; GO:0006520; GO:0016831; GO:0019752; GO:0030170
TraesCS2D01G165500	chr2D:109737668-109737877	64.1616	8.11543	Up	No change	1.01087	1.10628e-14	Chymotrypsin inhibitor	PF00280: Potato inhibitor I family	IPR000864: Proteinase inhibitor I13, potato inhibitor I	GO:0004867 MF: serine-type endopeptidase inhibitor activity;GO:0009611 BP: response to wounding	GO:0004867; GO:0009611
TraesCS2B01G011400	chr2B:6036959-6039223	26.4783	8.10462	Up	Up	1.36538	1.73044e-08	Receptor protein kinase, putative	PF13855: Leucine rich repeat; PF00069: Protein kinase domain	IPR000719: Protein kinase domain; IPR001611: Leucine-rich repeat; IPR003591: Leucine-rich repeat, typical subtype; IPR008266: Tyrosine-protein kinase, active site; IPR011009: Protein kinase-like domain; IPR017441: Protein kinase, ATP binding site; IPR032675: Leucine-rich repeat domain, L domain-like	GO:0004672 MF: protein kinase activity;GO:0005515 MF: protein binding;GO:0005524 MF: ATP binding;GO:0006468 BP: protein phosphorylation	GO:0004672; GO:0005515; GO:0005524; GO:0006468
TraesCS4D01G343700	chr4D:499479319-499479753	10.344	8.09852	Up	No change	1.82709	3.45899e-05	DUF538 family protein (Protein of unknown function, DUF538)	PF04398: Protein of unknown function, DUF538	IPR007493: Protein of unknown function DUF538	-	-
TraesCS2A01G516500	chr2A:740077473-740079005	127.864	8.09643	Up	Up	0.903162	4.59821e-18	Tryptophan decarboxylase	PF00282: Pyridoxal-dependent decarboxylase conserved domain	IPR002129: Pyridoxal phosphate-dependent decarboxylase; IPR010977: Aromatic-L-amino-acid decarboxylase; IPR015421: Pyridoxal phosphate-dependent transferase, major region, subdomain 1; IPR015422: Pyridoxal phosphate-dependent transferase, subdomain 2; IPR015424: Pyridoxal phosphate-dependent transferase; IPR021115: Pyridoxal-phosphate binding site	GO:0003824 MF: catalytic activity;GO:0006520 BP: cellular amino acid metabolic process;GO:0016831 MF: carboxy-lyase activity;GO:0019752 BP: carboxylic acid metabolic process;GO:0030170 MF: pyridoxal phosphate binding	GO:0003824; GO:0006520; GO:0016831; GO:0019752; GO:0030170
TraesCS6B01G381200	chr6B:656177304-656178798	10.7312	8.0952	Up	No change	1.69612	7.4704e-06	Exocyst complex component, putative	PF03081: Exo70 exocyst complex subunit	IPR004140: Exocyst complex component Exo70; IPR016159: Cullin repeat-like-containing domain	GO:0000145 CC: exocyst;GO:0006887 BP: exocytosis	GO:0000145; GO:0006887
TraesCSU01G150500	chrUn:183979859-183981283	147.573	8.09477	Up	Up	0.746544	5.47922e-26	Eukaryotic peptide chain release factor subunit 1-1	PF03463: eRF1 domain 1; PF03464: eRF1 domain 2; PF03465: eRF1 domain 3	IPR004403: Peptide chain release factor eRF1/aRF1; IPR005140: eRF1 domain 1/Pelota-like; IPR005141: eRF1 domain 2; IPR005142: eRF1 domain 3; IPR024049: Peptide Chain Release Factor eRF1/aRF1, N-terminal; IPR029064: 50S ribosomal protein L30e-like	GO:0005737 CC: cytoplasm;GO:0006415 BP: translational termination;GO:0016149 MF: translation release factor activity, codon specific	GO:0005737; GO:0006415; GO:0016149
TraesCS4B01G055400	chr4B:43791637-43793019	259.764	8.09301	Up	Up	0.695344	8.32707e-30	Anthocyanin 5-aromatic acyltransferase	PF02458: Transferase family	IPR003480: Transferase	GO:0016747 MF: transferase activity, transferring acyl groups other than amino-acyl groups	GO:0016747
TraesCS2A01G098900	chr2A:52072229-52072993	87.83	8.09283	Up	Up	1.22991	3.36028e-10	VQ motif family protein	PF05678: VQ motif	IPR008889: VQ	-	-
TraesCS2A01G409300	chr2A:666834753-666836171	12.2996	8.09037	Up	Up	1.51905	4.91219e-07	Cactin	PF10312: Conserved mid region of cactin; PF09732: Cactus-binding C-terminus of cactin protein	IPR018816: Cactin, central domain; IPR019134: Cactin, C-terminal	GO:0005515 MF: protein binding	GO:0005515
TraesCS7A01G508200	chr7A:696017695-696018817	91.4573	8.08985	Up	Up	0.856261	5.91787e-20	Leucine-rich repeat receptor-like protein kinase family protein	PF08263: Leucine rich repeat N-terminal domain; PF00560: Leucine Rich Repeat; PF13855: Leucine rich repeat	IPR001611: Leucine-rich repeat; IPR013210: Leucine-rich repeat-containing N-terminal, plant-type; IPR032675: Leucine-rich repeat domain, L domain-like	GO:0005515 MF: protein binding	GO:0005515
TraesCS5D01G479400	chr5D:517599978-517600481	13.4369	8.08803	Up	Up	1.8075	2.87799e-05	Wound-induced protease inhibitor	-	IPR000877: Proteinase inhibitor I12, Bowman-Birk	GO:0004867 MF: serine-type endopeptidase inhibitor activity;GO:0005576 CC: extracellular region	GO:0004867; GO:0005576
TraesCS5A01G552400	chr5A:705402280-705403281	749.71	8.08522	Up	No change	0.999466	6.81859e-15	Nicotianamine synthase	PF03059: Nicotianamine synthase protein	IPR004298: Nicotianamine synthase; IPR029063: S-adenosyl-L-methionine-dependent methyltransferase	GO:0030410 MF: nicotianamine synthase activity;GO:0030418 BP: nicotianamine biosynthetic process	GO:0030410; GO:0030418
TraesCS7A01G376100	chr7A:549017933-549019018	36.6726	8.08145	Up	No change	1.10876	2.79529e-12	DNA-directed RNA polymerase III subunit RPC6	PF05158: RNA polymerase Rpc34 subunit	IPR007832: RNA polymerase Rpc34; IPR011991: Winged helix-turn-helix DNA-binding domain	GO:0005666 CC: DNA-directed RNA polymerase III complex;GO:0006383 BP: transcription from RNA polymerase III promoter	GO:0005666; GO:0006383
TraesCS3B01G059500	chr3B:31066764-31068198	54.3134	8.0806	Up	Up	1.30856	4.19026e-09	GMP synthase [glutamine-hydrolyzing]	PF07722: Peptidase C26	IPR011697: Peptidase C26; IPR017926: Glutamine amidotransferase; IPR029062: Class I glutamine amidotransferase-like	GO:0006541 BP: glutamine metabolic process;GO:0016787 MF: hydrolase activity	GO:0006541; GO:0016787
TraesCS5D01G155800	chr5D:244108015-244110211	24.0343	8.06419	Up	Down	1.58906	1.76357e-06	Protein phosphatase 2c, putative, expressed	PF00481: Protein phosphatase 2C	IPR001932: PPM-type phosphatase domain	GO:0003824 MF: catalytic activity	GO:0003824
TraesCS2D01G172600	chr2D:116590174-116591250	9.95223	8.06117	Up	No change	1.40078	4.84256e-08	Protein WEAK CHLOROPLAST MOVEMENT UNDER BLUE LIGHT 1	-	-	-	-
TraesCS6B01G324800	chr6B:574459162-574465129	71.6312	8.05861	Up	No change	0.823923	2.59136e-21	Potassium transporter	PF02705: K+ potassium transporter	IPR003855: Potassium transporter	GO:0015079 MF: potassium ion transmembrane transporter activity;GO:0016020 CC: membrane;GO:0071805 BP: potassium ion transmembrane transport	GO:0015079; GO:0016020; GO:0071805
TraesCS6B01G046500	chr6B:27685301-27686824	9.91608	8.05764	Up	No change	1.5747	1.42888e-06	High affinity nitrate transporter	PF07690: Major Facilitator Superfamily	IPR011701: Major facilitator superfamily; IPR020846: Major facilitator superfamily domain	GO:0016021 CC: integral component of membrane;GO:0055085 BP: transmembrane transport	GO:0016021; GO:0055085
TraesCS4D01G345800	chr4D:500270681-500271230	19.1295	8.04774	Up	No change	1.38824	3.81772e-08	-	-	-	-	-
TraesCS7A01G497300	chr7A:687953125-687955087	821.605	8.04077	Up	Up	0.802849	2.64586e-22	Protein DETOXIFICATION	PF01554: MatE	IPR002528: Multi antimicrobial extrusion protein	GO:0006855 BP: drug transmembrane transport;GO:0015238 MF: drug transmembrane transporter activity;GO:0015297 MF: antiporter activity;GO:0016020 CC: membrane;GO:0055085 BP: transmembrane transport	GO:0006855; GO:0015238; GO:0015297; GO:0016020; GO:0055085
TraesCS3B01G248400	chr3B:395852018-395858874	5018.68	8.03987	Up	Up	0.309996	6.07867e-145	Pleiotropic drug resistance ABC transporter	PF14510: ABC-transporter extracellular N-terminal; PF00005: ABC transporter; PF01061: ABC-2 type transporter; PF08370: Plant PDR ABC transporter associated	IPR003439: ABC transporter-like; IPR003593: AAA+ ATPase domain; IPR013525: ABC-2 type transporter; IPR013581: Plant PDR ABC transporter associated; IPR027417: P-loop containing nucleoside triphosphate hydrolase; IPR029481: ABC-transporter extracellular N-terminal domain	GO:0005524 MF: ATP binding;GO:0016020 CC: membrane;GO:0016887 MF: ATPase activity	GO:0005524; GO:0016020; GO:0016887
TraesCS6D01G359300	chr6D:451783475-451784906	518.327	8.03766	Up	Up	0.61889	6.72416e-37	2-oxoglutarate (2OG) and Fe(II)-dependent oxygenase superfamily protein	PF14226: non-haem dioxygenase in morphine synthesis N-terminal; PF03171: 2OG-Fe(II) oxygenase superfamily	IPR005123: Oxoglutarate/iron-dependent dioxygenase; IPR026992: Non-haem dioxygenase N-terminal domain; IPR027443: Isopenicillin N synthase-like	GO:0016491 MF: oxidoreductase activity;GO:0055114 BP: oxidation-reduction process	GO:0016491; GO:0055114
TraesCS6B01G425200	chr6B:694258872-694260042	745.903	8.0357	Up	Down	1.02517	4.7965e-14	Nicotianamine synthase	PF03059: Nicotianamine synthase protein	IPR004298: Nicotianamine synthase; IPR029063: S-adenosyl-L-methionine-dependent methyltransferase	GO:0030410 MF: nicotianamine synthase activity;GO:0030418 BP: nicotianamine biosynthetic process	GO:0030410; GO:0030418
TraesCS5A01G270000	chr5A:480503178-480503831	748.316	8.03473	Up	Up	0.476449	1.20609e-61	HTH-type transcriptional regulator	PF14009: Domain of unknown function (DUF4228)	IPR025322: Protein of unknown function DUF4228, plant	-	-
TraesCS7B01G236300	chr7B:440347998-440349235	90.4715	8.03377	Up	No change	0.802655	2.81263e-22	ADP-ribosylation factor family protein	PF00025: ADP-ribosylation factor family	IPR005225: Small GTP-binding protein domain; IPR006687: Small GTPase superfamily, SAR1-type; IPR006689: Small GTPase superfamily, ARF/SAR type; IPR027417: P-loop containing nucleoside triphosphate hydrolase	GO:0005525 MF: GTP binding;GO:0005622 CC: intracellular;GO:0006886 BP: intracellular protein transport	GO:0005525; GO:0005622; GO:0006886
TraesCS2D01G005200	chr2D:2809600-2811516	10.0274	8.03236	Up	No change	1.51602	5.66817e-07	Cytochrome P450	PF00067: Cytochrome P450	IPR001128: Cytochrome P450; IPR002401: Cytochrome P450, E-class, group I; IPR017972: Cytochrome P450, conserved site	GO:0005506 MF: iron ion binding;GO:0016705 MF: oxidoreductase activity, acting on paired donors, with incorporation or reduction of molecular oxygen;GO:0020037 MF: heme binding;GO:0055114 BP: oxidation-reduction process	GO:0005506; GO:0016705; GO:0020037; GO:0055114
TraesCS2B01G237000	chr2B:237740314-237741750	10.5728	8.02557	Up	Up	1.7522	1.80124e-05	Serine/threonine-protein kinase	PF01453: D-mannose binding lectin; PF00954: S-locus glycoprotein domain; PF08276: PAN-like domain	IPR000858: S-locus glycoprotein domain; IPR001480: Bulb-type lectin domain; IPR003609: PAN/Apple domain	GO:0048544 BP: recognition of pollen	GO:0048544
TraesCSU01G076800	chrUn:68521053-68522360	9.63022	8.02498	Up	No change	1.43385	1.15885e-07	F-box family protein	PF00646: F-box domain; PF08268: F-box associated domain	IPR001810: F-box domain; IPR011047: Quinoprotein alcohol dehydrogenase-like superfamily; IPR013187: F-box associated domain, type 3; IPR017451: F-box associated interaction domain	GO:0005515 MF: protein binding	GO:0005515
TraesCS6B01G374100	chr6B:646946222-646946873	602.776	8.02303	Up	Up	1.23027	4.89269e-10	Heat-shock protein, putative	PF00011: Hsp20/alpha crystallin family	IPR002068: Alpha crystallin/Hsp20 domain; IPR008978: HSP20-like chaperone	-	-
TraesCS4A01G001400	chr4A:1076557-1076952	62.4838	8.01027	Up	Up	1.33391	1.15645e-08	Ethylene-responsive transcription factor	PF00847: AP2 domain	IPR001471: AP2/ERF domain; IPR016177: DNA-binding domain	GO:0003677 MF: DNA binding;GO:0003700 MF: transcription factor activity, sequence-specific DNA binding;GO:0006355 BP: regulation of transcription, DNA-templated	GO:0003677; GO:0003700; GO:0006355
TraesCS6B01G438900	chr6B:704832093-704833079	32.611	8.00693	Up	No change	1.58562	1.99685e-06	Nicotianamine synthase	PF03059: Nicotianamine synthase protein	IPR004298: Nicotianamine synthase; IPR029063: S-adenosyl-L-methionine-dependent methyltransferase	GO:0030410 MF: nicotianamine synthase activity;GO:0030418 BP: nicotianamine biosynthetic process	GO:0030410; GO:0030418
TraesCS3B01G281900	chr3B:452548555-452548905	10.0606	8.00355	Up	Up	1.44873	1.71438e-07	50S ribosomal protein L18	PF00861: Ribosomal L18 of archaea, bacteria, mitoch. and chloroplast	IPR005484: Ribosomal protein L18	GO:0003735 MF: structural constituent of ribosome;GO:0005622 CC: intracellular;GO:0005840 CC: ribosome;GO:0006412 BP: translation	GO:0003735; GO:0005622; GO:0005840; GO:0006412
TraesCS6A01G308400	chr6A:543215723-543216668	14.8263	8.00307	Up	Up	1.35251	1.92659e-08	DNA helicase ROCK-N-ROLLERS	-	-	-	-
TraesCS4D01G325600	chr4D:485612854-485622341	387.448	8.00278	Up	Down	1.38685	4.4383e-08	Protein ZINC INDUCED FACILITATOR-LIKE 1	PF07690: Major Facilitator Superfamily	IPR011701: Major facilitator superfamily; IPR020846: Major facilitator superfamily domain	GO:0016021 CC: integral component of membrane;GO:0055085 BP: transmembrane transport	GO:0016021; GO:0055085
TraesCS1B01G058100	chr1B:40195573-40199613	19.7523	8.00223	Up	No change	1.35201	1.90978e-08	Agamous MADS-box transcription factor	PF00319: SRF-type transcription factor (DNA-binding and dimerisation domain); PF01486: K-box region	IPR002100: Transcription factor, MADS-box; IPR002487: Transcription factor, K-box	GO:0003677 MF: DNA binding;GO:0003700 MF: transcription factor activity, sequence-specific DNA binding;GO:0005634 CC: nucleus;GO:0006355 BP: regulation of transcription, DNA-templated;GO:0046983 MF: protein dimerization activity	GO:0003677; GO:0003700; GO:0005634; GO:0006355; GO:0046983
TraesCS7B01G349800	chr7B:606644375-606646774	9.53457	7.99971	Up	No change	3.4263	0.0377977	Cytochrome P450	PF00067: Cytochrome P450	IPR001128: Cytochrome P450; IPR002401: Cytochrome P450, E-class, group I; IPR017972: Cytochrome P450, conserved site	GO:0005506 MF: iron ion binding;GO:0016705 MF: oxidoreductase activity, acting on paired donors, with incorporation or reduction of molecular oxygen;GO:0020037 MF: heme binding;GO:0055114 BP: oxidation-reduction process	GO:0005506; GO:0016705; GO:0020037; GO:0055114
TraesCS2B01G521300	chr2B:716179541-716180851	18.7147	7.993	Up	No change	1.2931	4.03943e-09	Cysteine/Histidine-rich C1 domain family protein	PF03107: C1 domain	IPR004146: DC1	-	-
TraesCS2B01G485300	chr2B:682258533-682260001	10.9577	7.99057	Up	Up	1.41993	9.79768e-08	Glycosyltransferase	PF00201: UDP-glucoronosyl and UDP-glucosyl transferase	IPR002213: UDP-glucuronosyl/UDP-glucosyltransferase	GO:0008152 BP: metabolic process;GO:0016758 MF: transferase activity, transferring hexosyl groups	GO:0008152; GO:0016758
TraesCS7A01G455800	chr7A:652286389-652289009	11.1059	7.99041	Up	No change	1.7199	1.34268e-05	Serine/threonine-protein kinase	PF01453: D-mannose binding lectin; PF00954: S-locus glycoprotein domain; PF08276: PAN-like domain; PF00069: Protein kinase domain	IPR000719: Protein kinase domain; IPR000858: S-locus glycoprotein domain; IPR001480: Bulb-type lectin domain; IPR003609: PAN/Apple domain; IPR008271: Serine/threonine-protein kinase, active site; IPR011009: Protein kinase-like domain; IPR017441: Protein kinase, ATP binding site; IPR024171: S-receptor-like serine/threonine-protein kinase	GO:0004672 MF: protein kinase activity;GO:0004674 MF: protein serine/threonine kinase activity;GO:0005524 MF: ATP binding;GO:0006468 BP: protein phosphorylation;GO:0048544 BP: recognition of pollen	GO:0004672; GO:0004674; GO:0005524; GO:0006468; GO:0048544
TraesCS7B01G498100	chr7B:749048205-749052631	206.759	7.98752	Up	Down	0.643095	7.97277e-34	Chaperone protein dnaJ	PF00226: DnaJ domain	IPR001623: DnaJ domain	-	-
TraesCS5B01G415400	chr5B:589676848-589678279	19.5196	7.98638	Up	Up	1.47157	2.88547e-07	NAC domain-containing protein, putative	PF02365: No apical meristem (NAM) protein	IPR003441: NAC domain	GO:0003677 MF: DNA binding;GO:0006355 BP: regulation of transcription, DNA-templated	GO:0003677; GO:0006355
TraesCS6B01G362000	chr6B:633730679-633732289	1065.99	7.98622	Up	Up	0.922719	6.64541e-17	Glycosyltransferase	PF00201: UDP-glucoronosyl and UDP-glucosyl transferase	IPR002213: UDP-glucuronosyl/UDP-glucosyltransferase	GO:0008152 BP: metabolic process;GO:0016758 MF: transferase activity, transferring hexosyl groups	GO:0008152; GO:0016758
TraesCS6A01G232700	chr6A:440258279-440261222	51.4915	7.97967	Up	No change	0.981344	4.88866e-15	Beta-1,3-galactosyltransferase-like protein	PF00337: Galactoside-binding lectin; PF01762: Galactosyltransferase	IPR001079: Galectin, carbohydrate recognition domain; IPR002659: Glycosyl transferase, family 31; IPR013320: Concanavalin A-like lectin/glucanase domain	GO:0006486 BP: protein glycosylation;GO:0008378 MF: galactosyltransferase activity;GO:0016020 CC: membrane;GO:0030246 MF: carbohydrate binding	GO:0006486; GO:0008378; GO:0016020; GO:0030246
TraesCS2A01G492500	chr2A:724745559-724746756	31.6931	7.97508	Up	Up	1.26818	2.10455e-09	Oxidative stress 3, putative isoform 1	-	-	-	-
TraesCS5A01G276500	chr5A:485596131-485598615	19.0215	7.9741	Up	No change	1.41771	9.94393e-08	Ubiquitin carboxyl-terminal hydrolase 2	PF13968: Domain of unknown function (DUF4220); PF04578: Protein of unknown function, DUF594	IPR007658: Protein of unknown function DUF594; IPR025315: Domain of unknown function DUF4220	-	-
TraesCS2B01G518900	chr2B:713790991-713792561	9.94354	7.97248	Up	Up	1.38244	4.5264e-08	Agmatine coumaroyltransferase-2	PF02458: Transferase family	IPR003480: Transferase	GO:0016747 MF: transferase activity, transferring acyl groups other than amino-acyl groups	GO:0016747
TraesCS1D01G243400	chr1D:333500645-333503830	86.3656	7.97232	Up	Up	0.766644	5.65946e-24	ATP-dependent RNA helicase	PF00270: DEAD/DEAH box helicase; PF00271: Helicase conserved C-terminal domain; PF04408: Helicase associated domain (HA2); PF07717: Oligonucleotide/oligosaccharide-binding (OB)-fold	IPR001650: Helicase, C-terminal; IPR002464: DNA/RNA helicase, ATP-dependent, DEAH-box type, conserved site; IPR007502: Helicase-associated domain; IPR011545: DEAD/DEAH box helicase domain; IPR011709: Domain of unknown function DUF1605; IPR014001: Helicase superfamily 1/2, ATP-binding domain; IPR027417: P-loop containing nucleoside triphosphate hydrolase	GO:0003676 MF: nucleic acid binding;GO:0004386 MF: helicase activity;GO:0005524 MF: ATP binding;GO:0008026 MF: ATP-dependent helicase activity	GO:0003676; GO:0004386; GO:0005524; GO:0008026
TraesCS3B01G130300	chr3B:112464964-112465703	1263.78	7.97073	Up	Up	0.867504	6.35156e-19	Heat shock protein	PF00011: Hsp20/alpha crystallin family	IPR002068: Alpha crystallin/Hsp20 domain; IPR008978: HSP20-like chaperone	-	-
TraesCS2B01G228400	chr2B:222141955-222144080	231.149	7.96415	Up	No change	1.13975	2.26359e-11	Cytochrome P450	PF00067: Cytochrome P450	IPR001128: Cytochrome P450; IPR002401: Cytochrome P450, E-class, group I; IPR017972: Cytochrome P450, conserved site	GO:0005506 MF: iron ion binding;GO:0016705 MF: oxidoreductase activity, acting on paired donors, with incorporation or reduction of molecular oxygen;GO:0020037 MF: heme binding;GO:0055114 BP: oxidation-reduction process	GO:0005506; GO:0016705; GO:0020037; GO:0055114
TraesCS2A01G201700	chr2A:175437488-175438310	20.9579	7.96342	Up	Up	1.35421	2.37925e-08	Disease resistance protein (TIR-NBS-LRR class)	PF01582: TIR domain	IPR000157: Toll/interleukin-1 receptor homology (TIR) domain	GO:0005515 MF: protein binding;GO:0007165 BP: signal transduction	GO:0005515; GO:0007165
TraesCS4D01G326300	chr4D:486147872-486151808	33.911	7.95937	Up	No change	1.11311	7.38221e-12	Ankyrin repeat family protein-like	PF12796: Ankyrin repeats (3 copies); PF13962: Domain of unknown function	IPR002110: Ankyrin repeat; IPR020683: Ankyrin repeat-containing domain; IPR026961: PGG domain	GO:0005515 MF: protein binding	GO:0005515
TraesCS7A01G207600	chr7A:170195026-170195322	9.58859	7.95352	Up	No change	1.75681	2.28341e-05	Plant cadmium resistance 2-like protein	PF04749: PLAC8 family	IPR006461: PLAC8 motif-containing protein	-	-
TraesCS3A01G502100	chr3A:725605263-725606607	9.11529	7.9461	Up	No change	1.507	6.46556e-07	Expressed protein-RZ53	-	-	-	-
TraesCS2B01G466800	chr2B:662586616-662589286	10.6045	7.94568	Up	No change	1.46496	2.93618e-07	E3 ubiquitin-protein ligase RNF14	PF05773: RWD domain; PF01485: IBR domain, a half RING-finger domain	IPR001841: Zinc finger, RING-type; IPR002867: IBR domain; IPR006575: RWD domain; IPR013083: Zinc finger, RING/FYVE/PHD-type; IPR016135: Ubiquitin-conjugating enzyme/RWD-like; IPR017907: Zinc finger, RING-type, conserved site	GO:0005515 MF: protein binding;GO:0008270 MF: zinc ion binding	GO:0005515; GO:0008270
TraesCS2B01G230300	chr2B:225844286-225846423	163.015	7.94291	Up	Up	0.762031	4.42302e-24	Internal alternative NAD(P)H-ubiquinone oxidoreductase A1, mitochondrial	PF07992: Pyridine nucleotide-disulphide oxidoreductase	IPR023753: FAD/NAD(P)-binding domain	GO:0016491 MF: oxidoreductase activity;GO:0055114 BP: oxidation-reduction process	GO:0016491; GO:0055114
TraesCS5B01G535700	chr5B:691772470-691774013	67.7038	7.94217	Up	Up	1.02735	1.0886e-13	Pirin-like protein	PF02678: Pirin; PF05726: Pirin C-terminal cupin domain	IPR003829: Pirin, N-terminal domain; IPR008778: Pirin, C-terminal domain; IPR011051: RmlC-like cupin domain; IPR014710: RmlC-like jelly roll fold	-	-
TraesCS2D01G081200	chr2D:34994844-34998803	9.28226	7.93895	Up	No change	1.61123	3.6125e-06	Yellow stripe-like transporter 12	PF03169: OPT oligopeptide transporter protein	IPR004813: Oligopeptide transporter, OPT superfamily	GO:0055085 BP: transmembrane transport	GO:0055085
TraesCS1D01G147700	chr1D:203752078-203755433	10.1858	7.93555	Up	Up	1.93885	0.000142371	Mammalian uncoordinated homology 13, domain 2	PF05664: Plant family of unknown function (DUF810)	IPR008528: Protein of unknown function DUF810; IPR014770: Munc13 homology 1; IPR014772: Mammalian uncoordinated homology 13, domain 2	-	-
TraesCS6B01G017000	chr6B:10926250-10927983	10.0833	7.93257	Up	Up	1.82195	4.84659e-05	Cytochrome P450 family protein, expressed	PF00067: Cytochrome P450	IPR001128: Cytochrome P450; IPR002401: Cytochrome P450, E-class, group I; IPR017972: Cytochrome P450, conserved site	GO:0005506 MF: iron ion binding;GO:0016705 MF: oxidoreductase activity, acting on paired donors, with incorporation or reduction of molecular oxygen;GO:0020037 MF: heme binding;GO:0055114 BP: oxidation-reduction process	GO:0005506; GO:0016705; GO:0020037; GO:0055114
TraesCS2B01G210100	chr2B:192439965-192442217	234.794	7.92042	Up	No change	0.567211	1.61553e-42	Protein transport protein GOT1	PF04178: Got1/Sft2-like family	IPR007305: Vesicle transport protein, Got1/SFT2-like	GO:0016192 BP: vesicle-mediated transport	GO:0016192
TraesCS3A01G057100	chr3A:32999736-33001071	83.5954	7.91633	Up	No change	0.830507	2.71662e-20	GDSL esterase/lipase	PF00657: GDSL-like Lipase/Acylhydrolase	IPR001087: GDSL lipase/esterase; IPR013830: SGNH hydrolase-type esterase domain	GO:0016788 MF: hydrolase activity, acting on ester bonds	GO:0016788
TraesCS6B01G073300	chr6B:49756859-49760624	35.4511	7.90944	Up	Down	2.78256	0.0101164	NBS-LRR-like resistance protein	PF00931: NB-ARC domain	IPR002182: NB-ARC; IPR011991: Winged helix-turn-helix DNA-binding domain; IPR027417: P-loop containing nucleoside triphosphate hydrolase; IPR032675: Leucine-rich repeat domain, L domain-like	GO:0043531 MF: ADP binding	GO:0043531
TraesCS6D01G050900	chr6D:24375492-24377985	113.001	7.90344	Up	No change	0.615204	3.98661e-36	Receptor-like protein kinase	PF13947: Wall-associated receptor kinase galacturonan-binding; PF07645: Calcium-binding EGF domain; PF07714: Protein tyrosine kinase	IPR000152: EGF-type aspartate/asparagine hydroxylation site; IPR000719: Protein kinase domain; IPR000742: EGF-like domain; IPR001245: Serine-threonine/tyrosine-protein kinase, catalytic domain; IPR001881: EGF-like calcium-binding domain; IPR008271: Serine/threonine-protein kinase, active site; IPR011009: Protein kinase-like domain; IPR017441: Protein kinase, ATP binding site; IPR018097: EGF-like …	GO:0004672 MF: protein kinase activity;GO:0005509 MF: calcium ion binding;GO:0005515 MF: protein binding;GO:0005524 MF: ATP binding;GO:0006468 BP: protein phosphorylation;GO:0030247 MF: polysaccharide binding	GO:0004672; GO:0005509; GO:0005515; GO:0005524; GO:0006468; GO:0030247
TraesCS5B01G181800	chr5B:331311574-331312992	355.375	7.90042	Up	Up	0.540396	1.57342e-46	F-box family protein-like protein	-	IPR001810: F-box domain	GO:0005515 MF: protein binding	GO:0005515
TraesCS5B01G449500	chr5B:621841253-621849755	6300.18	7.90028	Up	Up	0.271958	7.83272e-182	Pleiotropic drug resistance ABC transporter	PF14510: ABC-transporter extracellular N-terminal; PF00005: ABC transporter; PF01061: ABC-2 type transporter; PF08370: Plant PDR ABC transporter associated	IPR003439: ABC transporter-like; IPR003593: AAA+ ATPase domain; IPR013525: ABC-2 type transporter; IPR013581: Plant PDR ABC transporter associated; IPR027417: P-loop containing nucleoside triphosphate hydrolase; IPR029481: ABC-transporter extracellular N-terminal domain	GO:0005524 MF: ATP binding;GO:0016020 CC: membrane;GO:0016887 MF: ATPase activity	GO:0005524; GO:0016020; GO:0016887
TraesCS7D01G523800	chr7D:620142888-620144081	127.642	7.89972	Up	Up	0.765258	1.23282e-23	Carbonic anhydrase	PF00194: Eukaryotic-type carbonic anhydrase	IPR001148: Alpha carbonic anhydrase; IPR018338: Carbonic anhydrase, alpha-class, conserved site	GO:0004089 MF: carbonate dehydratase activity;GO:0006730 BP: one-carbon metabolic process;GO:0008270 MF: zinc ion binding	GO:0004089; GO:0006730; GO:0008270
TraesCS4A01G469800	chr4A:731310748-731311605	96.733	7.89956	Up	No change	0.668414	1.04931e-30	Glutathione S-transferase	PF13417: Glutathione S-transferase, N-terminal domain; PF00043: Glutathione S-transferase, C-terminal domain	IPR004045: Glutathione S-transferase, N-terminal; IPR004046: Glutathione S-transferase, C-terminal; IPR010987: Glutathione S-transferase, C-terminal-like; IPR012336: Thioredoxin-like fold	GO:0005515 MF: protein binding	GO:0005515
TraesCS3A01G217900	chr3A:399573432-399580158	5238.27	7.89815	Up	Up	0.292227	2.04031e-157	Pleiotropic drug resistance ABC transporter	PF14510: ABC-transporter extracellular N-terminal; PF00005: ABC transporter; PF01061: ABC-2 type transporter; PF08370: Plant PDR ABC transporter associated	IPR003439: ABC transporter-like; IPR003593: AAA+ ATPase domain; IPR013525: ABC-2 type transporter; IPR013581: Plant PDR ABC transporter associated; IPR027417: P-loop containing nucleoside triphosphate hydrolase; IPR029481: ABC-transporter extracellular N-terminal domain	GO:0005524 MF: ATP binding;GO:0016020 CC: membrane;GO:0016887 MF: ATPase activity	GO:0005524; GO:0016020; GO:0016887
TraesCS1A01G211700	chr1A:374220107-374221358	10.516	7.89261	Up	Up	1.58382	2.76078e-06	ATP synthase subunit b	-	-	-	-
TraesCS5A01G411800	chr5A:600361475-600362759	18.0436	7.89241	Up	Up	1.33505	1.98841e-08	NAC domain-containing protein, putative	PF02365: No apical meristem (NAM) protein	IPR003441: NAC domain	GO:0003677 MF: DNA binding;GO:0006355 BP: regulation of transcription, DNA-templated	GO:0003677; GO:0006355
TraesCS4A01G025400	chr4A:17480827-17483882	17.3363	7.89157	Up	No change	1.3606	3.75486e-08	Zinc transporter protein	PF02535: ZIP Zinc transporter	IPR003689: Zinc/iron permease; IPR004698: Zinc/iron permease, fungal/plant	GO:0005385 MF: zinc ion transmembrane transporter activity;GO:0016020 CC: membrane;GO:0016021 CC: integral component of membrane;GO:0030001 BP: metal ion transport;GO:0046873 MF: metal ion transmembrane transporter activity;GO:0055085 BP: transmembrane transport;GO:0071577 BP: zinc II ion transmembrane transport	GO:0005385; GO:0016020; GO:0016021; GO:0030001; GO:0046873; GO:0055085; GO:0071577
TraesCS4A01G406100	chr4A:679075998-679079860	10.104	7.88843	Up	Up	1.57052	2.28006e-06	Alcohol dehydrogenase, putative	PF08240: Alcohol dehydrogenase GroES-like domain; PF00107: Zinc-binding dehydrogenase	IPR002328: Alcohol dehydrogenase, zinc-type, conserved site; IPR011032: GroES-like; IPR013149: Alcohol dehydrogenase, C-terminal; IPR013154: Alcohol dehydrogenase, N-terminal; IPR016040: NAD(P)-binding domain	GO:0008270 MF: zinc ion binding;GO:0016491 MF: oxidoreductase activity;GO:0055114 BP: oxidation-reduction process	GO:0008270; GO:0016491; GO:0055114
TraesCS5B01G153100	chr5B:282273309-282275335	32.2609	7.88837	Up	No change	1.10346	7.47713e-12	2-oxoglutarate (2OG) and Fe(II)-dependent oxygenase superfamily protein	PF14226: non-haem dioxygenase in morphine synthesis N-terminal; PF03171: 2OG-Fe(II) oxygenase superfamily	IPR005123: Oxoglutarate/iron-dependent dioxygenase; IPR026992: Non-haem dioxygenase N-terminal domain; IPR027443: Isopenicillin N synthase-like	GO:0016491 MF: oxidoreductase activity;GO:0055114 BP: oxidation-reduction process	GO:0016491; GO:0055114
TraesCS5D01G421000	chr5D:481302942-481304211	56.8416	7.88257	Up	Up	0.931711	3.38114e-16	NAC domain protein,	PF02365: No apical meristem (NAM) protein	IPR003441: NAC domain	GO:0003677 MF: DNA binding;GO:0006355 BP: regulation of transcription, DNA-templated	GO:0003677; GO:0006355
TraesCS1B01G298600	chr1B:520242844-520243092	8.93882	7.87947	Up	No change	1.56728	2.22844e-06	Glycerol-3-phosphate dehydrogenase	-	-	-	-
TraesCSU01G072500	chrUn:63290513-63296324	33.4753	7.87786	Up	No change	2.4914	0.00391111	Serine/threonine-protein kinase	PF01453: D-mannose binding lectin; PF00954: S-locus glycoprotein domain; PF08276: PAN-like domain; PF07714: Protein tyrosine kinase	IPR000719: Protein kinase domain; IPR000858: S-locus glycoprotein domain; IPR001245: Serine-threonine/tyrosine-protein kinase, catalytic domain; IPR001480: Bulb-type lectin domain; IPR003609: PAN/Apple domain; IPR008271: Serine/threonine-protein kinase, active site; IPR011009: Protein kinase-like domain; IPR017441: Protein kinase, ATP binding site; IPR024171: S-receptor-like serine/threonine-prot…	GO:0004672 MF: protein kinase activity;GO:0004674 MF: protein serine/threonine kinase activity;GO:0005524 MF: ATP binding;GO:0006468 BP: protein phosphorylation;GO:0048544 BP: recognition of pollen	GO:0004672; GO:0004674; GO:0005524; GO:0006468; GO:0048544
TraesCS3D01G039600	chr3D:15098732-15099052	83.6877	7.87496	Up	No change	1.27185	3.79355e-09	Wound-induced protease inhibitor	-	IPR000877: Proteinase inhibitor I12, Bowman-Birk	GO:0004867 MF: serine-type endopeptidase inhibitor activity;GO:0005576 CC: extracellular region	GO:0004867; GO:0005576
TraesCS4D01G026600	chr4D:11710133-11712011	118.926	7.86625	Up	No change	0.749914	2.24875e-24	BURP domain protein RD22	PF03181: BURP domain	IPR004873: BURP domain	-	-
TraesCS3D01G114800	chr3D:68273803-68274291	57.7103	7.86377	Up	Up	1.24001	1.51586e-09	Heat-shock protein, putative	PF00011: Hsp20/alpha crystallin family	IPR002068: Alpha crystallin/Hsp20 domain; IPR008978: HSP20-like chaperone	-	-
TraesCS2A01G560900	chr2A:762801449-762805136	411.907	7.85597	Up	No change	2.495	0.00407665	Disease resistance protein (NBS-LRR class) family	PF00931: NB-ARC domain	IPR002182: NB-ARC; IPR011991: Winged helix-turn-helix DNA-binding domain; IPR027417: P-loop containing nucleoside triphosphate hydrolase; IPR032675: Leucine-rich repeat domain, L domain-like	GO:0043531 MF: ADP binding	GO:0043531
TraesCS1D01G409200	chr1D:471113998-471115371	569.052	7.85488	Up	Up	0.406046	6.80977e-81	F-box family protein	-	IPR001810: F-box domain	GO:0005515 MF: protein binding	GO:0005515
TraesCS7D01G058200	chr7D:31119399-31120201	8.54656	7.8517	Up	No change	1.54222	1.62441e-06	Xyloglucan endotransglucosylase/hydrolase	PF00722: Glycosyl hydrolases family 16; PF06955: Xyloglucan endo-transglycosylase (XET) C-terminus	IPR000757: Glycoside hydrolase family 16; IPR010713: Xyloglucan endo-transglycosylase, C-terminal; IPR013320: Concanavalin A-like lectin/glucanase domain; IPR016455: Xyloglucan endotransglucosylase/hydrolase	GO:0004553 MF: hydrolase activity, hydrolyzing O-glycosyl compounds;GO:0005618 CC: cell wall;GO:0005975 BP: carbohydrate metabolic process;GO:0006073 BP: cellular glucan metabolic process;GO:0010411 BP: xyloglucan metabolic process;GO:0016762 MF: xyloglucan:xyloglucosyl transferase activity;GO:0042546 BP: cell wall biogenesis;GO:0048046 CC: apoplast	GO:0004553; GO:0005618; GO:0005975; GO:0006073; GO:0010411; GO:0016762; GO:0042546; GO:0048046
TraesCS2A01G135300	chr2A:81523129-81525025	235.526	7.83673	Up	Down	0.520245	2.39992e-49	GDSL esterase/lipase	PF00657: GDSL-like Lipase/Acylhydrolase	IPR001087: GDSL lipase/esterase	GO:0016788 MF: hydrolase activity, acting on ester bonds	GO:0016788
TraesCS2B01G243000	chr2B:247384432-247387817	195.838	7.83427	Up	Up	0.542904	2.35889e-45	Receptor-like protein kinase, putative,expressed	PF01657: Salt stress response/antifungal; PF07714: Protein tyrosine kinase	IPR000719: Protein kinase domain; IPR001245: Serine-threonine/tyrosine-protein kinase, catalytic domain; IPR002902: Gnk2-homologous domain; IPR008271: Serine/threonine-protein kinase, active site; IPR011009: Protein kinase-like domain	GO:0004672 MF: protein kinase activity;GO:0005524 MF: ATP binding;GO:0006468 BP: protein phosphorylation	GO:0004672; GO:0005524; GO:0006468
TraesCS6B01G414100	chr6B:687183286-687185575	16.9598	7.83402	Up	No change	2.49949	0.00426527	Laccase	PF07732: Multicopper oxidase; PF00394: Multicopper oxidase; PF07731: Multicopper oxidase	IPR001117: Multicopper oxidase, type 1; IPR002355: Multicopper oxidase, copper-binding site; IPR008972: Cupredoxin; IPR011706: Multicopper oxidase, type 2; IPR011707: Multicopper oxidase, type 3; IPR017761: Laccase; IPR033138: Multicopper oxidases, conserved site	GO:0005507 MF: copper ion binding;GO:0016491 MF: oxidoreductase activity;GO:0046274 BP: lignin catabolic process;GO:0048046 CC: apoplast;GO:0052716 MF: hydroquinone:oxygen oxidoreductase activity;GO:0055114 BP: oxidation-reduction process	GO:0005507; GO:0016491; GO:0046274; GO:0048046; GO:0052716; GO:0055114
TraesCS1D01G089700	chr1D:75842941-75844151	11.361	7.83348	Up	Up	1.37925	7.35936e-08	No-apical-meristem-associated carboxy-terminal domain protein	PF14303: No apical meristem-associated C-terminal domain	IPR029466: No apical meristem-associated, C-terminal domain	-	-
TraesCS2A01G175100	chr2A:133674814-133678085	13.8866	7.82713	Up	No change	1.79214	4.57394e-05	Protein COBRA, putative	PF04833: COBRA-like protein	IPR006918: COBRA, plant	GO:0010215 BP: cellulose microfibril organization;GO:0016049 BP: cell growth;GO:0031225 CC: anchored component of membrane	GO:0010215; GO:0016049; GO:0031225
TraesCS5A01G424000	chr5A:609789773-609790597	1178.89	7.82357	Up	Up	0.546786	1.33076e-44	Glutathione-S-transferase	PF02798: Glutathione S-transferase, N-terminal domain; PF13410: Glutathione S-transferase, C-terminal domain	IPR004045: Glutathione S-transferase, N-terminal; IPR010987: Glutathione S-transferase, C-terminal-like; IPR012336: Thioredoxin-like fold	GO:0005515 MF: protein binding	GO:0005515
TraesCS2D01G006500	chr2D:3033992-3035747	711.826	7.82172	Up	Up	0.564043	6.08108e-42	Cytochrome P450	PF00067: Cytochrome P450	IPR001128: Cytochrome P450; IPR002401: Cytochrome P450, E-class, group I; IPR017972: Cytochrome P450, conserved site	GO:0005506 MF: iron ion binding;GO:0016705 MF: oxidoreductase activity, acting on paired donors, with incorporation or reduction of molecular oxygen;GO:0020037 MF: heme binding;GO:0055114 BP: oxidation-reduction process	GO:0005506; GO:0016705; GO:0020037; GO:0055114
TraesCS4B01G092100	chr4B:95099322-95100581	8.57616	7.82006	Up	No change	3.2219	0.0302586	Retrotransposon protein, putative, unclassified	PF04195: Putative gypsy type transposon	IPR007321: Transposase (putative), gypsy type	-	-
TraesCSU01G032700	chrUn:29783170-29786565	16.7953	7.81254	Up	No change	1.32145	1.9842e-08	Beta-amylase	PF01373: Glycosyl hydrolase family 14	IPR001371: Glycoside hydrolase, family 14B, plant; IPR001554: Glycoside hydrolase, family 14; IPR017853: Glycoside hydrolase superfamily; IPR018238: Glycoside hydrolase, family 14, conserved site	GO:0000272 BP: polysaccharide catabolic process;GO:0016161 MF: beta-amylase activity	GO:0000272; GO:0016161
TraesCS7D01G444500	chr7D:565643644-565646091	31.2003	7.80744	Up	Up	1.3633	5.66283e-08	Serine/threonine-protein kinase	PF01453: D-mannose binding lectin; PF00954: S-locus glycoprotein domain; PF08276: PAN-like domain; PF00069: Protein kinase domain	IPR000719: Protein kinase domain; IPR000858: S-locus glycoprotein domain; IPR001480: Bulb-type lectin domain; IPR003609: PAN/Apple domain; IPR008271: Serine/threonine-protein kinase, active site; IPR011009: Protein kinase-like domain; IPR017441: Protein kinase, ATP binding site; IPR024171: S-receptor-like serine/threonine-protein kinase	GO:0004672 MF: protein kinase activity;GO:0004674 MF: protein serine/threonine kinase activity;GO:0005524 MF: ATP binding;GO:0006468 BP: protein phosphorylation;GO:0048544 BP: recognition of pollen	GO:0004672; GO:0004674; GO:0005524; GO:0006468; GO:0048544
TraesCS2D01G020400	chr2D:9663778-9665250	8.89908	7.80372	Up	No change	1.37895	8.22812e-08	NB-ARC domain-containing disease resistance protein	-	IPR027417: P-loop containing nucleoside triphosphate hydrolase	-	-
TraesCS3D01G496400	chr3D:588109418-588110022	369.735	7.80255	Up	Up	1.21198	8.31759e-10	NADPH:quinone oxidoreductase	PF03358: NADPH-dependent FMN reductase	IPR005025: NADPH-dependent FMN reductase-like; IPR029039: Flavoprotein-like domain	GO:0016491 MF: oxidoreductase activity	GO:0016491
TraesCS3D01G323600	chr3D:436642414-436645379	16.4958	7.80126	Up	No change	1.39226	1.11834e-07	FBD-associated F-box protein	-	IPR001810: F-box domain; IPR032675: Leucine-rich repeat domain, L domain-like	GO:0005515 MF: protein binding	GO:0005515
TraesCS3A01G490700	chr3A:718063253-718065092	490.682	7.80047	Up	Up	1.6087	5.23976e-06	FMN-dependent NADPH-azoreductase	PF03358: NADPH-dependent FMN reductase	IPR005025: NADPH-dependent FMN reductase-like; IPR029039: Flavoprotein-like domain	GO:0016491 MF: oxidoreductase activity	GO:0016491
TraesCS6A01G291800	chr6A:523935240-523937260	895.277	7.79884	Up	Up	0.347478	1.07079e-108	Cytochrome P450	PF00067: Cytochrome P450	IPR001128: Cytochrome P450; IPR002401: Cytochrome P450, E-class, group I; IPR017972: Cytochrome P450, conserved site	GO:0005506 MF: iron ion binding;GO:0016705 MF: oxidoreductase activity, acting on paired donors, with incorporation or reduction of molecular oxygen;GO:0020037 MF: heme binding;GO:0055114 BP: oxidation-reduction process	GO:0005506; GO:0016705; GO:0020037; GO:0055114
TraesCS3D01G514300	chr3D:598048044-598049225	170.487	7.79342	Up	Up	1.216	9.95396e-10	Progesterone 5-beta-reductase	PF01370: NAD dependent epimerase/dehydratase family	IPR001509: NAD-dependent epimerase/dehydratase; IPR016040: NAD(P)-binding domain	GO:0003824 MF: catalytic activity;GO:0050662 MF: coenzyme binding	GO:0003824; GO:0050662
TraesCS5D01G316600	chr5D:410381904-410383016	8.24998	7.79063	Up	No change	1.73179	2.59156e-05	F-box protein	PF12937: F-box-like	IPR001810: F-box domain; IPR015943: WD40/YVTN repeat-like-containing domain; IPR017451: F-box associated interaction domain	GO:0005515 MF: protein binding	GO:0005515
TraesCS5D01G490600	chr5D:525176997-525177509	572.206	7.78669	Up	Up	0.492685	3.05349e-54	Zinc finger protein	PF13912: C2H2-type zinc finger	IPR013083: Zinc finger, RING/FYVE/PHD-type; IPR013087: Zinc finger C2H2-type	GO:0003676 MF: nucleic acid binding	GO:0003676
TraesCS1D01G045500	chr1D:24787707-24791225	45.6027	7.78251	Up	No change	0.987753	3.52029e-14	Agamous MADS-box transcription factor	PF00319: SRF-type transcription factor (DNA-binding and dimerisation domain); PF01486: K-box region	IPR002100: Transcription factor, MADS-box; IPR002487: Transcription factor, K-box	GO:0003677 MF: DNA binding;GO:0003700 MF: transcription factor activity, sequence-specific DNA binding;GO:0005634 CC: nucleus;GO:0006355 BP: regulation of transcription, DNA-templated;GO:0046983 MF: protein dimerization activity	GO:0003677; GO:0003700; GO:0005634; GO:0006355; GO:0046983
TraesCS5D01G054300	chr5D:51686051-51686966	221.756	7.78061	Up	No change	0.623735	4.12612e-34	Germin-like protein	PF00190: Cupin	IPR001929: Germin; IPR006045: Cupin 1; IPR011051: RmlC-like cupin domain; IPR014710: RmlC-like jelly roll fold; IPR019780: Germin, manganese binding site	GO:0030145 MF: manganese ion binding;GO:0045735 MF: nutrient reservoir activity	GO:0030145; GO:0045735
TraesCS3A01G034100	chr3A:19342872-19346600	9.39867	7.77923	Up	No change	1.52487	1.54224e-06	Receptor-like kinase	PF13947: Wall-associated receptor kinase galacturonan-binding; PF14380: Wall-associated receptor kinase C-terminal	IPR025287: Wall-associated receptor kinase, galacturonan-binding domain; IPR032872: Wall-associated receptor kinase, C-terminal	GO:0030247 MF: polysaccharide binding	GO:0030247
TraesCS2D01G112800	chr2D:62550720-62552055	9.29972	7.77811	Up	Up	2.01227	0.00034485	Aspartic proteinase nepenthesin-1	PF14543: Xylanase inhibitor N-terminal; PF14541: Xylanase inhibitor C-terminal	IPR021109: Aspartic peptidase domain; IPR032799: Xylanase inhibitor, C-terminal; IPR032861: Xylanase inhibitor, N-terminal; IPR033121: Peptidase family A1 domain	-	-
TraesCS4B01G370400	chr4B:656262565-656265588	34.1326	7.77518	Up	No change	2.39027	0.00293545	Flavin-containing monooxygenase	PF00743: Flavin-binding monooxygenase-like	IPR000960: Flavin monooxygenase FMO; IPR020946: Flavin monooxygenase-like; IPR023753: FAD/NAD(P)-binding domain	GO:0004499 MF: N,N-dimethylaniline monooxygenase activity;GO:0016491 MF: oxidoreductase activity;GO:0050660 MF: flavin adenine dinucleotide binding;GO:0050661 MF: NADP binding;GO:0055114 BP: oxidation-reduction process	GO:0004499; GO:0016491; GO:0050660; GO:0050661; GO:0055114
TraesCS2B01G530600	chr2B:726125355-726126958	160.022	7.76587	Up	No change	1.14893	1.04498e-10	Serpin family protein	PF00079: Serpin (serine protease inhibitor)	IPR023795: Serpin, conserved site; IPR023796: Serpin domain	-	-
TraesCS1B01G455000	chr1B:670202262-670203245	8.2077	7.75799	Up	No change	1.47337	6.71346e-07	WRKY family transcription factor	PF03106: WRKY DNA -binding domain	IPR003657: WRKY domain	GO:0003700 MF: transcription factor activity, sequence-specific DNA binding;GO:0006355 BP: regulation of transcription, DNA-templated;GO:0043565 MF: sequence-specific DNA binding	GO:0003700; GO:0006355; GO:0043565
TraesCS6A01G209300	chr6A:378260706-378261131	8.10261	7.75598	Up	No change	1.67903	1.51363e-05	NADH-quinone oxidoreductase subunit I 2	-	-	-	-
TraesCS5B01G491100	chr5B:659715540-659715950	132.062	7.75108	Up	Up	1.07185	4.18979e-12	Zinc finger protein	PF13912: C2H2-type zinc finger	IPR013087: Zinc finger C2H2-type	GO:0003676 MF: nucleic acid binding	GO:0003676
TraesCS2A01G529900	chr2A:748078219-748080908	841.741	7.74512	Up	Up	1.26129	5.1623e-09	Cytochrome P450 family protein, expressed	PF00067: Cytochrome P450	IPR001128: Cytochrome P450; IPR002401: Cytochrome P450, E-class, group I; IPR017972: Cytochrome P450, conserved site	GO:0005506 MF: iron ion binding;GO:0016705 MF: oxidoreductase activity, acting on paired donors, with incorporation or reduction of molecular oxygen;GO:0020037 MF: heme binding;GO:0055114 BP: oxidation-reduction process	GO:0005506; GO:0016705; GO:0020037; GO:0055114
TraesCS5D01G420800	chr5D:481183692-481185028	18.4348	7.74002	Up	Up	1.38833	1.30571e-07	NAC domain-containing protein, putative	PF02365: No apical meristem (NAM) protein	IPR003441: NAC domain	GO:0003677 MF: DNA binding;GO:0006355 BP: regulation of transcription, DNA-templated	GO:0003677; GO:0006355
TraesCS2D01G545400	chr2D:621976757-621978046	232.585	7.73184	Up	No change	0.550309	4.90698e-43	Glutathione S-transferase	PF13417: Glutathione S-transferase, N-terminal domain; PF13410: Glutathione S-transferase, C-terminal domain	IPR004045: Glutathione S-transferase, N-terminal; IPR010987: Glutathione S-transferase, C-terminal-like; IPR012336: Thioredoxin-like fold	GO:0005515 MF: protein binding	GO:0005515
TraesCS7D01G541100	chr7D:630706677-630707933	220.354	7.72851	Up	No change	0.52496	3.57499e-47	SPX domain-containing protein	PF03105: SPX domain	IPR004331: SPX domain	-	-
TraesCS4B01G033400	chr4B:24741569-24742960	12.2388	7.72836	Up	Up	1.57609	4.04837e-06	Germin-like protein 1	PF00190: Cupin	IPR001929: Germin; IPR006045: Cupin 1; IPR011051: RmlC-like cupin domain; IPR014710: RmlC-like jelly roll fold; IPR019780: Germin, manganese binding site	GO:0030145 MF: manganese ion binding;GO:0045735 MF: nutrient reservoir activity	GO:0030145; GO:0045735
TraesCS3D01G104100	chr3D:56708296-56710311	42.0993	7.72542	Up	Up	1.24064	3.06355e-09	Lectin receptor kinase	PF00139: Legume lectin domain; PF00069: Protein kinase domain	IPR000719: Protein kinase domain; IPR001220: Legume lectin domain; IPR008271: Serine/threonine-protein kinase, active site; IPR011009: Protein kinase-like domain; IPR013320: Concanavalin A-like lectin/glucanase domain; IPR017441: Protein kinase, ATP binding site	GO:0004672 MF: protein kinase activity;GO:0005524 MF: ATP binding;GO:0006468 BP: protein phosphorylation;GO:0030246 MF: carbohydrate binding	GO:0004672; GO:0005524; GO:0006468; GO:0030246
TraesCS3B01G259100	chr3B:416806107-416810710	7.81706	7.72512	Up	No change	1.5746	3.99805e-06	Receptor-like kinase	PF07714: Protein tyrosine kinase	IPR000719: Protein kinase domain; IPR001245: Serine-threonine/tyrosine-protein kinase, catalytic domain; IPR008271: Serine/threonine-protein kinase, active site; IPR011009: Protein kinase-like domain; IPR017441: Protein kinase, ATP binding site	GO:0004672 MF: protein kinase activity;GO:0005524 MF: ATP binding;GO:0006468 BP: protein phosphorylation	GO:0004672; GO:0005524; GO:0006468
TraesCS7A01G434900	chr7A:628645679-628646586	8.17924	7.72408	Up	No change	2.0473	0.000487888	Pyrroline-5-carboxylate reductase 3	-	-	-	-
TraesCS1B01G254900	chr1B:449391981-449395163	188.025	7.72399	Up	Up	0.508535	3.68371e-50	ATP-dependent RNA helicase	PF00270: DEAD/DEAH box helicase; PF00271: Helicase conserved C-terminal domain; PF04408: Helicase associated domain (HA2); PF07717: Oligonucleotide/oligosaccharide-binding (OB)-fold	IPR001650: Helicase, C-terminal; IPR002464: DNA/RNA helicase, ATP-dependent, DEAH-box type, conserved site; IPR007502: Helicase-associated domain; IPR011545: DEAD/DEAH box helicase domain; IPR011709: Domain of unknown function DUF1605; IPR014001: Helicase superfamily 1/2, ATP-binding domain; IPR027417: P-loop containing nucleoside triphosphate hydrolase	GO:0003676 MF: nucleic acid binding;GO:0004386 MF: helicase activity;GO:0005524 MF: ATP binding;GO:0008026 MF: ATP-dependent helicase activity	GO:0003676; GO:0004386; GO:0005524; GO:0008026
TraesCS7B01G141800	chr7B:180023506-180027234	8.68733	7.72262	Up	No change	1.90211	0.000162202	Protein FAR1-RELATED SEQUENCE 5	PF03101: FAR1 DNA-binding domain; PF10551: MULE transposase domain	IPR004330: FAR1 DNA binding domain; IPR006564: Zinc finger, PMZ-type; IPR007527: Zinc finger, SWIM-type; IPR018289: MULE transposase domain	GO:0008270 MF: zinc ion binding	GO:0008270
TraesCS2A01G203200	chr2A:178572128-178574285	686.778	7.71989	Up	Up	0.525271	5.13376e-47	Internal alternative NAD(P)H-ubiquinone oxidoreductase A1, mitochondrial	PF07992: Pyridine nucleotide-disulphide oxidoreductase	IPR023753: FAD/NAD(P)-binding domain	GO:0016491 MF: oxidoreductase activity;GO:0055114 BP: oxidation-reduction process	GO:0016491; GO:0055114
TraesCS3B01G550000	chr3B:785039358-785043172	12.3699	7.71696	Up	Down	1.51453	1.59059e-06	basic helix-loop-helix (bHLH) DNA-binding superfamily protein	PF00010: Helix-loop-helix DNA-binding domain	IPR011598: Myc-type, basic helix-loop-helix (bHLH) domain	GO:0046983 MF: protein dimerization activity	GO:0046983
TraesCS2D01G251700	chr2D:301761556-301763403	16.0093	7.71248	Up	Up	2.52114	0.00536281	Jasmonate zim-domain protein	PF06200: tify domain; PF09425: Divergent CCT motif	IPR010399: Tify domain; IPR018467: CO/COL/TOC1, conserved site	-	-
TraesCS5D01G026300	chr5D:23863569-23864090	728.719	7.71212	Up	Up	0.69338	2.68389e-27	Zinc finger protein	PF13912: C2H2-type zinc finger	IPR013083: Zinc finger, RING/FYVE/PHD-type; IPR013087: Zinc finger C2H2-type	GO:0003676 MF: nucleic acid binding	GO:0003676
TraesCS4D01G269800	chr4D:441060585-441061202	16.4262	7.70991	Up	Up	1.34558	5.57108e-08	Ripening related protein family	-	IPR009009: RlpA-like protein, double-psi beta-barrel domain	-	-
TraesCS2A01G490500	chr2A:723986677-723988463	7.91786	7.70925	Up	No change	1.64988	1.18848e-05	Cytochrome P450 family protein	PF00067: Cytochrome P450	IPR001128: Cytochrome P450; IPR002401: Cytochrome P450, E-class, group I; IPR017972: Cytochrome P450, conserved site	GO:0005506 MF: iron ion binding;GO:0016705 MF: oxidoreductase activity, acting on paired donors, with incorporation or reduction of molecular oxygen;GO:0020037 MF: heme binding;GO:0055114 BP: oxidation-reduction process	GO:0005506; GO:0016705; GO:0020037; GO:0055114
TraesCS5B01G490300	chr5B:659549009-659549497	370.659	7.70854	Up	Up	0.418504	2.18444e-73	Zinc finger protein	PF13912: C2H2-type zinc finger	IPR013087: Zinc finger C2H2-type	GO:0003676 MF: nucleic acid binding	GO:0003676
TraesCS1D01G407100	chr1D:470338698-470339570	16.353	7.70435	Up	No change	1.43473	3.90653e-07	Ethylene-responsive transcription factor	PF00847: AP2 domain	IPR001471: AP2/ERF domain; IPR016177: DNA-binding domain	GO:0003677 MF: DNA binding;GO:0003700 MF: transcription factor activity, sequence-specific DNA binding;GO:0006355 BP: regulation of transcription, DNA-templated	GO:0003677; GO:0003700; GO:0006355
TraesCS3B01G556000	chr3B:789333501-789369239	29.6287	7.70346	Up	No change	1.20305	1.03154e-09	transmembrane protein, putative (DUF247)	PF03140: Plant protein of unknown function	IPR004158: Protein of unknown function DUF247, plant	-	-
TraesCS3B01G335800	chr3B:542133713-542134997	8.62469	7.70313	Up	Up	1.42236	3.06503e-07	Serpin family protein	PF00079: Serpin (serine protease inhibitor)	IPR023795: Serpin, conserved site; IPR023796: Serpin domain	-	-
TraesCS3B01G313900	chr3B:504960583-504962034	1510.32	7.70305	Up	Up	0.585199	7.06535e-38	Glycosyltransferase	PF00201: UDP-glucoronosyl and UDP-glucosyl transferase	IPR002213: UDP-glucuronosyl/UDP-glucosyltransferase	GO:0008152 BP: metabolic process;GO:0016758 MF: transferase activity, transferring hexosyl groups	GO:0008152; GO:0016758
TraesCS2A01G135000	chr2A:81470715-81484373	15.489	7.70238	Up	No change	1.30234	1.95947e-08	GDSL esterase/lipase	PF00657: GDSL-like Lipase/Acylhydrolase	IPR001087: GDSL lipase/esterase; IPR013830: SGNH hydrolase-type esterase domain	GO:0016788 MF: hydrolase activity, acting on ester bonds	GO:0016788
TraesCS1D01G116200	chr1D:111967743-111980590	35.039	7.6959	Up	No change	2.07232	0.000606727	Imidazoleglycerol-phosphate dehydratase	-	-	-	-
TraesCS7A01G229300	chr7A:199438676-199441958	44.088	7.69464	Up	No change	2.36855	0.00297433	Cyclin	PF00134: Cyclin, N-terminal domain	IPR006671: Cyclin, N-terminal; IPR013763: Cyclin-like	-	-
TraesCS2B01G336900	chr2B:481118783-481125237	24.909	7.69178	Up	Down	1.28489	1.28957e-08	Phage capsid scaffolding protein (GPO) serine peptidase	-	-	-	-
TraesCS7D01G457000	chr7D:575536001-575537325	20.8005	7.69122	Up	No change	1.86942	0.000130717	Ring finger protein, putative	PF13639: Ring finger domain	IPR001841: Zinc finger, RING-type; IPR013083: Zinc finger, RING/FYVE/PHD-type	GO:0005515 MF: protein binding;GO:0008270 MF: zinc ion binding	GO:0005515; GO:0008270
TraesCS2D01G444600	chr2D:555851634-555855885	8.09012	7.68993	Up	No change	1.55697	3.41646e-06	E3 ubiquitin-protein ligase RNF14	PF05773: RWD domain; PF01485: IBR domain, a half RING-finger domain	IPR001841: Zinc finger, RING-type; IPR002867: IBR domain; IPR006575: RWD domain; IPR013083: Zinc finger, RING/FYVE/PHD-type; IPR016135: Ubiquitin-conjugating enzyme/RWD-like; IPR017907: Zinc finger, RING-type, conserved site	GO:0005515 MF: protein binding;GO:0008270 MF: zinc ion binding	GO:0005515; GO:0008270
TraesCS4D01G235300	chr4D:396424432-396425310	8.36805	7.68873	Up	Up	1.62677	9.28583e-06	Retrovirus-related Pol polyprotein from transposon TNT 1-94	-	-	-	-
TraesCS2D01G492800	chr2D:590366234-590367214	16.2605	7.68756	Up	No change	1.36836	1.03074e-07	Oxidative stress 3, putative isoform 2	-	-	-	-
TraesCS5B01G436200	chr5B:610103664-610104394	14.9401	7.68148	Up	No change	1.67734	1.80688e-05	RING/U-box superfamily protein	-	-	-	-
TraesCS3D01G524700	chr3D:604447843-604448289	49.6326	7.67455	Up	Up	1.38865	1.69465e-07	Pathogenesis-related protein PR-4	PF00967: Barwin family	IPR001153: Barwin domain; IPR009009: RlpA-like protein, double-psi beta-barrel domain; IPR018226: Barwin, conserved site	GO:0042742 BP: defense response to bacterium;GO:0050832 BP: defense response to fungus	GO:0042742; GO:0050832
TraesCS7B01G162400	chr7B:222700752-222702290	7.84844	7.67428	Up	No change	1.66913	1.66664e-05	transmembrane protein, putative (DUF247)	PF03140: Plant protein of unknown function	IPR004158: Protein of unknown function DUF247, plant	-	-
TraesCS3B01G440700	chr3B:680331714-680335554	7.68555	7.6703	Up	No change	1.5516	3.34462e-06	Receptor-like kinase	PF00069: Protein kinase domain	IPR000719: Protein kinase domain; IPR008266: Tyrosine-protein kinase, active site; IPR011009: Protein kinase-like domain; IPR014729: Rossmann-like alpha/beta/alpha sandwich fold; IPR017441: Protein kinase, ATP binding site; IPR020635: Tyrosine-protein kinase, catalytic domain	GO:0004672 MF: protein kinase activity;GO:0004713 MF: protein tyrosine kinase activity;GO:0005524 MF: ATP binding;GO:0006468 BP: protein phosphorylation	GO:0004672; GO:0004713; GO:0005524; GO:0006468
TraesCS7D01G014200	chr7D:6376612-6378753	20.3842	7.66431	Up	Up	1.70302	2.57118e-05	Protein DETOXIFICATION	PF01554: MatE	IPR002528: Multi antimicrobial extrusion protein	GO:0006855 BP: drug transmembrane transport;GO:0015238 MF: drug transmembrane transporter activity;GO:0015297 MF: antiporter activity;GO:0016020 CC: membrane;GO:0055085 BP: transmembrane transport	GO:0006855; GO:0015238; GO:0015297; GO:0016020; GO:0055085
TraesCS7A01G083700	chr7A:48436869-48437597	1350.33	7.6611	Up	Up	0.403566	6.38511e-78	Glutathione S-transferase	PF13417: Glutathione S-transferase, N-terminal domain; PF00043: Glutathione S-transferase, C-terminal domain	IPR004045: Glutathione S-transferase, N-terminal; IPR004046: Glutathione S-transferase, C-terminal; IPR010987: Glutathione S-transferase, C-terminal-like; IPR012336: Thioredoxin-like fold	GO:0005515 MF: protein binding	GO:0005515
TraesCS3D01G025700	chr3D:8851018-8851722	41.3848	7.65928	Up	No change	0.90185	2.58443e-16	Trypsin inhibitor	PF00228: Bowman-Birk serine protease inhibitor family	IPR000877: Proteinase inhibitor I12, Bowman-Birk	GO:0004867 MF: serine-type endopeptidase inhibitor activity;GO:0005576 CC: extracellular region	GO:0004867; GO:0005576
TraesCS4A01G403300	chr4A:676813030-676817353	12.2616	7.65128	Up	No change	1.76222	5.09811e-05	Zinc transporter	PF02535: ZIP Zinc transporter	IPR003689: Zinc/iron permease; IPR004698: Zinc/iron permease, fungal/plant	GO:0005385 MF: zinc ion transmembrane transporter activity;GO:0016020 CC: membrane;GO:0016021 CC: integral component of membrane;GO:0030001 BP: metal ion transport;GO:0046873 MF: metal ion transmembrane transporter activity;GO:0055085 BP: transmembrane transport;GO:0071577 BP: zinc II ion transmembrane transport	GO:0005385; GO:0016020; GO:0016021; GO:0030001; GO:0046873; GO:0055085; GO:0071577
TraesCS6D01G248600	chr6D:351986872-351988037	173.321	7.64927	Up	Up	0.625659	8.40982e-33	Polyubiquitin	PF00240: Ubiquitin family	IPR000626: Ubiquitin domain; IPR019954: Ubiquitin conserved site; IPR019956: Ubiquitin; IPR029071: Ubiquitin-related domain	GO:0005515 MF: protein binding	GO:0005515
TraesCS3D01G461200	chr3D:565819736-565821175	1811.61	7.63985	Up	Up	0.324688	1.92843e-119	UDP-glycosyltransferase	PF00201: UDP-glucoronosyl and UDP-glucosyl transferase	IPR002213: UDP-glucuronosyl/UDP-glucosyltransferase	GO:0008152 BP: metabolic process;GO:0016758 MF: transferase activity, transferring hexosyl groups	GO:0008152; GO:0016758
TraesCS5B01G415600	chr5B:589894273-589895560	116.081	7.63973	Up	Up	0.558951	9.03932e-41	NAC domain protein,	PF02365: No apical meristem (NAM) protein	IPR003441: NAC domain	GO:0003677 MF: DNA binding;GO:0006355 BP: regulation of transcription, DNA-templated	GO:0003677; GO:0006355
TraesCS5D01G188500	chr5D:290747909-290749327	456.816	7.63761	Up	Up	0.400594	1.36478e-78	TIR-NBS-LRR class disease resistance protein	-	IPR001810: F-box domain	GO:0005515 MF: protein binding	GO:0005515
TraesCS6A01G310500	chr6A:546601036-546601889	36.8891	7.63628	Up	Up	1.1682	4.43855e-10	Peroxidase	-	-	-	-
TraesCS5A01G169500	chr5A:362168651-362171264	73.8478	7.63554	Up	Up	0.733246	4.89282e-24	Indole-3-glycerol phosphate synthase	PF00218: Indole-3-glycerol phosphate synthase	IPR001468: Indole-3-glycerol phosphate synthase, conserved site; IPR011060: Ribulose-phosphate binding barrel; IPR013785: Aldolase-type TIM barrel; IPR013798: Indole-3-glycerol phosphate synthase	GO:0003824 MF: catalytic activity;GO:0004425 MF: indole-3-glycerol-phosphate synthase activity;GO:0006568 BP: tryptophan metabolic process;GO:0008152 BP: metabolic process	GO:0003824; GO:0004425; GO:0006568; GO:0008152
TraesCS3B01G550200	chr3B:785280738-785283955	178.127	7.63268	Up	No change	0.78866	6.87097e-21	Basic helix-loop-helix (BHLH) family transcription factor	PF00010: Helix-loop-helix DNA-binding domain	IPR011598: Myc-type, basic helix-loop-helix (bHLH) domain	GO:0046983 MF: protein dimerization activity	GO:0046983
TraesCS7D01G384300	chr7D:498284966-498285208	42.9924	7.6319	Up	No change	2.32662	0.00268611	Light-independent protochlorophyllide reductase iron-sulfur ATP-binding protein	-	-	-	-
TraesCS2A01G332700	chr2A:565349031-565349586	56.2172	7.62922	Up	Up	1.51129	2.01155e-06	Heavy metal transport/detoxification protein	-	-	-	-
TraesCS1A01G291100	chr1A:487330631-487333866	419.514	7.62884	Up	No change	0.975038	5.35254e-14	Aminotransferase-related family protein	PF00155: Aminotransferase class I and II	IPR004839: Aminotransferase, class I/classII; IPR005958: Tyrosine/nicotianamine aminotransferase; IPR015421: Pyridoxal phosphate-dependent transferase, major region, subdomain 1; IPR015422: Pyridoxal phosphate-dependent transferase, subdomain 2; IPR015424: Pyridoxal phosphate-dependent transferase	GO:0003824 MF: catalytic activity;GO:0006520 BP: cellular amino acid metabolic process;GO:0008483 MF: transaminase activity;GO:0009058 BP: biosynthetic process;GO:0030170 MF: pyridoxal phosphate binding	GO:0003824; GO:0006520; GO:0008483; GO:0009058; GO:0030170
TraesCS5B01G024400	chr5B:22529761-22530372	54.152	7.62683	Up	No change	2.33986	0.00287165	Genome polyprotein	-	-	-	-
TraesCS1A01G048400	chr1A:30139544-30142245	16.3251	7.62674	Up	No change	2.41099	0.00389486	Ankyrin repeat protein-like	PF12796: Ankyrin repeats (3 copies); PF00515: Tetratricopeptide repeat	IPR001440: Tetratricopeptide repeat 1; IPR002110: Ankyrin repeat; IPR011990: Tetratricopeptide-like helical domain; IPR013026: Tetratricopeptide repeat-containing domain; IPR019734: Tetratricopeptide repeat; IPR020683: Ankyrin repeat-containing domain	GO:0005515 MF: protein binding	GO:0005515
TraesCS7A01G473400	chr7A:669215140-669215938	1003.02	7.61465	Up	No change	0.460944	3.46275e-59	Germin-like protein	PF00190: Cupin	IPR001929: Germin; IPR006045: Cupin 1; IPR011051: RmlC-like cupin domain; IPR014710: RmlC-like jelly roll fold; IPR019780: Germin, manganese binding site	GO:0030145 MF: manganese ion binding;GO:0045735 MF: nutrient reservoir activity	GO:0030145; GO:0045735
TraesCS7D01G058500	chr7D:31570522-31573605	160.908	7.61004	Up	Up	0.829273	7.0306e-19	Gag polyprotein	-	IPR001878: Zinc finger, CCHC-type	GO:0003676 MF: nucleic acid binding;GO:0008270 MF: zinc ion binding	GO:0003676; GO:0008270
TraesCS7A01G426200	chr7A:619252393-619254224	41.5272	7.60935	Up	No change	2.34293	0.00298249	-	-	-	-	-
TraesCS5D01G419300	chr5D:480476106-480479012	128.292	7.60859	Up	Up	0.599821	3.05509e-35	NBS-LRR-like resistance protein	-	IPR027417: P-loop containing nucleoside triphosphate hydrolase	-	-
TraesCS3B01G256200	chr3B:413862958-413866046	32.8429	7.60728	Up	Up	1.38735	2.13935e-07	Cytochrome P450	PF00067: Cytochrome P450	IPR001128: Cytochrome P450; IPR002401: Cytochrome P450, E-class, group I; IPR017972: Cytochrome P450, conserved site	GO:0005506 MF: iron ion binding;GO:0016705 MF: oxidoreductase activity, acting on paired donors, with incorporation or reduction of molecular oxygen;GO:0020037 MF: heme binding;GO:0055114 BP: oxidation-reduction process	GO:0005506; GO:0016705; GO:0020037; GO:0055114
TraesCS5A01G257700	chr5A:472702964-472703806	265.943	7.60706	Up	Up	2.44683	0.00461063	Heat shock protein, putative	PF00011: Hsp20/alpha crystallin family	IPR002068: Alpha crystallin/Hsp20 domain; IPR008978: HSP20-like chaperone	-	-
TraesCS1A01G342800	chr1A:531645592-531645996	40.0233	7.60246	Up	Up	1.27114	1.3312e-08	Short-chain dehydrogenase/reductase family protein	PF00106: short chain dehydrogenase	IPR002347: Short-chain dehydrogenase/reductase SDR; IPR016040: NAD(P)-binding domain	-	-
TraesCS4B01G203900	chr4B:435484171-435486596	14.1326	7.59411	Up	No change	1.33949	7.786e-08	Histone-lysine N-methyltransferase	PF02182: SAD/SRA domain; PF05033: Pre-SET motif; PF00856: SET domain	IPR001214: SET domain; IPR003105: SRA-YDG; IPR007728: Pre-SET domain; IPR015947: PUA-like domain	GO:0005515 MF: protein binding;GO:0005634 CC: nucleus;GO:0008270 MF: zinc ion binding;GO:0018024 MF: histone-lysine N-methyltransferase activity;GO:0034968 BP: histone lysine methylation;GO:0042393 MF: histone binding	GO:0005515; GO:0005634; GO:0008270; GO:0018024; GO:0034968; GO:0042393
TraesCS5B01G415700	chr5B:589998354-589999655	28.8981	7.59337	Up	Up	1.10704	5.38505e-11	NAC domain-containing protein, putative	PF02365: No apical meristem (NAM) protein	IPR003441: NAC domain	GO:0003677 MF: DNA binding;GO:0006355 BP: regulation of transcription, DNA-templated	GO:0003677; GO:0006355
TraesCS3A01G258000	chr3A:479766816-479773969	5299.81	7.58922	Up	Up	0.35166	1.55661e-100	ABC transporter B family protein	PF00664: ABC transporter transmembrane region; PF00005: ABC transporter	IPR003439: ABC transporter-like; IPR003593: AAA+ ATPase domain; IPR011527: ABC transporter type 1, transmembrane domain; IPR017871: ABC transporter, conserved site; IPR027417: P-loop containing nucleoside triphosphate hydrolase	GO:0005524 MF: ATP binding;GO:0006810 BP: transport;GO:0016021 CC: integral component of membrane;GO:0016887 MF: ATPase activity;GO:0042626 MF: ATPase activity, coupled to transmembrane movement of substances;GO:0055085 BP: transmembrane transport	GO:0005524; GO:0006810; GO:0016021; GO:0016887; GO:0042626; GO:0055085
TraesCS3D01G011000	chr3D:4044433-4045235	52.4466	7.58114	Up	No change	0.822363	4.80612e-19	Germin-like protein	PF00190: Cupin	IPR001929: Germin; IPR006045: Cupin 1; IPR011051: RmlC-like cupin domain; IPR014710: RmlC-like jelly roll fold; IPR019780: Germin, manganese binding site	GO:0030145 MF: manganese ion binding;GO:0045735 MF: nutrient reservoir activity	GO:0030145; GO:0045735
TraesCS4B01G033600	chr4B:24759337-24760145	339.281	7.58091	Up	Up	1.85201	0.000142139	Germin-like protein 1	PF00190: Cupin	IPR001929: Germin; IPR006045: Cupin 1; IPR011051: RmlC-like cupin domain; IPR014710: RmlC-like jelly roll fold; IPR019780: Germin, manganese binding site	GO:0030145 MF: manganese ion binding;GO:0045735 MF: nutrient reservoir activity	GO:0030145; GO:0045735
TraesCS1D01G190200	chr1D:262302697-262303532	2419.91	7.58003	Up	Up	0.994154	2.41728e-13	Glutathione S-transferase	PF13417: Glutathione S-transferase, N-terminal domain; PF00043: Glutathione S-transferase, C-terminal domain	IPR004045: Glutathione S-transferase, N-terminal; IPR004046: Glutathione S-transferase, C-terminal; IPR010987: Glutathione S-transferase, C-terminal-like; IPR012336: Thioredoxin-like fold	GO:0005515 MF: protein binding	GO:0005515
TraesCS3D01G483700	chr3D:581012439-581013606	7.23342	7.57826	Up	No change	1.43504	6.20413e-07	cysteine-rich TM module stress tolerance protein	PF12734: Cysteine-rich TM module stress tolerance	IPR028144: Cysteine-rich transmembrane CYSTM domain	-	-
TraesCS3D01G335800	chr3D:447608196-447609475	13.7895	7.57267	Up	No change	1.47608	1.3367e-06	myosin heavy chain-like protein	-	-	-	-
TraesCS3D01G033600	chr3D:12385145-12386351	112.782	7.56457	Up	No change	1.89977	0.000220523	Patatin	-	IPR002641: Patatin-like phospholipase domain; IPR016035: Acyl transferase/acyl hydrolase/lysophospholipase	GO:0006629 BP: lipid metabolic process;GO:0008152 BP: metabolic process	GO:0006629; GO:0008152
TraesCS3D01G225900	chr3D:307794240-307796229	1640.07	7.56034	Up	No change	0.296957	1.04878e-139	Cytochrome P450	PF00067: Cytochrome P450	IPR001128: Cytochrome P450; IPR002401: Cytochrome P450, E-class, group I; IPR017972: Cytochrome P450, conserved site	GO:0005506 MF: iron ion binding;GO:0016705 MF: oxidoreductase activity, acting on paired donors, with incorporation or reduction of molecular oxygen;GO:0020037 MF: heme binding;GO:0055114 BP: oxidation-reduction process	GO:0005506; GO:0016705; GO:0020037; GO:0055114
TraesCS2D01G518200	chr2D:608557846-608559378	110.732	7.55789	Up	Up	0.893254	3.36111e-16	Tryptophan decarboxylase	PF00282: Pyridoxal-dependent decarboxylase conserved domain	IPR002129: Pyridoxal phosphate-dependent decarboxylase; IPR010977: Aromatic-L-amino-acid decarboxylase; IPR015421: Pyridoxal phosphate-dependent transferase, major region, subdomain 1; IPR015422: Pyridoxal phosphate-dependent transferase, subdomain 2; IPR015424: Pyridoxal phosphate-dependent transferase; IPR021115: Pyridoxal-phosphate binding site	GO:0003824 MF: catalytic activity;GO:0006520 BP: cellular amino acid metabolic process;GO:0016831 MF: carboxy-lyase activity;GO:0019752 BP: carboxylic acid metabolic process;GO:0030170 MF: pyridoxal phosphate binding	GO:0003824; GO:0006520; GO:0016831; GO:0019752; GO:0030170
TraesCS6D01G074200	chr6D:37903034-37905705	225.494	7.5568	Up	No change	0.723948	3.79677e-24	WRKY transcription factor, putative	PF03106: WRKY DNA -binding domain	IPR003657: WRKY domain	GO:0003700 MF: transcription factor activity, sequence-specific DNA binding;GO:0006355 BP: regulation of transcription, DNA-templated;GO:0043565 MF: sequence-specific DNA binding	GO:0003700; GO:0006355; GO:0043565
TraesCS7A01G403800	chr7A:584380133-584381017	7.99293	7.55397	Up	No change	1.79196	8.64901e-05	U3 small nucleolar RNA-associated protein 18-like protein	PF07893: Protein of unknown function (DUF1668)	IPR012871: Protein of unknown function DUF1677, Oryza sativa	-	-
TraesCS3B01G130400	chr3B:112496506-112497228	282.965	7.55367	Up	Up	1.21373	3.1293e-09	Heat shock protein	PF00011: Hsp20/alpha crystallin family	IPR002068: Alpha crystallin/Hsp20 domain; IPR008978: HSP20-like chaperone	-	-
TraesCS6A01G260900	chr6A:484408696-484410012	927.188	7.5505	Up	Up	0.408463	6.54048e-74	Hydroxycinnamoyl-CoA shikimate/quinate hydroxycinnamoyltransferase	PF02458: Transferase family	IPR003480: Transferase	GO:0016747 MF: transferase activity, transferring acyl groups other than amino-acyl groups	GO:0016747
TraesCS2D01G171800	chr2D:115939743-115940935	7.34453	7.54893	Up	No change	1.46917	1.28411e-06	Protein kinase family protein	PF00069: Protein kinase domain	IPR000719: Protein kinase domain; IPR008271: Serine/threonine-protein kinase, active site; IPR011009: Protein kinase-like domain	GO:0004672 MF: protein kinase activity;GO:0005524 MF: ATP binding;GO:0006468 BP: protein phosphorylation	GO:0004672; GO:0005524; GO:0006468
TraesCS3D01G218800	chr3D:298057872-298059157	131.763	7.53933	Up	Up	1.32872	7.58299e-08	Chaperone protein DnaJ	PF00226: DnaJ domain	IPR001623: DnaJ domain; IPR018253: DnaJ domain, conserved site	-	-
TraesCS6B01G103900	chr6B:82526816-82527918	296.259	7.5379	Up	Up	0.750547	2.00728e-22	Xylanase inhibitor protein 1	PF00704: Glycosyl hydrolases family 18	IPR001223: Glycoside hydrolase family 18, catalytic domain; IPR017853: Glycoside hydrolase superfamily	GO:0005975 BP: carbohydrate metabolic process	GO:0005975
TraesCS5A01G152800	chr5A:329992088-329994487	21.2074	7.53634	Up	Up	1.27578	2.03951e-08	Receptor protein kinase, putative	PF00560: Leucine Rich Repeat; PF13855: Leucine rich repeat; PF00069: Protein kinase domain	IPR000719: Protein kinase domain; IPR001611: Leucine-rich repeat; IPR003591: Leucine-rich repeat, typical subtype; IPR008266: Tyrosine-protein kinase, active site; IPR011009: Protein kinase-like domain; IPR017441: Protein kinase, ATP binding site; IPR032675: Leucine-rich repeat domain, L domain-like	GO:0004672 MF: protein kinase activity;GO:0005515 MF: protein binding;GO:0005524 MF: ATP binding;GO:0006468 BP: protein phosphorylation	GO:0004672; GO:0005515; GO:0005524; GO:0006468
TraesCS1B01G267700	chr1B:470716488-470718050	805.616	7.53557	Up	Up	0.381459	2.59603e-84	ATP-dependent zinc metalloprotease FtsH	PF14363: Domain associated at C-terminal with AAA; PF00004: ATPase family associated with various cellular activities (AAA)	IPR003593: AAA+ ATPase domain; IPR003959: ATPase, AAA-type, core; IPR003960: ATPase, AAA-type, conserved site; IPR025753: AAA-type ATPase, N-terminal domain; IPR027417: P-loop containing nucleoside triphosphate hydrolase	GO:0005524 MF: ATP binding	GO:0005524
TraesCS3D01G424000	chr3D:536241260-536244974	75.5874	7.5323	Up	No change	0.695328	6.10663e-26	Glycosyltransferase	PF03407: Nucleotide-diphospho-sugar transferase	IPR005069: Nucleotide-diphospho-sugar transferase	-	-
TraesCS2D01G484300	chr2D:585516567-585517373	6.97181	7.5293	Up	No change	1.49461	2.11952e-06	Yellow stripe-like transporter 12	PF03169: OPT oligopeptide transporter protein	IPR004813: Oligopeptide transporter, OPT superfamily	GO:0055085 BP: transmembrane transport	GO:0055085
TraesCS2D01G406700	chr2D:522135847-522137457	7.81237	7.52646	Up	Up	1.43884	8.01319e-07	Cactin	PF10312: Conserved mid region of cactin; PF09732: Cactus-binding C-terminus of cactin protein	IPR018816: Cactin, central domain; IPR019134: Cactin, C-terminal	GO:0005515 MF: protein binding	GO:0005515
TraesCS2D01G340600	chr2D:435070315-435072633	13.6074	7.52451	Up	No change	1.618	1.31496e-05	Cytochrome P450	PF00067: Cytochrome P450	IPR001128: Cytochrome P450; IPR002401: Cytochrome P450, E-class, group I; IPR017972: Cytochrome P450, conserved site	GO:0005506 MF: iron ion binding;GO:0016705 MF: oxidoreductase activity, acting on paired donors, with incorporation or reduction of molecular oxygen;GO:0020037 MF: heme binding;GO:0055114 BP: oxidation-reduction process	GO:0005506; GO:0016705; GO:0020037; GO:0055114
TraesCS5B01G321100	chr5B:506656246-506656437	26.832	7.52374	Up	No change	2.10168	0.000977357	Ornithine carbamoyltransferase	-	-	-	-
TraesCS3B01G068500	chr3B:40773334-40774332	560.633	7.52353	Up	Down	1.06223	1.18055e-11	Nicotianamine synthase	PF03059: Nicotianamine synthase protein	IPR004298: Nicotianamine synthase; IPR029063: S-adenosyl-L-methionine-dependent methyltransferase	GO:0030410 MF: nicotianamine synthase activity;GO:0030418 BP: nicotianamine biosynthetic process	GO:0030410; GO:0030418
TraesCS6B01G337100	chr6B:593362337-593363181	11.953	7.52167	Up	Up	1.58614	8.6288e-06	DNA helicase ROCK-N-ROLLERS	-	-	-	-
TraesCS7D01G174300	chr7D:126681685-126683874	1444.82	7.5177	Up	Up	0.247138	2.90784e-199	Scarecrow transcription factor family protein	PF03514: GRAS domain family	IPR005202: Transcription factor GRAS	-	-
TraesCS4A01G250700	chr4A:562280813-562281608	8.89251	7.51729	Up	Up	1.42315	6.16238e-07	pumilio 2	-	-	-	-
TraesCS3B01G130900	chr3B:112947708-112948444	493.286	7.51659	Up	Up	1.10328	7.32804e-11	Heat shock protein	PF00011: Hsp20/alpha crystallin family	IPR002068: Alpha crystallin/Hsp20 domain; IPR008978: HSP20-like chaperone	-	-
TraesCS2B01G467800	chr2B:663837910-663839175	67.4005	7.51602	Up	Up	1.30298	4.49181e-08	MYB transcription factor	PF00249: Myb-like DNA-binding domain	IPR001005: SANT/Myb domain; IPR009057: Homeobox domain-like; IPR017930: Myb domain	GO:0003677 MF: DNA binding	GO:0003677
TraesCS7B01G216700	chr7B:399787401-399789572	258.04	7.50889	Up	Up	0.411513	4.8081e-72	Myelin-associated oligodendrocyte basic protein isoform 1	PF07466: Protein of unknown function (DUF1517)	IPR010903: Protein of unknown function DUF1517	-	-
TraesCS2D01G212500	chr2D:170778863-170780994	183.778	7.5079	Up	Up	0.769916	3.41012e-21	Internal alternative NAD(P)H-ubiquinone oxidoreductase A1, mitochondrial	PF07992: Pyridine nucleotide-disulphide oxidoreductase	IPR023753: FAD/NAD(P)-binding domain	GO:0016491 MF: oxidoreductase activity;GO:0055114 BP: oxidation-reduction process	GO:0016491; GO:0055114
TraesCS5A01G366000	chr5A:565742009-565746365	590.979	7.50311	Up	Up	0.457428	2.30779e-58	Splicing factor u2af large subunit, putative	PF00076: RNA recognition motif. (a.k.a. RRM, RBD, or RNP domain)	IPR000504: RNA recognition motif domain; IPR006529: U2 snRNP auxilliary factor, large subunit, splicing factor	GO:0003676 MF: nucleic acid binding;GO:0003723 MF: RNA binding;GO:0005634 CC: nucleus;GO:0006397 BP: mRNA processing	GO:0003676; GO:0003723; GO:0005634; GO:0006397
TraesCS4B01G070500	chr4B:64697273-64698946	115.226	7.50032	Up	Up	0.735054	4.09851e-23	Type I inositol-1,4,5-trisphosphate 5-phosphatase	PF03372: Endonuclease/Exonuclease/phosphatase family	IPR000300: Inositol polyphosphate-related phosphatase; IPR005135: Endonuclease/exonuclease/phosphatase	GO:0046856 BP: phosphatidylinositol dephosphorylation	GO:0046856
TraesCS7B01G079600	chr7B:89661849-89663252	192.071	7.49739	Up	Up	1.22104	5.17556e-09	Pentatricopeptide repeat-containing protein	PF01535: PPR repeat; PF12854: PPR repeat	IPR002885: Pentatricopeptide repeat; IPR011990: Tetratricopeptide-like helical domain	GO:0005515 MF: protein binding	GO:0005515
TraesCS3D01G501400	chr3D:590306214-590309600	13.5978	7.49496	Up	Up	1.42269	6.62208e-07	receptor kinase 1	PF01657: Salt stress response/antifungal; PF07714: Protein tyrosine kinase	IPR000719: Protein kinase domain; IPR001245: Serine-threonine/tyrosine-protein kinase, catalytic domain; IPR002902: Gnk2-homologous domain; IPR008271: Serine/threonine-protein kinase, active site; IPR011009: Protein kinase-like domain	GO:0004672 MF: protein kinase activity;GO:0005524 MF: ATP binding;GO:0006468 BP: protein phosphorylation	GO:0004672; GO:0005524; GO:0006468
TraesCS5B01G490000	chr5B:659505428-659506235	394.727	7.49008	Up	Up	0.418036	1.71579e-69	Zinc finger protein	PF13912: C2H2-type zinc finger	IPR013083: Zinc finger, RING/FYVE/PHD-type; IPR013087: Zinc finger C2H2-type	GO:0003676 MF: nucleic acid binding	GO:0003676
TraesCS5D01G094700	chr5D:104255068-104256870	6.95372	7.48961	Up	No change	1.45345	1.19192e-06	Receptor protein kinase-like protein	PF12819: Carbohydrate-binding protein of the ER; PF07714: Protein tyrosine kinase	IPR000719: Protein kinase domain; IPR001245: Serine-threonine/tyrosine-protein kinase, catalytic domain; IPR008271: Serine/threonine-protein kinase, active site; IPR011009: Protein kinase-like domain; IPR017441: Protein kinase, ATP binding site; IPR024788: Malectin-like carbohydrate-binding domain	GO:0004672 MF: protein kinase activity;GO:0005524 MF: ATP binding;GO:0006468 BP: protein phosphorylation	GO:0004672; GO:0005524; GO:0006468
TraesCS6A01G149200	chr6A:131228679-131230628	34.5219	7.48944	Up	Up	1.30319	5.05788e-08	Ubiquitin-conjugating enzyme	PF11443: Domain of unknown function (DUF2828)	IPR002035: von Willebrand factor, type A; IPR011205: Uncharacterised conserved protein UCP015417, vWA; IPR024553: Domain of unknown function DUF2828	-	-
TraesCS7B01G326200	chr7B:579667083-579669220	417.156	7.48751	Up	Up	0.552484	4.22847e-40	Protein phosphatase 2C	PF00481: Protein phosphatase 2C	IPR000222: PPM-type phosphatase, divalent cation binding; IPR001932: PPM-type phosphatase domain	GO:0003824 MF: catalytic activity;GO:0043169 MF: cation binding	GO:0003824; GO:0043169
TraesCS1A01G374700	chr1A:549708416-549713315	241.644	7.48626	Up	Up	0.46856	2.06152e-55	Protein kinase family protein	PF13947: Wall-associated receptor kinase galacturonan-binding; PF14380: Wall-associated receptor kinase C-terminal; PF07714: Protein tyrosine kinase	IPR000719: Protein kinase domain; IPR001245: Serine-threonine/tyrosine-protein kinase, catalytic domain; IPR008271: Serine/threonine-protein kinase, active site; IPR011009: Protein kinase-like domain; IPR017441: Protein kinase, ATP binding site; IPR025287: Wall-associated receptor kinase, galacturonan-binding domain; IPR032872: Wall-associated receptor kinase, C-terminal	GO:0004672 MF: protein kinase activity;GO:0005524 MF: ATP binding;GO:0006468 BP: protein phosphorylation;GO:0030247 MF: polysaccharide binding	GO:0004672; GO:0005524; GO:0006468; GO:0030247
TraesCS5A01G477800	chr5A:651685778-651686191	486.604	7.4845	Up	Up	0.583252	4.79641e-36	Zinc finger protein	PF13912: C2H2-type zinc finger	IPR013087: Zinc finger C2H2-type	GO:0003676 MF: nucleic acid binding	GO:0003676
TraesCS3D01G350300	chr3D:461588788-461589060	7.98401	7.4814	Up	Up	1.51777	3.57857e-06	Zinc finger protein, putative	-	-	-	-
TraesCS5B01G140300	chr5B:264912405-264913728	68.6989	7.48078	Up	No change	2.31264	0.00310918	Cyclin	PF00134: Cyclin, N-terminal domain	IPR006671: Cyclin, N-terminal; IPR013763: Cyclin-like	-	-
TraesCS3B01G578800	chr3B:808019716-808020116	133.738	7.48019	Up	No change	1.22576	6.48066e-09	Abscisic stress ripening	PF02496: ABA/WDS induced protein	IPR003496: ABA/WDS induced protein	GO:0006950 BP: response to stress	GO:0006950
TraesCS3D01G138900	chr3D:98146646-98150401	78.2017	7.47922	Up	Up	0.690382	6.06178e-26	Subtilisin-like protease	PF05922: Peptidase inhibitor I9; PF00082: Subtilase family	IPR000209: Peptidase S8/S53 domain; IPR010259: Peptidase S8 propeptide/proteinase inhibitor I9; IPR013783: Immunoglobulin-like fold; IPR015500: Peptidase S8, subtilisin-related; IPR022398: Peptidase S8, subtilisin, His-active site; IPR023828: Peptidase S8, subtilisin, Ser-active site	GO:0004252 MF: serine-type endopeptidase activity;GO:0006508 BP: proteolysis	GO:0004252; GO:0006508
TraesCS7A01G346700	chr7A:509526319-509526786	7.18022	7.47777	Up	No change	1.89391	0.000251163	RING/U-box superfamily protein, putative	PF13639: Ring finger domain	IPR001841: Zinc finger, RING-type; IPR013083: Zinc finger, RING/FYVE/PHD-type	GO:0005515 MF: protein binding;GO:0008270 MF: zinc ion binding	GO:0005515; GO:0008270
TraesCS6A01G300000	chr6A:532898301-532898522	12.963	7.47635	Up	No change	1.54743	5.68477e-06	magnesium transporter 7	-	-	-	-
TraesCS1B01G258400	chr1B:455212251-455213183	658.109	7.47404	Up	Up	0.384357	9.95505e-82	DNA-directed RNA polymerase subunit beta'	-	-	-	-
TraesCS6B01G368800	chr6B:642963417-642973364	12.8678	7.4739	Up	Down	1.4819	2.05896e-06	Kinase family protein	PF00069: Protein kinase domain	IPR000719: Protein kinase domain; IPR008271: Serine/threonine-protein kinase, active site; IPR011009: Protein kinase-like domain; IPR014729: Rossmann-like alpha/beta/alpha sandwich fold	GO:0004672 MF: protein kinase activity;GO:0005524 MF: ATP binding;GO:0006468 BP: protein phosphorylation	GO:0004672; GO:0005524; GO:0006468
TraesCS7A01G524300	chr7A:706834626-706838086	14.0121	7.47378	Up	No change	1.57273	8.23679e-06	Disease resistance protein (NBS-LRR class) family	PF00931: NB-ARC domain	IPR002182: NB-ARC; IPR011991: Winged helix-turn-helix DNA-binding domain; IPR027417: P-loop containing nucleoside triphosphate hydrolase; IPR032675: Leucine-rich repeat domain, L domain-like	GO:0043531 MF: ADP binding	GO:0043531
TraesCS7D01G050800	chr7D:26493993-26495006	633.17	7.47339	Up	Up	0.454489	1.19205e-58	Glutathione S-transferase	PF13417: Glutathione S-transferase, N-terminal domain; PF13410: Glutathione S-transferase, C-terminal domain	IPR004045: Glutathione S-transferase, N-terminal; IPR010987: Glutathione S-transferase, C-terminal-like; IPR012336: Thioredoxin-like fold	GO:0005515 MF: protein binding	GO:0005515
TraesCS4D01G200700	chr4D:348035522-348037087	9113.76	7.47257	Up	Up	0.771222	6.17262e-21	Glutathione-S-transferase	PF13417: Glutathione S-transferase, N-terminal domain; PF13410: Glutathione S-transferase, C-terminal domain	IPR004045: Glutathione S-transferase, N-terminal; IPR010987: Glutathione S-transferase, C-terminal-like; IPR012336: Thioredoxin-like fold	GO:0005515 MF: protein binding	GO:0005515
TraesCS7B01G400100	chr7B:666528038-666532821	6.65194	7.47226	Up	No change	1.62933	1.75495e-05	Hippocampus abundant transcript-like protein 1	-	-	-	-
TraesCS2B01G565300	chr2B:756706597-756707485	48.6644	7.46728	Up	No change	0.792409	7.39983e-20	Serine/threonine-protein kinase	PF07714: Protein tyrosine kinase	IPR000719: Protein kinase domain; IPR001245: Serine-threonine/tyrosine-protein kinase, catalytic domain; IPR011009: Protein kinase-like domain	GO:0004672 MF: protein kinase activity;GO:0005524 MF: ATP binding;GO:0006468 BP: protein phosphorylation	GO:0004672; GO:0005524; GO:0006468
TraesCS3D01G485700	chr3D:582056064-582056865	644.027	7.46613	Up	Up	0.397028	1.79926e-76	Glutathione S-transferase	PF13417: Glutathione S-transferase, N-terminal domain; PF00043: Glutathione S-transferase, C-terminal domain	IPR004045: Glutathione S-transferase, N-terminal; IPR004046: Glutathione S-transferase, C-terminal; IPR010987: Glutathione S-transferase, C-terminal-like; IPR012336: Thioredoxin-like fold	GO:0005515 MF: protein binding	GO:0005515
TraesCS2D01G568800	chr2D:636734405-636736752	53.0465	7.46144	Up	No change	2.30757	0.00312095	Disease resistance protein (NBS-LRR class) family	-	IPR011991: Winged helix-turn-helix DNA-binding domain; IPR032675: Leucine-rich repeat domain, L domain-like	-	-
TraesCS6B01G129000	chr6B:124631902-124633283	57.9716	7.46141	Up	No change	2.32551	0.00337904	Nuclear ribonuclease Z	-	IPR001279: Metallo-beta-lactamase	-	-
TraesCS7A01G229800	chr7A:200060928-200065670	8.08021	7.45898	Up	No change	1.48948	2.4512e-06	Protein kinase	PF07714: Protein tyrosine kinase	IPR000719: Protein kinase domain; IPR001245: Serine-threonine/tyrosine-protein kinase, catalytic domain; IPR008271: Serine/threonine-protein kinase, active site; IPR011009: Protein kinase-like domain	GO:0004672 MF: protein kinase activity;GO:0005524 MF: ATP binding;GO:0006468 BP: protein phosphorylation	GO:0004672; GO:0005524; GO:0006468
TraesCS2D01G075200	chr2D:32150904-32152082	655.438	7.45772	Up	Up	0.426784	3.89889e-66	L-lactate dehydrogenase	PF00056: lactate/malate dehydrogenase, NAD binding domain; PF02866: lactate/malate dehydrogenase, alpha/beta C-terminal domain	IPR001236: Lactate/malate dehydrogenase, N-terminal; IPR001557: L-lactate/malate dehydrogenase; IPR011304: L-lactate dehydrogenase; IPR015955: Lactate dehydrogenase/glycoside hydrolase, family 4, C-terminal; IPR016040: NAD(P)-binding domain; IPR018177: L-lactate dehydrogenase, active site; IPR022383: Lactate/malate dehydrogenase, C-terminal	GO:0003824 MF: catalytic activity;GO:0004459 MF: L-lactate dehydrogenase activity;GO:0005737 CC: cytoplasm;GO:0005975 BP: carbohydrate metabolic process;GO:0016491 MF: oxidoreductase activity;GO:0016616 MF: oxidoreductase activity, acting on the CH-OH group of donors, NAD or NADP as acceptor;GO:0019752 BP: carboxylic acid metabolic process;GO:0055114 BP: oxidation-reduction process	GO:0003824; GO:0004459; GO:0005737; GO:0005975; GO:0016491; GO:0016616; GO:0019752; GO:0055114
TraesCS3D01G396800	chr3D:511441828-511444289	11.4518	7.45562	Up	Up	1.60477	1.34239e-05	Tropinone reductase-like protein	PF13561: Enoyl-(Acyl carrier protein) reductase	IPR002347: Short-chain dehydrogenase/reductase SDR; IPR016040: NAD(P)-binding domain; IPR020904: Short-chain dehydrogenase/reductase, conserved site	GO:0016491 MF: oxidoreductase activity	GO:0016491
TraesCS5B01G477700	chr5B:649858202-649859279	11.7331	7.45508	Up	Up	1.38868	3.93534e-07	Anthranilate phosphoribosyltransferase	-	-	-	-
TraesCS5A01G465900	chr5A:644455282-644456027	48.4349	7.45506	Up	Up	1.23949	1.09278e-08	methyl-coenzyme M reductase II subunit gamma, putative (DUF3741)	-	-	-	-
TraesCS3D01G104000	chr3D:56685007-56687031	16.4233	7.45418	Up	Up	1.34043	1.40814e-07	receptor lectin kinase	PF00139: Legume lectin domain; PF00069: Protein kinase domain	IPR000719: Protein kinase domain; IPR001220: Legume lectin domain; IPR008271: Serine/threonine-protein kinase, active site; IPR011009: Protein kinase-like domain; IPR013320: Concanavalin A-like lectin/glucanase domain; IPR017441: Protein kinase, ATP binding site	GO:0004672 MF: protein kinase activity;GO:0005524 MF: ATP binding;GO:0006468 BP: protein phosphorylation;GO:0030246 MF: carbohydrate binding	GO:0004672; GO:0005524; GO:0006468; GO:0030246
TraesCS5D01G479300	chr5D:517590629-517591231	155.751	7.44845	Up	Up	0.705653	1.1363e-24	Wound-induced protease inhibitor	-	IPR000877: Proteinase inhibitor I12, Bowman-Birk	GO:0004867 MF: serine-type endopeptidase inhibitor activity;GO:0005576 CC: extracellular region	GO:0004867; GO:0005576
TraesCS5B01G009500	chr5B:9356182-9358981	9.58177	7.4483	Up	Down	1.46099	1.56842e-06	Protein TolB	-	-	-	-
TraesCS4B01G059500	chr4B:50729404-50731461	194.36	7.44701	Up	Up	1.23226	9.21076e-09	ethylene-dependent gravitropism-deficient and yellow-green-like 2	-	-	-	-
TraesCS2D01G464500	chr2D:570081642-570082643	84.193	7.44659	Up	Up	0.778828	2.06285e-20	Glycosyltransferase	-	-	-	-
TraesCS7B01G316900	chr7B:566619763-566620248	612.787	7.44544	Up	Up	0.455691	6.50721e-58	TCP family transcription factor 4	-	-	-	-
TraesCS5B01G477500	chr5B:649729714-649730270	156.842	7.44444	Up	Up	0.515765	2.2475e-45	KRR1 small subunit processome component	-	-	-	-
TraesCS5D01G359200	chr5D:438603728-438607402	229.074	7.44412	Up	Down	0.43529	2.24065e-63	Serine/threonine-protein kinase	PF01453: D-mannose binding lectin; PF00954: S-locus glycoprotein domain; PF08276: PAN-like domain; PF00069: Protein kinase domain	IPR000719: Protein kinase domain; IPR000858: S-locus glycoprotein domain; IPR001480: Bulb-type lectin domain; IPR003609: PAN/Apple domain; IPR008271: Serine/threonine-protein kinase, active site; IPR011009: Protein kinase-like domain; IPR017441: Protein kinase, ATP binding site; IPR024171: S-receptor-like serine/threonine-protein kinase	GO:0004672 MF: protein kinase activity;GO:0004674 MF: protein serine/threonine kinase activity;GO:0005524 MF: ATP binding;GO:0006468 BP: protein phosphorylation;GO:0048544 BP: recognition of pollen	GO:0004672; GO:0004674; GO:0005524; GO:0006468; GO:0048544
TraesCS2A01G048600	chr2A:18833595-18835087	1263.08	7.44269	Up	Up	0.350611	2.81333e-97	Methyltransferase	PF08241: Methyltransferase domain	IPR013216: Methyltransferase type 11; IPR029063: S-adenosyl-L-methionine-dependent methyltransferase	GO:0008152 BP: metabolic process;GO:0008168 MF: methyltransferase activity	GO:0008152; GO:0008168
TraesCS4A01G166800	chr4A:407610496-407611328	22.6042	7.44174	Up	No change	2.36586	0.00411859	Clustered mitochondria protein homolog	-	-	-	-
TraesCS7A01G183500	chr7A:138343736-138344472	23.9526	7.4409	Up	No change	1.11001	1.50819e-10	Defensin	PF00304: Gamma-thionin family	IPR003614: Knottin, scorpion toxin-like; IPR008176: Defensin, plant	GO:0006952 BP: defense response	GO:0006952
TraesCS6B01G071100	chr6B:47844216-47868744	14.7566	7.4327	Up	No change	1.71456	5.249e-05	Structural maintenance of chromosomes family protein	PF02463: RecF/RecN/SMC N terminal domain	IPR003395: RecF/RecN/SMC, N-terminal; IPR027417: P-loop containing nucleoside triphosphate hydrolase	-	-
TraesCS6B01G448800	chr6B:708271367-708273102	35.259	7.42931	Up	Up	1.26149	2.26096e-08	Cytochrome P450	PF00067: Cytochrome P450	IPR001128: Cytochrome P450; IPR002401: Cytochrome P450, E-class, group I; IPR017972: Cytochrome P450, conserved site	GO:0005506 MF: iron ion binding;GO:0016705 MF: oxidoreductase activity, acting on paired donors, with incorporation or reduction of molecular oxygen;GO:0020037 MF: heme binding;GO:0055114 BP: oxidation-reduction process	GO:0005506; GO:0016705; GO:0020037; GO:0055114
TraesCS1A01G088400	chr1A:76728799-76730242	210.969	7.42387	Up	Up	0.511097	6.09927e-46	Agmatine coumaroyltransferase-1	PF02458: Transferase family	IPR003480: Transferase	GO:0016747 MF: transferase activity, transferring acyl groups other than amino-acyl groups	GO:0016747
TraesCS7A01G047400	chr7A:21500720-21503421	38.4326	7.42195	Up	No change	2.30622	0.00327685	Sucrose synthase 2	-	-	-	-
TraesCS2D01G191300	chr2D:135382678-135385759	221.851	7.42077	Up	No change	0.441703	3.46686e-61	Protein transport protein GOT1	PF04178: Got1/Sft2-like family	IPR007305: Vesicle transport protein, Got1/SFT2-like	GO:0016192 BP: vesicle-mediated transport	GO:0016192
TraesCS4A01G201900	chr4A:491709686-491710078	351.379	7.40981	Up	Up	0.403163	4.49107e-73	Fusarium resistance orphan protein	-	-	-	-
TraesCS3B01G290600	chr3B:466105991-466106883	16.4114	7.40537	Up	Up	1.30985	8.48625e-08	Myb transcription factor	PF00249: Myb-like DNA-binding domain	IPR001005: SANT/Myb domain; IPR009057: Homeobox domain-like; IPR017930: Myb domain	GO:0003677 MF: DNA binding	GO:0003677
TraesCS2D01G180900	chr2D:125343715-125344950	27.6057	7.40446	Up	Up	1.26561	2.82207e-08	ATP synthase subunit delta	-	-	-	-
TraesCS3D01G103800	chr3D:56646929-56647906	784.855	7.40342	Up	Up	0.456927	5.82618e-57	FMN-dependent NADPH-azoreductase	PF03358: NADPH-dependent FMN reductase	IPR005025: NADPH-dependent FMN reductase-like; IPR029039: Flavoprotein-like domain	GO:0016491 MF: oxidoreductase activity	GO:0016491
TraesCS7B01G138300	chr7B:173866993-173867526	10.0773	7.40315	Up	No change	1.64512	2.57514e-05	Exocyst complex component, putative	PF03081: Exo70 exocyst complex subunit	IPR004140: Exocyst complex component Exo70; IPR016159: Cullin repeat-like-containing domain	GO:0000145 CC: exocyst;GO:0006887 BP: exocytosis	GO:0000145; GO:0006887
TraesCS6B01G148800	chr6B:149610955-149611671	6.42594	7.40134	Up	No change	1.63633	2.32583e-05	Homeobox protein, putative	PF00046: Homeobox domain; PF02183: Homeobox associated leucine zipper	IPR000047: Helix-turn-helix motif; IPR001356: Homeobox domain; IPR003106: Leucine zipper, homeobox-associated; IPR009057: Homeobox domain-like; IPR017970: Homeobox, conserved site	GO:0003677 MF: DNA binding;GO:0003700 MF: transcription factor activity, sequence-specific DNA binding;GO:0006355 BP: regulation of transcription, DNA-templated;GO:0043565 MF: sequence-specific DNA binding	GO:0003677; GO:0003700; GO:0006355; GO:0043565
TraesCS7A01G567900	chr7A:736174224-736174934	13.9545	7.4013	Up	No change	2.71649	0.0140396	Thionin	-	-	-	-
TraesCS5B01G261700	chr5B:446267541-446268078	18.057	7.40012	Up	Up	1.28735	5.02101e-08	RING/FYVE/PHD zinc finger superfamily protein	-	-	-	-
TraesCS7A01G164100	chr7A:120793495-120794175	40.1394	7.39876	Up	Up	0.95475	9.44796e-14	Plant basic secretory family protein	PF04450: Peptidase of plants and bacteria	IPR007541: Uncharacterised protein family, basic secretory protein	-	-
TraesCS3D01G115200	chr3D:68430483-68431261	273.207	7.3895	Up	Up	1.22056	8.64286e-09	Heat shock protein	PF00011: Hsp20/alpha crystallin family	IPR002068: Alpha crystallin/Hsp20 domain; IPR008978: HSP20-like chaperone	-	-
TraesCS2D01G010100	chr2D:5191244-5192545	6.33027	7.38249	Up	No change	1.66924	3.60851e-05	NBS-LRR-like resistance protein	-	IPR027417: P-loop containing nucleoside triphosphate hydrolase	-	-
TraesCS1B01G076800	chr1B:59535857-59540771	86.0669	7.38136	Up	No change	2.29742	0.00333292	receptor kinase 1	PF00069: Protein kinase domain	IPR000719: Protein kinase domain; IPR008271: Serine/threonine-protein kinase, active site; IPR011009: Protein kinase-like domain; IPR017441: Protein kinase, ATP binding site	GO:0004672 MF: protein kinase activity;GO:0005524 MF: ATP binding;GO:0006468 BP: protein phosphorylation	GO:0004672; GO:0005524; GO:0006468
TraesCS1A01G429800	chr1A:582841073-582842856	275.357	7.3806	Up	Up	0.380438	2.39308e-81	ATP-dependent zinc metalloprotease FtsH	PF14363: Domain associated at C-terminal with AAA; PF00004: ATPase family associated with various cellular activities (AAA)	IPR003593: AAA+ ATPase domain; IPR003959: ATPase, AAA-type, core; IPR003960: ATPase, AAA-type, conserved site; IPR025753: AAA-type ATPase, N-terminal domain; IPR027417: P-loop containing nucleoside triphosphate hydrolase	GO:0005524 MF: ATP binding	GO:0005524
TraesCS7B01G290000	chr7B:526385849-526386115	6.27252	7.37901	Up	No change	1.72249	6.52176e-05	CELLULOSE SYNTHASE INTERACTIVE 3	-	-	-	-
TraesCS2B01G453800	chr2B:647603883-647604080	7.91639	7.37762	Up	Up	1.57597	1.14228e-05	30S ribosomal protein S10	-	-	-	-
TraesCS5A01G243600	chr5A:458175811-458179088	9.8044	7.3774	Up	No change	1.82741	0.00017767	Carboxypeptidase	PF00450: Serine carboxypeptidase	IPR001563: Peptidase S10, serine carboxypeptidase; IPR018202: Serine carboxypeptidase, serine active site; IPR029058: Alpha/Beta hydrolase fold; IPR033124: Serine carboxypeptidases, histidine active site	GO:0004185 MF: serine-type carboxypeptidase activity;GO:0006508 BP: proteolysis	GO:0004185; GO:0006508
TraesCS4A01G300900	chr4A:598294664-598296479	6.90893	7.37569	Up	Up	1.72753	6.92143e-05	Phospholipase A1	PF01764: Lipase (class 3)	IPR002921: Fungal lipase-like domain; IPR029058: Alpha/Beta hydrolase fold	GO:0006629 BP: lipid metabolic process	GO:0006629
TraesCS2B01G158700	chr2B:132509732-132511768	14.7166	7.36917	Up	No change	1.47603	2.63934e-06	Lectin receptor kinase	PF00139: Legume lectin domain; PF00069: Protein kinase domain	IPR000719: Protein kinase domain; IPR001220: Legume lectin domain; IPR008271: Serine/threonine-protein kinase, active site; IPR011009: Protein kinase-like domain; IPR013320: Concanavalin A-like lectin/glucanase domain; IPR017441: Protein kinase, ATP binding site	GO:0004672 MF: protein kinase activity;GO:0005524 MF: ATP binding;GO:0006468 BP: protein phosphorylation;GO:0030246 MF: carbohydrate binding	GO:0004672; GO:0005524; GO:0006468; GO:0030246
TraesCS5B01G523200	chr5B:684447423-684449053	7.7974	7.35997	Up	Up	1.76775	0.000107097	Aldo/keto reductase family protein	PF00248: Aldo/keto reductase family	IPR023210: NADP-dependent oxidoreductase domain	-	-
TraesCS2D01G509200	chr2D:601708288-601729664	12.1325	7.35062	Up	No change	1.3334	1.82646e-07	Kinase, putative	PF13947: Wall-associated receptor kinase galacturonan-binding; PF00069: Protein kinase domain	IPR000719: Protein kinase domain; IPR001881: EGF-like calcium-binding domain; IPR008271: Serine/threonine-protein kinase, active site; IPR011009: Protein kinase-like domain; IPR017441: Protein kinase, ATP binding site; IPR018097: EGF-like calcium-binding, conserved site; IPR025287: Wall-associated receptor kinase, galacturonan-binding domain	GO:0004672 MF: protein kinase activity;GO:0005509 MF: calcium ion binding;GO:0005524 MF: ATP binding;GO:0006468 BP: protein phosphorylation;GO:0030247 MF: polysaccharide binding	GO:0004672; GO:0005509; GO:0005524; GO:0006468; GO:0030247
TraesCS4B01G269100	chr4B:544037043-544038446	37.601	7.35049	Up	No change	1.28221	5.48433e-08	ATP-dependent DNA helicase	-	-	-	-
TraesCS6A01G388700	chr6A:604572857-604573675	188.21	7.34864	Up	No change	0.526872	2.01536e-42	transmembrane protein, putative (DUF679)	PF05078: Protein of unknown function (DUF679)	IPR007770: Protein of unknown function DUF679	-	-
TraesCS3A01G506500	chr3A:728032515-728033330	331.89	7.34653	Up	Up	1.04179	1.46179e-11	Progesterone 5-beta-reductase	-	IPR016040: NAD(P)-binding domain	-	-
TraesCS6A01G294200	chr6A:526114590-526120323	155.831	7.34606	Up	Up	0.640824	6.10468e-29	Potassium transporter	PF02705: K+ potassium transporter	IPR003855: Potassium transporter	GO:0015079 MF: potassium ion transmembrane transporter activity;GO:0016020 CC: membrane;GO:0071805 BP: potassium ion transmembrane transport	GO:0015079; GO:0016020; GO:0071805
TraesCS2B01G439100	chr2B:631331027-631337201	338.67	7.34494	Up	Up	0.674807	3.51754e-26	Calcium-binding EF-hand family protein	-	IPR002048: EF-hand domain; IPR011992: EF-hand domain pair; IPR018247: EF-Hand 1, calcium-binding site	GO:0005509 MF: calcium ion binding	GO:0005509
TraesCS2A01G019000	chr2A:8788810-8797508	6.35152	7.34373	Up	No change	1.75456	9.78868e-05	NBS-LRR-like resistance protein	PF00931: NB-ARC domain	IPR002182: NB-ARC; IPR027417: P-loop containing nucleoside triphosphate hydrolase	GO:0043531 MF: ADP binding	GO:0043531
TraesCS1D01G323300	chr1D:416117959-416119467	12.4109	7.34168	Up	No change	1.39154	6.36277e-07	NB-ARC domain-containing disease resistance protein	-	IPR027417: P-loop containing nucleoside triphosphate hydrolase	-	-
TraesCS7B01G023500	chr7B:22668115-22669198	7.5063	7.34136	Up	No change	1.76018	0.000103967	Dirigent protein	PF03018: Dirigent-like protein	IPR004265: Plant disease resistance response protein	-	-
TraesCS6A01G414300	chr6A:614781343-614784848	53.3301	7.33935	Up	No change	2.44851	0.00646006	Disease resistance protein RPM1	PF00931: NB-ARC domain	IPR002182: NB-ARC; IPR011991: Winged helix-turn-helix DNA-binding domain; IPR027417: P-loop containing nucleoside triphosphate hydrolase; IPR032675: Leucine-rich repeat domain, L domain-like	GO:0043531 MF: ADP binding	GO:0043531
TraesCS1D01G356600	chr1D:441017581-441019059	34.2902	7.32969	Up	No change	0.945243	9.10861e-14	NBS-LRR-like resistance protein	PF00931: NB-ARC domain	IPR002182: NB-ARC; IPR027417: P-loop containing nucleoside triphosphate hydrolase	GO:0043531 MF: ADP binding	GO:0043531
TraesCS3B01G049800	chr3B:25056583-25057038	624.058	7.32645	Up	Up	1.46881	2.69871e-06	Heat shock protein	PF00011: Hsp20/alpha crystallin family	IPR002068: Alpha crystallin/Hsp20 domain; IPR008978: HSP20-like chaperone	-	-
TraesCS1B01G430400	chr1B:654809138-654810487	145.338	7.32613	Up	Up	0.533422	3.67503e-41	F-box family protein	-	IPR001810: F-box domain	GO:0005515 MF: protein binding	GO:0005515
TraesCS6A01G041200	chr6A:21574135-21588270	208.448	7.32503	Up	No change	2.04097	0.000946512	receptor kinase 1	PF00069: Protein kinase domain; PF00400: WD domain, G-beta repeat	IPR000719: Protein kinase domain; IPR001680: WD40 repeat; IPR008271: Serine/threonine-protein kinase, active site; IPR008962: PapD-like; IPR011009: Protein kinase-like domain; IPR013783: Immunoglobulin-like fold; IPR015943: WD40/YVTN repeat-like-containing domain; IPR017441: Protein kinase, ATP binding site; IPR017986: WD40-repeat-containing domain	GO:0004672 MF: protein kinase activity;GO:0005515 MF: protein binding;GO:0005524 MF: ATP binding;GO:0006468 BP: protein phosphorylation	GO:0004672; GO:0005515; GO:0005524; GO:0006468
TraesCS7B01G148500	chr7B:196278148-196280687	64.7599	7.32237	Up	No change	0.752746	4.28489e-21	Receptor-like protein kinase	PF13947: Wall-associated receptor kinase galacturonan-binding; PF07645: Calcium-binding EGF domain; PF00069: Protein kinase domain	IPR000152: EGF-type aspartate/asparagine hydroxylation site; IPR000719: Protein kinase domain; IPR001881: EGF-like calcium-binding domain; IPR008271: Serine/threonine-protein kinase, active site; IPR011009: Protein kinase-like domain; IPR017441: Protein kinase, ATP binding site; IPR018097: EGF-like calcium-binding, conserved site; IPR025287: Wall-associated receptor kinase, galacturonan-binding d…	GO:0004672 MF: protein kinase activity;GO:0005509 MF: calcium ion binding;GO:0005524 MF: ATP binding;GO:0006468 BP: protein phosphorylation;GO:0030247 MF: polysaccharide binding	GO:0004672; GO:0005509; GO:0005524; GO:0006468; GO:0030247
TraesCS6B01G468600	chr6B:717915150-717919160	1338.46	7.32156	Up	No change	1.48609	3.6216e-06	Callose synthase	PF14288: 1,3-beta-glucan synthase subunit FKS1, domain-1	IPR026899: 1,3-beta-glucan synthase subunit FKS1-like, domain-1	-	-
TraesCS4B01G200200	chr4B:428464255-428464848	6.16861	7.32122	Up	No change	1.63006	2.67597e-05	Ethylene-responsive transcription factor	-	IPR001471: AP2/ERF domain; IPR016177: DNA-binding domain	GO:0003677 MF: DNA binding;GO:0003700 MF: transcription factor activity, sequence-specific DNA binding;GO:0006355 BP: regulation of transcription, DNA-templated	GO:0003677; GO:0003700; GO:0006355
TraesCS1A01G429900	chr1A:582842281-582846036	15.9989	7.32081	Up	Up	1.3472	2.77913e-07	P-glycoprotein 11	-	-	-	-
TraesCS5A01G183300	chr5A:382777934-382778428	6.08398	7.31909	Up	No change	1.93017	0.000454175	Pathogenesis-related protein 1-1	PF00188: Cysteine-rich secretory protein family	IPR001283: Cysteine-rich secretory protein, allergen V5/Tpx-1-related; IPR002413: Ves allergen; IPR014044: CAP domain; IPR018244: Allergen V5/Tpx-1-related, conserved site	GO:0005576 CC: extracellular region	GO:0005576
TraesCS2B01G038400	chr2B:17827777-17831095	6.38804	7.31672	Up	No change	1.66707	4.1755e-05	Receptor protein kinase, putative	PF08263: Leucine rich repeat N-terminal domain; PF13855: Leucine rich repeat; PF00069: Protein kinase domain	IPR000719: Protein kinase domain; IPR001611: Leucine-rich repeat; IPR003591: Leucine-rich repeat, typical subtype; IPR008266: Tyrosine-protein kinase, active site; IPR011009: Protein kinase-like domain; IPR013210: Leucine-rich repeat-containing N-terminal, plant-type; IPR017441: Protein kinase, ATP binding site; IPR032675: Leucine-rich repeat domain, L domain-like	GO:0004672 MF: protein kinase activity;GO:0005515 MF: protein binding;GO:0005524 MF: ATP binding;GO:0006468 BP: protein phosphorylation	GO:0004672; GO:0005515; GO:0005524; GO:0006468
TraesCS4D01G314100	chr4D:479961486-479962430	103.938	7.31367	Up	Up	1.11986	4.60869e-10	nuclear poly(a) polymerase	-	-	-	-
TraesCS3B01G220700	chr3B:270890846-270891990	562.492	7.31315	Up	Up	0.516708	1.17257e-43	Eukaryotic translation initiation factor 6	PF01912: eIF-6 family	IPR002769: Translation initiation factor IF6	GO:0042256 BP: mature ribosome assembly;GO:0043022 MF: ribosome binding	GO:0042256; GO:0043022
TraesCS3D01G508900	chr3D:594802584-594802958	1713.38	7.31187	Up	Up	0.216896	9.90218e-245	Expressed protein-RZ53	-	-	-	-
TraesCS5D01G312100	chr5D:408219020-408220530	110.828	7.30746	Up	Up	1.13886	9.50114e-10	Glycosyltransferase	PF00201: UDP-glucoronosyl and UDP-glucosyl transferase	IPR002213: UDP-glucuronosyl/UDP-glucosyltransferase	GO:0008152 BP: metabolic process;GO:0016758 MF: transferase activity, transferring hexosyl groups	GO:0008152; GO:0016758
TraesCS1D01G439400	chr1D:485550842-485552523	434.223	7.29911	Up	Up	0.4663	3.1642e-53	ATP-dependent zinc metalloprotease FtsH	PF14363: Domain associated at C-terminal with AAA; PF00004: ATPase family associated with various cellular activities (AAA)	IPR003593: AAA+ ATPase domain; IPR003959: ATPase, AAA-type, core; IPR003960: ATPase, AAA-type, conserved site; IPR025753: AAA-type ATPase, N-terminal domain; IPR027417: P-loop containing nucleoside triphosphate hydrolase	GO:0005524 MF: ATP binding	GO:0005524
TraesCS2D01G214000	chr2D:175300446-175301277	21.9351	7.29804	Up	Up	1.31642	1.54604e-07	Disease resistance protein (TIR-NBS-LRR class)	PF01582: TIR domain	IPR000157: Toll/interleukin-1 receptor homology (TIR) domain	GO:0005515 MF: protein binding;GO:0007165 BP: signal transduction	GO:0005515; GO:0007165
TraesCS3B01G131300	chr3B:113512069-113512557	396.785	7.29784	Up	Up	1.2277	1.64872e-08	Heat-shock protein, putative	PF00011: Hsp20/alpha crystallin family	IPR002068: Alpha crystallin/Hsp20 domain; IPR008978: HSP20-like chaperone	-	-
TraesCS4A01G275400	chr4A:584537677-584539036	188.096	7.29628	Up	Up	1.26259	4.23446e-08	Pre-mRNA-splicing factor 18	PF08799: pre-mRNA processing factor 4 (PRP4) like; PF02840: Prp18 domain	IPR004098: Prp18; IPR014906: Pre-mRNA processing factor 4 (PRP4)-like	GO:0005681 CC: spliceosomal complex;GO:0008380 BP: RNA splicing	GO:0005681; GO:0008380
TraesCS3D01G537800	chr3D:610804132-610806086	4390	7.2942	Up	Up	0.29909	3.03864e-128	Cytochrome P450	PF00067: Cytochrome P450	IPR001128: Cytochrome P450; IPR002401: Cytochrome P450, E-class, group I; IPR017972: Cytochrome P450, conserved site	GO:0005506 MF: iron ion binding;GO:0016705 MF: oxidoreductase activity, acting on paired donors, with incorporation or reduction of molecular oxygen;GO:0020037 MF: heme binding;GO:0055114 BP: oxidation-reduction process	GO:0005506; GO:0016705; GO:0020037; GO:0055114
TraesCS4B01G053200	chr4B:41844872-41846942	6.67841	7.2942	Up	Up	1.46106	2.64115e-06	S-adenosyl-L-methionine-dependent methyltransferases superfamily protein	-	-	-	-
TraesCS1D01G439100	chr1D:485538489-485539709	125.933	7.29398	Up	No change	2.84163	0.0213236	ATP-dependent zinc metalloprotease FtsH	PF14363: Domain associated at C-terminal with AAA; PF00004: ATPase family associated with various cellular activities (AAA)	IPR003593: AAA+ ATPase domain; IPR003959: ATPase, AAA-type, core; IPR003960: ATPase, AAA-type, conserved site; IPR025753: AAA-type ATPase, N-terminal domain; IPR027417: P-loop containing nucleoside triphosphate hydrolase	GO:0005524 MF: ATP binding	GO:0005524
TraesCS5A01G351700	chr5A:554202484-554203773	12.2226	7.29385	Up	Down	1.32385	1.85763e-07	Serine/threonine-protein kinase	PF00954: S-locus glycoprotein domain	IPR000742: EGF-like domain; IPR000858: S-locus glycoprotein domain; IPR001480: Bulb-type lectin domain	GO:0005515 MF: protein binding;GO:0048544 BP: recognition of pollen	GO:0005515; GO:0048544
TraesCS1B01G349500	chr1B:579937239-579941565	80.3637	7.29354	Up	Up	0.751487	5.29445e-21	28 kDa heat-and acid-stable phosphoprotein, putative	PF10252: Casein kinase substrate phosphoprotein PP28	IPR019380: Casein kinase substrate, phosphoprotein PP28	-	-
TraesCS2D01G336500	chr2D:429923453-429928436	5.80613	7.27627	Up	No change	1.57741	1.55899e-05	NAC domain-containing protein	PF02365: No apical meristem (NAM) protein	IPR003441: NAC domain	GO:0003677 MF: DNA binding;GO:0006355 BP: regulation of transcription, DNA-templated	GO:0003677; GO:0006355
TraesCS1D01G280100	chr1D:378071222-378071992	50.2371	7.27455	Up	No change	2.30045	0.00390887	Zinc knuckle family protein, expressed	-	-	-	-
TraesCS3B01G119600	chr3B:89356005-89358023	30.0331	7.27202	Up	Up	1.17391	3.72509e-09	Lectin receptor kinase	PF00139: Legume lectin domain; PF00069: Protein kinase domain	IPR000719: Protein kinase domain; IPR001220: Legume lectin domain; IPR008271: Serine/threonine-protein kinase, active site; IPR011009: Protein kinase-like domain; IPR013320: Concanavalin A-like lectin/glucanase domain; IPR017441: Protein kinase, ATP binding site	GO:0004672 MF: protein kinase activity;GO:0005524 MF: ATP binding;GO:0006468 BP: protein phosphorylation;GO:0030246 MF: carbohydrate binding	GO:0004672; GO:0005524; GO:0006468; GO:0030246
TraesCS2B01G018100	chr2B:8290180-8293480	52.0367	7.26513	Up	No change	2.04585	0.00108015	Terpene synthase	PF01397: Terpene synthase, N-terminal domain; PF03936: Terpene synthase family, metal binding domain	IPR001906: Terpene synthase, N-terminal domain; IPR005630: Terpene synthase, metal-binding domain; IPR008930: Terpenoid cyclases/protein prenyltransferase alpha-alpha toroid; IPR008949: Isoprenoid synthase domain	GO:0000287 MF: magnesium ion binding;GO:0008152 BP: metabolic process;GO:0010333 MF: terpene synthase activity;GO:0016829 MF: lyase activity	GO:0000287; GO:0008152; GO:0010333; GO:0016829
TraesCS1A01G109000	chr1A:108163469-108174706	7.71	7.26129	Up	No change	1.50027	5.46409e-06	GDSL esterase/lipase	PF00657: GDSL-like Lipase/Acylhydrolase	IPR001087: GDSL lipase/esterase; IPR013830: SGNH hydrolase-type esterase domain	GO:0016788 MF: hydrolase activity, acting on ester bonds	GO:0016788
TraesCS2D01G119100	chr2D:68732244-68734075	242.119	7.26073	Up	Up	0.485843	1.39623e-48	Two-component response regulator	PF00249: Myb-like DNA-binding domain	IPR001005: SANT/Myb domain; IPR006447: Myb domain, plants; IPR009057: Homeobox domain-like; IPR017930: Myb domain	GO:0003677 MF: DNA binding	GO:0003677
TraesCS6A01G102400	chr6A:71451366-71454100	95.9709	7.25524	Up	Up	0.797816	1.4699e-18	Plant regulator RWP-RK family protein	PF02042: RWP-RK domain; PF00564: PB1 domain	IPR000270: PB1 domain; IPR003035: RWP-RK domain; IPR029016: GAF domain-like	GO:0005515 MF: protein binding	GO:0005515
TraesCS4A01G362900	chr4A:636323893-636324201	7.36958	7.24344	Up	Up	1.55774	1.31787e-05	transmembrane protein	-	-	-	-
TraesCS3A01G228100	chr3A:427090816-427092869	1507.86	7.24226	Up	Up	0.381924	9.44339e-78	Cytochrome P450	PF00067: Cytochrome P450	IPR001128: Cytochrome P450; IPR002401: Cytochrome P450, E-class, group I; IPR017972: Cytochrome P450, conserved site	GO:0005506 MF: iron ion binding;GO:0016705 MF: oxidoreductase activity, acting on paired donors, with incorporation or reduction of molecular oxygen;GO:0020037 MF: heme binding;GO:0055114 BP: oxidation-reduction process	GO:0005506; GO:0016705; GO:0020037; GO:0055114
TraesCS2D01G073900	chr2D:31513724-31517175	334.908	7.24108	Up	Up	1.08894	2.14216e-10	1-deoxy-D-xylulose-5-phosphate synthase, Transketolase	PF00456: Transketolase, thiamine diphosphate binding domain; PF02779: Transketolase, pyrimidine binding domain; PF02780: Transketolase, C-terminal domain	IPR005474: Transketolase, N-terminal; IPR005475: Transketolase-like, pyrimidine-binding domain; IPR005478: Transketolase, bacterial-like; IPR009014: Transketolase C-terminal/Pyruvate-ferredoxin oxidoreductase domain II; IPR029061: Thiamin diphosphate-binding fold; IPR033248: Transketolase, C-terminal domain	GO:0003824 MF: catalytic activity;GO:0004802 MF: transketolase activity;GO:0008152 BP: metabolic process	GO:0003824; GO:0004802; GO:0008152
TraesCS2A01G485600	chr2A:721008029-721021371	40.7753	7.23927	Up	No change	1.77723	0.000153866	Serine/threonine-protein kinase	PF01453: D-mannose binding lectin; PF00954: S-locus glycoprotein domain; PF08276: PAN-like domain; PF07714: Protein tyrosine kinase	IPR000719: Protein kinase domain; IPR000858: S-locus glycoprotein domain; IPR001245: Serine-threonine/tyrosine-protein kinase, catalytic domain; IPR001480: Bulb-type lectin domain; IPR003609: PAN/Apple domain; IPR008271: Serine/threonine-protein kinase, active site; IPR011009: Protein kinase-like domain; IPR017441: Protein kinase, ATP binding site; IPR024171: S-receptor-like serine/threonine-prot…	GO:0004672 MF: protein kinase activity;GO:0004674 MF: protein serine/threonine kinase activity;GO:0005524 MF: ATP binding;GO:0006468 BP: protein phosphorylation;GO:0048544 BP: recognition of pollen	GO:0004672; GO:0004674; GO:0005524; GO:0006468; GO:0048544
TraesCS7D01G265300	chr7D:246524034-246525565	45.9972	7.23628	Up	Up	0.889673	4.80214e-15	transmembrane protein, putative (DUF247)	PF03140: Plant protein of unknown function	IPR004158: Protein of unknown function DUF247, plant	-	-
TraesCS1A01G157200	chr1A:278527787-278532773	13.2135	7.23553	Up	No change	1.38463	8.23179e-07	NAD(P)H-quinone oxidoreductase subunit 2, chloroplastic	PF00361: Proton-conducting membrane transporter	IPR001750: NADH:quinone oxidoreductase/Mrp antiporter, membrane subunit; IPR010096: NAD(P)H-quinone oxidoreductase, subunit N/subunit 2	GO:0008137 MF: NADH dehydrogenase (ubiquinone) activity;GO:0042773 BP: ATP synthesis coupled electron transport;GO:0055114 BP: oxidation-reduction process	GO:0008137; GO:0042773; GO:0055114
TraesCS7A01G173000	chr7A:127607258-127609504	1865.94	7.23414	Up	Up	0.774649	1.61539e-19	Scarecrow transcription factor family protein	PF03514: GRAS domain family	IPR005202: Transcription factor GRAS	-	-
TraesCS2B01G294200	chr2B:410941340-410941537	41.1193	7.23396	Up	No change	0.815124	1.01026e-17	RNA-binding (RRM/RBD/RNP motifs) family protein	-	-	-	-
TraesCS7A01G059500	chr7A:29007719-29009251	164.991	7.23343	Up	Up	1.21972	1.78553e-08	Tryptophan decarboxylase	PF00282: Pyridoxal-dependent decarboxylase conserved domain	IPR002129: Pyridoxal phosphate-dependent decarboxylase; IPR010977: Aromatic-L-amino-acid decarboxylase; IPR015421: Pyridoxal phosphate-dependent transferase, major region, subdomain 1; IPR015422: Pyridoxal phosphate-dependent transferase, subdomain 2; IPR015424: Pyridoxal phosphate-dependent transferase; IPR021115: Pyridoxal-phosphate binding site	GO:0003824 MF: catalytic activity;GO:0006520 BP: cellular amino acid metabolic process;GO:0016831 MF: carboxy-lyase activity;GO:0019752 BP: carboxylic acid metabolic process;GO:0030170 MF: pyridoxal phosphate binding	GO:0003824; GO:0006520; GO:0016831; GO:0019752; GO:0030170
TraesCS5B01G286100	chr5B:471852440-471859720	1054.72	7.22576	Up	No change	2.02693	0.00102997	MADS-box transcription factor	PF00319: SRF-type transcription factor (DNA-binding and dimerisation domain); PF01486: K-box region	IPR002100: Transcription factor, MADS-box; IPR002487: Transcription factor, K-box	GO:0003677 MF: DNA binding;GO:0003700 MF: transcription factor activity, sequence-specific DNA binding;GO:0005634 CC: nucleus;GO:0006355 BP: regulation of transcription, DNA-templated;GO:0046983 MF: protein dimerization activity	GO:0003677; GO:0003700; GO:0005634; GO:0006355; GO:0046983
TraesCS1D01G045700	chr1D:25101394-25105517	44.7765	7.22461	Up	No change	1.14572	1.89334e-09	Agamous MADS-box transcription factor	PF00319: SRF-type transcription factor (DNA-binding and dimerisation domain); PF01486: K-box region	IPR002100: Transcription factor, MADS-box; IPR002487: Transcription factor, K-box	GO:0003677 MF: DNA binding;GO:0003700 MF: transcription factor activity, sequence-specific DNA binding;GO:0005634 CC: nucleus;GO:0006355 BP: regulation of transcription, DNA-templated;GO:0046983 MF: protein dimerization activity	GO:0003677; GO:0003700; GO:0005634; GO:0006355; GO:0046983
TraesCS5A01G466500	chr5A:644919537-644923286	11.0221	7.22126	Up	Up	1.8255	0.000244024	Wound-induced protease inhibitor	-	IPR000877: Proteinase inhibitor I12, Bowman-Birk	GO:0004867 MF: serine-type endopeptidase inhibitor activity;GO:0005576 CC: extracellular region	GO:0004867; GO:0005576
TraesCS4B01G328900	chr4B:619786767-619787944	10.5177	7.22043	Up	Up	1.42474	1.82559e-06	NAC domain-containing protein, putative	PF02365: No apical meristem (NAM) protein	IPR003441: NAC domain	GO:0003677 MF: DNA binding;GO:0006355 BP: regulation of transcription, DNA-templated	GO:0003677; GO:0006355
TraesCS7D01G515700	chr7D:615901886-615903031	5.60074	7.21639	Up	No change	2.05935	0.00127198	Dehydrogenase/reductase SDR family protein	PF00106: short chain dehydrogenase	IPR002347: Short-chain dehydrogenase/reductase SDR; IPR016040: NAD(P)-binding domain	-	-
TraesCS6B01G085600	chr6B:62178776-62179030	2650.41	7.21605	Up	Up	0.239301	7.82118e-196	UDP-glycosyltransferase 88B1	-	-	-	-
TraesCS5D01G556900	chr5D:559743991-559747399	5.56255	7.21129	Up	No change	1.59039	2.21296e-05	Receptor-like protein kinase	PF08263: Leucine rich repeat N-terminal domain; PF13855: Leucine rich repeat; PF07714: Protein tyrosine kinase	IPR000719: Protein kinase domain; IPR001245: Serine-threonine/tyrosine-protein kinase, catalytic domain; IPR001611: Leucine-rich repeat; IPR003591: Leucine-rich repeat, typical subtype; IPR008271: Serine/threonine-protein kinase, active site; IPR011009: Protein kinase-like domain; IPR013210: Leucine-rich repeat-containing N-terminal, plant-type; IPR017441: Protein kinase, ATP binding site; IPR032…	GO:0004672 MF: protein kinase activity;GO:0005515 MF: protein binding;GO:0005524 MF: ATP binding;GO:0006468 BP: protein phosphorylation	GO:0004672; GO:0005515; GO:0005524; GO:0006468
TraesCS3D01G147500	chr3D:111963783-111964394	8.66653	7.20956	Up	Up	1.43575	2.29388e-06	RING/U-box superfamily protein	PF13639: Ring finger domain	IPR001841: Zinc finger, RING-type; IPR013083: Zinc finger, RING/FYVE/PHD-type	GO:0005515 MF: protein binding;GO:0008270 MF: zinc ion binding	GO:0005515; GO:0008270
TraesCS7A01G530200	chr7A:709587181-709589890	39.2569	7.20952	Up	Up	0.983772	2.10065e-12	2-oxoglutarate (2OG) and Fe(II)-dependent oxygenase superfamily protein	PF14226: non-haem dioxygenase in morphine synthesis N-terminal; PF03171: 2OG-Fe(II) oxygenase superfamily	IPR005123: Oxoglutarate/iron-dependent dioxygenase; IPR026992: Non-haem dioxygenase N-terminal domain; IPR027443: Isopenicillin N synthase-like	GO:0016491 MF: oxidoreductase activity;GO:0055114 BP: oxidation-reduction process	GO:0016491; GO:0055114
TraesCS5A01G478400	chr5A:651788352-651791565	146.03	7.20931	Up	Up	0.738459	3.07705e-21	Zinc finger protein	PF13912: C2H2-type zinc finger	IPR013087: Zinc finger C2H2-type	GO:0003676 MF: nucleic acid binding	GO:0003676
TraesCS7B01G413400	chr7B:681750543-681750983	103.015	7.19964	Up	No change	1.13961	1.75866e-09	Chaperone protein dnaJ	PF00226: DnaJ domain	IPR001623: DnaJ domain	-	-
TraesCS1D01G020400	chr1D:8797046-8798756	29.7286	7.19945	Up	No change	1.85588	0.000327306	Cytochrome P450 family protein, expressed	PF00067: Cytochrome P450	IPR001128: Cytochrome P450; IPR002401: Cytochrome P450, E-class, group I; IPR017972: Cytochrome P450, conserved site	GO:0005506 MF: iron ion binding;GO:0016705 MF: oxidoreductase activity, acting on paired donors, with incorporation or reduction of molecular oxygen;GO:0020037 MF: heme binding;GO:0055114 BP: oxidation-reduction process	GO:0005506; GO:0016705; GO:0020037; GO:0055114
TraesCS2D01G498000	chr2D:593523133-593524098	153.799	7.19563	Up	No change	0.467889	2.07922e-51	Alpha/beta-Hydrolases superfamily protein, putative	PF07859: alpha/beta hydrolase fold	IPR013094: Alpha/beta hydrolase fold-3; IPR029058: Alpha/Beta hydrolase fold; IPR033140: Lipase, GDXG, putative serine active site	GO:0008152 BP: metabolic process;GO:0016787 MF: hydrolase activity	GO:0008152; GO:0016787
TraesCS1A01G023100	chr1A:11424279-11425433	36.9402	7.19423	Up	Down	2.81743	0.0220729	Low affinity cation transporter	-	-	-	-
TraesCS1D01G346400	chr1D:433968991-433981506	10.6962	7.19384	Up	No change	1.50195	6.90812e-06	Calcineurin B-like protein	PF13833: EF-hand domain pair; PF13499: EF-hand domain pair	IPR002048: EF-hand domain; IPR011992: EF-hand domain pair; IPR018247: EF-Hand 1, calcium-binding site	GO:0005509 MF: calcium ion binding	GO:0005509
TraesCS4A01G411100	chr4A:683787345-683787800	42.0585	7.19119	Up	Up	0.825234	4.01797e-17	VQ motif family protein, expressed	PF05678: VQ motif	IPR008889: VQ	-	-
TraesCS7A01G251800	chr7A:235480927-235481981	526.323	7.19119	Up	Up	1.20421	1.40449e-08	N-acetyl-gamma-glutamyl-phosphate reductase	-	-	-	-
TraesCS2B01G025400	chr2B:11558015-11559603	24.6286	7.19054	Up	No change	1.64948	4.73727e-05	NB-ARC domain-containing disease resistance protein	-	IPR027417: P-loop containing nucleoside triphosphate hydrolase	-	-
TraesCS4B01G311400	chr4B:601306252-601306716	12.1631	7.18693	Up	Up	1.46063	3.73211e-06	VQ motif family protein, expressed	PF05678: VQ motif	IPR008889: VQ	-	-
TraesCS1D01G184500	chr1D:254790958-254794148	274.421	7.18278	Up	Up	0.475798	1.4747e-49	Cystathionine gamma-lyase	PF01053: Cys/Met metabolism PLP-dependent enzyme	IPR000277: Cys/Met metabolism, pyridoxal phosphate-dependent enzyme; IPR015421: Pyridoxal phosphate-dependent transferase, major region, subdomain 1; IPR015422: Pyridoxal phosphate-dependent transferase, subdomain 2; IPR015424: Pyridoxal phosphate-dependent transferase	GO:0003824 MF: catalytic activity;GO:0030170 MF: pyridoxal phosphate binding	GO:0003824; GO:0030170
TraesCS7B01G079800	chr7B:89787075-89789195	22.5487	7.18232	Up	Up	1.29216	1.42863e-07	Laccase	PF07732: Multicopper oxidase; PF00394: Multicopper oxidase; PF07731: Multicopper oxidase	IPR001117: Multicopper oxidase, type 1; IPR002355: Multicopper oxidase, copper-binding site; IPR008972: Cupredoxin; IPR011706: Multicopper oxidase, type 2; IPR011707: Multicopper oxidase, type 3; IPR017761: Laccase; IPR033138: Multicopper oxidases, conserved site	GO:0005507 MF: copper ion binding;GO:0016491 MF: oxidoreductase activity;GO:0046274 BP: lignin catabolic process;GO:0048046 CC: apoplast;GO:0052716 MF: hydroquinone:oxygen oxidoreductase activity;GO:0055114 BP: oxidation-reduction process	GO:0005507; GO:0016491; GO:0046274; GO:0048046; GO:0052716; GO:0055114
TraesCS7A01G169800	chr7A:126139984-126144511	5.49236	7.18222	Up	No change	1.91655	0.000535866	Lipase	PF01764: Lipase (class 3)	IPR002921: Fungal lipase-like domain; IPR029058: Alpha/Beta hydrolase fold	GO:0006629 BP: lipid metabolic process	GO:0006629
TraesCS5D01G379200	chr5D:450373602-450374449	599.974	7.17972	Up	Up	1.07755	1.96372e-10	Dehydrin	PF00257: Dehydrin	IPR000167: Dehydrin; IPR030513: Dehydrin, conserved site	GO:0006950 BP: response to stress;GO:0009415 BP: response to water	GO:0006950; GO:0009415
TraesCS7B01G058100	chr7B:60494592-60500118	34.5373	7.17929	Up	Down	1.15253	3.02507e-09	Glutamate receptor	PF00497: Bacterial extracellular solute-binding proteins, family 3; PF00060: Ligand-gated ion channel	IPR001320: Ionotropic glutamate receptor; IPR001638: Solute-binding protein family 3/N-terminal domain of MltF; IPR028082: Periplasmic binding protein-like I	GO:0004970 MF: ionotropic glutamate receptor activity;GO:0016020 CC: membrane	GO:0004970; GO:0016020
TraesCS5A01G351400	chr5A:554082810-554085312	110.779	7.17646	Up	Down	0.623349	3.49168e-29	Serine/threonine-protein kinase	PF01453: D-mannose binding lectin; PF00954: S-locus glycoprotein domain; PF08276: PAN-like domain	IPR000858: S-locus glycoprotein domain; IPR001480: Bulb-type lectin domain; IPR003609: PAN/Apple domain; IPR011009: Protein kinase-like domain	GO:0048544 BP: recognition of pollen	GO:0048544
TraesCS7D01G389300	chr7D:504490214-504490513	7.93018	7.17637	Up	Up	1.60736	3.00705e-05	Late embryogenesis abundant protein	PF03242: Late embryogenesis abundant protein	IPR004926: Late embryogenesis abundant protein, LEA5-type	GO:0006950 BP: response to stress	GO:0006950
TraesCS1B01G475100	chr1B:683484091-683485109	10.2974	7.17546	Up	Up	1.47618	4.9563e-06	cDNA clone:J023106B01, full insert sequence	-	-	-	-
TraesCS6B01G085400	chr6B:62146142-62146389	3522.04	7.1658	Up	Up	0.264873	1.04195e-157	histone acetyltransferase of the CBP family 1	-	-	-	-
TraesCS7B01G114500	chr7B:133247739-133248443	40.052	7.16546	Up	No change	0.961769	8.72026e-13	Protein PLANT CADMIUM RESISTANCE 2	PF04749: PLAC8 family	IPR006461: PLAC8 motif-containing protein	-	-
TraesCS2A01G261300	chr2A:412033706-412034068	7.15441	7.16469	Up	No change	2.17762	0.00260286	kinase superfamily with octicosapeptide/Phox/Bem1p domain-containing protein	-	-	-	-
TraesCS7A01G063600	chr7A:31693459-31694811	6.14877	7.1646	Up	No change	2.36177	0.00579514	F-box protein PP2	PF14299: Phloem protein 2	IPR001810: F-box domain; IPR025886: Phloem protein 2-like	GO:0005515 MF: protein binding	GO:0005515
TraesCS5D01G327700	chr5D:420595530-420595727	6.57493	7.1595	Up	Up	1.4715	4.84901e-06	alpha/beta-Hydrolases superfamily protein	-	-	-	-
TraesCS2D01G533100	chr2D:617941887-617942162	40.3387	7.15904	Up	No change	2.39205	0.00654753	Wound-responsive family protein	PF12609: Wound-induced protein	IPR022251: Protein of unknown function wound-induced	-	-
TraesCS7A01G118700	chr7A:76483121-76484590	100.612	7.15827	Up	Up	1.35468	6.10102e-07	Subtilisin-like protease	PF05922: Peptidase inhibitor I9; PF00082: Subtilase family	IPR000209: Peptidase S8/S53 domain; IPR010259: Peptidase S8 propeptide/proteinase inhibitor I9; IPR015500: Peptidase S8, subtilisin-related; IPR022398: Peptidase S8, subtilisin, His-active site	GO:0004252 MF: serine-type endopeptidase activity;GO:0006508 BP: proteolysis	GO:0004252; GO:0006508
TraesCS2B01G121900	chr2B:89431206-89433271	21.8168	7.15227	Up	Down	1.10758	7.34524e-10	WRKY transcription factor	PF03106: WRKY DNA -binding domain	IPR003657: WRKY domain	GO:0003700 MF: transcription factor activity, sequence-specific DNA binding;GO:0006355 BP: regulation of transcription, DNA-templated;GO:0043565 MF: sequence-specific DNA binding	GO:0003700; GO:0006355; GO:0043565
TraesCS2B01G519100	chr2B:713938858-713940520	21.18	7.15065	Up	Up	1.18075	8.55389e-09	Agmatine coumaroyltransferase-2	PF02458: Transferase family	IPR003480: Transferase	GO:0016747 MF: transferase activity, transferring acyl groups other than amino-acyl groups	GO:0016747
TraesCS2D01G511300	chr2D:602766372-602775273	10.9521	7.1504	Up	Up	1.49976	7.65467e-06	Kinase, putative	PF13947: Wall-associated receptor kinase galacturonan-binding; PF00069: Protein kinase domain	IPR000719: Protein kinase domain; IPR001881: EGF-like calcium-binding domain; IPR008271: Serine/threonine-protein kinase, active site; IPR011009: Protein kinase-like domain; IPR017441: Protein kinase, ATP binding site; IPR018097: EGF-like calcium-binding, conserved site; IPR025287: Wall-associated receptor kinase, galacturonan-binding domain	GO:0004672 MF: protein kinase activity;GO:0005509 MF: calcium ion binding;GO:0005524 MF: ATP binding;GO:0006468 BP: protein phosphorylation;GO:0030247 MF: polysaccharide binding	GO:0004672; GO:0005509; GO:0005524; GO:0006468; GO:0030247
TraesCS5D01G303700	chr5D:399159286-399162072	21.6647	7.14735	Up	Up	1.4185	2.10873e-06	disease resistance protein (TIR-NBS-LRR class)	PF00931: NB-ARC domain	IPR002182: NB-ARC; IPR011991: Winged helix-turn-helix DNA-binding domain; IPR027417: P-loop containing nucleoside triphosphate hydrolase; IPR032675: Leucine-rich repeat domain, L domain-like	GO:0043531 MF: ADP binding	GO:0043531
TraesCS1A01G351200	chr1A:535769472-535770236	326.552	7.14684	Up	No change	1.9874	0.000923134	ATP-dependent RNA helicase	-	-	-	-
TraesCS2B01G561900	chr2B:754614311-754614610	9.26803	7.14526	Up	Up	1.5665	1.96088e-05	Wound-responsive family protein	PF12609: Wound-induced protein	IPR022251: Protein of unknown function wound-induced	-	-
TraesCS1A01G354200	chr1A:537090044-537091912	5.32645	7.14309	Up	No change	1.97872	0.000879151	NBS-LRR-like resistance protein	PF00931: NB-ARC domain	IPR002182: NB-ARC; IPR027417: P-loop containing nucleoside triphosphate hydrolase	GO:0043531 MF: ADP binding	GO:0043531
TraesCS6B01G325000	chr6B:574627172-574627779	13.5807	7.14251	Up	Up	1.73719	0.000132122	NADH-ubiquinone reductase complex 1 MLRQ subunit	-	-	-	-
TraesCS3B01G428000	chr3B:666790524-666791837	5.33411	7.13861	Up	No change	1.89144	0.000485493	Protein ETHYLENE INSENSITIVE 3	PF04873: Ethylene insensitive 3	IPR023278: Ethylene insensitive 3-like protein, DNA-binding domain	GO:0003700 MF: transcription factor activity, sequence-specific DNA binding;GO:0005634 CC: nucleus	GO:0003700; GO:0005634
TraesCS2B01G053500	chr2B:26291107-26293065	13.1347	7.13778	Up	No change	1.82943	0.000300791	Receptor lectin kinase	PF00139: Legume lectin domain; PF00069: Protein kinase domain	IPR000719: Protein kinase domain; IPR001220: Legume lectin domain; IPR008271: Serine/threonine-protein kinase, active site; IPR011009: Protein kinase-like domain; IPR013320: Concanavalin A-like lectin/glucanase domain; IPR017441: Protein kinase, ATP binding site	GO:0004672 MF: protein kinase activity;GO:0005524 MF: ATP binding;GO:0006468 BP: protein phosphorylation;GO:0030246 MF: carbohydrate binding	GO:0004672; GO:0005524; GO:0006468; GO:0030246
TraesCS3B01G225700	chr3B:311761320-311762924	17.3726	7.13643	Up	No change	1.87196	0.000421087	Retrovirus-related Pol polyprotein from transposon TNT 1-94	PF07727: Reverse transcriptase (RNA-dependent DNA polymerase)	IPR012337: Ribonuclease H-like domain; IPR013103: Reverse transcriptase, RNA-dependent DNA polymerase	GO:0003676 MF: nucleic acid binding	GO:0003676
TraesCS1B01G264600	chr1B:465378981-465386062	294.428	7.13446	Up	No change	0.471237	7.66093e-50	Pyrophosphate-energized vacuolar membrane proton pump	PF03030: Inorganic H+ pyrophosphatase	IPR004131: Pyrophosphate-energised proton pump	GO:0004427 MF: inorganic diphosphatase activity;GO:0009678 MF: hydrogen-translocating pyrophosphatase activity;GO:0015992 BP: proton transport;GO:0016020 CC: membrane	GO:0004427; GO:0009678; GO:0015992; GO:0016020
TraesCS7D01G120000	chr7D:74454710-74458093	9.19979	7.1337	Up	No change	1.56516	1.99194e-05	LOW protein: F-box/FBD/LRR-like protein	-	-	-	-
TraesCS5D01G558800	chr5D:560329192-560329740	133.973	7.13014	Up	Up	1.26064	8.37651e-08	AWPM-19-like membrane family protein	PF05512: AWPM-19-like family	IPR008390: AWPM-19-like	-	-
TraesCS5A01G183500	chr5A:383191050-383192529	424.27	7.12719	Up	Up	0.402864	9.07645e-68	F-box family protein	-	IPR001810: F-box domain	GO:0005515 MF: protein binding	GO:0005515
TraesCS7A01G568400	chr7A:736359515-736363499	5.23804	7.12296	Up	No change	1.77204	0.000190163	disease resistance family protein / LRR family protein	PF00931: NB-ARC domain	IPR002182: NB-ARC; IPR011991: Winged helix-turn-helix DNA-binding domain; IPR027417: P-loop containing nucleoside triphosphate hydrolase; IPR032675: Leucine-rich repeat domain, L domain-like	GO:0043531 MF: ADP binding	GO:0043531
TraesCS5A01G325100	chr5A:535786872-535787957	11.1091	7.12274	Up	Up	1.58667	2.70241e-05	Deoxyuridine 5'-triphosphate nucleotidohydrolase	PF00646: F-box domain	IPR001810: F-box domain	GO:0005515 MF: protein binding	GO:0005515
TraesCS6D01G037800	chr6D:15658356-15659879	10.0966	7.12254	Up	No change	1.40877	1.93698e-06	High affinity nitrate transporter	PF07690: Major Facilitator Superfamily	IPR011701: Major facilitator superfamily; IPR020846: Major facilitator superfamily domain	GO:0016021 CC: integral component of membrane;GO:0055085 BP: transmembrane transport	GO:0016021; GO:0055085
TraesCSU01G129500	chrUn:110511685-110515241	21.6246	7.12247	Up	Up	1.24188	5.4082e-08	Calcineurin B-like protein	PF13499: EF-hand domain pair	IPR002048: EF-hand domain; IPR011992: EF-hand domain pair; IPR018247: EF-Hand 1, calcium-binding site	GO:0005509 MF: calcium ion binding	GO:0005509
TraesCS4B01G311300	chr4B:601284457-601284921	61.7884	7.12138	Up	Up	0.977389	2.8468e-12	VQ motif family protein, expressed	PF05678: VQ motif	IPR008889: VQ	-	-
TraesCS7A01G093600	chr7A:57156735-57157618	21.9155	7.11725	Up	No change	1.45999	4.63812e-06	Early nodulin 93	PF03386: Early nodulin 93 ENOD93 protein	IPR005050: Early nodulin 93 ENOD93 protein	-	-
TraesCS5B01G333200	chr5B:517215787-517216320	12.2953	7.11147	Up	Up	1.9436	0.000738395	Collagen type IV alpha-3-binding protein	-	-	-	-
TraesCS2B01G132100	chr2B:98433363-98434942	153.165	7.10896	Up	Up	1.28729	1.73441e-07	UDP-glycosyltransferase	PF00201: UDP-glucoronosyl and UDP-glucosyl transferase	IPR002213: UDP-glucuronosyl/UDP-glucosyltransferase	GO:0008152 BP: metabolic process;GO:0016758 MF: transferase activity, transferring hexosyl groups	GO:0008152; GO:0016758
TraesCS3B01G290700	chr3B:466256736-466265442	1713.78	7.10553	Up	Up	0.26177	9.72937e-159	ABC transporter B family protein	PF00664: ABC transporter transmembrane region; PF00005: ABC transporter	IPR003439: ABC transporter-like; IPR003593: AAA+ ATPase domain; IPR011527: ABC transporter type 1, transmembrane domain; IPR017871: ABC transporter, conserved site; IPR027417: P-loop containing nucleoside triphosphate hydrolase	GO:0005524 MF: ATP binding;GO:0006810 BP: transport;GO:0016021 CC: integral component of membrane;GO:0016887 MF: ATPase activity;GO:0042626 MF: ATPase activity, coupled to transmembrane movement of substances;GO:0055085 BP: transmembrane transport	GO:0005524; GO:0006810; GO:0016021; GO:0016887; GO:0042626; GO:0055085
TraesCS3D01G114900	chr3D:68325091-68325579	315.929	7.10442	Up	Up	1.56658	2.20646e-05	Heat-shock protein, putative	PF00011: Hsp20/alpha crystallin family	IPR002068: Alpha crystallin/Hsp20 domain; IPR008978: HSP20-like chaperone	-	-
TraesCS3B01G104100	chr3B:70578389-70578592	18.3557	7.10103	Up	No change	2.49482	0.0100101	Chymotrypsin inhibitor	PF00280: Potato inhibitor I family	IPR000864: Proteinase inhibitor I13, potato inhibitor I	GO:0004867 MF: serine-type endopeptidase inhibitor activity;GO:0009611 BP: response to wounding	GO:0004867; GO:0009611
TraesCS2D01G367700	chr2D:472441583-472443657	33.8249	7.09776	Up	Up	1.25002	7.41713e-08	Short chain dehydrogenase/reductase	PF00106: short chain dehydrogenase	IPR002347: Short-chain dehydrogenase/reductase SDR; IPR016040: NAD(P)-binding domain	-	-
TraesCS3A01G011600	chr3A:9285801-9286109	5.93538	7.09729	Up	No change	1.75092	0.000166461	Myozenin-2	-	-	-	-
TraesCS3D01G115100	chr3D:68389095-68389856	523.125	7.09067	Up	Up	1.0569	1.4546e-10	Heat shock protein	PF00011: Hsp20/alpha crystallin family	IPR002068: Alpha crystallin/Hsp20 domain; IPR008978: HSP20-like chaperone	-	-
TraesCS7A01G272600	chr7A:286031793-286032557	349.224	7.08781	Up	Up	0.592532	1.93986e-31	Eyes absent homolog 2	-	-	-	-
TraesCS7B01G413500	chr7B:681769921-681780376	11.5775	7.08567	Up	Up	1.45657	4.86825e-06	Chaperone protein dnaJ 8	-	-	-	-
TraesCS5B01G367600	chr5B:546093997-546097128	169.541	7.08524	Up	Down	0.609151	9.06432e-30	Receptor-like protein kinase	PF13947: Wall-associated receptor kinase galacturonan-binding; PF00069: Protein kinase domain	IPR000152: EGF-type aspartate/asparagine hydroxylation site; IPR000719: Protein kinase domain; IPR001881: EGF-like calcium-binding domain; IPR008271: Serine/threonine-protein kinase, active site; IPR011009: Protein kinase-like domain; IPR017441: Protein kinase, ATP binding site; IPR018097: EGF-like calcium-binding, conserved site; IPR025287: Wall-associated receptor kinase, galacturonan-binding d…	GO:0004672 MF: protein kinase activity;GO:0005509 MF: calcium ion binding;GO:0005524 MF: ATP binding;GO:0006468 BP: protein phosphorylation;GO:0030247 MF: polysaccharide binding	GO:0004672; GO:0005509; GO:0005524; GO:0006468; GO:0030247
TraesCS7B01G325700	chr7B:578384932-578385654	111.95	7.08311	Up	Up	1.23506	5.41432e-08	RNA-binding protein	PF00076: RNA recognition motif. (a.k.a. RRM, RBD, or RNP domain)	IPR000504: RNA recognition motif domain	GO:0003676 MF: nucleic acid binding	GO:0003676
TraesCS2B01G388600	chr2B:551564248-551565764	32.5512	7.0824	Up	Up	1.25001	7.93395e-08	Short chain dehydrogenase/reductase	PF00106: short chain dehydrogenase	IPR002347: Short-chain dehydrogenase/reductase SDR; IPR016040: NAD(P)-binding domain	-	-
TraesCS1A01G152400	chr1A:262290121-262291053	47.9535	7.08163	Up	Up	1.07529	3.23964e-10	Sentrin-specific protease	PF02902: Ulp1 protease family, C-terminal catalytic domain	IPR003653: Ulp1 protease family, C-terminal catalytic domain	GO:0006508 BP: proteolysis;GO:0008234 MF: cysteine-type peptidase activity	GO:0006508; GO:0008234
TraesCS3B01G150500	chr3B:141740083-141741272	1602.68	7.0792	Up	Up	0.232613	2.14234e-199	Alpha/beta-Hydrolases superfamily protein	PF07859: alpha/beta hydrolase fold	IPR013094: Alpha/beta hydrolase fold-3; IPR029058: Alpha/Beta hydrolase fold	GO:0008152 BP: metabolic process;GO:0016787 MF: hydrolase activity	GO:0008152; GO:0016787
TraesCS6A01G091700	chr6A:60222927-60226705	11.3984	7.07801	Up	No change	1.60221	3.68678e-05	Calmodulin-binding protein-like	PF07887: Calmodulin binding protein-like	IPR012416: CALMODULIN-BINDING PROTEIN60	GO:0005516 MF: calmodulin binding;GO:0006950 BP: response to stress	GO:0005516; GO:0006950
TraesCS4A01G025000	chr4A:17256616-17256843	5.07071	7.07606	Up	No change	1.67507	8.33795e-05	Fimbria adhesin EcpD	-	-	-	-
TraesCS7D01G054000	chr7D:28577037-28578569	55.8788	7.0754	Up	Up	1.28522	1.90145e-07	Tryptophan decarboxylase	PF00282: Pyridoxal-dependent decarboxylase conserved domain	IPR002129: Pyridoxal phosphate-dependent decarboxylase; IPR010977: Aromatic-L-amino-acid decarboxylase; IPR015421: Pyridoxal phosphate-dependent transferase, major region, subdomain 1; IPR015422: Pyridoxal phosphate-dependent transferase, subdomain 2; IPR015424: Pyridoxal phosphate-dependent transferase; IPR021115: Pyridoxal-phosphate binding site	GO:0003824 MF: catalytic activity;GO:0006520 BP: cellular amino acid metabolic process;GO:0016831 MF: carboxy-lyase activity;GO:0019752 BP: carboxylic acid metabolic process;GO:0030170 MF: pyridoxal phosphate binding	GO:0003824; GO:0006520; GO:0016831; GO:0019752; GO:0030170
TraesCS5D01G310500	chr5D:407019682-407021876	92.7288	7.06875	Up	Up	0.944579	6.83616e-13	NADP-dependent alkenal double bond reductase	PF16884: N-terminal domain of oxidoreductase; PF00107: Zinc-binding dehydrogenase	IPR011032: GroES-like; IPR013149: Alcohol dehydrogenase, C-terminal; IPR016040: NAD(P)-binding domain; IPR020843: Polyketide synthase, enoylreductase domain	GO:0016491 MF: oxidoreductase activity;GO:0055114 BP: oxidation-reduction process	GO:0016491; GO:0055114
TraesCS1D01G029900	chr1D:11658941-11662150	26.2658	7.05988	Up	No change	2.26083	0.00441992	NBS-LRR disease resistance protein-like protein	PF00931: NB-ARC domain	IPR002182: NB-ARC; IPR011991: Winged helix-turn-helix DNA-binding domain; IPR027417: P-loop containing nucleoside triphosphate hydrolase; IPR032675: Leucine-rich repeat domain, L domain-like	GO:0043531 MF: ADP binding	GO:0043531
TraesCS2D01G032600	chr2D:12771419-12775426	4.9252	7.05794	Up	No change	1.80458	0.000289858	Receptor protein kinase, putative	PF08263: Leucine rich repeat N-terminal domain; PF13855: Leucine rich repeat; PF00069: Protein kinase domain	IPR000719: Protein kinase domain; IPR001611: Leucine-rich repeat; IPR003591: Leucine-rich repeat, typical subtype; IPR008266: Tyrosine-protein kinase, active site; IPR011009: Protein kinase-like domain; IPR013210: Leucine-rich repeat-containing N-terminal, plant-type; IPR017441: Protein kinase, ATP binding site; IPR032675: Leucine-rich repeat domain, L domain-like	GO:0004672 MF: protein kinase activity;GO:0005515 MF: protein binding;GO:0005524 MF: ATP binding;GO:0006468 BP: protein phosphorylation	GO:0004672; GO:0005515; GO:0005524; GO:0006468
TraesCS7B01G347100	chr7B:603657252-603657740	65.0165	7.05657	Up	Up	1.27167	1.5029e-07	Heat-shock protein, putative	PF00011: Hsp20/alpha crystallin family	IPR002068: Alpha crystallin/Hsp20 domain; IPR008978: HSP20-like chaperone	-	-
TraesCS3D01G291800	chr3D:401874840-401876894	12.0432	7.0543	Up	Up	1.4596	5.6432e-06	Optic atrophy 3 protein (OPA3)	PF07047: Optic atrophy 3 protein (OPA3)	IPR010754: Optic atrophy 3-like	-	-
TraesCS2D01G598800	chr2D:650601657-650603622	18.4802	7.04586	Up	No change	1.434	3.86043e-06	lectin-receptor kinase	PF00069: Protein kinase domain	IPR000719: Protein kinase domain; IPR008271: Serine/threonine-protein kinase, active site; IPR011009: Protein kinase-like domain; IPR017441: Protein kinase, ATP binding site	GO:0004672 MF: protein kinase activity;GO:0005524 MF: ATP binding;GO:0006468 BP: protein phosphorylation	GO:0004672; GO:0005524; GO:0006468
TraesCS1A01G432600	chr1A:584351973-584355668	39.2265	7.04565	Up	No change	2.04483	0.00155274	ubiquitin carboxyl-terminal hydrolase	PF13968: Domain of unknown function (DUF4220); PF04578: Protein of unknown function, DUF594; PF00443: Ubiquitin carboxyl-terminal hydrolase	IPR001394: Peptidase C19, ubiquitin carboxyl-terminal hydrolase; IPR007658: Protein of unknown function DUF594; IPR018200: Ubiquitin specific protease, conserved site; IPR025315: Domain of unknown function DUF4220; IPR028889: Ubiquitin specific protease domain	GO:0006511 BP: ubiquitin-dependent protein catabolic process;GO:0016579 BP: protein deubiquitination;GO:0036459 MF: thiol-dependent ubiquitinyl hydrolase activity	GO:0006511; GO:0016579; GO:0036459
TraesCS5B01G490800	chr5B:659625716-659626231	1042.18	7.04398	Up	Up	0.601194	3.40757e-30	Zinc finger protein	PF13912: C2H2-type zinc finger	IPR013087: Zinc finger C2H2-type	GO:0003676 MF: nucleic acid binding	GO:0003676
TraesCS6D01G150300	chr6D:123968864-123970520	4.93251	7.03845	Up	No change	1.72153	0.00014494	Disease resistance protein RGA2	-	-	-	-
TraesCSU01G083900	chrUn:75356907-75368001	38.3507	7.03394	Up	No change	2.24977	0.00436815	Disease resistance protein RPM1	PF00931: NB-ARC domain	IPR002182: NB-ARC; IPR011991: Winged helix-turn-helix DNA-binding domain; IPR027417: P-loop containing nucleoside triphosphate hydrolase; IPR032675: Leucine-rich repeat domain, L domain-like	GO:0043531 MF: ADP binding	GO:0043531
TraesCS1D01G033500	chr1D:13504029-13508022	38.7933	7.03386	Up	No change	2.28474	0.00505455	receptor kinase 1	PF00069: Protein kinase domain; PF07714: Protein tyrosine kinase	IPR000719: Protein kinase domain; IPR001245: Serine-threonine/tyrosine-protein kinase, catalytic domain; IPR008271: Serine/threonine-protein kinase, active site; IPR011009: Protein kinase-like domain; IPR017441: Protein kinase, ATP binding site	GO:0004672 MF: protein kinase activity;GO:0005524 MF: ATP binding;GO:0006468 BP: protein phosphorylation	GO:0004672; GO:0005524; GO:0006468
TraesCS7B01G441100	chr7B:706159905-706161939	19.0072	7.03386	Up	Up	1.32654	5.54871e-07	Cytochrome P450	PF00067: Cytochrome P450	IPR001128: Cytochrome P450; IPR002401: Cytochrome P450, E-class, group I; IPR017972: Cytochrome P450, conserved site	GO:0005506 MF: iron ion binding;GO:0016705 MF: oxidoreductase activity, acting on paired donors, with incorporation or reduction of molecular oxygen;GO:0020037 MF: heme binding;GO:0055114 BP: oxidation-reduction process	GO:0005506; GO:0016705; GO:0020037; GO:0055114
TraesCS7B01G453500	chr7B:714518540-714522443	18.3787	7.03312	Up	No change	2.77272	0.0230623	Pm3-like disease resistance protein	PF00931: NB-ARC domain	IPR002182: NB-ARC; IPR011991: Winged helix-turn-helix DNA-binding domain; IPR027417: P-loop containing nucleoside triphosphate hydrolase; IPR032675: Leucine-rich repeat domain, L domain-like	GO:0043531 MF: ADP binding	GO:0043531
TraesCS7D01G156200	chr7D:104530504-104532342	6.2501	7.03301	Up	Up	1.42407	3.42235e-06	Transcription initiation factor IIE alpha subunit family protein	PF02002: TFIIE alpha subunit	IPR002853: Transcription initiation factor IIE subunit alpha, N-terminal; IPR011991: Winged helix-turn-helix DNA-binding domain; IPR017919: Transcription factor TFE/TFIIEalpha HTH domain; IPR024550: TFIIEalpha/SarR/Rpc3 HTH domain	GO:0006367 BP: transcription initiation from RNA polymerase II promoter;GO:0043565 MF: sequence-specific DNA binding	GO:0006367; GO:0043565
TraesCS4B01G264900	chr4B:535747341-535747903	47.3028	7.03089	Up	Up	0.719887	2.96045e-21	Auxin-induced in root cultures 12-like protein	PF04526: Protein of unknown function (DUF568)	IPR005018: DOMON domain	-	-
TraesCS3B01G049200	chr3B:24920029-24920910	8.88034	7.03054	Up	Up	1.35372	9.6931e-07	Stress-induced receptor-like kinase 2	PF13947: Wall-associated receptor kinase galacturonan-binding; PF14380: Wall-associated receptor kinase C-terminal	IPR025287: Wall-associated receptor kinase, galacturonan-binding domain; IPR032872: Wall-associated receptor kinase, C-terminal	GO:0030247 MF: polysaccharide binding	GO:0030247
TraesCS1B01G427600	chr1B:653038941-653039813	71.1728	7.02554	Up	No change	0.610637	3.79993e-29	Ethylene-responsive transcription factor	PF00847: AP2 domain	IPR001471: AP2/ERF domain; IPR016177: DNA-binding domain	GO:0003677 MF: DNA binding;GO:0003700 MF: transcription factor activity, sequence-specific DNA binding;GO:0006355 BP: regulation of transcription, DNA-templated	GO:0003677; GO:0003700; GO:0006355
TraesCS4A01G325200	chr4A:612531673-612533481	167.932	7.02282	Up	Up	0.856296	2.79807e-15	F-box family protein	-	IPR001810: F-box domain; IPR032675: Leucine-rich repeat domain, L domain-like	GO:0005515 MF: protein binding	GO:0005515
TraesCS4D01G204500	chr4D:352118066-352120105	54.7654	7.0222	Up	No change	0.985601	8.83505e-12	Histone-lysine N-methyltransferase	PF02182: SAD/SRA domain; PF05033: Pre-SET motif; PF00856: SET domain	IPR001214: SET domain; IPR003105: SRA-YDG; IPR007728: Pre-SET domain; IPR015947: PUA-like domain	GO:0005515 MF: protein binding;GO:0005634 CC: nucleus;GO:0008270 MF: zinc ion binding;GO:0018024 MF: histone-lysine N-methyltransferase activity;GO:0034968 BP: histone lysine methylation;GO:0042393 MF: histone binding	GO:0005515; GO:0005634; GO:0008270; GO:0018024; GO:0034968; GO:0042393
TraesCS5D01G268100	chr5D:371633119-371634300	9.57362	7.0219	Up	No change	1.37746	1.57157e-06	zein-binding protein (Protein of unknown function, DUF593)	PF04576: Zein-binding	IPR007656: GTD-binding domain	-	-
TraesCS1B01G066500	chr1B:50900673-50902208	19.7092	7.02019	Up	Up	1.33427	6.8555e-07	Tryptophan decarboxylase	PF00282: Pyridoxal-dependent decarboxylase conserved domain	IPR002129: Pyridoxal phosphate-dependent decarboxylase; IPR010977: Aromatic-L-amino-acid decarboxylase; IPR015421: Pyridoxal phosphate-dependent transferase, major region, subdomain 1; IPR015422: Pyridoxal phosphate-dependent transferase, subdomain 2; IPR015424: Pyridoxal phosphate-dependent transferase; IPR021115: Pyridoxal-phosphate binding site	GO:0003824 MF: catalytic activity;GO:0006520 BP: cellular amino acid metabolic process;GO:0016831 MF: carboxy-lyase activity;GO:0019752 BP: carboxylic acid metabolic process;GO:0030170 MF: pyridoxal phosphate binding	GO:0003824; GO:0006520; GO:0016831; GO:0019752; GO:0030170
TraesCS2A01G332900	chr2A:565373092-565373626	126.067	7.02016	Up	No change	0.512724	6.55211e-41	Heavy metal transport/detoxification superfamily protein	PF00403: Heavy-metal-associated domain	IPR006121: Heavy metal-associated domain, HMA	GO:0030001 BP: metal ion transport;GO:0046872 MF: metal ion binding	GO:0030001; GO:0046872
TraesCS7D01G439300	chr7D:558970357-558972728	9.61359	7.01863	Up	No change	1.37145	1.42366e-06	Cytochrome P450	PF00067: Cytochrome P450	IPR001128: Cytochrome P450; IPR002401: Cytochrome P450, E-class, group I; IPR017972: Cytochrome P450, conserved site	GO:0005506 MF: iron ion binding;GO:0016705 MF: oxidoreductase activity, acting on paired donors, with incorporation or reduction of molecular oxygen;GO:0020037 MF: heme binding;GO:0055114 BP: oxidation-reduction process	GO:0005506; GO:0016705; GO:0020037; GO:0055114
TraesCS7D01G179100	chr7D:132157097-132158275	124.543	7.01796	Up	Up	1.82691	0.000377372	Heat-shock protein, putative	PF00011: Hsp20/alpha crystallin family	IPR002068: Alpha crystallin/Hsp20 domain; IPR008978: HSP20-like chaperone	-	-
TraesCS7D01G272200	chr7D:262354254-262355533	5.07985	7.01795	Up	No change	1.53714	1.92298e-05	F-box protein	PF08268: F-box associated domain	IPR001810: F-box domain; IPR013187: F-box associated domain, type 3	GO:0005515 MF: protein binding	GO:0005515
TraesCS3B01G039200	chr3B:18858701-18865152	9.44116	7.0149	Up	No change	1.52038	1.55134e-05	NBS-LRR disease resistance protein	PF00931: NB-ARC domain	IPR002182: NB-ARC; IPR011991: Winged helix-turn-helix DNA-binding domain; IPR027417: P-loop containing nucleoside triphosphate hydrolase; IPR032675: Leucine-rich repeat domain, L domain-like	GO:0043531 MF: ADP binding	GO:0043531
TraesCS1A01G347000	chr1A:533212431-533213210	174.714	7.01485	Up	Up	0.500034	6.57794e-43	Late embryogenesis abundant hydroxyproline-rich glycoprotein	PF03168: Late embryogenesis abundant protein	IPR004864: Late embryogenesis abundant protein, LEA-14; IPR013783: Immunoglobulin-like fold	-	-
TraesCS5D01G250300	chr5D:356798951-356802229	5.11353	7.01335	Up	No change	1.59797	4.17649e-05	Carboxypeptidase	PF00450: Serine carboxypeptidase	IPR001563: Peptidase S10, serine carboxypeptidase; IPR018202: Serine carboxypeptidase, serine active site; IPR029058: Alpha/Beta hydrolase fold; IPR033124: Serine carboxypeptidases, histidine active site	GO:0004185 MF: serine-type carboxypeptidase activity;GO:0006508 BP: proteolysis	GO:0004185; GO:0006508
TraesCS5A01G544500	chr5A:699840817-699841633	298.848	7.01311	Up	Up	0.411016	4.31278e-63	Germin-like protein	PF00190: Cupin	IPR001929: Germin; IPR006045: Cupin 1; IPR011051: RmlC-like cupin domain; IPR014710: RmlC-like jelly roll fold; IPR019780: Germin, manganese binding site	GO:0030145 MF: manganese ion binding;GO:0045735 MF: nutrient reservoir activity	GO:0030145; GO:0045735
TraesCS1B01G248400	chr1B:439442019-439447915	212.449	7.01153	Up	Up	0.574632	1.12534e-32	Threonine--tRNA ligase	PF07973: Threonyl and Alanyl tRNA synthetase second additional domain; PF00587: tRNA synthetase class II core domain (G, H, P, S and T); PF03129: Anticodon binding domain	IPR002314: Aminoacyl-tRNA synthetase, class II (G/ P/ S/T); IPR002320: Threonine-tRNA ligase, class IIa; IPR004154: Anticodon-binding; IPR006195: Aminoacyl-tRNA synthetase, class II; IPR012947: Threonyl/alanyl tRNA synthetase, SAD; IPR018163: Threonyl/alanyl tRNA synthetase, class II-like, putative editing domain	GO:0000166 MF: nucleotide binding;GO:0004812 MF: aminoacyl-tRNA ligase activity;GO:0004829 MF: threonine-tRNA ligase activity;GO:0005524 MF: ATP binding;GO:0005737 CC: cytoplasm;GO:0006418 BP: tRNA aminoacylation for protein translation;GO:0006435 BP: threonyl-tRNA aminoacylation;GO:0016876 MF: ligase activity, forming aminoacyl-tRNA and related compounds;GO:0043039 BP: tRNA aminoacylation	GO:0000166; GO:0004812; GO:0004829; GO:0005524; GO:0005737; GO:0006418; GO:0006435; GO:0016876; GO:0043039
TraesCS5A01G238000	chr5A:454434753-454437430	23.1983	7.00773	Up	Up	1.38583	1.92909e-06	Cytochrome P450 family ABA 8'-hydroxylase	PF00067: Cytochrome P450	IPR001128: Cytochrome P450; IPR002401: Cytochrome P450, E-class, group I; IPR017972: Cytochrome P450, conserved site	GO:0005506 MF: iron ion binding;GO:0016705 MF: oxidoreductase activity, acting on paired donors, with incorporation or reduction of molecular oxygen;GO:0020037 MF: heme binding;GO:0055114 BP: oxidation-reduction process	GO:0005506; GO:0016705; GO:0020037; GO:0055114
TraesCS2B01G011900	chr2B:6156191-6159919	31.5112	7.00714	Up	Up	1.16433	1.06968e-08	Receptor protein kinase, putative	PF08263: Leucine rich repeat N-terminal domain; PF00069: Protein kinase domain	IPR000719: Protein kinase domain; IPR003591: Leucine-rich repeat, typical subtype; IPR008266: Tyrosine-protein kinase, active site; IPR011009: Protein kinase-like domain; IPR013210: Leucine-rich repeat-containing N-terminal, plant-type; IPR017441: Protein kinase, ATP binding site; IPR032675: Leucine-rich repeat domain, L domain-like	GO:0004672 MF: protein kinase activity;GO:0005524 MF: ATP binding;GO:0006468 BP: protein phosphorylation	GO:0004672; GO:0005524; GO:0006468
TraesCS3B01G499600	chr3B:744391382-744392736	12.5547	6.99951	Up	Up	1.84104	0.000437629	HAT family dimerisation domain containing protein	-	IPR003656: Zinc finger, BED-type	GO:0003677 MF: DNA binding	GO:0003677
TraesCS6A01G063800	chr6A:34039340-34039600	6.25115	6.99939	Up	Up	1.49678	1.16816e-05	indeterminate(ID)-domain 11	-	-	-	-
TraesCS1D01G050200	chr1D:30317798-30319251	5.92369	6.9987	Up	Up	1.68217	0.000108391	Leucine-rich repeat receptor protein kinase family protein	PF08263: Leucine rich repeat N-terminal domain; PF00560: Leucine Rich Repeat	IPR001611: Leucine-rich repeat; IPR013210: Leucine-rich repeat-containing N-terminal, plant-type; IPR032675: Leucine-rich repeat domain, L domain-like	GO:0005515 MF: protein binding	GO:0005515
TraesCS2D01G430200	chr2D:542543934-542544164	32.4881	6.99864	Up	Up	1.05617	2.4929e-10	DNA ligase	-	-	-	-
TraesCS1D01G403100	chr1D:467848504-467850234	9.98256	6.99631	Up	Up	1.37609	1.68204e-06	Cytochrome P450 family protein, expressed	PF00067: Cytochrome P450	IPR001128: Cytochrome P450; IPR002401: Cytochrome P450, E-class, group I; IPR017972: Cytochrome P450, conserved site	GO:0005506 MF: iron ion binding;GO:0016705 MF: oxidoreductase activity, acting on paired donors, with incorporation or reduction of molecular oxygen;GO:0020037 MF: heme binding;GO:0055114 BP: oxidation-reduction process	GO:0005506; GO:0016705; GO:0020037; GO:0055114
TraesCS2D01G380400	chr2D:484852818-484856782	207.872	6.99444	Up	Down	0.417213	6.27783e-61	Disease resistance protein (NBS-LRR class) family	PF00931: NB-ARC domain; PF13855: Leucine rich repeat	IPR001611: Leucine-rich repeat; IPR002182: NB-ARC; IPR003591: Leucine-rich repeat, typical subtype; IPR011991: Winged helix-turn-helix DNA-binding domain; IPR027417: P-loop containing nucleoside triphosphate hydrolase; IPR032675: Leucine-rich repeat domain, L domain-like	GO:0005515 MF: protein binding;GO:0043531 MF: ADP binding	GO:0005515; GO:0043531
TraesCS4A01G068200	chr4A:66608871-66609979	328.452	6.98948	Up	Up	0.882468	2.55728e-14	Heat shock protein	PF00011: Hsp20/alpha crystallin family	IPR002068: Alpha crystallin/Hsp20 domain; IPR008978: HSP20-like chaperone	-	-
TraesCS4B01G296500	chr4B:582112814-582113521	1017.31	6.98338	Up	No change	0.381292	1.41861e-72	Glutathione S-transferase	PF02798: Glutathione S-transferase, N-terminal domain; PF13410: Glutathione S-transferase, C-terminal domain	IPR004045: Glutathione S-transferase, N-terminal; IPR010987: Glutathione S-transferase, C-terminal-like; IPR012336: Thioredoxin-like fold	GO:0005515 MF: protein binding	GO:0005515
TraesCS2D01G022300	chr2D:10174584-10176352	26.0075	6.98069	Up	No change	1.1146	2.46085e-09	NBS-LRR protein	PF00931: NB-ARC domain	IPR002182: NB-ARC; IPR027417: P-loop containing nucleoside triphosphate hydrolase	GO:0043531 MF: ADP binding	GO:0043531
TraesCS6A01G080500	chr6A:49149239-49151859	33.4532	6.9785	Up	No change	1.98873	0.0012507	WRKY transcription factor, putative	PF03106: WRKY DNA -binding domain	IPR003657: WRKY domain	GO:0003700 MF: transcription factor activity, sequence-specific DNA binding;GO:0006355 BP: regulation of transcription, DNA-templated;GO:0043565 MF: sequence-specific DNA binding	GO:0003700; GO:0006355; GO:0043565
TraesCS5A01G477400	chr5A:651578708-651579416	462.417	6.97773	Up	Up	0.514385	3.57017e-40	Zinc finger protein	PF13912: C2H2-type zinc finger	IPR013083: Zinc finger, RING/FYVE/PHD-type; IPR013087: Zinc finger C2H2-type	GO:0003676 MF: nucleic acid binding	GO:0003676
TraesCS3A01G477400	chr3A:709163121-709164449	19.3214	6.97754	Up	Up	1.48061	9.88816e-06	Eukaryotic peptide chain release factor subunit 1-1	PF03463: eRF1 domain 1; PF03464: eRF1 domain 2; PF03465: eRF1 domain 3	IPR004403: Peptide chain release factor eRF1/aRF1; IPR005140: eRF1 domain 1/Pelota-like; IPR005141: eRF1 domain 2; IPR005142: eRF1 domain 3; IPR024049: Peptide Chain Release Factor eRF1/aRF1, N-terminal; IPR029064: 50S ribosomal protein L30e-like	GO:0005737 CC: cytoplasm;GO:0006415 BP: translational termination;GO:0016149 MF: translation release factor activity, codon specific	GO:0005737; GO:0006415; GO:0016149
TraesCS3B01G130500	chr3B:112835317-112836128	397.08	6.97535	Up	Up	0.888864	4.47403e-14	Heat shock protein	PF00011: Hsp20/alpha crystallin family	IPR002068: Alpha crystallin/Hsp20 domain; IPR008978: HSP20-like chaperone	-	-
TraesCS7D01G412900	chr7D:531182705-531195920	34.7581	6.97273	Up	Up	0.967092	4.87205e-12	Zinc transporter	PF02535: ZIP Zinc transporter	IPR003689: Zinc/iron permease; IPR004698: Zinc/iron permease, fungal/plant	GO:0005385 MF: zinc ion transmembrane transporter activity;GO:0016020 CC: membrane;GO:0016021 CC: integral component of membrane;GO:0030001 BP: metal ion transport;GO:0046873 MF: metal ion transmembrane transporter activity;GO:0055085 BP: transmembrane transport;GO:0071577 BP: zinc II ion transmembrane transport	GO:0005385; GO:0016020; GO:0016021; GO:0030001; GO:0046873; GO:0055085; GO:0071577
TraesCS5D01G480900	chr5D:519055775-519057085	11.9966	6.97267	Up	Up	1.51022	1.52995e-05	GDSL esterase/lipase family	-	IPR029058: Alpha/Beta hydrolase fold	-	-
TraesCS2A01G018900	chr2A:8786271-8787710	4.78283	6.97178	Up	No change	1.75635	0.000231395	NBS-LRR-like resistance protein	PF00931: NB-ARC domain	IPR002182: NB-ARC; IPR027417: P-loop containing nucleoside triphosphate hydrolase	GO:0043531 MF: ADP binding	GO:0043531
TraesCS3A01G038900	chr3A:20771716-20773356	4.80648	6.96872	Up	No change	1.56918	3.33295e-05	NB-ARC domain-containing disease resistance protein	-	IPR027417: P-loop containing nucleoside triphosphate hydrolase	-	-
TraesCS2D01G157300	chr2D:100420264-100422182	8490.76	6.96636	Up	Up	0.392386	3.05285e-68	Cytochrome P450	PF00067: Cytochrome P450	IPR001128: Cytochrome P450; IPR002401: Cytochrome P450, E-class, group I; IPR017972: Cytochrome P450, conserved site	GO:0005506 MF: iron ion binding;GO:0016705 MF: oxidoreductase activity, acting on paired donors, with incorporation or reduction of molecular oxygen;GO:0020037 MF: heme binding;GO:0055114 BP: oxidation-reduction process	GO:0005506; GO:0016705; GO:0020037; GO:0055114
TraesCS7B01G015200	chr7B:12363469-12366624	510.341	6.96395	Up	Up	0.513888	4.28038e-40	Subtilisin-like protease	PF05922: Peptidase inhibitor I9; PF00082: Subtilase family	IPR000209: Peptidase S8/S53 domain; IPR010259: Peptidase S8 propeptide/proteinase inhibitor I9; IPR013783: Immunoglobulin-like fold; IPR015500: Peptidase S8, subtilisin-related; IPR022398: Peptidase S8, subtilisin, His-active site; IPR023828: Peptidase S8, subtilisin, Ser-active site	GO:0004252 MF: serine-type endopeptidase activity;GO:0006508 BP: proteolysis	GO:0004252; GO:0006508
TraesCS5A01G191900	chr5A:395851725-395852816	66.9038	6.9632	Up	No change	0.647307	1.3654e-25	LOB domain-containing protein, putative	PF03195: Protein of unknown function DUF260	IPR004883: Lateral organ boundaries, LOB	-	-
TraesCS7A01G006300	chr7A:3007780-3011557	72.1426	6.96062	Up	No change	1.86437	0.000564194	Leucine-rich repeat (LRR) family protein	PF00931: NB-ARC domain; PF13855: Leucine rich repeat	IPR001611: Leucine-rich repeat; IPR002182: NB-ARC; IPR003591: Leucine-rich repeat, typical subtype; IPR011991: Winged helix-turn-helix DNA-binding domain; IPR027417: P-loop containing nucleoside triphosphate hydrolase; IPR032675: Leucine-rich repeat domain, L domain-like	GO:0005515 MF: protein binding;GO:0043531 MF: ADP binding	GO:0005515; GO:0043531
TraesCS7A01G375300	chr7A:548033437-548040806	30.4738	6.95884	Up	Up	0.943211	1.47228e-12	NAC domain protein, putative	PF02365: No apical meristem (NAM) protein	IPR003441: NAC domain	GO:0003677 MF: DNA binding;GO:0006355 BP: regulation of transcription, DNA-templated	GO:0003677; GO:0006355
TraesCS7B01G469000	chr7B:725982001-725983654	4.67602	6.95807	Up	No change	1.73921	0.00020484	Cytochrome P450 family protein, expressed	PF00067: Cytochrome P450	IPR001128: Cytochrome P450; IPR002401: Cytochrome P450, E-class, group I; IPR017972: Cytochrome P450, conserved site	GO:0005506 MF: iron ion binding;GO:0016705 MF: oxidoreductase activity, acting on paired donors, with incorporation or reduction of molecular oxygen;GO:0020037 MF: heme binding;GO:0055114 BP: oxidation-reduction process	GO:0005506; GO:0016705; GO:0020037; GO:0055114
TraesCS4B01G066300	chr4B:59202718-59207916	314.901	6.95526	Up	Down	1.63139	7.09848e-05	Protein ZINC INDUCED FACILITATOR-LIKE 1	PF07690: Major Facilitator Superfamily	IPR011701: Major facilitator superfamily; IPR020846: Major facilitator superfamily domain	GO:0016021 CC: integral component of membrane;GO:0055085 BP: transmembrane transport	GO:0016021; GO:0055085
TraesCS4A01G244500	chr4A:554924159-554925889	209.55	6.9549	Up	Up	0.988299	1.6147e-11	Type I inositol-1,4,5-trisphosphate 5-phosphatase	PF03372: Endonuclease/Exonuclease/phosphatase family	IPR000300: Inositol polyphosphate-related phosphatase; IPR005135: Endonuclease/exonuclease/phosphatase	GO:0046856 BP: phosphatidylinositol dephosphorylation	GO:0046856
TraesCS2D01G275500	chr2D:345246670-345246849	33.7476	6.95488	Up	No change	0.8529	4.07378e-15	RNA-binding (RRM/RBD/RNP motifs) family protein	-	-	-	-
TraesCSU01G206100	chrUn:306509969-306511605	4.99851	6.95482	Up	No change	1.91966	0.000840128	Serine/threonine-protein kinase	PF01453: D-mannose binding lectin; PF00954: S-locus glycoprotein domain; PF08276: PAN-like domain	IPR000858: S-locus glycoprotein domain; IPR001480: Bulb-type lectin domain; IPR003609: PAN/Apple domain	GO:0048544 BP: recognition of pollen	GO:0048544
TraesCS4D01G334900	chr4D:492811568-492814610	20.6569	6.95318	Up	No change	2.23495	0.00458021	Superoxide dismutase [Cu-Zn]	PF13365: Trypsin-like peptidase domain	IPR009003: Peptidase S1, PA clan	-	-
TraesCS6B01G085700	chr6B:62213130-62213393	3049.78	6.95147	Up	Up	0.350249	4.287e-85	Bifunctional lysine-specific demethylase and histidyl-hydroxylase NO66	-	-	-	-
TraesCS7D01G014500	chr7D:6437614-6438404	8.89264	6.95134	Up	No change	1.6648	0.000101988	Proline--tRNA ligase 1	-	-	-	-
TraesCS4D01G128800	chr4D:113170776-113172603	165.571	6.95083	Up	Up	0.616826	5.391e-28	R3H domain protein	PF13902: R3H-associated N-terminal domain; PF01424: R3H domain	IPR001374: R3H domain; IPR025952: R3H-associated N-terminal domain	GO:0003676 MF: nucleic acid binding	GO:0003676
TraesCS3A01G012600	chr3A:9573268-9574064	360.265	6.94756	Up	Up	0.412031	1.24633e-61	Germin-like protein	PF00190: Cupin	IPR001929: Germin; IPR006045: Cupin 1; IPR011051: RmlC-like cupin domain; IPR014710: RmlC-like jelly roll fold; IPR019780: Germin, manganese binding site	GO:0030145 MF: manganese ion binding;GO:0045735 MF: nutrient reservoir activity	GO:0030145; GO:0045735
TraesCS5B01G181500	chr5B:331247621-331248115	17.5607	6.9462	Up	No change	1.34085	1.03705e-06	Pathogenesis-related protein 1-1	PF00188: Cysteine-rich secretory protein family	IPR001283: Cysteine-rich secretory protein, allergen V5/Tpx-1-related; IPR002413: Ves allergen; IPR014044: CAP domain; IPR018244: Allergen V5/Tpx-1-related, conserved site	GO:0005576 CC: extracellular region	GO:0005576
TraesCS2B01G070300	chr2B:37249851-37252022	44.6372	6.94324	Up	Up	0.868806	1.46647e-14	Cystathionine gamma-synthase	PF01053: Cys/Met metabolism PLP-dependent enzyme	IPR000277: Cys/Met metabolism, pyridoxal phosphate-dependent enzyme; IPR015421: Pyridoxal phosphate-dependent transferase, major region, subdomain 1; IPR015422: Pyridoxal phosphate-dependent transferase, subdomain 2; IPR015424: Pyridoxal phosphate-dependent transferase	GO:0003824 MF: catalytic activity;GO:0030170 MF: pyridoxal phosphate binding	GO:0003824; GO:0030170
TraesCS4D01G206600	chr4D:354136050-354138155	4416.82	6.94102	Up	Up	0.581251	2.46688e-31	70 kDa heat shock protein	PF00012: Hsp70 protein	IPR013126: Heat shock protein 70 family; IPR018181: Heat shock protein 70, conserved site; IPR029047: Heat shock protein 70kD, peptide-binding domain; IPR029048: Heat shock protein 70kD, C-terminal domain	-	-
TraesCS2D01G491000	chr2D:589627895-589629548	72.5176	6.93951	Up	Up	0.749156	3.21991e-19	Cytochrome P450 family protein	PF00067: Cytochrome P450	IPR001128: Cytochrome P450; IPR002401: Cytochrome P450, E-class, group I; IPR017972: Cytochrome P450, conserved site	GO:0005506 MF: iron ion binding;GO:0016705 MF: oxidoreductase activity, acting on paired donors, with incorporation or reduction of molecular oxygen;GO:0020037 MF: heme binding;GO:0055114 BP: oxidation-reduction process	GO:0005506; GO:0016705; GO:0020037; GO:0055114
TraesCS1D01G045600	chr1D:24929821-24935925	10.8703	6.93676	Up	Up	1.47697	1.06393e-05	Agamous MADS-box transcription factor	PF00319: SRF-type transcription factor (DNA-binding and dimerisation domain); PF01486: K-box region	IPR002100: Transcription factor, MADS-box; IPR002487: Transcription factor, K-box	GO:0003677 MF: DNA binding;GO:0003700 MF: transcription factor activity, sequence-specific DNA binding;GO:0005634 CC: nucleus;GO:0006355 BP: regulation of transcription, DNA-templated;GO:0046983 MF: protein dimerization activity	GO:0003677; GO:0003700; GO:0005634; GO:0006355; GO:0046983
TraesCS2D01G165800	chr2D:109902090-109902296	1869.36	6.93643	Up	No change	0.519353	5.6584e-39	Chymotrypsin inhibitor	PF00280: Potato inhibitor I family	IPR000864: Proteinase inhibitor I13, potato inhibitor I	GO:0004867 MF: serine-type endopeptidase inhibitor activity;GO:0009611 BP: response to wounding	GO:0004867; GO:0009611
TraesCS2D01G584400	chr2D:643856122-643857617	5.13452	6.93564	Up	Up	1.47063	9.7369e-06	ATP synthase subunit beta	PF02874: ATP synthase alpha/beta family, beta-barrel domain; PF00006: ATP synthase alpha/beta family, nucleotide-binding domain	IPR000194: ATPase, F1/V1/A1 complex, alpha/beta subunit, nucleotide-binding domain; IPR003593: AAA+ ATPase domain; IPR004100: ATPase, F1/V1/A1 complex, alpha/beta subunit, N-terminal domain; IPR005722: ATP synthase, F1 complex, beta subunit; IPR020003: ATPase, alpha/beta subunit, nucleotide-binding domain, active site; IPR024034: ATPase, F1/V1 complex, beta/alpha subunit, C-terminal; IPR027417: P…	GO:0005524 MF: ATP binding;GO:0015986 BP: ATP synthesis coupled proton transport;GO:0015992 BP: proton transport;GO:0045261 CC: proton-transporting ATP synthase complex, catalytic core F(1);GO:0046034 BP: ATP metabolic process;GO:0046933 MF: proton-transporting ATP synthase activity, rotational mechanism	GO:0005524; GO:0015986; GO:0015992; GO:0045261; GO:0046034; GO:0046933
TraesCS1B01G117300	chr1B:137449591-137450610	4.84006	6.93146	Up	No change	2.01544	0.00158679	Tuftelin interacting protein 11 domain containing protein	PF01585: G-patch domain; PF07842: GC-rich sequence DNA-binding factor-like protein	IPR000467: G-patch domain; IPR022783: GC-rich sequence DNA-binding factor domain	GO:0003676 MF: nucleic acid binding;GO:0003677 MF: DNA binding;GO:0005634 CC: nucleus;GO:0006355 BP: regulation of transcription, DNA-templated	GO:0003676; GO:0003677; GO:0005634; GO:0006355
TraesCS5B01G061500	chr5B:68898218-68926016	21.6874	6.93015	Up	No change	1.46847	9.59419e-06	Protein ROOT HAIR DEFECTIVE 3 homolog	PF05879: Root hair defective 3 GTP-binding protein (RHD3)	IPR008803: RHD3/Sey1; IPR027417: P-loop containing nucleoside triphosphate hydrolase; IPR030386: GB1/RHD3-type guanine nucleotide-binding (G) domain	GO:0005525 MF: GTP binding	GO:0005525
TraesCS2D01G372400	chr2D:476430835-476431437	4.60063	6.92627	Up	No change	1.72942	0.000201439	Peroxyureidoacrylate/ureidoacrylate amidohydrolase RutB	PF00857: Isochorismatase family	IPR000868: Isochorismatase-like	GO:0003824 MF: catalytic activity;GO:0008152 BP: metabolic process	GO:0003824; GO:0008152
TraesCS7A01G287300	chr7A:342305388-342305838	22.9942	6.92519	Up	No change	2.23946	0.00484928	Hydrophobic family protein	-	-	-	-
TraesCS2D01G430100	chr2D:542328812-542329009	16.4687	6.92193	Up	No change	1.27211	2.67424e-07	DNA ligase	-	-	-	-
TraesCS3A01G401900	chr3A:647498018-647499739	13.3537	6.92182	Up	Up	1.36082	1.66273e-06	Tropinone reductase-like protein	PF13561: Enoyl-(Acyl carrier protein) reductase	IPR002347: Short-chain dehydrogenase/reductase SDR; IPR016040: NAD(P)-binding domain; IPR020904: Short-chain dehydrogenase/reductase, conserved site	GO:0016491 MF: oxidoreductase activity	GO:0016491
TraesCS2D01G131500	chr2D:76748828-76750045	9.05113	6.91822	Up	No change	1.37219	2.07621e-06	F-box like protein	-	IPR017451: F-box associated interaction domain	-	-
TraesCS6D01G091000	chr6D:56850274-56852939	64.661	6.91769	Up	Up	0.721425	1.59066e-20	Plant regulator RWP-RK family protein	PF02042: RWP-RK domain; PF00564: PB1 domain	IPR000270: PB1 domain; IPR003035: RWP-RK domain; IPR029016: GAF domain-like	GO:0005515 MF: protein binding	GO:0005515
TraesCS5A01G099000	chr5A:141031427-141032353	25.8316	6.90658	Up	Up	1.18897	3.5709e-08	NAC domain-containing protein	PF02365: No apical meristem (NAM) protein	IPR003441: NAC domain	GO:0003677 MF: DNA binding;GO:0006355 BP: regulation of transcription, DNA-templated	GO:0003677; GO:0006355
TraesCS4B01G133900	chr4B:173713734-173716009	182.411	6.90629	Up	Up	0.466746	1.20862e-47	R3H domain protein	PF13902: R3H-associated N-terminal domain; PF01424: R3H domain	IPR001374: R3H domain; IPR025952: R3H-associated N-terminal domain	GO:0003676 MF: nucleic acid binding	GO:0003676
TraesCS1A01G079200	chr1A:62010260-62010532	5.06778	6.90523	Up	No change	1.6966	0.000155895	Lecithin-cholesterol acyltransferase-like 1	-	-	-	-
TraesCS2A01G504200	chr2A:733161455-733162073	19.0965	6.90486	Up	No change	1.32759	9.33183e-07	Zinc finger C-x8-C-x5-C-x3-H type family protein	-	-	-	-
TraesCS5D01G396900	chr5D:464077233-464079669	4.5759	6.90338	Up	No change	1.71693	0.000189296	Receptor-like kinase	PF00069: Protein kinase domain	IPR000719: Protein kinase domain; IPR008271: Serine/threonine-protein kinase, active site; IPR011009: Protein kinase-like domain; IPR017441: Protein kinase, ATP binding site	GO:0004672 MF: protein kinase activity;GO:0005524 MF: ATP binding;GO:0006468 BP: protein phosphorylation	GO:0004672; GO:0005524; GO:0006468
TraesCS6B01G446800	chr6B:707789149-707793598	105.808	6.8967	Up	No change	2.22668	0.00477611	Disease resistance protein RPM1	PF00931: NB-ARC domain	IPR002182: NB-ARC; IPR011991: Winged helix-turn-helix DNA-binding domain; IPR027417: P-loop containing nucleoside triphosphate hydrolase; IPR032675: Leucine-rich repeat domain, L domain-like	GO:0043531 MF: ADP binding	GO:0043531
TraesCS2B01G498100	chr2B:694532301-694533008	1312.18	6.89487	Up	No change	0.395777	9.72045e-66	Protein translation factor SUI1-like protein	PF01253: Translation initiation factor SUI1	IPR001950: SUI1 domain; IPR005874: Eukaryotic translation initiation factor SUI1	GO:0003743 MF: translation initiation factor activity;GO:0006413 BP: translational initiation	GO:0003743; GO:0006413
TraesCS3B01G574600	chr3B:805003470-805004651	92.2058	6.88939	Up	Up	1.26116	2.38561e-07	Progesterone 5-beta-reductase	PF01370: NAD dependent epimerase/dehydratase family	IPR001509: NAD-dependent epimerase/dehydratase; IPR016040: NAD(P)-binding domain	GO:0003824 MF: catalytic activity;GO:0050662 MF: coenzyme binding	GO:0003824; GO:0050662
TraesCS1D01G172700	chr1D:246679438-246679959	5.14226	6.88371	Up	No change	1.52152	2.31474e-05	Ripening-related protein	-	IPR009009: RlpA-like protein, double-psi beta-barrel domain	-	-
TraesCS6A01G042400	chr6A:22346384-22350245	4.59486	6.88354	Up	No change	1.93309	0.00104424	Alpha-galactosidase	PF16499: Alpha galactosidase A	IPR000772: Ricin B, lectin domain; IPR002241: Glycoside hydrolase, family 27; IPR013785: Aldolase-type TIM barrel; IPR017853: Glycoside hydrolase superfamily	GO:0003824 MF: catalytic activity;GO:0004553 MF: hydrolase activity, hydrolyzing O-glycosyl compounds;GO:0005975 BP: carbohydrate metabolic process	GO:0003824; GO:0004553; GO:0005975
TraesCS7A01G420300	chr7A:611728599-611734280	9.51073	6.88084	Up	Up	1.41191	4.66966e-06	Yellow stripe 1A transporter	PF03169: OPT oligopeptide transporter protein	IPR004813: Oligopeptide transporter, OPT superfamily	GO:0055085 BP: transmembrane transport	GO:0055085
TraesCSU01G137500	chrUn:124881633-124882466	380.31	6.88049	Up	Up	0.524781	1.37311e-37	Germin-like protein	PF00190: Cupin	IPR001929: Germin; IPR006045: Cupin 1; IPR011051: RmlC-like cupin domain; IPR014710: RmlC-like jelly roll fold; IPR019780: Germin, manganese binding site	GO:0030145 MF: manganese ion binding;GO:0045735 MF: nutrient reservoir activity	GO:0030145; GO:0045735
TraesCS6B01G011300	chr6B:6786048-6786542	19.3206	6.87934	Up	Up	1.72303	0.00021142	Rhodanese-related sulfurtransferase	PF00581: Rhodanese-like domain	IPR001763: Rhodanese-like domain	-	-
TraesCS3D01G048000	chr3D:17838560-17843637	6.47393	6.87792	Up	No change	1.53476	2.79414e-05	Protein kinase family protein	PF13947: Wall-associated receptor kinase galacturonan-binding; PF14380: Wall-associated receptor kinase C-terminal; PF00069: Protein kinase domain	IPR000719: Protein kinase domain; IPR008271: Serine/threonine-protein kinase, active site; IPR011009: Protein kinase-like domain; IPR017441: Protein kinase, ATP binding site; IPR025287: Wall-associated receptor kinase, galacturonan-binding domain; IPR032872: Wall-associated receptor kinase, C-terminal	GO:0004672 MF: protein kinase activity;GO:0005524 MF: ATP binding;GO:0006468 BP: protein phosphorylation;GO:0030247 MF: polysaccharide binding	GO:0004672; GO:0005524; GO:0006468; GO:0030247
TraesCS1B01G087900	chr1B:83629982-83634116	9.44647	6.87635	Up	No change	1.41819	5.24611e-06	Disease resistance protein (CC-NBS-LRR class) family	PF14383: DUF761-associated sequence motif	IPR032795: DUF3741-associated sequence motif	-	-
TraesCS7B01G301100	chr7B:538125492-538127972	9.26597	6.87628	Up	Up	1.51945	2.30133e-05	Serine/threonine-protein kinase	PF01453: D-mannose binding lectin; PF00069: Protein kinase domain	IPR000719: Protein kinase domain; IPR001480: Bulb-type lectin domain; IPR008271: Serine/threonine-protein kinase, active site; IPR011009: Protein kinase-like domain; IPR017441: Protein kinase, ATP binding site; IPR024171: S-receptor-like serine/threonine-protein kinase	GO:0004672 MF: protein kinase activity;GO:0004674 MF: protein serine/threonine kinase activity;GO:0005524 MF: ATP binding;GO:0006468 BP: protein phosphorylation	GO:0004672; GO:0004674; GO:0005524; GO:0006468
TraesCS7B01G399900	chr7B:666510487-666541090	4.4953	6.87466	Up	No change	1.68243	0.00014628	Protein kinase family protein	PF07714: Protein tyrosine kinase	IPR000719: Protein kinase domain; IPR001245: Serine-threonine/tyrosine-protein kinase, catalytic domain; IPR001881: EGF-like calcium-binding domain; IPR008271: Serine/threonine-protein kinase, active site; IPR009030: Growth factor receptor cysteine-rich domain; IPR011009: Protein kinase-like domain	GO:0004672 MF: protein kinase activity;GO:0005509 MF: calcium ion binding;GO:0005524 MF: ATP binding;GO:0006468 BP: protein phosphorylation	GO:0004672; GO:0005509; GO:0005524; GO:0006468
TraesCS3D01G427300	chr3D:540554002-540581555	4.8795	6.87232	Up	No change	1.87637	0.000729059	Protein HASTY 1	-	IPR011989: Armadillo-like helical	-	-
TraesCS7D01G167800	chr7D:117879518-117880481	7.20654	6.87172	Up	Up	1.44633	8.27268e-06	oxidoreductase/transition metal ion-binding protein	-	-	-	-
TraesCS1A01G342700	chr1A:531642334-531644516	4.6484	6.87073	Up	No change	1.87633	0.000730938	Inorganic pyrophosphatase family protein	PF00719: Inorganic pyrophosphatase	IPR008162: Inorganic pyrophosphatase	GO:0000287 MF: magnesium ion binding;GO:0004427 MF: inorganic diphosphatase activity;GO:0005737 CC: cytoplasm;GO:0006796 BP: phosphate-containing compound metabolic process	GO:0000287; GO:0004427; GO:0005737; GO:0006796
TraesCS7D01G353800	chr7D:457196425-457196889	2675.66	6.87059	Up	Up	0.234198	1.90632e-185	Multiprotein-bridging factor, putative	PF08523: Multiprotein bridging factor 1; PF01381: Helix-turn-helix	IPR001387: Cro/C1-type helix-turn-helix domain; IPR010982: Lambda repressor-like, DNA-binding domain; IPR013729: Multiprotein bridging factor 1, N-terminal	GO:0003677 MF: DNA binding;GO:0043565 MF: sequence-specific DNA binding	GO:0003677; GO:0043565
TraesCS4A01G332200	chr4A:616611347-616612869	16.4517	6.86911	Up	No change	1.87582	0.000730659	F-box and associated interaction domains-containing protein	PF00646: F-box domain	IPR001810: F-box domain	GO:0005515 MF: protein binding	GO:0005515
TraesCS5B01G118200	chr5B:208701502-208703228	1401.8	6.86799	Up	Up	0.357832	1.20699e-79	Ethylene-responsive transcription factor	PF00847: AP2 domain	IPR001471: AP2/ERF domain; IPR016177: DNA-binding domain	GO:0003677 MF: DNA binding;GO:0003700 MF: transcription factor activity, sequence-specific DNA binding;GO:0006355 BP: regulation of transcription, DNA-templated	GO:0003677; GO:0003700; GO:0006355
TraesCS5D01G558900	chr5D:560338043-560338975	117.332	6.86799	Up	Up	1.57158	4.52377e-05	AWPM-19-like membrane family protein	PF05512: AWPM-19-like family	IPR008390: AWPM-19-like	-	-
TraesCS3D01G541900	chr3D:613057364-613058851	4.95638	6.8664	Up	No change	1.7142	0.000200927	Plant/T31B5-30 protein	PF11443: Domain of unknown function (DUF2828)	IPR011205: Uncharacterised conserved protein UCP015417, vWA; IPR024553: Domain of unknown function DUF2828	-	-
TraesCS1A01G186600	chr1A:337677617-337678485	7939.14	6.86622	Up	Up	0.382992	1.43541e-69	Glutathione S-transferase	PF02798: Glutathione S-transferase, N-terminal domain; PF00043: Glutathione S-transferase, C-terminal domain	IPR004045: Glutathione S-transferase, N-terminal; IPR004046: Glutathione S-transferase, C-terminal; IPR010987: Glutathione S-transferase, C-terminal-like; IPR012336: Thioredoxin-like fold	GO:0005515 MF: protein binding	GO:0005515
TraesCS4A01G475400	chr4A:734384798-734389060	429.829	6.86414	Up	No change	1.93513	0.00109558	Rp1-like protein	PF00931: NB-ARC domain	IPR002182: NB-ARC; IPR011991: Winged helix-turn-helix DNA-binding domain; IPR027417: P-loop containing nucleoside triphosphate hydrolase; IPR032675: Leucine-rich repeat domain, L domain-like	GO:0043531 MF: ADP binding	GO:0043531
TraesCS2D01G298200	chr2D:380577099-380578768	11.6924	6.86138	Up	Up	1.32001	9.47547e-07	WAT1-related protein	PF00892: EamA-like transporter family	IPR000620: EamA domain	GO:0016020 CC: membrane;GO:0016021 CC: integral component of membrane	GO:0016020; GO:0016021
TraesCS5A01G353400	chr5A:555927817-555928979	187.594	6.86047	Up	Up	0.995029	4.24153e-11	11S globulin seed storage protein 2	PF00190: Cupin	IPR006045: Cupin 1; IPR011051: RmlC-like cupin domain; IPR014710: RmlC-like jelly roll fold	GO:0045735 MF: nutrient reservoir activity	GO:0045735
TraesCS3D01G097100	chr3D:48971994-48977369	4.62197	6.85807	Up	No change	1.87058	0.000719143	Sn1-specific diacylglycerol lipase alpha	PF03893: Lipase 3 N-terminal region; PF01764: Lipase (class 3)	IPR002921: Fungal lipase-like domain; IPR005592: Mono-/di-acylglycerol lipase, N-terminal; IPR029058: Alpha/Beta hydrolase fold	GO:0006629 BP: lipid metabolic process;GO:0016042 BP: lipid catabolic process	GO:0006629; GO:0016042
TraesCS5D01G233800	chr5D:341053340-341054996	102.539	6.85749	Up	Up	0.828469	1.51031e-15	2-oxoglutarate (2OG) and Fe(II)-dependent oxygenase superfamily protein	PF14226: non-haem dioxygenase in morphine synthesis N-terminal; PF03171: 2OG-Fe(II) oxygenase superfamily	IPR005123: Oxoglutarate/iron-dependent dioxygenase; IPR026992: Non-haem dioxygenase N-terminal domain; IPR027443: Isopenicillin N synthase-like	GO:0016491 MF: oxidoreductase activity;GO:0055114 BP: oxidation-reduction process	GO:0016491; GO:0055114
TraesCS3B01G131000	chr3B:113298562-113299367	713.335	6.85708	Up	Up	0.861484	1.8828e-14	Heat shock protein	PF00011: Hsp20/alpha crystallin family	IPR002068: Alpha crystallin/Hsp20 domain; IPR008978: HSP20-like chaperone	-	-
TraesCS2A01G109100	chr2A:61292139-61293065	35.4185	6.85365	Up	Up	1.35485	1.91092e-06	Diaminobutyrate--2-oxoglutarate transaminase	-	-	-	-
TraesCS2A01G221600	chr2A:211482505-211483911	4.3748	6.8471	Up	No change	1.72941	0.000240718	ATP-dependent zinc metalloprotease FtsH	PF14363: Domain associated at C-terminal with AAA; PF00004: ATPase family associated with various cellular activities (AAA)	IPR003593: AAA+ ATPase domain; IPR003959: ATPase, AAA-type, core; IPR003960: ATPase, AAA-type, conserved site; IPR025753: AAA-type ATPase, N-terminal domain; IPR027417: P-loop containing nucleoside triphosphate hydrolase	GO:0005524 MF: ATP binding	GO:0005524
TraesCS5B01G151500	chr5B:280603160-280606673	6.60007	6.84675	Up	No change	1.55808	4.07882e-05	Receptor protein kinase, putative	PF08263: Leucine rich repeat N-terminal domain; PF00560: Leucine Rich Repeat; PF13855: Leucine rich repeat; PF00069: Protein kinase domain	IPR000719: Protein kinase domain; IPR001611: Leucine-rich repeat; IPR003591: Leucine-rich repeat, typical subtype; IPR008266: Tyrosine-protein kinase, active site; IPR011009: Protein kinase-like domain; IPR013210: Leucine-rich repeat-containing N-terminal, plant-type; IPR017441: Protein kinase, ATP binding site; IPR032675: Leucine-rich repeat domain, L domain-like	GO:0004672 MF: protein kinase activity;GO:0005515 MF: protein binding;GO:0005524 MF: ATP binding;GO:0006468 BP: protein phosphorylation	GO:0004672; GO:0005515; GO:0005524; GO:0006468
TraesCS6D01G067700	chr6D:33310096-33312499	5.99114	6.84672	Up	No change	1.6091	7.35111e-05	F-box family protein	-	IPR001810: F-box domain; IPR032675: Leucine-rich repeat domain, L domain-like	GO:0005515 MF: protein binding	GO:0005515
TraesCS7D01G383500	chr7D:497319186-497320718	57.597	6.84446	Up	Up	0.905477	3.93415e-13	Tryptophan decarboxylase	PF00282: Pyridoxal-dependent decarboxylase conserved domain	IPR002129: Pyridoxal phosphate-dependent decarboxylase; IPR010977: Aromatic-L-amino-acid decarboxylase; IPR015421: Pyridoxal phosphate-dependent transferase, major region, subdomain 1; IPR015422: Pyridoxal phosphate-dependent transferase, subdomain 2; IPR015424: Pyridoxal phosphate-dependent transferase; IPR021115: Pyridoxal-phosphate binding site	GO:0003824 MF: catalytic activity;GO:0006520 BP: cellular amino acid metabolic process;GO:0016831 MF: carboxy-lyase activity;GO:0019752 BP: carboxylic acid metabolic process;GO:0030170 MF: pyridoxal phosphate binding	GO:0003824; GO:0006520; GO:0016831; GO:0019752; GO:0030170
TraesCS2A01G509900	chr2A:735389472-735398297	27.3421	6.84194	Up	Up	0.969962	1.44134e-11	Kinase, putative	PF07645: Calcium-binding EGF domain; PF00069: Protein kinase domain	IPR000719: Protein kinase domain; IPR001881: EGF-like calcium-binding domain; IPR008271: Serine/threonine-protein kinase, active site; IPR011009: Protein kinase-like domain; IPR017441: Protein kinase, ATP binding site; IPR018097: EGF-like calcium-binding, conserved site	GO:0004672 MF: protein kinase activity;GO:0005509 MF: calcium ion binding;GO:0005524 MF: ATP binding;GO:0006468 BP: protein phosphorylation	GO:0004672; GO:0005509; GO:0005524; GO:0006468
TraesCS5A01G391100	chr5A:586173475-586176110	32.1007	6.83797	Up	No change	2.20346	0.00469031	Peroxisomal membrane protein 2	-	-	-	-
TraesCS5A01G009200	chr5A:6482526-6488020	19.4245	6.83756	Up	No change	2.36025	0.0086639	Ankyrin repeat protein-like	PF12796: Ankyrin repeats (3 copies); PF07719: Tetratricopeptide repeat	IPR002110: Ankyrin repeat; IPR011990: Tetratricopeptide-like helical domain; IPR013026: Tetratricopeptide repeat-containing domain; IPR013105: Tetratricopeptide repeat 2; IPR019734: Tetratricopeptide repeat; IPR020683: Ankyrin repeat-containing domain	GO:0005515 MF: protein binding	GO:0005515
TraesCS1A01G089700	chr1A:79110515-79111468	16.5826	6.83638	Up	Up	1.20961	8.57611e-08	Tuftelin interacting protein 11 domain containing protein	PF01585: G-patch domain; PF07842: GC-rich sequence DNA-binding factor-like protein	IPR000467: G-patch domain; IPR022783: GC-rich sequence DNA-binding factor domain	GO:0003676 MF: nucleic acid binding;GO:0003677 MF: DNA binding;GO:0005634 CC: nucleus;GO:0006355 BP: regulation of transcription, DNA-templated	GO:0003676; GO:0003677; GO:0005634; GO:0006355
TraesCS7B01G475500	chr7B:731431082-731444497	9.55544	6.83498	Up	No change	1.45086	9.95984e-06	Sodium/hydrogen exchanger 1	PF00999: Sodium/hydrogen exchanger family; PF00027: Cyclic nucleotide-binding domain	IPR000595: Cyclic nucleotide-binding domain; IPR006153: Cation/H+ exchanger; IPR014710: RmlC-like jelly roll fold; IPR018490: Cyclic nucleotide-binding-like	GO:0006812 BP: cation transport;GO:0015299 MF: solute:proton antiporter activity;GO:0016021 CC: integral component of membrane;GO:0055085 BP: transmembrane transport	GO:0006812; GO:0015299; GO:0016021; GO:0055085
TraesCS3A01G356200	chr3A:603846573-603847322	23.4776	6.83415	Up	No change	1.01821	1.42594e-10	Zinc finger family protein	PF13912: C2H2-type zinc finger	IPR013087: Zinc finger C2H2-type	GO:0003676 MF: nucleic acid binding	GO:0003676
TraesCS3A01G489700	chr3A:717297223-717300279	212.592	6.82929	Up	Down	0.942017	3.68561e-12	basic helix-loop-helix (bHLH) DNA-binding superfamily protein	PF00010: Helix-loop-helix DNA-binding domain	IPR011598: Myc-type, basic helix-loop-helix (bHLH) domain	GO:0046983 MF: protein dimerization activity	GO:0046983
TraesCS6B01G416100	chr6B:688469555-688471446	3490.74	6.82642	Up	Up	0.192379	6.50601e-271	Cytochrome P450	PF00067: Cytochrome P450	IPR001128: Cytochrome P450; IPR002401: Cytochrome P450, E-class, group I; IPR017972: Cytochrome P450, conserved site	GO:0005506 MF: iron ion binding;GO:0016705 MF: oxidoreductase activity, acting on paired donors, with incorporation or reduction of molecular oxygen;GO:0020037 MF: heme binding;GO:0055114 BP: oxidation-reduction process	GO:0005506; GO:0016705; GO:0020037; GO:0055114
TraesCS2A01G580900	chr2A:773218915-773221299	4.48222	6.82322	Up	No change	1.97152	0.00147418	Serine/threonine-protein kinase	PF01453: D-mannose binding lectin; PF00069: Protein kinase domain	IPR000719: Protein kinase domain; IPR001480: Bulb-type lectin domain; IPR003609: PAN/Apple domain; IPR008271: Serine/threonine-protein kinase, active site; IPR011009: Protein kinase-like domain; IPR017441: Protein kinase, ATP binding site; IPR024171: S-receptor-like serine/threonine-protein kinase	GO:0004672 MF: protein kinase activity;GO:0004674 MF: protein serine/threonine kinase activity;GO:0005524 MF: ATP binding;GO:0006468 BP: protein phosphorylation	GO:0004672; GO:0004674; GO:0005524; GO:0006468
TraesCS2A01G018700	chr2A:8735357-8736817	8.21472	6.82073	Up	No change	1.77615	0.000379114	NBS-LRR-like resistance protein	-	IPR027417: P-loop containing nucleoside triphosphate hydrolase	-	-
TraesCS3D01G472000	chr3D:574118446-574125468	4.29638	6.82002	Up	No change	1.75841	0.000328198	Receptor-like protein kinase, putative,expressed	PF00188: Cysteine-rich secretory protein family; PF00069: Protein kinase domain	IPR000719: Protein kinase domain; IPR001283: Cysteine-rich secretory protein, allergen V5/Tpx-1-related; IPR002413: Ves allergen; IPR008271: Serine/threonine-protein kinase, active site; IPR011009: Protein kinase-like domain; IPR014044: CAP domain; IPR017441: Protein kinase, ATP binding site; IPR018244: Allergen V5/Tpx-1-related, conserved site	GO:0004672 MF: protein kinase activity;GO:0005524 MF: ATP binding;GO:0005576 CC: extracellular region;GO:0006468 BP: protein phosphorylation	GO:0004672; GO:0005524; GO:0005576; GO:0006468
TraesCS2B01G428700	chr2B:615797429-615798832	167.604	6.81997	Up	Up	0.413433	5.09642e-59	Glycosyltransferase	PF00201: UDP-glucoronosyl and UDP-glucosyl transferase	IPR002213: UDP-glucuronosyl/UDP-glucosyltransferase	GO:0008152 BP: metabolic process;GO:0016758 MF: transferase activity, transferring hexosyl groups	GO:0008152; GO:0016758
TraesCS4A01G370400	chr4A:642186330-642186605	66.1865	6.81456	Up	No change	0.680908	2.83705e-22	Avr9/Cf-9 rapidly elicited protein	-	-	-	-
TraesCS7D01G321600	chr7D:411892171-411894256	7.14773	6.81345	Up	No change	1.84501	0.000653455	F-box/RNI-like superfamily protein	-	IPR032675: Leucine-rich repeat domain, L domain-like	-	-
TraesCS1A01G087400	chr1A:74271677-74274790	8.70588	6.81291	Up	Up	1.5373	3.46978e-05	Coiled-coil domain-containing protein 51	PF12274: Protein of unknown function (DUF3615)	IPR022059: Protein of unknown function DUF3615	-	-
TraesCS5A01G188900	chr5A:390730903-390734540	14.1423	6.81075	Up	Up	1.35498	2.23983e-06	Pumilio	PF00806: Pumilio-family RNA binding repeat	IPR001313: Pumilio RNA-binding repeat; IPR011989: Armadillo-like helical; IPR016024: Armadillo-type fold; IPR033133: Pumilio homology domain	GO:0003723 MF: RNA binding;GO:0005488 MF: binding	GO:0003723; GO:0005488
TraesCS1A01G181000	chr1A:327015129-327017953	242.381	6.81064	Up	Up	0.457899	3.96527e-48	Cystathionine gamma-lyase	PF01053: Cys/Met metabolism PLP-dependent enzyme	IPR000277: Cys/Met metabolism, pyridoxal phosphate-dependent enzyme; IPR015421: Pyridoxal phosphate-dependent transferase, major region, subdomain 1; IPR015422: Pyridoxal phosphate-dependent transferase, subdomain 2; IPR015424: Pyridoxal phosphate-dependent transferase	GO:0003824 MF: catalytic activity;GO:0030170 MF: pyridoxal phosphate binding	GO:0003824; GO:0030170
TraesCS4A01G404500	chr4A:678127175-678131168	300.238	6.81009	Up	Up	0.569757	2.16149e-31	Protein DETOXIFICATION	PF01554: MatE	IPR002528: Multi antimicrobial extrusion protein	GO:0006855 BP: drug transmembrane transport;GO:0015238 MF: drug transmembrane transporter activity;GO:0015297 MF: antiporter activity;GO:0016020 CC: membrane;GO:0055085 BP: transmembrane transport	GO:0006855; GO:0015238; GO:0015297; GO:0016020; GO:0055085
TraesCS1B01G113600	chr1B:133032492-133033247	69.8182	6.80796	Up	Up	0.848874	1.17897e-14	Glutathione S-transferase	PF02798: Glutathione S-transferase, N-terminal domain; PF00043: Glutathione S-transferase, C-terminal domain	IPR004045: Glutathione S-transferase, N-terminal; IPR004046: Glutathione S-transferase, C-terminal; IPR010987: Glutathione S-transferase, C-terminal-like; IPR012336: Thioredoxin-like fold	GO:0005515 MF: protein binding	GO:0005515
TraesCSU01G252000	chrUn:387128454-387130113	4.14028	6.80678	Up	No change	1.94721	0.0013099	Copalyl diphosphate synthase	PF01397: Terpene synthase, N-terminal domain	IPR001906: Terpene synthase, N-terminal domain; IPR008930: Terpenoid cyclases/protein prenyltransferase alpha-alpha toroid	GO:0008152 BP: metabolic process;GO:0010333 MF: terpene synthase activity;GO:0016829 MF: lyase activity	GO:0008152; GO:0010333; GO:0016829
TraesCS4A01G349500	chr4A:626166564-626168610	199.328	6.80426	Up	Up	0.350996	3.15821e-81	Aldo/keto reductase family oxidoreductase	PF00248: Aldo/keto reductase family	IPR023210: NADP-dependent oxidoreductase domain	-	-
TraesCS1A01G384500	chr1A:554448312-554448989	9.24754	6.80118	Up	No change	1.40858	5.76756e-06	NAD(P)H-quinone oxidoreductase subunit K	PF01058: NADH ubiquinone oxidoreductase, 20 Kd subunit	IPR006137: NADH:ubiquinone oxidoreductase-like, 20kDa subunit; IPR006138: NADH-ubiquinone oxidoreductase, 20 Kd subunit	GO:0008137 MF: NADH dehydrogenase (ubiquinone) activity;GO:0048038 MF: quinone binding;GO:0051536 MF: iron-sulfur cluster binding;GO:0051539 MF: 4 iron, 4 sulfur cluster binding;GO:0055114 BP: oxidation-reduction process	GO:0008137; GO:0048038; GO:0051536; GO:0051539; GO:0055114
TraesCS4B01G328500	chr4B:619443717-619449896	638.756	6.80046	Up	Down	1.47161	1.50169e-05	Protein ZINC INDUCED FACILITATOR-LIKE 1	PF07690: Major Facilitator Superfamily	IPR011701: Major facilitator superfamily; IPR020846: Major facilitator superfamily domain	GO:0016021 CC: integral component of membrane;GO:0055085 BP: transmembrane transport	GO:0016021; GO:0055085
TraesCS5B01G498800	chr5B:665560873-665568060	69.1582	6.79682	Up	No change	0.683145	5.04329e-22	DNA-directed RNA polymerase subunit	PF04997: RNA polymerase Rpb1, domain 1; PF00623: RNA polymerase Rpb1, domain 2; PF04983: RNA polymerase Rpb1, domain 3; PF05000: RNA polymerase Rpb1, domain 4; PF04998: RNA polymerase Rpb1, domain 5; PF04992: RNA polymerase Rpb1, domain 6; PF04990: RNA polymerase Rpb1, domain 7	IPR000684: RNA polymerase II, heptapeptide repeat, eukaryotic; IPR000722: RNA polymerase, alpha subunit; IPR006592: RNA polymerase, N-terminal; IPR007066: RNA polymerase Rpb1, domain 3; IPR007073: RNA polymerase Rpb1, domain 7; IPR007075: RNA polymerase Rpb1, domain 6; IPR007080: RNA polymerase Rpb1, domain 1; IPR007081: RNA polymerase Rpb1, domain 5; IPR007083: RNA polymerase Rpb1, domain 4	GO:0003677 MF: DNA binding;GO:0003899 MF: DNA-directed 5'-3' RNA polymerase activity;GO:0005665 CC: DNA-directed RNA polymerase II, core complex;GO:0006351 BP: transcription, DNA-templated;GO:0006366 BP: transcription from RNA polymerase II promoter	GO:0003677; GO:0003899; GO:0005665; GO:0006351; GO:0006366
TraesCS3D01G019300	chr3D:6454709-6456110	4.18774	6.7955	Up	No change	1.94797	0.00134189	3'-N-debenzoyl-2'-deoxytaxol N-benzoyltransferase	PF02458: Transferase family	IPR003480: Transferase	GO:0016747 MF: transferase activity, transferring acyl groups other than amino-acyl groups	GO:0016747
TraesCS7D01G113700	chr7D:69781253-69783939	131.205	6.79458	Up	No change	0.542452	2.19978e-34	Subtilisin-like protease	PF00082: Subtilase family	IPR000209: Peptidase S8/S53 domain; IPR013783: Immunoglobulin-like fold; IPR015500: Peptidase S8, subtilisin-related; IPR022398: Peptidase S8, subtilisin, His-active site; IPR023828: Peptidase S8, subtilisin, Ser-active site	GO:0004252 MF: serine-type endopeptidase activity;GO:0006508 BP: proteolysis	GO:0004252; GO:0006508
TraesCS7A01G470200	chr7A:666588302-666590615	5.5999	6.79425	Up	No change	1.58604	6.52477e-05	Homeodomain-like superfamily protein	PF00249: Myb-like DNA-binding domain	IPR001005: SANT/Myb domain; IPR006447: Myb domain, plants; IPR009057: Homeobox domain-like; IPR017930: Myb domain	GO:0003677 MF: DNA binding	GO:0003677
TraesCS6B01G415000	chr6B:687873612-687881620	4.58081	6.79364	Up	No change	1.70616	0.000220523	Protein kinase family protein	PF13947: Wall-associated receptor kinase galacturonan-binding; PF07714: Protein tyrosine kinase	IPR000719: Protein kinase domain; IPR000742: EGF-like domain; IPR001245: Serine-threonine/tyrosine-protein kinase, catalytic domain; IPR001881: EGF-like calcium-binding domain; IPR008271: Serine/threonine-protein kinase, active site; IPR011009: Protein kinase-like domain; IPR017441: Protein kinase, ATP binding site; IPR025287: Wall-associated receptor kinase, galacturonan-binding domain	GO:0004672 MF: protein kinase activity;GO:0005509 MF: calcium ion binding;GO:0005515 MF: protein binding;GO:0005524 MF: ATP binding;GO:0006468 BP: protein phosphorylation;GO:0030247 MF: polysaccharide binding	GO:0004672; GO:0005509; GO:0005515; GO:0005524; GO:0006468; GO:0030247
TraesCS5B01G490900	chr5B:659635768-659636181	1076.03	6.79351	Up	Up	0.409955	1.49231e-59	Zinc finger protein	PF13912: C2H2-type zinc finger	IPR013087: Zinc finger C2H2-type	GO:0003676 MF: nucleic acid binding	GO:0003676
TraesCS3A01G082500	chr3A:53293163-53294041	4.22072	6.7933	Up	No change	1.75747	0.000344813	F-box family protein-like	PF14299: Phloem protein 2	IPR025886: Phloem protein 2-like	-	-
TraesCS2B01G342900	chr2B:488994699-488996396	4.98439	6.79185	Up	Up	1.47222	1.55505e-05	Amino acid transporter, putative	PF01490: Transmembrane amino acid transporter protein	IPR013057: Amino acid transporter, transmembrane domain	-	-
TraesCS5B01G491200	chr5B:659739543-659744135	2248.13	6.79166	Up	Up	0.451198	2.82195e-49	Zinc finger protein	PF13912: C2H2-type zinc finger	IPR013087: Zinc finger C2H2-type	GO:0003676 MF: nucleic acid binding	GO:0003676
TraesCSU01G145600	chrUn:156734771-156735574	628.523	6.79001	Up	No change	0.798912	2.4535e-16	Germin-like protein	PF00190: Cupin	IPR001929: Germin; IPR006045: Cupin 1; IPR011051: RmlC-like cupin domain; IPR014710: RmlC-like jelly roll fold; IPR019780: Germin, manganese binding site	GO:0030145 MF: manganese ion binding;GO:0045735 MF: nutrient reservoir activity	GO:0030145; GO:0045735
TraesCS7D01G113900	chr7D:69804948-69808080	175.274	6.78516	Up	No change	0.46682	5.31938e-46	Subtilisin-like protease	PF05922: Peptidase inhibitor I9; PF00082: Subtilase family	IPR000209: Peptidase S8/S53 domain; IPR010259: Peptidase S8 propeptide/proteinase inhibitor I9; IPR013783: Immunoglobulin-like fold; IPR015500: Peptidase S8, subtilisin-related; IPR022398: Peptidase S8, subtilisin, His-active site	GO:0004252 MF: serine-type endopeptidase activity;GO:0006508 BP: proteolysis	GO:0004252; GO:0006508
TraesCS2B01G613100	chr2B:792484660-792487784	87.9028	6.7824	Up	No change	1.94597	0.00135665	Chalcone synthase	PF00195: Chalcone and stilbene synthases, N-terminal domain; PF02797: Chalcone and stilbene synthases, C-terminal domain	IPR001099: Chalcone/stilbene synthase, N-terminal; IPR011141: Polyketide synthase, type III; IPR012328: Chalcone/stilbene synthase, C-terminal; IPR016039: Thiolase-like; IPR018088: Chalcone/stilbene synthase, active site	GO:0003824 MF: catalytic activity;GO:0008152 BP: metabolic process;GO:0009058 BP: biosynthetic process;GO:0016746 MF: transferase activity, transferring acyl groups;GO:0016747 MF: transferase activity, transferring acyl groups other than amino-acyl groups	GO:0003824; GO:0008152; GO:0009058; GO:0016746; GO:0016747
TraesCS6B01G384300	chr6B:658710337-658714328	18.4109	6.7819	Up	No change	1.11931	8.40651e-09	Leucine-rich repeat receptor-like protein kinase family protein	PF08263: Leucine rich repeat N-terminal domain; PF13855: Leucine rich repeat	IPR001611: Leucine-rich repeat; IPR003591: Leucine-rich repeat, typical subtype; IPR013210: Leucine-rich repeat-containing N-terminal, plant-type; IPR032675: Leucine-rich repeat domain, L domain-like	GO:0005515 MF: protein binding	GO:0005515
TraesCS4D01G277700	chr4D:449853986-449854552	4.15001	6.78157	Up	No change	1.78387	0.000438203	Cobalt transport protein CbiN	-	-	-	-
TraesCS6D01G038100	chr6D:15746446-15747975	4.0651	6.78136	Up	No change	1.9588	0.00146884	High affinity nitrate transporter	PF07690: Major Facilitator Superfamily	IPR011701: Major facilitator superfamily; IPR020846: Major facilitator superfamily domain	GO:0016021 CC: integral component of membrane;GO:0055085 BP: transmembrane transport	GO:0016021; GO:0055085
TraesCS1A01G199200	chr1A:357789186-357790502	15.1117	6.77687	Up	No change	1.37143	3.37651e-06	PLAC8 family protein	-	-	-	-
TraesCS7B01G004500	chr7B:2327923-2329208	8.50503	6.77657	Up	No change	1.59942	7.91904e-05	F-box plant-like protein, putative	PF14476: Petal formation-expressed	IPR027949: Petal formation-expressed	-	-
TraesCS1A01G391300	chr1A:558489453-558490058	18.131	6.7761	Up	No change	2.42512	0.0115915	Protein FAR1-RELATED SEQUENCE 5	-	IPR001878: Zinc finger, CCHC-type	GO:0003676 MF: nucleic acid binding;GO:0008270 MF: zinc ion binding	GO:0003676; GO:0008270
TraesCS4D01G295400	chr4D:465357887-465358594	1244.27	6.77565	Up	No change	0.392008	1.00842e-64	Glutathione S-transferase	PF02798: Glutathione S-transferase, N-terminal domain; PF00043: Glutathione S-transferase, C-terminal domain	IPR004045: Glutathione S-transferase, N-terminal; IPR004046: Glutathione S-transferase, C-terminal; IPR010987: Glutathione S-transferase, C-terminal-like; IPR012336: Thioredoxin-like fold	GO:0005515 MF: protein binding	GO:0005515
TraesCS7A01G273000	chr7A:286818321-286819273	260.122	6.77561	Up	No change	0.550819	3.4077e-33	RING/U-box superfamily protein	PF13639: Ring finger domain	IPR001841: Zinc finger, RING-type; IPR013083: Zinc finger, RING/FYVE/PHD-type	GO:0005515 MF: protein binding;GO:0008270 MF: zinc ion binding	GO:0005515; GO:0008270
TraesCS1B01G248500	chr1B:439448714-439449056	12.7332	6.77549	Up	Up	1.49248	2.16e-05	Phosphatidylinositol N-acetylglucosaminyltransferase subunit Y	PF15159: Phosphatidylinositol N-acetylglucosaminyltransferase subunit Y	IPR029164: Phosphatidylinositol N-acetylglucosaminyltransferase subunit Y	-	-
TraesCS6A01G245900	chr6A:457095003-457095862	14.8469	6.77402	Up	No change	1.204	9.85829e-08	Elicitor-responsive protein 1	PF00168: C2 domain	IPR000008: C2 domain	GO:0005515 MF: protein binding	GO:0005515
TraesCSU01G047400	chrUn:37381735-37387093	28.4965	6.7709	Up	Up	1.00309	1.11086e-10	Protein kinase family protein	PF13947: Wall-associated receptor kinase galacturonan-binding; PF14380: Wall-associated receptor kinase C-terminal; PF00069: Protein kinase domain	IPR000719: Protein kinase domain; IPR008271: Serine/threonine-protein kinase, active site; IPR011009: Protein kinase-like domain; IPR017441: Protein kinase, ATP binding site; IPR025287: Wall-associated receptor kinase, galacturonan-binding domain; IPR032872: Wall-associated receptor kinase, C-terminal	GO:0004672 MF: protein kinase activity;GO:0005524 MF: ATP binding;GO:0006468 BP: protein phosphorylation;GO:0030247 MF: polysaccharide binding	GO:0004672; GO:0005524; GO:0006468; GO:0030247
TraesCS3B01G247200	chr3B:393227665-393229669	157.463	6.76907	Up	Up	1.26846	4.65279e-07	Chaperone protein DnaJ	PF00226: DnaJ domain	IPR001623: DnaJ domain; IPR018253: DnaJ domain, conserved site	-	-
TraesCS5B01G059400	chr5B:65524924-65526366	1463.6	6.76787	Up	Up	0.294149	3.19133e-114	Glycosyltransferase	PF00201: UDP-glucoronosyl and UDP-glucosyl transferase	IPR002213: UDP-glucuronosyl/UDP-glucosyltransferase	GO:0008152 BP: metabolic process;GO:0016758 MF: transferase activity, transferring hexosyl groups	GO:0008152; GO:0016758
TraesCS6D01G349000	chr6D:446901928-446903185	127.095	6.76086	Up	Up	0.747235	2.21058e-18	Serine-rich protein	-	-	-	-
TraesCS3B01G290900	chr3B:466605805-466612102	45.7728	6.75928	Up	Up	0.854889	2.84704e-14	ABC transporter B family protein	PF00664: ABC transporter transmembrane region; PF00005: ABC transporter	IPR003439: ABC transporter-like; IPR003593: AAA+ ATPase domain; IPR011527: ABC transporter type 1, transmembrane domain; IPR017871: ABC transporter, conserved site; IPR027417: P-loop containing nucleoside triphosphate hydrolase	GO:0005524 MF: ATP binding;GO:0006810 BP: transport;GO:0016021 CC: integral component of membrane;GO:0016887 MF: ATPase activity;GO:0042626 MF: ATPase activity, coupled to transmembrane movement of substances;GO:0055085 BP: transmembrane transport	GO:0005524; GO:0006810; GO:0016021; GO:0016887; GO:0042626; GO:0055085
TraesCS2B01G428800	chr2B:615803051-615804010	5.12366	6.75645	Up	No change	1.73861	0.000319019	Glycosyltransferase	PF00201: UDP-glucoronosyl and UDP-glucosyl transferase	IPR002213: UDP-glucuronosyl/UDP-glucosyltransferase	GO:0008152 BP: metabolic process;GO:0016758 MF: transferase activity, transferring hexosyl groups	GO:0008152; GO:0016758
TraesCS4A01G255700	chr4A:567493169-567495275	395.97	6.75376	Up	Up	1.06211	1.36247e-09	ethylene-dependent gravitropism-deficient and yellow-green-like 2	-	-	-	-
TraesCS6D01G302900	chr6D:411767873-411769231	31.0401	6.75143	Up	No change	0.88369	2.15557e-13	Thioredoxin	PF00085: Thioredoxin	IPR012336: Thioredoxin-like fold; IPR013766: Thioredoxin domain	GO:0045454 BP: cell redox homeostasis	GO:0045454
TraesCS2D01G491100	chr2D:589683380-589684976	182.093	6.75125	Up	Up	0.574123	2.08658e-30	Agmatine coumaroyltransferase-2	PF02458: Transferase family	IPR003480: Transferase	GO:0016747 MF: transferase activity, transferring acyl groups other than amino-acyl groups	GO:0016747
TraesCS3B01G036100	chr3B:17782452-17783830	104.02	6.75026	Up	No change	0.60202	9.97433e-28	Patatin	PF01734: Patatin-like phospholipase	IPR002641: Patatin-like phospholipase domain; IPR016035: Acyl transferase/acyl hydrolase/lysophospholipase	GO:0006629 BP: lipid metabolic process;GO:0008152 BP: metabolic process	GO:0006629; GO:0008152
TraesCS1B01G068300	chr1B:53075386-53082377	27.1902	6.75013	Up	No change	1.66205	0.000161332	Disease resistance protein (CC-NBS-LRR class) family	-	-	-	-
TraesCS1B01G041800	chr1B:21535912-21536454	4.04783	6.74928	Up	No change	1.74452	0.000340345	Ankyrin repeat family protein	PF13962: Domain of unknown function	IPR026961: PGG domain	-	-
TraesCS3D01G448800	chr3D:557523087-557524970	671.555	6.7484	Up	Up	0.344177	4.50701e-83	Methyl esterase	PF12697: Alpha/beta hydrolase family	IPR000073: Alpha/beta hydrolase fold-1; IPR029058: Alpha/Beta hydrolase fold	-	-
TraesCS4B01G370500	chr4B:656284674-656287060	10.3187	6.74834	Up	No change	1.46586	1.62292e-05	Flavin-containing monooxygenase	PF00743: Flavin-binding monooxygenase-like	IPR000960: Flavin monooxygenase FMO; IPR020946: Flavin monooxygenase-like; IPR023753: FAD/NAD(P)-binding domain	GO:0004499 MF: N,N-dimethylaniline monooxygenase activity;GO:0016491 MF: oxidoreductase activity;GO:0050660 MF: flavin adenine dinucleotide binding;GO:0050661 MF: NADP binding;GO:0055114 BP: oxidation-reduction process	GO:0004499; GO:0016491; GO:0050660; GO:0050661; GO:0055114
TraesCS3B01G196100	chr3B:222804235-222805095	5.60556	6.74651	Up	Up	1.66664	0.000170079	LOB domain family protein	PF03195: Protein of unknown function DUF260	IPR004883: Lateral organ boundaries, LOB	-	-
TraesCS6D01G060900	chr6D:28628512-28628781	3256.74	6.74305	Up	Up	0.356112	1.5713e-77	pleiotropic drug resistance 13	-	-	-	-
TraesCS3A01G455800	chr3A:693206074-693207699	419.684	6.74148	Up	Up	0.409163	6.99819e-59	Methyl esterase 1, putative	PF12697: Alpha/beta hydrolase family	IPR000073: Alpha/beta hydrolase fold-1; IPR029058: Alpha/Beta hydrolase fold	-	-
TraesCS5A01G137400	chr5A:309311283-309313033	1340.04	6.73912	Up	Up	0.278666	3.91622e-126	Cytochrome P450 family protein	PF00067: Cytochrome P450	IPR001128: Cytochrome P450; IPR002401: Cytochrome P450, E-class, group I; IPR017972: Cytochrome P450, conserved site	GO:0005506 MF: iron ion binding;GO:0016705 MF: oxidoreductase activity, acting on paired donors, with incorporation or reduction of molecular oxygen;GO:0020037 MF: heme binding;GO:0055114 BP: oxidation-reduction process	GO:0005506; GO:0016705; GO:0020037; GO:0055114
TraesCS5B01G245700	chr5B:426651504-426651968	685.556	6.73709	Up	Up	0.331292	2.61372e-89	Heat shock protein	PF00011: Hsp20/alpha crystallin family	IPR002068: Alpha crystallin/Hsp20 domain; IPR008978: HSP20-like chaperone	-	-
TraesCS6D01G003800	chr6D:2029676-2036637	4.00376	6.73649	Up	No change	2.08029	0.00307465	Protein kinase, putative	PF12819: Carbohydrate-binding protein of the ER; PF12799: Leucine Rich repeats (2 copies); PF07714: Protein tyrosine kinase	IPR000719: Protein kinase domain; IPR001245: Serine-threonine/tyrosine-protein kinase, catalytic domain; IPR001611: Leucine-rich repeat; IPR008271: Serine/threonine-protein kinase, active site; IPR011009: Protein kinase-like domain; IPR017441: Protein kinase, ATP binding site; IPR024788: Malectin-like carbohydrate-binding domain; IPR025875: Leucine rich repeat 4; IPR032675: Leucine-rich repeat do…	GO:0004672 MF: protein kinase activity;GO:0005515 MF: protein binding;GO:0005524 MF: ATP binding;GO:0006468 BP: protein phosphorylation	GO:0004672; GO:0005515; GO:0005524; GO:0006468
TraesCS1A01G050200	chr1A:32111146-32112681	6.18565	6.73609	Up	Up	1.86461	0.000871167	Tryptophan decarboxylase	PF00282: Pyridoxal-dependent decarboxylase conserved domain	IPR002129: Pyridoxal phosphate-dependent decarboxylase; IPR010977: Aromatic-L-amino-acid decarboxylase; IPR015421: Pyridoxal phosphate-dependent transferase, major region, subdomain 1; IPR015422: Pyridoxal phosphate-dependent transferase, subdomain 2; IPR015424: Pyridoxal phosphate-dependent transferase; IPR021115: Pyridoxal-phosphate binding site	GO:0003824 MF: catalytic activity;GO:0006520 BP: cellular amino acid metabolic process;GO:0016831 MF: carboxy-lyase activity;GO:0019752 BP: carboxylic acid metabolic process;GO:0030170 MF: pyridoxal phosphate binding	GO:0003824; GO:0006520; GO:0016831; GO:0019752; GO:0030170
TraesCS2A01G384000	chr2A:628730512-628736812	658.494	6.73543	Up	Down	0.320869	3.94297e-95	Disease resistance protein (NBS-LRR class) family	PF00931: NB-ARC domain; PF13855: Leucine rich repeat	IPR001611: Leucine-rich repeat; IPR002182: NB-ARC; IPR003591: Leucine-rich repeat, typical subtype; IPR011991: Winged helix-turn-helix DNA-binding domain; IPR027417: P-loop containing nucleoside triphosphate hydrolase; IPR032675: Leucine-rich repeat domain, L domain-like	GO:0005515 MF: protein binding;GO:0043531 MF: ADP binding	GO:0005515; GO:0043531
TraesCS3A01G352300	chr3A:600321687-600323239	5.8642	6.73113	Up	Up	1.48417	2.2034e-05	ATP-dependent Clp protease adapter protein ClpS	PF02617: ATP-dependent Clp protease adaptor protein ClpS	IPR003769: Adaptor protein ClpS, core; IPR014719: Ribosomal protein L7/L12, C-terminal/adaptor protein ClpS-like	GO:0030163 BP: protein catabolic process	GO:0030163
TraesCS6B01G325600	chr6B:574735817-574736323	4.04422	6.72901	Up	No change	2.02914	0.00238988	Calcium-binding protein	PF13499: EF-hand domain pair	IPR002048: EF-hand domain; IPR011992: EF-hand domain pair; IPR018247: EF-Hand 1, calcium-binding site	GO:0005509 MF: calcium ion binding	GO:0005509
TraesCSU01G000600	chrUn:354104-354523	4.07597	6.72841	Up	No change	2.39837	0.011228	Germin-like protein 1	PF00190: Cupin	IPR001929: Germin; IPR006045: Cupin 1; IPR011051: RmlC-like cupin domain; IPR014710: RmlC-like jelly roll fold; IPR019780: Germin, manganese binding site	GO:0030145 MF: manganese ion binding;GO:0045735 MF: nutrient reservoir activity	GO:0030145; GO:0045735
TraesCS1D01G316600	chr1D:411730535-411731242	50.8258	6.72542	Up	Up	1.38814	5.3396e-06	Tyrosine N-monooxygenase	PF14303: No apical meristem-associated C-terminal domain	IPR029466: No apical meristem-associated, C-terminal domain	-	-
TraesCS2A01G057500	chr2A:24173937-24176225	38.9982	6.72424	Up	Up	1.12695	1.44608e-08	Leucine-rich repeat receptor-like protein kinase family protein	PF00560: Leucine Rich Repeat; PF13855: Leucine rich repeat	IPR001611: Leucine-rich repeat; IPR003591: Leucine-rich repeat, typical subtype; IPR032675: Leucine-rich repeat domain, L domain-like	GO:0005515 MF: protein binding	GO:0005515
TraesCS1B01G056900	chr1B:39587687-39591616	43.3775	6.72343	Up	No change	0.890058	4.08076e-13	Laccase	PF07732: Multicopper oxidase; PF00394: Multicopper oxidase; PF07731: Multicopper oxidase	IPR001117: Multicopper oxidase, type 1; IPR002355: Multicopper oxidase, copper-binding site; IPR008972: Cupredoxin; IPR011706: Multicopper oxidase, type 2; IPR011707: Multicopper oxidase, type 3; IPR017761: Laccase	GO:0005507 MF: copper ion binding;GO:0016491 MF: oxidoreductase activity;GO:0046274 BP: lignin catabolic process;GO:0048046 CC: apoplast;GO:0052716 MF: hydroquinone:oxygen oxidoreductase activity;GO:0055114 BP: oxidation-reduction process	GO:0005507; GO:0016491; GO:0046274; GO:0048046; GO:0052716; GO:0055114
TraesCS3B01G468100	chr3B:712564161-712567475	28.5282	6.72187	Up	No change	0.856247	4.37534e-14	Exocyst complex component, putative	PF03081: Exo70 exocyst complex subunit	IPR004140: Exocyst complex component Exo70; IPR014729: Rossmann-like alpha/beta/alpha sandwich fold; IPR016159: Cullin repeat-like-containing domain	GO:0000145 CC: exocyst;GO:0006887 BP: exocytosis	GO:0000145; GO:0006887
TraesCS5A01G477600	chr5A:651635406-651636395	1425.55	6.71899	Up	Up	0.391783	9.9265e-64	Zinc finger protein	PF13912: C2H2-type zinc finger	IPR013087: Zinc finger C2H2-type	GO:0003676 MF: nucleic acid binding	GO:0003676
TraesCS5A01G544400	chr5A:699799367-699800373	999.004	6.71862	Up	Up	0.386024	1.27516e-65	Germin-like protein	PF00190: Cupin	IPR001929: Germin; IPR006045: Cupin 1; IPR011051: RmlC-like cupin domain; IPR014710: RmlC-like jelly roll fold; IPR019780: Germin, manganese binding site	GO:0030145 MF: manganese ion binding;GO:0045735 MF: nutrient reservoir activity	GO:0030145; GO:0045735
TraesCS3D01G234400	chr3D:323327647-323334386	5701.64	6.71668	Up	Up	0.280844	2.38735e-123	Pleiotropic drug resistance ABC transporter	PF14510: ABC-transporter extracellular N-terminal; PF00005: ABC transporter; PF01061: ABC-2 type transporter; PF08370: Plant PDR ABC transporter associated	IPR003439: ABC transporter-like; IPR003593: AAA+ ATPase domain; IPR013525: ABC-2 type transporter; IPR013581: Plant PDR ABC transporter associated; IPR027417: P-loop containing nucleoside triphosphate hydrolase; IPR029481: ABC-transporter extracellular N-terminal domain	GO:0005524 MF: ATP binding;GO:0016020 CC: membrane;GO:0016887 MF: ATPase activity	GO:0005524; GO:0016020; GO:0016887
TraesCSU01G234300	chrUn:346090970-346091695	235.082	6.71553	Up	Up	0.4348	7.5963e-52	Glutathione S-transferase	PF13417: Glutathione S-transferase, N-terminal domain; PF00043: Glutathione S-transferase, C-terminal domain	IPR004045: Glutathione S-transferase, N-terminal; IPR004046: Glutathione S-transferase, C-terminal; IPR010987: Glutathione S-transferase, C-terminal-like; IPR012336: Thioredoxin-like fold	GO:0005515 MF: protein binding	GO:0005515
TraesCS1A01G324600	chr1A:515147816-515150042	15.8824	6.71454	Up	No change	1.83751	0.00075113	Plant regulator RWP-RK family protein	-	-	-	-
TraesCS1D01G374200	chr1D:451868769-451869716	4.32229	6.71424	Up	No change	1.84342	0.000783961	Transcription initiation factor IIB	PF08271: TFIIB zinc-binding; PF00382: Transcription factor TFIIB repeat	IPR000812: Transcription factor TFIIB; IPR013137: Zinc finger, TFIIB-type; IPR013150: Transcription factor TFIIB, cyclin-like domain; IPR013763: Cyclin-like; IPR023486: Transcription factor TFIIB, conserved site	GO:0006355 BP: regulation of transcription, DNA-templated;GO:0017025 MF: TBP-class protein binding;GO:0070897 BP: DNA-templated transcriptional preinitiation complex assembly	GO:0006355; GO:0017025; GO:0070897
TraesCSU01G204500	chrUn:304183641-304185497	36.5509	6.71272	Up	No change	2.18206	0.00508876	Disease resistance protein RPM1	PF00931: NB-ARC domain	IPR002182: NB-ARC; IPR011991: Winged helix-turn-helix DNA-binding domain; IPR027417: P-loop containing nucleoside triphosphate hydrolase; IPR032675: Leucine-rich repeat domain, L domain-like	GO:0043531 MF: ADP binding	GO:0043531
TraesCS7A01G314400	chr7A:448259030-448259740	21.6551	6.7127	Up	No change	2.18819	0.00522397	Transposon protein, putative, Mutator sub-class	-	-	-	-
TraesCS6A01G266000	chr6A:490998218-490999684	59.5753	6.71067	Up	Up	1.06555	1.98827e-09	Polyubiquitin	PF00240: Ubiquitin family	IPR000626: Ubiquitin domain; IPR019954: Ubiquitin conserved site; IPR019956: Ubiquitin; IPR029071: Ubiquitin-related domain	GO:0005515 MF: protein binding	GO:0005515
TraesCS2A01G074300	chr2A:32772913-32774859	4.1676	6.70782	Up	No change	1.6717	0.000195537	F-box domain containing protein, expressed	-	IPR001810: F-box domain	GO:0005515 MF: protein binding	GO:0005515
TraesCS5B01G054700	chr5B:59907186-59911643	17.4579	6.70351	Up	No change	1.75641	0.000414341	Serine protease HtrA-like	PF13365: Trypsin-like peptidase domain	IPR001478: PDZ domain; IPR009003: Peptidase S1, PA clan	GO:0005515 MF: protein binding	GO:0005515
TraesCS1B01G420200	chr1B:643247526-643250470	3.92711	6.70178	Up	No change	1.89434	0.00113185	Rop guanine nucleotide exchange factor	PF03759: PRONE (Plant-specific Rop nucleotide exchanger)	IPR005512: PRONE domain	GO:0005089 MF: Rho guanyl-nucleotide exchange factor activity	GO:0005089
TraesCS7A01G118500	chr7A:76424815-76426844	33.4076	6.69994	Up	Up	1.29014	9.7093e-07	Subtilisin-like protease	PF00082: Subtilase family	IPR000209: Peptidase S8/S53 domain; IPR013783: Immunoglobulin-like fold; IPR023828: Peptidase S8, subtilisin, Ser-active site	GO:0004252 MF: serine-type endopeptidase activity;GO:0006508 BP: proteolysis	GO:0004252; GO:0006508
TraesCS2A01G486100	chr2A:721468836-721469585	3.93896	6.6988	Up	No change	1.94156	0.00152879	transcription factor-like protein	PF14144: Seed dormancy control	IPR025422: Transcription factor TGA like domain	GO:0006351 BP: transcription, DNA-templated;GO:0043565 MF: sequence-specific DNA binding	GO:0006351; GO:0043565
TraesCS7D01G151000	chr7D:100283405-100283883	7.5313	6.6935	Up	No change	1.83302	0.000757973	Low temperature and salt responsive protein-like	PF01679: Proteolipid membrane potential modulator	IPR000612: Proteolipid membrane potential modulator	GO:0016021 CC: integral component of membrane	GO:0016021
TraesCS5B01G270500	chr5B:455825592-455826242	593.711	6.69321	Up	Up	0.639993	3.09588e-24	HTH-type transcriptional regulator	PF14009: Domain of unknown function (DUF4228)	IPR025322: Protein of unknown function DUF4228, plant	-	-
TraesCS6A01G390400	chr6A:605358393-605363416	7.72447	6.69133	Up	No change	1.51221	3.57467e-05	Serine/threonine-protein kinase	PF01453: D-mannose binding lectin; PF00954: S-locus glycoprotein domain; PF08276: PAN-like domain; PF07714: Protein tyrosine kinase	IPR000719: Protein kinase domain; IPR000858: S-locus glycoprotein domain; IPR001245: Serine-threonine/tyrosine-protein kinase, catalytic domain; IPR001480: Bulb-type lectin domain; IPR003609: PAN/Apple domain; IPR008271: Serine/threonine-protein kinase, active site; IPR011009: Protein kinase-like domain; IPR017441: Protein kinase, ATP binding site; IPR024171: S-receptor-like serine/threonine-prot…	GO:0004672 MF: protein kinase activity;GO:0004674 MF: protein serine/threonine kinase activity;GO:0005524 MF: ATP binding;GO:0006468 BP: protein phosphorylation;GO:0048544 BP: recognition of pollen	GO:0004672; GO:0004674; GO:0005524; GO:0006468; GO:0048544
TraesCS5D01G318300	chr5D:411170351-411170995	22.1028	6.68951	Up	No change	1.00787	2.32276e-10	CRT-binding factor	PF00847: AP2 domain	IPR001471: AP2/ERF domain; IPR016177: DNA-binding domain	GO:0003677 MF: DNA binding;GO:0003700 MF: transcription factor activity, sequence-specific DNA binding;GO:0006355 BP: regulation of transcription, DNA-templated	GO:0003677; GO:0003700; GO:0006355
TraesCS7A01G373400	chr7A:546569471-546581219	3.81839	6.68926	Up	No change	2.04315	0.00274083	Aminotransferase	PF00202: Aminotransferase class-III	IPR005814: Aminotransferase class-III; IPR015421: Pyridoxal phosphate-dependent transferase, major region, subdomain 1; IPR015422: Pyridoxal phosphate-dependent transferase, subdomain 2; IPR015424: Pyridoxal phosphate-dependent transferase	GO:0003824 MF: catalytic activity;GO:0008483 MF: transaminase activity;GO:0030170 MF: pyridoxal phosphate binding	GO:0003824; GO:0008483; GO:0030170
TraesCS5D01G070100	chr5D:67959607-67960941	18.5674	6.68837	Up	No change	1.66755	0.000196799	Heat shock 70 kDa protein	PF00012: Hsp70 protein	IPR013126: Heat shock protein 70 family; IPR018181: Heat shock protein 70, conserved site	-	-
TraesCS6A01G341000	chr6A:573860671-573861709	3.91102	6.68682	Up	No change	1.80504	0.000626924	F-box family protein	PF00646: F-box domain	IPR001810: F-box domain	GO:0005515 MF: protein binding	GO:0005515
TraesCS4A01G024200	chr4A:17024115-17024683	3.8089	6.68612	Up	No change	2.3311	0.0094049	Fimbria adhesin EcpD	-	-	-	-
TraesCS7B01G317900	chr7B:567883814-567884896	22.5844	6.68605	Up	No change	0.967142	3.74856e-11	L-lactate dehydrogenase	PF00056: lactate/malate dehydrogenase, NAD binding domain; PF02866: lactate/malate dehydrogenase, alpha/beta C-terminal domain	IPR001236: Lactate/malate dehydrogenase, N-terminal; IPR001557: L-lactate/malate dehydrogenase; IPR011304: L-lactate dehydrogenase; IPR015955: Lactate dehydrogenase/glycoside hydrolase, family 4, C-terminal; IPR016040: NAD(P)-binding domain; IPR022383: Lactate/malate dehydrogenase, C-terminal	GO:0003824 MF: catalytic activity;GO:0004459 MF: L-lactate dehydrogenase activity;GO:0005737 CC: cytoplasm;GO:0005975 BP: carbohydrate metabolic process;GO:0016491 MF: oxidoreductase activity;GO:0016616 MF: oxidoreductase activity, acting on the CH-OH group of donors, NAD or NADP as acceptor;GO:0019752 BP: carboxylic acid metabolic process;GO:0055114 BP: oxidation-reduction process	GO:0003824; GO:0004459; GO:0005737; GO:0005975; GO:0016491; GO:0016616; GO:0019752; GO:0055114
TraesCSU01G255300	chrUn:395273149-395273806	7.99596	6.68487	Up	Up	1.43889	1.34271e-05	Methylesterase	-	IPR029058: Alpha/Beta hydrolase fold	-	-
TraesCS5D01G483700	chr5D:520283102-520283815	3.87207	6.68449	Up	No change	2.13192	0.00424967	LURP-one-like protein	PF04525: LURP-one-related	IPR007612: LURP1-related protein domain; IPR025659: Tubby C-terminal-like domain	-	-
TraesCS2B01G427800	chr2B:615256180-615257490	28.2658	6.68412	Up	Up	1.01868	3.78487e-10	Cactin	PF10312: Conserved mid region of cactin; PF09732: Cactus-binding C-terminus of cactin protein	IPR018816: Cactin, central domain; IPR019134: Cactin, C-terminal	GO:0005515 MF: protein binding	GO:0005515
TraesCS3B01G186000	chr3B:201495782-201497278	4.96585	6.68351	Up	Up	1.6244	0.000130604	ATP synthase subunit beta	PF02874: ATP synthase alpha/beta family, beta-barrel domain; PF00006: ATP synthase alpha/beta family, nucleotide-binding domain	IPR000194: ATPase, F1/V1/A1 complex, alpha/beta subunit, nucleotide-binding domain; IPR003593: AAA+ ATPase domain; IPR004100: ATPase, F1/V1/A1 complex, alpha/beta subunit, N-terminal domain; IPR005722: ATP synthase, F1 complex, beta subunit; IPR020003: ATPase, alpha/beta subunit, nucleotide-binding domain, active site; IPR024034: ATPase, F1/V1 complex, beta/alpha subunit, C-terminal; IPR027417: P…	GO:0005524 MF: ATP binding;GO:0015986 BP: ATP synthesis coupled proton transport;GO:0015992 BP: proton transport;GO:0045261 CC: proton-transporting ATP synthase complex, catalytic core F(1);GO:0046034 BP: ATP metabolic process;GO:0046933 MF: proton-transporting ATP synthase activity, rotational mechanism	GO:0005524; GO:0015986; GO:0015992; GO:0045261; GO:0046034; GO:0046933
TraesCS1D01G356400	chr1D:441011891-441013932	3.87707	6.68308	Up	No change	1.84756	0.000857054	NBS-LRR-like resistance protein	PF00931: NB-ARC domain	IPR002182: NB-ARC; IPR027417: P-loop containing nucleoside triphosphate hydrolase	GO:0043531 MF: ADP binding	GO:0043531
TraesCS7A01G017100	chr7A:7492546-7498462	41.4139	6.67963	Up	No change	2.17843	0.00524719	33 kDa chaperonin	-	-	-	-
TraesCS6A01G403000	chr6A:610590687-610597492	220.803	6.67963	Up	No change	2.17729	0.00522146	Disease resistance protein RPM1	PF00931: NB-ARC domain	IPR002182: NB-ARC; IPR011991: Winged helix-turn-helix DNA-binding domain; IPR027417: P-loop containing nucleoside triphosphate hydrolase; IPR032675: Leucine-rich repeat domain, L domain-like	GO:0043531 MF: ADP binding	GO:0043531
TraesCS1B01G012100	chr1B:5950037-5952163	43.1788	6.6796	Up	No change	2.18488	0.00539412	Pm3-like disease resistance protein	PF00931: NB-ARC domain	IPR002182: NB-ARC; IPR011991: Winged helix-turn-helix DNA-binding domain; IPR027417: P-loop containing nucleoside triphosphate hydrolase; IPR032675: Leucine-rich repeat domain, L domain-like	GO:0043531 MF: ADP binding	GO:0043531
TraesCS6B01G059000	chr6B:38971209-38972077	140.354	6.67944	Up	Up	1.05671	1.72311e-09	Heavy metal-associated domain containing protein, expressed	PF00403: Heavy-metal-associated domain	IPR006121: Heavy metal-associated domain, HMA	GO:0030001 BP: metal ion transport;GO:0046872 MF: metal ion binding	GO:0030001; GO:0046872
TraesCS2A01G008100	chr2A:3532809-3534368	7.21493	6.67828	Up	Up	1.66327	0.000193529	Cytochrome P450 family protein	PF00067: Cytochrome P450	IPR001128: Cytochrome P450; IPR002401: Cytochrome P450, E-class, group I; IPR017972: Cytochrome P450, conserved site	GO:0005506 MF: iron ion binding;GO:0016705 MF: oxidoreductase activity, acting on paired donors, with incorporation or reduction of molecular oxygen;GO:0020037 MF: heme binding;GO:0055114 BP: oxidation-reduction process	GO:0005506; GO:0016705; GO:0020037; GO:0055114
TraesCS2A01G213400	chr2A:198743445-198745635	30.7143	6.67575	Up	Up	1.02443	5.04434e-10	Syntaxin	-	-	-	-
TraesCS5D01G491600	chr5D:525378594-525379115	1439.33	6.67489	Up	Up	0.379329	4.70468e-67	Zinc finger protein	PF13912: C2H2-type zinc finger	IPR013087: Zinc finger C2H2-type	GO:0003676 MF: nucleic acid binding	GO:0003676
TraesCS3D01G501900	chr3D:590524316-590525827	4.54075	6.67399	Up	No change	1.96306	0.00181185	Glycosyltransferase	PF04577: Protein of unknown function (DUF563)	IPR007657: Glycosyltransferase 61	GO:0016757 MF: transferase activity, transferring glycosyl groups	GO:0016757
TraesCS7A01G362500	chr7A:536974808-536979646	126.52	6.67223	Up	Up	0.546769	1.10871e-32	basic helix-loop-helix (bHLH) DNA-binding superfamily protein	PF00010: Helix-loop-helix DNA-binding domain	IPR011598: Myc-type, basic helix-loop-helix (bHLH) domain	GO:0046983 MF: protein dimerization activity	GO:0046983
TraesCS1A01G002400	chr1A:1228914-1229339	10.8645	6.66942	Up	No change	1.55979	6.74338e-05	Cytochrome P450	PF00067: Cytochrome P450	IPR001128: Cytochrome P450; IPR002401: Cytochrome P450, E-class, group I	GO:0005506 MF: iron ion binding;GO:0016705 MF: oxidoreductase activity, acting on paired donors, with incorporation or reduction of molecular oxygen;GO:0020037 MF: heme binding;GO:0055114 BP: oxidation-reduction process	GO:0005506; GO:0016705; GO:0020037; GO:0055114
TraesCS1D01G144100	chr1D:199600749-199604994	687.374	6.66923	Up	Up	0.301494	1.32573e-105	Cysteine--tRNA ligase	PF01406: tRNA synthetases class I (C) catalytic domain	IPR014729: Rossmann-like alpha/beta/alpha sandwich fold; IPR015803: Cysteine-tRNA ligase; IPR024909: Cysteinyl-tRNA synthetase/mycothiol ligase; IPR032678: tRNA synthetases class I, catalytic domain	GO:0004817 MF: cysteine-tRNA ligase activity;GO:0005524 MF: ATP binding;GO:0006423 BP: cysteinyl-tRNA aminoacylation	GO:0004817; GO:0005524; GO:0006423
TraesCS1A01G387000	chr1A:555817510-555819042	3.75472	6.66717	Up	No change	2.08779	0.00354321	transcription repressor	PF04844: Transcriptional repressor, ovate	IPR006458: Ovate protein family, C-terminal	-	-
TraesCSU01G161300	chrUn:231252581-231253396	162.403	6.66496	Up	Up	0.465823	1.3363e-44	Germin-like protein	PF00190: Cupin	IPR001929: Germin; IPR006045: Cupin 1; IPR011051: RmlC-like cupin domain; IPR014710: RmlC-like jelly roll fold; IPR019780: Germin, manganese binding site	GO:0030145 MF: manganese ion binding;GO:0045735 MF: nutrient reservoir activity	GO:0030145; GO:0045735
TraesCS3B01G366500	chr3B:578767682-578777856	158.709	6.66347	Up	No change	1.20011	1.47569e-07	Protein kinase, putative	PF12819: Carbohydrate-binding protein of the ER; PF12799: Leucine Rich repeats (2 copies); PF07714: Protein tyrosine kinase	IPR000719: Protein kinase domain; IPR001245: Serine-threonine/tyrosine-protein kinase, catalytic domain; IPR001611: Leucine-rich repeat; IPR008271: Serine/threonine-protein kinase, active site; IPR011009: Protein kinase-like domain; IPR017441: Protein kinase, ATP binding site; IPR024788: Malectin-like carbohydrate-binding domain; IPR025875: Leucine rich repeat 4; IPR032675: Leucine-rich repeat do…	GO:0004672 MF: protein kinase activity;GO:0005515 MF: protein binding;GO:0005524 MF: ATP binding;GO:0006468 BP: protein phosphorylation	GO:0004672; GO:0005515; GO:0005524; GO:0006468
TraesCS3D01G048400	chr3D:18610844-18612910	3.74603	6.66272	Up	No change	2.09764	0.00373912	Receptor-like kinase	PF13947: Wall-associated receptor kinase galacturonan-binding; PF14380: Wall-associated receptor kinase C-terminal; PF07714: Protein tyrosine kinase	IPR000719: Protein kinase domain; IPR001245: Serine-threonine/tyrosine-protein kinase, catalytic domain; IPR008271: Serine/threonine-protein kinase, active site; IPR011009: Protein kinase-like domain; IPR017441: Protein kinase, ATP binding site; IPR025287: Wall-associated receptor kinase, galacturonan-binding domain; IPR032872: Wall-associated receptor kinase, C-terminal	GO:0004672 MF: protein kinase activity;GO:0005524 MF: ATP binding;GO:0006468 BP: protein phosphorylation;GO:0030247 MF: polysaccharide binding	GO:0004672; GO:0005524; GO:0006468; GO:0030247
TraesCS2B01G070100	chr2B:37214271-37217655	22.43	6.65991	Up	Up	1.04225	1.12147e-09	Cystathionine gamma-synthase	PF01053: Cys/Met metabolism PLP-dependent enzyme	IPR000277: Cys/Met metabolism, pyridoxal phosphate-dependent enzyme; IPR015421: Pyridoxal phosphate-dependent transferase, major region, subdomain 1; IPR015422: Pyridoxal phosphate-dependent transferase, subdomain 2; IPR015424: Pyridoxal phosphate-dependent transferase	GO:0003824 MF: catalytic activity;GO:0030170 MF: pyridoxal phosphate binding	GO:0003824; GO:0030170
TraesCS7A01G199700	chr7A:162513177-162513425	356.617	6.659	Up	Up	0.402963	3.17321e-59	gibberellic acid methyltransferase 2	-	-	-	-
TraesCS5D01G563000	chr5D:562349452-562351653	4.55864	6.65595	Up	No change	1.85116	0.000924815	dentin sialophosphoprotein	-	-	-	-
TraesCS7D01G210100	chr7D:168073302-168074006	23.6163	6.65481	Up	Up	1.04251	1.16797e-09	Protein PLANT CADMIUM RESISTANCE 2	PF04749: PLAC8 family	IPR006461: PLAC8 motif-containing protein	-	-
TraesCS1B01G117700	chr1B:137613506-137614600	3.7128	6.65122	Up	No change	2.78482	0.0332238	Tuftelin-interacting protein 11	PF01585: G-patch domain; PF07842: GC-rich sequence DNA-binding factor-like protein	IPR000467: G-patch domain; IPR022783: GC-rich sequence DNA-binding factor domain	GO:0003676 MF: nucleic acid binding;GO:0003677 MF: DNA binding;GO:0005634 CC: nucleus;GO:0006355 BP: regulation of transcription, DNA-templated	GO:0003676; GO:0003677; GO:0005634; GO:0006355
TraesCS6B01G448300	chr6B:708124209-708126619	90.2624	6.64975	Up	Down	2.11834	0.00420028	NBS-LRR disease resistance protein	PF00931: NB-ARC domain	IPR002182: NB-ARC; IPR011991: Winged helix-turn-helix DNA-binding domain; IPR027417: P-loop containing nucleoside triphosphate hydrolase; IPR032675: Leucine-rich repeat domain, L domain-like	GO:0043531 MF: ADP binding	GO:0043531
TraesCS7D01G161700	chr7D:111745355-111746233	4.0069	6.64877	Up	No change	1.98316	0.00212096	Thioredoxin superfamily protein	PF07893: Protein of unknown function (DUF1668)	IPR011043: Galactose oxidase/kelch, beta-propeller; IPR012871: Protein of unknown function DUF1677, Oryza sativa; IPR015915: Kelch-type beta propeller	GO:0005515 MF: protein binding	GO:0005515
TraesCS2D01G058100	chr2D:23044475-23046460	3.70854	6.64732	Up	No change	2.04665	0.00298154	Cystathionine gamma-synthase	PF01053: Cys/Met metabolism PLP-dependent enzyme	IPR000277: Cys/Met metabolism, pyridoxal phosphate-dependent enzyme; IPR015421: Pyridoxal phosphate-dependent transferase, major region, subdomain 1; IPR015422: Pyridoxal phosphate-dependent transferase, subdomain 2; IPR015424: Pyridoxal phosphate-dependent transferase	GO:0003824 MF: catalytic activity;GO:0030170 MF: pyridoxal phosphate binding	GO:0003824; GO:0030170
TraesCS1D01G029000	chr1D:11413023-11414636	60.9617	6.64578	Up	No change	2.16723	0.00524374	Exocyst complex component, putative	PF03081: Exo70 exocyst complex subunit	IPR004140: Exocyst complex component Exo70; IPR016159: Cullin repeat-like-containing domain	GO:0000145 CC: exocyst;GO:0006887 BP: exocytosis	GO:0000145; GO:0006887
TraesCS2B01G018000	chr2B:8276722-8278488	53.3489	6.6457	Up	No change	2.19135	0.00580967	DnaJ heat shock amino-terminal domain protein	-	-	-	-
TraesCS2D01G072600	chr2D:30456207-30457958	514.071	6.64508	Up	Up	0.370252	1.0114e-69	Glycosyltransferase	PF00201: UDP-glucoronosyl and UDP-glucosyl transferase	IPR002213: UDP-glucuronosyl/UDP-glucosyltransferase	GO:0008152 BP: metabolic process;GO:0016758 MF: transferase activity, transferring hexosyl groups	GO:0008152; GO:0016758
TraesCS1D01G180800	chr1D:254459073-254459318	6.16591	6.64411	Up	Up	1.48827	3.01168e-05	ATP synthase subunit c, chloroplastic	PF00137: ATP synthase subunit C	IPR000454: ATP synthase, F0 complex, subunit C; IPR002379: V-ATPase proteolipid subunit C-like domain; IPR005953: ATP synthase, F0 complex, subunit C, bacterial/chloroplast; IPR020537: ATP synthase, F0 complex, subunit C, DCCD-binding site	GO:0015078 MF: hydrogen ion transmembrane transporter activity;GO:0015986 BP: ATP synthesis coupled proton transport;GO:0015991 BP: ATP hydrolysis coupled proton transport;GO:0033177 CC: proton-transporting two-sector ATPase complex, proton-transporting domain;GO:0045263 CC: proton-transporting ATP synthase complex, coupling factor F(o)	GO:0015078; GO:0015986; GO:0015991; GO:0033177; GO:0045263
TraesCS4D01G099600	chr4D:76833794-76836268	121.16	6.64173	Up	No change	0.60347	9.55435e-27	UDP-N-acetylglucosamine--N-acetylmuramyl-(pentapeptide) pyrophosphoryl-undecaprenol N-acetylglucosamine transferase	PF06925: Monogalactosyldiacylglycerol (MGDG) synthase; PF04101: Glycosyltransferase family 28 C-terminal domain	IPR007235: Glycosyl transferase, family 28, C-terminal; IPR009695: Diacylglycerol glucosyltransferase, N-terminal	GO:0009247 BP: glycolipid biosynthetic process;GO:0016758 MF: transferase activity, transferring hexosyl groups	GO:0009247; GO:0016758
TraesCS4A01G314500	chr4A:604856722-604857722	18.5689	6.64113	Up	Up	1.27768	9.48289e-07	Ethylene-responsive transcription factor	PF00847: AP2 domain	IPR001471: AP2/ERF domain; IPR016177: DNA-binding domain	GO:0003677 MF: DNA binding;GO:0003700 MF: transcription factor activity, sequence-specific DNA binding;GO:0006355 BP: regulation of transcription, DNA-templated	GO:0003677; GO:0003700; GO:0006355
TraesCS2D01G054900	chr2D:22119375-22121591	9.88798	6.64019	Up	Up	1.32394	2.36155e-06	Glycosyltransferase	PF00201: UDP-glucoronosyl and UDP-glucosyl transferase	IPR002213: UDP-glucuronosyl/UDP-glucosyltransferase	GO:0008152 BP: metabolic process;GO:0016758 MF: transferase activity, transferring hexosyl groups	GO:0008152; GO:0016758
TraesCS2B01G315800	chr2B:451264898-451270008	69.0389	6.63809	Up	No change	1.82014	0.000770739	-	-	-	-	-
TraesCS2D01G547700	chr2D:623955882-623958498	10.6556	6.63778	Up	Up	1.42808	1.32919e-05	Cytochrome P450 family protein, expressed	PF00067: Cytochrome P450	IPR001128: Cytochrome P450; IPR002401: Cytochrome P450, E-class, group I; IPR017972: Cytochrome P450, conserved site	GO:0005506 MF: iron ion binding;GO:0016705 MF: oxidoreductase activity, acting on paired donors, with incorporation or reduction of molecular oxygen;GO:0020037 MF: heme binding;GO:0055114 BP: oxidation-reduction process	GO:0005506; GO:0016705; GO:0020037; GO:0055114
TraesCS3B01G489800	chr3B:736324650-736326737	32.4332	6.63689	Up	Up	0.919071	4.50229e-12	Laccase	PF07732: Multicopper oxidase; PF00394: Multicopper oxidase; PF07731: Multicopper oxidase	IPR001117: Multicopper oxidase, type 1; IPR002355: Multicopper oxidase, copper-binding site; IPR008972: Cupredoxin; IPR011706: Multicopper oxidase, type 2; IPR011707: Multicopper oxidase, type 3; IPR017761: Laccase; IPR033138: Multicopper oxidases, conserved site	GO:0005507 MF: copper ion binding;GO:0016491 MF: oxidoreductase activity;GO:0046274 BP: lignin catabolic process;GO:0048046 CC: apoplast;GO:0052716 MF: hydroquinone:oxygen oxidoreductase activity;GO:0055114 BP: oxidation-reduction process	GO:0005507; GO:0016491; GO:0046274; GO:0048046; GO:0052716; GO:0055114
TraesCS3A01G355100	chr3A:602859596-602862468	871.032	6.6349	Up	No change	0.282916	1.19454e-118	Alpha/beta-Hydrolases superfamily protein	PF12146: Serine aminopeptidase, S33	IPR022742: Serine aminopeptidase, S33; IPR029058: Alpha/Beta hydrolase fold	-	-
TraesCS2D01G545700	chr2D:622348855-622363820	8.82758	6.63486	Up	No change	1.48247	2.86707e-05	Cyclopropane-fatty-acyl-phospholipid synthase	PF01593: Flavin containing amine oxidoreductase; PF02353: Mycolic acid cyclopropane synthetase	IPR002937: Amine oxidase; IPR023753: FAD/NAD(P)-binding domain; IPR029063: S-adenosyl-L-methionine-dependent methyltransferase	GO:0016491 MF: oxidoreductase activity;GO:0055114 BP: oxidation-reduction process	GO:0016491; GO:0055114
TraesCS1A01G169800	chr1A:302912219-302913447	16.4326	6.63257	Up	Up	1.32451	2.45306e-06	Cortactin-binding protein 2	-	-	-	-
TraesCS1D01G149500	chr1D:205763504-205764436	46.9476	6.63253	Up	Up	1.10895	1.33084e-08	Sentrin-specific protease	PF02902: Ulp1 protease family, C-terminal catalytic domain	IPR003653: Ulp1 protease family, C-terminal catalytic domain	GO:0006508 BP: proteolysis;GO:0008234 MF: cysteine-type peptidase activity	GO:0006508; GO:0008234
TraesCS2D01G016400	chr2D:7970131-7972905	20.2425	6.63115	Up	No change	1.00458	2.93936e-10	NBS-LRR disease resistance protein, putative, expressed	PF00931: NB-ARC domain	IPR002182: NB-ARC; IPR027417: P-loop containing nucleoside triphosphate hydrolase	GO:0043531 MF: ADP binding	GO:0043531
TraesCS4B01G104200	chr4B:110404697-110405246	46.9024	6.63076	Up	Up	1.30449	1.69171e-06	Aconitate hydratase 1	-	-	-	-
TraesCS7A01G271900	chr7A:285425133-285426412	3.65026	6.62621	Up	No change	2.38656	0.0121756	F-box protein	PF08268: F-box associated domain	IPR001810: F-box domain; IPR013187: F-box associated domain, type 3; IPR017451: F-box associated interaction domain	GO:0005515 MF: protein binding	GO:0005515
TraesCS3A01G452400	chr3A:690784602-690786737	83.3251	6.62528	Up	Up	0.686094	8.42033e-21	Laccase	PF07732: Multicopper oxidase; PF00394: Multicopper oxidase; PF07731: Multicopper oxidase	IPR001117: Multicopper oxidase, type 1; IPR002355: Multicopper oxidase, copper-binding site; IPR008972: Cupredoxin; IPR011706: Multicopper oxidase, type 2; IPR011707: Multicopper oxidase, type 3; IPR017761: Laccase; IPR033138: Multicopper oxidases, conserved site	GO:0005507 MF: copper ion binding;GO:0016491 MF: oxidoreductase activity;GO:0046274 BP: lignin catabolic process;GO:0048046 CC: apoplast;GO:0052716 MF: hydroquinone:oxygen oxidoreductase activity;GO:0055114 BP: oxidation-reduction process	GO:0005507; GO:0016491; GO:0046274; GO:0048046; GO:0052716; GO:0055114
TraesCS4B01G024400	chr4B:17370484-17378700	4.04352	6.62399	Up	No change	1.88077	0.00119597	Ankyrin repeat protein-like	PF12796: Ankyrin repeats (3 copies); PF13637: Ankyrin repeats (many copies); PF00515: Tetratricopeptide repeat	IPR001440: Tetratricopeptide repeat 1; IPR002110: Ankyrin repeat; IPR011990: Tetratricopeptide-like helical domain; IPR013026: Tetratricopeptide repeat-containing domain; IPR019734: Tetratricopeptide repeat; IPR020683: Ankyrin repeat-containing domain	GO:0005515 MF: protein binding	GO:0005515
TraesCS2D01G215500	chr2D:178286661-178287353	34.8899	6.62353	Up	Up	0.960414	4.18923e-11	RNA-binding protein	PF00076: RNA recognition motif. (a.k.a. RRM, RBD, or RNP domain)	IPR000504: RNA recognition motif domain	GO:0003676 MF: nucleic acid binding	GO:0003676
TraesCS1D01G259700	chr1D:352541007-352543846	20.1586	6.62272	Up	No change	1.04835	1.76227e-09	Serine/threonine-protein kinase	PF01453: D-mannose binding lectin; PF00954: S-locus glycoprotein domain; PF08276: PAN-like domain; PF00069: Protein kinase domain	IPR000719: Protein kinase domain; IPR000858: S-locus glycoprotein domain; IPR001480: Bulb-type lectin domain; IPR003609: PAN/Apple domain; IPR008271: Serine/threonine-protein kinase, active site; IPR011009: Protein kinase-like domain; IPR017441: Protein kinase, ATP binding site; IPR024171: S-receptor-like serine/threonine-protein kinase	GO:0004672 MF: protein kinase activity;GO:0004674 MF: protein serine/threonine kinase activity;GO:0005524 MF: ATP binding;GO:0006468 BP: protein phosphorylation;GO:0048544 BP: recognition of pollen	GO:0004672; GO:0004674; GO:0005524; GO:0006468; GO:0048544
TraesCS3A01G050500	chr3A:26828526-26830188	4.31391	6.62256	Up	Up	1.58979	0.000106175	GMP synthase [glutamine-hydrolyzing]	PF07722: Peptidase C26	IPR011697: Peptidase C26; IPR017926: Glutamine amidotransferase; IPR029062: Class I glutamine amidotransferase-like	GO:0006541 BP: glutamine metabolic process;GO:0016787 MF: hydrolase activity	GO:0006541; GO:0016787
TraesCS3A01G310500	chr3A:549422031-549425382	90.8945	6.62112	Up	Up	0.61297	8.49202e-26	B3 domain-containing protein	PF02362: B3 DNA binding domain	IPR003340: B3 DNA binding domain; IPR015300: DNA-binding pseudobarrel domain	GO:0003677 MF: DNA binding	GO:0003677
TraesCS7D01G059200	chr7D:31958554-31961344	19.154	6.62049	Up	No change	1.19084	1.42011e-07	Cytochrome P450	PF00067: Cytochrome P450	IPR001128: Cytochrome P450; IPR002401: Cytochrome P450, E-class, group I; IPR017972: Cytochrome P450, conserved site	GO:0005506 MF: iron ion binding;GO:0016705 MF: oxidoreductase activity, acting on paired donors, with incorporation or reduction of molecular oxygen;GO:0020037 MF: heme binding;GO:0055114 BP: oxidation-reduction process	GO:0005506; GO:0016705; GO:0020037; GO:0055114
TraesCS5B01G051300	chr5B:55621178-55626989	82.225	6.61601	Up	No change	0.716418	4.15962e-19	Importin subunit beta-1	PF03810: Importin-beta N-terminal domain	IPR001494: Importin-beta, N-terminal domain; IPR011989: Armadillo-like helical; IPR016024: Armadillo-type fold	GO:0005488 MF: binding;GO:0006886 BP: intracellular protein transport;GO:0008536 MF: Ran GTPase binding	GO:0005488; GO:0006886; GO:0008536
[truncated: 17,505 more rows]
