# Supplementary material for: Comparative Analysis of Root Transcriptome Reveals Candidate Genes and Expression Divergence of Homoeologous Genes in Response to Water Stress in Wheat
Source: Plants (Basel). 2020 May 7;9(5):596. doi: 10.3390/plants9050596 (PMC7284651; doi:10.3390/plants9050596)
Supplement: Supplementary file 1 [file plants-09-00596-s001.zip › Supplementary files_Behnam et al/Supp.Table4.xlsx]

## Sheet: Table S4
Table S4 Designed PCR primers for qRT-PCR analysis.
Gene ID	Fw primer sequence (5' > 3')	Rv primer sequence (5' > 3')
TraesCS3B01G323500	GCCTCTACAGGGTCGACAAG	GATGCGCTAAGGCCTATGAC
TraesCS4D01G206600	CGTGCAGTCGGACATGAAG	CCCTTGTAGCTGACCACGAT
TraesCS6D01G241700	GAAGGACGTCGTATCGGAGA	ACAGCCGACCTCAGTAGCTC
TraesCS7D01G355800	GGCGTGTCTCTTTGTTCTCC	CCTTGCACTCTCTTCCTCCA
TraesCS7B01G024300	CTGTGCGTCCTCTTCTCCTT	GTCCATTGCAGCTTCTCCTC
TraesCS2D01G566700	CACCTCCAACAACAGGGTCT	GGTGTTGCCGAGGTTGTACT
TraesCS3A01G437400	GAAAGCCATCGTGTTTAAGAC	AAGCACACAAAGCTCCATT
TraesCS3B01G471500	AGTTTCTTGTTCAGGAGTGTT	CAATCGTTTCCAACAGATAC
TraesCS3D01G429700	CAGCAGTACGGTAGGAGGAAAAG	GCTCCATAGATCATTCACCAAAG
TraesCS6A02G057400	GCCGGAGTTCCAGGGAAT	GTCCTGCTCCATCTTCATCAC
TraesCS6B01G075200	TTTTTGTGATATACATTGCCAAC	GTATCTTTATGTGAAGAGCTACGTTC
TraesCS6D01G059300	AAAGATTTATATTTTGAAACGGAGGGA	ACCGAACATGAACAATCAACAGTTAC
TraesCS7A01G553800	CCACATATTCCTTTGCTCCAC	AAAACCTCCTGCTTTTATCCTACC
TraesCS7D01G540700	GTCGTCAGATGAGGAGAATTT	GATGTTCCTTTGTTAGAGGACTC
TraesCS7A01G508800	CCGGTCTTCTTCTTCTTCGA	AGGGTACGCTTCCTGGAGT
TraesCS7B01G418500	CTCGACTTCTTCCCCGGCC	GTGCACTCCACCTGGTCGC
TraesCS7D01G497400	GCCAGCAGGGTATCCAAGCTGTAT	AGCGCCGCCTTGAATCGT
TraesCS7A01G170600	CAACCTTGACAGCAGCTGGAGTA	ACAGCTGCGTCCAGCAACTG
TraesCS7B01G075600	GGGATAGAGTCGCCGAGAGAGAC	CACACACACACCCTCCCCG
TraesCS7D01G171300	GTGGGATAGAGTCGCCGGA	CCTCACACACCCCCCACA
TC304281	GGATGGAAACCAGCGACAC	TCTAAATCTGCGACAAACTCTGTATG
TaHsfA6f	ACGACTTCTGGGAGGAGCTG	TCTCCTCCTTTCCAGCTCTAAAATC
TaEXPA8	ACCTCGCTGAGCCTATGTTC	GGTGATGGTGAACCGGATGC
Actin	GAGAGGAAGTACAGTGTC	AGCCAGAATAGATTCAGAA
