# Supplementary material for: Comparative Analysis of Root Transcriptome Reveals Candidate Genes and Expression Divergence of Homoeologous Genes in Response to Water Stress in Wheat
Source: Plants (Basel). 2020 May 7;9(5):596. doi: 10.3390/plants9050596 (PMC7284651; doi:10.3390/plants9050596)
Supplement: Supplementary file 1 [file plants-09-00596-s001.zip › Supplementary files_Behnam et al/Supp.Table6.xlsx]

## Sheet: Table S6
Table S6 Significantly enriched KEGG pathways for up and downregulated DEGs in Colotana and Tincurrin.
The significantly enriched pathways of specifically upregulated DEGs in Colotana.PEG vs Colotana.con.
Enriched KEGG Term	Database	ID	Input number	Background number	Adjusted p-value	Input
Oxidative phosphorylation	KEGG PATHWAY	osa00190	118	137	1.55301e-48	TraesCS2D01G230200|TraesCSU01G245500|TraesCS7A01G098500|TraesCS1D01G273500|TraesCS6B01G131700|TraesCS2D01G569300|TraesCS7A01G097500|TraesCS2D01G089800|TraesCS3B01G173600|TraesCSU01G248800|TraesCS1D01G193200|TraesCS7A01G098300|TraesCS1B01G385800|TraesCS1B01G189000|TraesCS6B01G464600|TraesCS4D01G139300|TraesCS5A01G019900|TraesCS4D01G140500|TraesCS4A01G144800|TraesCS4B01G146700|TraesCS7D01G464400|Tr…
Metabolic pathways	KEGG PATHWAY	osa01100	404	1573	3.31234e-45	TraesCSU01G245500|TraesCS7A01G098500|TraesCS6B01G131700|TraesCS1D01G385500|TraesCS3A01G270700|TraesCS1A01G270300|TraesCS5D01G138800|TraesCS5B01G209800|TraesCS1D01G280700|TraesCS6B01G464600|TraesCS4D01G139300|TraesCS5B01G104500|TraesCS4B01G335100|TraesCS5D01G274300|TraesCS1B01G117400|TraesCS5D01G241100|TraesCS5A01G441300|TraesCS3D01G211700|TraesCS1A01G329500|TraesCS7D01G299500|TraesCS3B01G580500|T…
Glutathione metabolism	KEGG PATHWAY	osa00480	51	73	2.65645e-18	TraesCS1B01G097200|TraesCS6B01G423000|TraesCS1A01G078800|TraesCS4D01G225800|TraesCS5D01G432700|TraesCS1D01G094900|TraesCS1D01G074500|TraesCS5D01G563900|TraesCS7B01G084400|TraesCS5A01G024100|TraesCS4B01G225200|TraesCS4D01G198500|TraesCS5B01G021800|TraesCS3A01G437900|TraesCS6A01G383800|TraesCS7D01G192500|TraesCS1A01G102700|TraesCS1B01G097400|TraesCS1A01G078900|TraesCS5B01G020700|TraesCS3A01G309000|…
Biosynthesis of secondary metabolites	KEGG PATHWAY	osa01110	197	848	1.91475e-17	TraesCS7A01G313100|TraesCS1D01G385500|TraesCS4A01G110900|TraesCS1B01G117400|TraesCS3A01G270700|TraesCS4B01G193200|TraesCS3B01G538100|TraesCS3D01G475600|TraesCS5A01G045700|TraesCS1A01G270300|TraesCS5D01G138800|TraesCS6B01G091500|TraesCS5B01G209800|TraesCS2B01G174400|TraesCS6B01G297000|TraesCS7D01G175700|TraesCS2B01G040000|TraesCS6A01G325400|TraesCS7D01G186100|TraesCS1A01G015800|TraesCS1D01G013600|…
Biosynthesis of amino acids	KEGG PATHWAY	osa01230	63	207	2.13504e-09	TraesCS7A01G313100|TraesCS3D01G384100|TraesCS3D01G286900|TraesCS3D01G383700|TraesCS1D01G346200|TraesCS1B01G102700|TraesCS7B01G423900|TraesCS3B01G538100|TraesCS4A01G059800|TraesCS1A01G270300|TraesCS5D01G138800|TraesCS3B01G417800|TraesCS6D01G148700|TraesCS7A01G308600|TraesCS3B01G395900|TraesCS6D01G159100|TraesCS7B01G234400|TraesCS1D01G270500|TraesCS4A01G131900|TraesCS1B01G280600|TraesCS1D01G086700|…
alpha-Linolenic acid metabolism	KEGG PATHWAY	osa00592	24	39	4.57292e-08	TraesCS1A01G015500|TraesCS5D01G196300|TraesCS4D01G323500|TraesCS1D01G013400|TraesCS1D01G013700|TraesCS7B01G079300|TraesCS4B01G048500|TraesCS1D01G013000|TraesCS1A01G015600|TraesCS7D01G175700|TraesCS2B01G040000|TraesCS7D01G175600|TraesCS1A01G015800|TraesCS1D01G013600|TraesCS2A01G311200|TraesCS2A01G026600|TraesCS4A01G202100|TraesCS4B01G237600|TraesCS1B01G019700|TraesCS1A01G370100|TraesCS4B01G106300|…
Cysteine and methionine metabolism	KEGG PATHWAY	osa00270	33	96	4.1659e-06	TraesCS1D01G074500|TraesCS3D01G286900|TraesCS1B01G117400|TraesCS6A01G325600|TraesCS6B01G355800|TraesCS4A01G059800|TraesCS6A01G325500|TraesCS6A01G325700|TraesCS5B01G300800|TraesCS6D01G159100|TraesCS5D01G111500|TraesCS6A01G325400|TraesCS4A01G145400|TraesCS5D01G534600|TraesCS5A01G501800|TraesCS5B01G104500|TraesCS2B01G414800|TraesCS5D01G241100|TraesCS6D01G305200|TraesCS4D01G263500|TraesCS1A01G072000|…
Sulfur metabolism	KEGG PATHWAY	osa00920	18	35	2.30512e-05	TraesCS1B01G336300|TraesCS2D01G231100|TraesCS6A01G373800|TraesCS6D01G358000|TraesCS3D01G286900|TraesCS1D01G324200|TraesCS1D01G263400|TraesCS6B01G411500|TraesCS1A01G323400|TraesCS1B01G273900|TraesCS5D01G392300|TraesCS4D01G263500|TraesCS4D01G327200|TraesCS5A01G501800|TraesCS5B01G387300|TraesCS4B01G330300|TraesCS5A01G382900|TraesCS5B01G300800
Glycolysis / Gluconeogenesis	KEGG PATHWAY	osa00010	36	123	2.30512e-05	TraesCS6B01G284600|TraesCS7A01G313100|TraesCS4A01G110900|TraesCS5D01G196300|TraesCS3D01G383700|TraesCS7D01G199900|TraesCS1D01G346200|TraesCS4B01G193200|TraesCS3D01G384100|TraesCS3D01G475600|TraesCS4A01G083900|TraesCS7A01G238900|TraesCS5D01G138800|TraesCS6D01G148700|TraesCS7B01G234400|TraesCS4A01G131900|TraesCS7B01G103800|TraesCS3B01G422900|TraesCS3A01G480900|TraesCS4A01G202100|TraesCS1A01G344000|…
Carbon metabolism	KEGG PATHWAY	osa01200	55	235	2.33877e-05	TraesCS7A01G313100|TraesCS3D01G384100|TraesCS3D01G286900|TraesCS4A01G083900|TraesCS3D01G383700|TraesCS3A01G301000|TraesCS7D01G199900|TraesCS1D01G346200|TraesCS1B01G102700|TraesCS3D01G475600|TraesCS3A01G275600|TraesCS7A01G238900|TraesCS5D01G138800|TraesCS3B01G417800|TraesCS1D01G123400|TraesCS5B01G300800|TraesCS3B01G525400|TraesCS7B01G234400|TraesCS4A01G131900|TraesCS1D01G086700|TraesCS7B01G103800|…
Plant hormone signal transduction	KEGG PATHWAY	osa04075	43	184	0.000261322	TraesCS6B01G255400|TraesCS7D01G128200|TraesCS7B01G108500|TraesCS7D01G204700|TraesCS7D01G128100|TraesCS5B01G182000|TraesCS2B01G521800|TraesCS5D01G273600|TraesCS1A01G358600|TraesCS3B01G266200|TraesCS1B01G281100|TraesCS5A01G212800|TraesCS1B01G441400|TraesCS4A01G094300|TraesCS7D01G171300|TraesCS5B01G211000|TraesCS5A01G161000|TraesCS5A01G183600|TraesCS2A01G303900|TraesCS6D01G208900|TraesCS3D01G238000|…
Carotenoid biosynthesis	KEGG PATHWAY	osa00906	12	27	0.00232342	TraesCS2A01G250600|TraesCS6B01G438800|TraesCS4D01G314400|TraesCS5D01G038800|TraesCS5A01G374000|TraesCS3D01G211700|TraesCS2B01G414500|TraesCS5A01G356300|TraesCS5D01G383500|TraesCS2D01G251600|TraesCS5A01G494200|TraesCS4B01G318000
Carbon fixation in photosynthetic organisms	KEGG PATHWAY	osa00710	20	73	0.00528256	TraesCS7A01G313100|TraesCS1B01G141700|TraesCS1A01G122500|TraesCS3D01G384100|TraesCS7B01G234400|TraesCS3A01G108900|TraesCS3B01G423200|TraesCS1A01G085600|TraesCS4A01G083900|TraesCS3D01G383700|TraesCSU01G063400|TraesCS1D01G086700|TraesCS3B01G128000|TraesCS1B01G102700|TraesCS3B01G422900|TraesCS6D01G148700|TraesCS3A01G275600|TraesCS3B01G309300|TraesCS1D01G123400|TraesCS3A01G391500
Starch and sucrose metabolism	KEGG PATHWAY	osa00500	34	159	0.00528256	TraesCS3B01G258100|TraesCS7B01G063400|TraesCS1B01G229000|TraesCS5B01G280700|TraesCS5B01G294400|TraesCS1A01G263900|TraesCS7D01G380400|TraesCS3D01G475600|TraesCS6D01G230500|TraesCSU01G015700|TraesCS6B01G276300|TraesCS5A01G190000|TraesCS5B01G294500|TraesCS5A01G281600|TraesCS7D01G190100|TraesCS3A01G480900|TraesCS4A01G056300|TraesCS5D01G288700|TraesCS7B01G286100|TraesCS7A01G383900|TraesCS4B01G167500|T…
Galactose metabolism	KEGG PATHWAY	osa00052	16	53	0.00658587	TraesCS3D01G116400|TraesCS1B01G357000|TraesCS4D01G180800|TraesCS3A01G092800|TraesCS7A01G464200|TraesCS2D01G331200|TraesCS4A01G125300|TraesCS3D01G475600|TraesCS4B01G179300|TraesCS1D01G346200|TraesCS2B01G350500|TraesCSU01G015700|TraesCS1A01G344000|TraesCS3B01G525400|TraesCS3D01G092900|TraesCS3A01G480900
Photosynthesis	KEGG PATHWAY	osa00195	19	70	0.00658587	TraesCS2B01G265400|TraesCS2D01G230200|TraesCS7D01G464300|TraesCS1A01G140100|TraesCS3A01G142300|TraesCS4D01G014200|TraesCS4A01G297900|TraesCS3D01G366600|TraesCS5A01G430400|TraesCS5D01G516700|TraesCS5A01G020100|TraesCS5B01G516600|TraesCSU01G245500|TraesCS3A01G373900|TraesCS4A01G286700|TraesCS3B01G406100|TraesCS5D01G459400|TraesCS1D01G180900|TraesCS5D01G458900
Nitrogen metabolism	KEGG PATHWAY	osa00910	11	28	0.00658587	TraesCS4A01G007600|TraesCS6A01G333900|TraesCS4B01G297300|TraesCS3A01G301000|TraesCS6B01G364600|TraesCS6D01G313100|TraesCS4D01G296200|TraesCS6D01G306000|TraesCS6B01G356800|TraesCS6A01G326200|TraesCS2A01G130600
Pyruvate metabolism	KEGG PATHWAY	osa00620	20	79	0.00908195	TraesCS6B01G284600|TraesCS1B01G141700|TraesCS2D01G561700|TraesCS5B01G131000|TraesCS3A01G108900|TraesCS3B01G309300|TraesCS5A01G131100|TraesCS7B01G103800|TraesCS5A01G131300|TraesCS7D01G199900|TraesCS3B01G128000|TraesCS4A01G083900|TraesCS2B01G364000|TraesCS1A01G122500|TraesCS3A01G275600|TraesCS7A01G238900|TraesCS5D01G138800|TraesCS5D01G139800|TraesCS5B01G133500|TraesCS1D01G123400
Ribosome	KEGG PATHWAY	osa03010	58	337	0.00944412	TraesCS3D01G197200|TraesCS5B01G573100|TraesCS5B01G448100|TraesCS2D01G581100|TraesCS2A01G362000|TraesCS1A01G140200|TraesCS7A01G393500|TraesCS3A01G280300|TraesCS3B01G405000|TraesCSU01G150100|TraesCS3D01G197100|TraesCS2D01G569200|TraesCS1A01G112500|TraesCS1D01G152500|TraesCS2A01G253600|TraesCS4D01G241000|TraesCS7A01G255800|TraesCS3D01G365600|TraesCS2A01G458600|TraesCS3B01G121700|TraesCS1A01G140400|T…
2-Oxocarboxylic acid metabolism	KEGG PATHWAY	osa01210	14	46	0.00964312	TraesCS6B01G108100|TraesCS7B01G136600|TraesCS1D01G086700|TraesCS6A01G243600|TraesCS5D01G534600|TraesCS5B01G133500|TraesCS7A01G241100|TraesCS1B01G102700|TraesCS5A01G131300|TraesCS4A01G059800|TraesCS1A01G085600|TraesCS4A01G337800|TraesCS5D01G139800|TraesCS4B01G335100
Fructose and mannose metabolism	KEGG PATHWAY	osa00051	16	58	0.0105956	TraesCS6B01G363700|TraesCS1B01G357000|TraesCS3D01G384100|TraesCS3D01G241300|TraesCS2D01G331200|TraesCS3D01G383700|TraesCS3D01G475600|TraesCS1D01G346200|TraesCS4A01G368600|TraesCS3B01G422900|TraesCS2B01G350500|TraesCS3B01G423200|TraesCS1A01G344000|TraesCS3B01G525400|TraesCS3A01G391500|TraesCS3A01G480900
Protein processing in endoplasmic reticulum	KEGG PATHWAY	osa04141	36	189	0.0136944	TraesCS5A01G482400|TraesCS7D01G179400|TraesCS4A01G097900|TraesCS4D01G213300|TraesCS1B01G288700|TraesCS7B01G109100|TraesCS5B01G495500|TraesCS5B01G428000|TraesCS4B01G277500|TraesCS7D01G464800|TraesCS3A01G172900|TraesCS5A01G331300|TraesCS7B01G083300|TraesCS1A01G279600|TraesCS1B01G294300|TraesCS4D01G213100|TraesCS5D01G496000|TraesCS7D01G241100|TraesCS4A01G092200|TraesCS7B01G083400|TraesCS4B01G206700|…
Tryptophan metabolism	KEGG PATHWAY	osa00380	9	23	0.0138081	TraesCS6B01G284600|TraesCS5B01G430100|TraesCS4A01G313200|TraesCS3D01G280900|TraesCS5D01G436200|TraesCS5B01G429900|TraesCS5B01G566700|TraesCS5A01G428000|TraesCS5A01G428200
Phenylpropanoid biosynthesis	KEGG PATHWAY	osa00940	26	125	0.0166334	TraesCS2B01G182500|TraesCS2A01G145800|TraesCS5B01G202700|TraesCS5D01G218100|TraesCS7D01G376600|TraesCS5B01G209800|TraesCS6B01G406200|TraesCS7D01G184600|TraesCS6D01G353400|TraesCS6A01G369800|TraesCS5D01G265900|TraesCS6D01G353700|TraesCS6B01G406300|TraesCS4A01G056300|TraesCS3B01G053900|TraesCS2B01G174400|TraesCS5A01G213900|TraesCS5B01G294500|TraesCS7B01G299500|TraesCS5D01G210600|TraesCS6A01G370100|…
Pentose phosphate pathway	KEGG PATHWAY	osa00030	14	51	0.0169177	TraesCS7B01G302600|TraesCS1B01G357000|TraesCS3D01G384100|TraesCS7D01G396300|TraesCS2D01G331200|TraesCS3D01G383700|TraesCSU01G063400|TraesCS7A01G402500|TraesCS1D01G346200|TraesCS3B01G422900|TraesCS2B01G350500|TraesCS3B01G423200|TraesCS1A01G344000|TraesCS3A01G391500
Tyrosine metabolism	KEGG PATHWAY	osa00350	11	38	0.0296011	TraesCS7A01G059300|TraesCS4B01G106300|TraesCS1A01G329500|TraesCS1D01G270500|TraesCS1B01G280600|TraesCS4A01G202100|TraesCS4D01G103000|TraesCS4A01G145400|TraesCS1A01G370100|TraesCS1A01G270300|TraesCS5D01G196300
Valine, leucine and isoleucine biosynthesis	KEGG PATHWAY	osa00290	6	14	0.0405464	TraesCS6A01G243600|TraesCS5B01G133500|TraesCS5A01G131300|TraesCS4A01G059800|TraesCS6B01G108100|TraesCS5D01G139800
Phenylalanine metabolism	KEGG PATHWAY	osa00360	10	35	0.0414429	TraesCS2B01G182500|TraesCS1D01G270500|TraesCS1B01G280600|TraesCS2A01G145800|TraesCS7B01G299500|TraesCS5D01G265900|TraesCS4A01G145400|TraesCS1A01G270300|TraesCS3B01G053900|TraesCS3A01G327700
Cyanoamino acid metabolism	KEGG PATHWAY	osa00460	10	36	0.0466751	TraesCS5B01G294500|TraesCS3A01G385600|TraesCS5D01G302700|TraesCS3A01G301000|TraesCS3B01G417800|TraesCS5B01G294400|TraesCS1A01G218700|TraesCS4A01G056300|TraesCS5D01G302600|TraesCS5B01G300800
The significantly enriched pathways of specifically downregulated DEGs in Colotana.PEG vs Colotana.con.
Enriched KEGG Term	Database	ID	Input number	Background number	Adjusted p-value	Input
Plant-pathogen interaction	KEGG PATHWAY	osa04626	57	112	4.46572e-10	TraesCS1D01G197600|TraesCS6A01G349400|TraesCS2B01G544200|TraesCS5B01G443300|TraesCS1B01G208700|TraesCS7A01G044900|TraesCSU01G226400|TraesCS3B01G354400|TraesCS2A01G461800|TraesCS3B01G536600|TraesCS7D01G436600|TraesCS2D01G517200|TraesCS4A01G181500|TraesCS2D01G380600|TraesCS4D01G027600|TraesCS5B01G443200|TraesCS7A01G565100|TraesCS7D01G507000|TraesCS5B01G443800|TraesCS1D01G018700|TraesCS2A01G349100|T…
Plant hormone signal transduction	KEGG PATHWAY	osa04075	60	184	3.89376e-05	TraesCS6B01G143400|TraesCS4A01G470500|TraesCS7A01G468500|TraesCS4D01G191200|TraesCS5B01G443300|TraesCS3B01G335300|TraesCS1D01G177000|TraesCS7D01G350800|TraesCSU01G226400|TraesCS6B01G286100|TraesCS7B01G370100|TraesCS3B01G404800|TraesCS3D01G300600|TraesCS6B01G193200|TraesCS2B01G437000|TraesCS5D01G273500|TraesCS6A01G181900|TraesCS5B01G443200|TraesCS5D01G178800|TraesCS7A01G565100|TraesCS3B01G548600|T…
The significantly enriched pathways of specifically upregulated DEGs in Tincurrin.PEG vs Tincurrin.con.
Enriched KEGG Term	Database	ID	Input number	Background number	Adjusted p-value	Input
Plant-pathogen interaction	KEGG PATHWAY	osa04626	67	112	3.29562e-12	TraesCS7B01G162500|TraesCS7D01G201400|TraesCS7B01G433000|TraesCS6A01G417900|TraesCS6B01G354200|TraesCS5B01G443300|TraesCS5D01G158700|TraesCS5B01G387200|TraesCS3B01G553900|TraesCS3B01G354400|TraesCS5D01G392200|TraesCS7B01G035100|TraesCS3B01G553700|TraesCS3B01G553800|TraesCS5B01G442600|TraesCS6B01G471400|TraesCS5B01G442800|TraesCS4A01G181500|TraesCS4A01G187900|TraesCS4A01G182200|TraesCS5B01G443200|…
Glutathione metabolism	KEGG PATHWAY	osa00480	37	73	2.02701e-05	TraesCS3D01G452000|TraesCS7B01G140600|TraesCS2A01G045400|TraesCS3B01G538800|TraesCS3B01G093600|TraesCS2B01G574500|TraesCS1B01G114300|TraesCS2D01G400000|TraesCS4B01G178700|TraesCS4B01G044300|TraesCS5A01G432600|TraesCS1D01G095000|TraesCS5B01G142500|TraesCS1D01G095100|TraesCS3B01G538700|TraesCS4A01G349700|TraesCS3D01G445400|TraesCS1B01G114400|TraesCS3B01G565200|TraesCS4A01G103700|TraesCS1A01G102900|…
Plant hormone signal transduction	KEGG PATHWAY	osa04075	56	184	0.00641656	TraesCS7B01G255600|TraesCS7D01G201400|TraesCS5B01G443100|TraesCS5B01G539300|TraesCS5B01G443300|TraesCS4B01G038100|TraesCS5D01G222500|TraesCS3D01G123400|TraesCS1B01G342500|TraesCS6D01G021500|TraesCS1D01G126900|TraesCS5B01G442800|TraesCS3A01G121300|TraesCS5B01G443200|TraesCS5B01G443000|TraesCS7A01G565100|TraesCS1B01G427600|TraesCS1B01G145800|TraesCS5B01G443800|TraesCS1A01G276600|TraesCS4A01G192200|…
Nitrogen metabolism	KEGG PATHWAY	osa00910	15	28	0.0183578	TraesCS6D01G038100|TraesCS3B01G259400|TraesCS6A01G032400|TraesCS6B01G046600|TraesCS3A01G230100|TraesCS3D01G300800|TraesCS6B01G046700|TraesCS3A01G230000|TraesCS6B01G046500|TraesCS3B01G335500|TraesCS7A01G454300|TraesCS3D01G223300|TraesCS4A01G196600|TraesCS6D01G037800|TraesCS6D01G037900
The significantly enriched pathways of specifically downregulated DEGs in Tincurrin.PEG vs Tincurrin.con.
Enriched KEGG Term	Database	ID	Input number	Background number	Adjusted p-value	Input
Biosynthesis of secondary metabolites	KEGG PATHWAY	osa01110	263	848	1.94218e-18	TraesCS2A01G168400|TraesCS4B01G274700|TraesCS1B01G379000|TraesCSU01G055100|TraesCS2B01G016000|TraesCS4D01G336800|TraesCS4B01G347700|TraesCS3D01G031800|TraesCS1B01G292200|TraesCS5D01G232400|TraesCS2B01G508400|TraesCS4A01G319100|TraesCS1A01G015700|TraesCSU01G137300|TraesCS2D01G530600|TraesCS6A01G071700|TraesCS4A01G298700|TraesCS4B01G288100|TraesCS1B01G115800|TraesCS6A01G012600|TraesCS4A01G137000|Tr…
Phenylpropanoid biosynthesis	KEGG PATHWAY	osa00940	71	125	5.67576e-14	TraesCS2B01G084500|TraesCS5A01G288200|TraesCS1A01G361800|TraesCS7A01G496200|TraesCS5B01G265500|TraesCS5D01G410600|TraesCS5A01G516200|TraesCS1B01G379000|TraesCS5A01G388500|TraesCS3D01G031800|TraesCS2B01G126200|TraesCS6B01G333800|TraesCS1A01G104100|TraesCS5A01G295400|TraesCS5D01G232400|TraesCS2D01G108500|TraesCS3B01G034300|TraesCS3D01G325300|TraesCS5D01G273700|TraesCSU01G137300|TraesCS7D01G184600|T…
Metabolic pathways	KEGG PATHWAY	osa01100	368	1573	1.91578e-10	TraesCS5D01G298700|TraesCS6A01G286200|TraesCS4B01G347700|TraesCS7D01G276300|TraesCS4B01G189900|TraesCS4A01G246100|TraesCS3B01G278200|TraesCS1B01G115800|TraesCS3A01G373600|TraesCS4A01G137000|TraesCS6D01G272400|TraesCS2D01G502100|TraesCS2B01G315300|TraesCS7A01G183000|TraesCS1D01G259600|TraesCS5A01G291300|TraesCS2D01G066100|TraesCS2A01G415800|TraesCS3D01G083000|TraesCS4B01G019800|TraesCS7D01G483400|…
Starch and sucrose metabolism	KEGG PATHWAY	osa00500	62	159	2.97093e-07	TraesCS2D01G126600|TraesCS5B01G265500|TraesCS1D01G427400|TraesCS7A01G319000|TraesCS7B01G219800|TraesCS3D01G359200|TraesCS5D01G200800|TraesCS7A01G009100|TraesCS4B01G205200|TraesCS5A01G295400|TraesCS7A01G060400|TraesCS5A01G190000|TraesCS3B01G398000|TraesCS1A01G214700|TraesCS6D01G026600|TraesCS5D01G273700|TraesCS7D01G008800|TraesCS4A01G056400|TraesCS4A01G264600|TraesCS1A01G419600|TraesCS4D01G050600|…
Plant hormone signal transduction	KEGG PATHWAY	osa04075	65	184	2.15924e-06	TraesCS4D01G227200|TraesCS5A01G382600|TraesCS5D01G140200|TraesCS2A01G309700|TraesCS5A01G058600|TraesCS7B01G108500|TraesCS7B01G114300|TraesCS5B01G158400|TraesCS7A01G358200|TraesCS2A01G187800|TraesCS4A01G070500|TraesCS7B01G049200|TraesCS2B01G219300|TraesCS1A01G396400|TraesCS5A01G161000|TraesCS5B01G132900|TraesCS6D01G378300|TraesCS3D01G161500|TraesCS5D01G449400|TraesCS1D01G404400|TraesCS5B01G386800|…
Photosynthesis - antenna proteins	KEGG PATHWAY	osa00196	15	15	3.54479e-05	TraesCS1D01G411300|TraesCS2A01G342600|TraesCS2A01G187200|TraesCS5B01G227900|TraesCS5A01G322500|TraesCS2B01G340300|TraesCS7D01G276300|TraesCS7A01G227100|TraesCS2A01G206200|TraesCS2A01G204800|TraesCS1B01G432700|TraesCS7D01G227300|TraesCS6A01G159800|TraesCS5B01G322900|TraesCS7B01G192500
Flavonoid biosynthesis	KEGG PATHWAY	osa00941	16	18	3.85981e-05	TraesCS1A01G442300|TraesCS3D01G325300|TraesCS2D01G482100|TraesCS1D01G450100|TraesCS6A01G012600|TraesCS2A01G482100|TraesCS2D01G481500|TraesCS5B01G488900|TraesCS1B01G476400|TraesCS2A01G025600|TraesCS2D01G530600|TraesCS3A01G331800|TraesCS5D01G489000|TraesCS2B01G508400|TraesCS2B01G558400|TraesCS2D01G481900
Galactose metabolism	KEGG PATHWAY	osa00052	27	53	4.75384e-05	TraesCS7A01G009100|TraesCS7A01G060400|TraesCS1D01G161900|TraesCS4A01G485900|TraesCS2D01G006600|TraesCS2B01G341200|TraesCS2A01G343600|TraesCS2B01G341000|TraesCS7D01G008800|TraesCS7A01G009200|TraesCS6B01G031500|TraesCS7D01G008700|TraesCS1B01G181800|TraesCS1A01G214700|TraesCS2D01G321900|TraesCS6D01G026600|TraesCS6B01G031600|TraesCS2A01G343300|TraesCS3B01G309700|TraesCS7A01G009800|TraesCS5B01G557100|…
Glycine, serine and threonine metabolism	KEGG PATHWAY	osa00260	27	57	0.000119072	TraesCS4A01G015900|TraesCS4D01G068100|TraesCS2B01G521700|TraesCS4B01G069300|TraesCS4D01G286900|TraesCS2B01G490900|TraesCS2D01G467900|TraesCS1A01G099500|TraesCS4B01G288100|TraesCS1D01G107400|TraesCS4A01G137000|TraesCS2B01G434800|TraesCS2D01G493600|TraesCS3A01G250200|TraesCS4D01G170300|TraesCS3B01G279700|TraesCS4B01G167100|TraesCS4A01G246100|TraesCS2A01G415800|TraesCS2D01G034000|TraesCS2A01G467900|…
Steroid biosynthesis	KEGG PATHWAY	osa00100	15	26	0.0019525	TraesCS3A01G037600|TraesCS4D01G134600|TraesCS4D01G329300|TraesCS4B01G332600|TraesCS3A01G079400|TraesCS4A01G192500|TraesCS4B01G340700|TraesCS5A01G005900|TraesCS5A01G556000|TraesCS4B01G122800|TraesCS4B01G139900|TraesCS5A01G503700|TraesCS4D01G120900|TraesCS4A01G179800|TraesCS4D01G336800
Glyoxylate and dicarboxylate metabolism	KEGG PATHWAY	osa00630	25	63	0.0019525	TraesCS2A01G168400|TraesCS5A01G169400|TraesCS3A01G071600|TraesCS2B01G521700|TraesCS4B01G069300|TraesCS2B01G490900|TraesCS2B01G528300|TraesCS2D01G467900|TraesCS1A01G099500|TraesCS1D01G107400|TraesCS1D01G351500|TraesCS5D01G274300|TraesCS2D01G493600|TraesCS3A01G250200|TraesCS2B01G194600|TraesCS3B01G279700|TraesCS6A01G298100|TraesCS2D01G175900|TraesCS4D01G068100|TraesCS4A01G246100|TraesCS2D01G034000|…
Cyanoamino acid metabolism	KEGG PATHWAY	osa00460	17	36	0.00392166	TraesCS5D01G273700|TraesCS5B01G294900|TraesCS4A01G056400|TraesCS3A01G071600|TraesCS5B01G265500|TraesCS4A01G056300|TraesCS2D01G493600|TraesCS2B01G521700|TraesCS4B01G248600|TraesCS4B01G069300|TraesCS5A01G265800|TraesCS5A01G388400|TraesCS5A01G295400|TraesCS5A01G388500|TraesCS4D01G068100|TraesCS4A01G246100|TraesCS2A01G493700
Nitrogen metabolism	KEGG PATHWAY	osa00910	14	28	0.0071988	TraesCS2B01G528300|TraesCS6B01G024900|TraesCS3A01G071600|TraesCS6A01G017500|TraesCS5A01G434100|TraesCS6A01G333900|TraesCS6B01G364600|TraesCS6A01G031000|TraesCS6D01G313100|TraesCS6A01G298100|TraesCS6D01G306000|TraesCS6B01G356800|TraesCS6A01G326200|TraesCS6D01G020700
Terpenoid backbone biosynthesis	KEGG PATHWAY	osa00900	19	47	0.0071988	TraesCS6A01G307700|TraesCS6D01G286900|TraesCS5A01G169400|TraesCS4A01G442600|TraesCS3A01G181400|TraesCS1B01G266500|TraesCS4B01G353100|TraesCS3A01G231000|TraesCS7D01G050900|TraesCSU01G131100|TraesCS7A01G056000|TraesCS1D01G255100|TraesCS4D01G347100|TraesCS5A01G547000|TraesCS7D01G247800|TraesCS1A01G255800|TraesCS3D01G186200|TraesCS3B01G000700|TraesCS6B01G336300
Biotin metabolism	KEGG PATHWAY	osa00780	11	20	0.0127448	TraesCS5B01G170100|TraesCS5A01G172700|TraesCS7A01G160600|TraesCS2A01G383100|TraesCS7A01G267300|TraesCS5A01G496000|TraesCS5D01G177200|TraesCS7D01G267400|TraesCS7D01G161500|TraesCS7B01G065500|TraesCS7B01G164700
One carbon pool by folate	KEGG PATHWAY	osa00670	9	14	0.0142866	TraesCS2D01G467900|TraesCS2A01G467900|TraesCS2D01G493600|TraesCS2B01G521700|TraesCS4B01G069300|TraesCS4D01G068100|TraesCS2B01G490900|TraesCS4A01G246100|TraesCS2A01G493700
Phagosome	KEGG PATHWAY	osa04145	24	77	0.024928	TraesCS1B01G320800|TraesCS1A01G309700|TraesCS3D01G161900|TraesCS1A01G258800|TraesCS1D01G325200|TraesCS2B01G221800|TraesCS6D01G130500|TraesCS5A01G534300|TraesCS3D01G326900|TraesCS4B01G366500|TraesCS1B01G269400|TraesCS1D01G258800|TraesCS3A01G333300|TraesCS1D01G309200|TraesCSU01G137900|TraesCS3D01G155400|TraesCS1D01G336200|TraesCS5D01G417700|TraesCS1A01G323900|TraesCS5A01G407800|TraesCS3B01G173900|T…
Glutathione metabolism	KEGG PATHWAY	osa00480	23	73	0.0252381	TraesCS2D01G080000|TraesCS7A01G442500|TraesCS4B01G331100|TraesCS2D01G579500|TraesCS1A01G357200|TraesCS3D01G445300|TraesCS2A01G082100|TraesCS1A01G078900|TraesCS2A01G067800|TraesCS3D01G486200|TraesCS7A01G477900|TraesCS3D01G512200|TraesCS1D01G361400|TraesCS7B01G380300|TraesCS5B01G018400|TraesCS2D01G066100|TraesCS2B01G080000|TraesCS1B01G373600|TraesCS7D01G352800|TraesCS5A01G502500|TraesCS7D01G431600|…
Databases: KEGG PATHWAY
Statistical test method: hypergeometric test / Fisher's exact test
