# Supplementary material for: Comparative Analysis of Root Transcriptome Reveals Candidate Genes and Expression Divergence of Homoeologous Genes in Response to Water Stress in Wheat
Source: Plants (Basel). 2020 May 7;9(5):596. doi: 10.3390/plants9050596 (PMC7284651; doi:10.3390/plants9050596)
Supplement: Supplementary file 1 [file plants-09-00596-s001.zip › Supplementary files_Behnam et al/Supp.Table7.xlsx]

## Sheet: Table S7
Table S7 Complete list of identified variants between Colotana and Tincurrin.
Chra	Posb	Refc	Altd	Effect (sequence ontology)	Impact	GeneID	TraIDe	Coding	Protein
chr1A	58623	Colotana:G	Tincurrin:T	missense_variant	MODERATE	TraesCS1A01G000100	TraesCS1A01G000100.1	c.146C>A	p.Pro49Gln
chr1A	1167289	Tincurrin:A	Colotana:G	missense_variant	MODERATE	TraesCS1A01G002000	TraesCS1A01G002000.1	c.203T>C	p.Met68Thr
chr1A	1804197	Colotana:C	Tincurrin:G	missense_variant	MODERATE	TraesCS1A01G003300	TraesCS1A01G003300.1	c.1118C>G	p.Thr373Ser
chr1A	2378387	Tincurrin:G	Colotana:A	missense_variant	MODERATE	TraesCS1A01G003800	TraesCS1A01G003800.1	c.757C>T	p.His253Tyr
chr1A	3383025	Tincurrin:G	Colotana:A	missense_variant	MODERATE	TraesCS1A01G005700	TraesCS1A01G005700.1	c.1991G>A	p.Arg664Lys
chr1A	3383082	Tincurrin:G	Colotana:C	missense_variant	MODERATE	TraesCS1A01G005700	TraesCS1A01G005700.1	c.2048G>C	p.Gly683Ala
chr1A	3452224	Tincurrin:A	Colotana:G	missense_variant	MODERATE	TraesCS1A01G006000	TraesCS1A01G006000.1	c.2477T>C	p.Val826Ala
chr1A	4045990	Tincurrin:G	Colotana:T	missense_variant	MODERATE	TraesCS1A01G007500	TraesCS1A01G007500.1	c.125G>T	p.Gly42Val
chr1A	4045995	Tincurrin:A	Colotana:G	missense_variant	MODERATE	TraesCS1A01G007500	TraesCS1A01G007500.1	c.130A>G	p.Ile44Val
chr1A	4063377	Tincurrin:A	Colotana:G	missense_variant	MODERATE	TraesCS1A01G007900	TraesCS1A01G007900.1	c.181A>G	p.Ile61Val
chr1A	4499737	Tincurrin:C	Colotana:T	missense_variant	MODERATE	TraesCS1A01G008100	TraesCS1A01G008100.1	c.1969C>T	p.Arg657Trp
chr1A	4499738	Tincurrin:G	Colotana:C	missense_variant	MODERATE	TraesCS1A01G008100	TraesCS1A01G008100.1	c.1970G>C	p.Arg657Pro
chr1A	4499742	Tincurrin:C	Colotana:G	missense_variant	MODERATE	TraesCS1A01G008100	TraesCS1A01G008100.1	c.1974C>G	p.Asn658Lys
chr1A	4500196	Tincurrin:G	Colotana:C	missense_variant	MODERATE	TraesCS1A01G008100	TraesCS1A01G008100.1	c.2428G>C	p.Gly810Arg
chr1A	4500350	Tincurrin:A	Colotana:C	missense_variant	MODERATE	TraesCS1A01G008100	TraesCS1A01G008100.1	c.2582A>C	p.Lys861Thr
chr1A	4500956	Tincurrin:A	Colotana:G	missense_variant	MODERATE	TraesCS1A01G008100	TraesCS1A01G008100.1	c.3188A>G	p.Asp1063Gly
chr1A	4501064	Tincurrin:G	Colotana:A	missense_variant	MODERATE	TraesCS1A01G008100	TraesCS1A01G008100.1	c.3296G>A	p.Arg1099Lys
chr1A	4501072	Colotana:A	Tincurrin:G	missense_variant	MODERATE	TraesCS1A01G008100	TraesCS1A01G008100.1	c.3304A>G	p.Lys1102Glu
chr1A	5235426	Tincurrin:A	Colotana:G	missense_variant	MODERATE	TraesCS1A01G008900	TraesCS1A01G008900.1	c.163A>G	p.Thr55Ala
chr1A	5499272	Colotana:A	Tincurrin:G	missense_variant	MODERATE	TraesCS1A01G009100	TraesCS1A01G009100.1	c.101A>G	p.Lys34Arg
chr1A	5502696	Colotana:G	Tincurrin:C	missense_variant	MODERATE	TraesCS1A01G009300	TraesCS1A01G009300.2	c.3286C>G	p.Leu1096Val
chr1A	5502696	Colotana:G	Tincurrin:C	missense_variant	MODERATE	TraesCS1A01G009300	TraesCS1A01G009300.1	c.3178C>G	p.Leu1060Val
chr1A	6322087	Colotana:C	Tincurrin:G	missense_variant	MODERATE	TraesCS1A01G010200	TraesCS1A01G010200.1	c.1848C>G	p.Ile616Met
chr1A	6340969	Tincurrin:A	Colotana:C	missense_variant	MODERATE	TraesCS1A01G010400	TraesCS1A01G010400.2	c.92T>G	p.Val31Gly
chr1A	6340978	Colotana:C	Tincurrin:T	missense_variant	MODERATE	TraesCS1A01G010400	TraesCS1A01G010400.2	c.83G>A	p.Arg28His
chr1A	6340998	Tincurrin:C	Colotana:T	missense_variant	MODERATE	TraesCS1A01G010400	TraesCS1A01G010400.1	c.256G>A	p.Asp86Asn
chr1A	6766524	Tincurrin:A	Colotana:G	missense_variant	MODERATE	TraesCS1A01G011600	TraesCS1A01G011600.1	c.32T>C	p.Met11Thr
chr1A	6793160	Tincurrin:G	Colotana:A	missense_variant	MODERATE	TraesCS1A01G011800	TraesCS1A01G011800.1	c.1442G>A	p.Gly481Asp
chr1A	6900279	Tincurrin:T	Colotana:C	missense_variant	MODERATE	TraesCS1A01G012000	TraesCS1A01G012000.1	c.1465A>G	p.Ile489Val
chr1A	7180918	Tincurrin:T	Colotana:G	missense_variant	MODERATE	TraesCS1A01G012500	TraesCS1A01G012500.4	c.1360T>G	p.Tyr454Asp
chr1A	7180918	Tincurrin:T	Colotana:G	missense_variant	MODERATE	TraesCS1A01G012500	TraesCS1A01G012500.1	c.1360T>G	p.Tyr454Asp
chr1A	7180918	Tincurrin:T	Colotana:G	missense_variant	MODERATE	TraesCS1A01G012500	TraesCS1A01G012500.2	c.1360T>G	p.Tyr454Asp
chr1A	7180918	Tincurrin:T	Colotana:G	missense_variant	MODERATE	TraesCS1A01G012500	TraesCS1A01G012500.3	c.1360T>G	p.Tyr454Asp
chr1A	7185908	Tincurrin:A	Colotana:G	missense_variant	MODERATE	TraesCS1A01G012600	TraesCS1A01G012600.1	c.412A>G	p.Thr138Ala
chr1A	7186206	Tincurrin:T	Colotana:C	missense_variant	MODERATE	TraesCS1A01G012600	TraesCS1A01G012600.1	c.710T>C	p.Val237Ala
chr1A	7186343	Tincurrin:G	Colotana:T	missense_variant	MODERATE	TraesCS1A01G012600	TraesCS1A01G012600.1	c.847G>T	p.Ala283Ser
chr1A	7229381	Colotana:A	Tincurrin:G	missense_variant	MODERATE	TraesCS1A01G012700	TraesCS1A01G012700.1	c.508T>C	p.Phe170Leu
chr1A	7275208	Colotana:A	Tincurrin:G	missense_variant	MODERATE	TraesCS1A01G012800	TraesCS1A01G012800.1	c.382A>G	p.Ile128Val
chr1A	7278377	Colotana:A	Tincurrin:G	missense_variant	MODERATE	TraesCS1A01G012900	TraesCS1A01G012900.1	c.749A>G	p.Gln250Arg
chr1A	7279073	Colotana:C	Tincurrin:A	missense_variant	MODERATE	TraesCS1A01G012900	TraesCS1A01G012900.1	c.795C>A	p.Asp265Glu
chr1A	8321960	Tincurrin:A	Colotana:G	missense_variant	MODERATE	TraesCS1A01G015800	TraesCS1A01G015800.1	c.724A>G	p.Ile242Val
chr1A	9979957	Tincurrin:G	Colotana:A	missense_variant	MODERATE	TraesCS1A01G020000	TraesCS1A01G020000.1	c.244G>A	p.Ala82Thr
chr1A	10127876	Colotana:G	Tincurrin:A	missense_variant	MODERATE	TraesCS1A01G020800	TraesCS1A01G020800.1	c.1189G>A	p.Val397Ile
chr1A	10132967	Colotana:G	Tincurrin:C	missense_variant	MODERATE	TraesCS1A01G020900	TraesCS1A01G020900.1	c.216G>C	p.Lys72Asn
chr1A	10133061	Colotana:G	Tincurrin:C	missense_variant	MODERATE	TraesCS1A01G020900	TraesCS1A01G020900.1	c.310G>C	p.Ala104Pro
chr1A	10152289	Colotana:G	Tincurrin:A	missense_variant	MODERATE	TraesCS1A01G021100	TraesCS1A01G021100.1	c.1373G>A	p.Arg458His
chr1A	10159147	Colotana:G	Tincurrin:C	missense_variant	MODERATE	TraesCS1A01G021200	TraesCS1A01G021200.1	c.1103C>G	p.Pro368Arg
chr1A	10159690	Colotana:A	Tincurrin:G	missense_variant	MODERATE	TraesCS1A01G021200	TraesCS1A01G021200.1	c.560T>C	p.Val187Ala
chr1A	10160074	Colotana:A	Tincurrin:G	missense_variant	MODERATE	TraesCS1A01G021200	TraesCS1A01G021200.1	c.176T>C	p.Phe59Ser
chr1A	11530311	Tincurrin:C	Colotana:A	missense_variant	MODERATE	TraesCS1A01G023200	TraesCS1A01G023200.1	c.69C>A	p.Asp23Glu
chr1A	11530315	Colotana:G	Tincurrin:A	missense_variant	MODERATE	TraesCS1A01G023200	TraesCS1A01G023200.1	c.73G>A	p.Asp25Asn
chr1A	11530354	Colotana:G	Tincurrin:A	missense_variant	MODERATE	TraesCS1A01G023200	TraesCS1A01G023200.1	c.112G>A	p.Val38Ile
chr1A	11894594	Colotana:T	Tincurrin:C	missense_variant	MODERATE	TraesCS1A01G024300	TraesCS1A01G024300.1	c.89T>C	p.Phe30Ser
chr1A	12209031	Tincurrin:TC	Colotana:T	frameshift_variant	HIGH	TraesCS1A01G025500	TraesCS1A01G025500.1	c.1633delG	p.Asp545fs
chr1A	12314433	Colotana:A	Tincurrin:G	missense_variant	MODERATE	TraesCS1A01G025700	TraesCS1A01G025700.1	c.1376T>C	p.Leu459Pro
chr1A	12355986	Colotana:C	Tincurrin:G	missense_variant	MODERATE	TraesCS1A01G025800	TraesCS1A01G025800.1	c.701C>G	p.Pro234Arg
chr1A	12356054	Colotana:G	Tincurrin:C	missense_variant	MODERATE	TraesCS1A01G025800	TraesCS1A01G025800.1	c.769G>C	p.Glu257Gln
chr1A	12504113	Colotana:A	Tincurrin:G	missense_variant	MODERATE	TraesCS1A01G026200	TraesCS1A01G026200.1	c.217A>G	p.Ile73Val
chr1A	12504396	Colotana:G	Tincurrin:A	missense_variant	MODERATE	TraesCS1A01G026200	TraesCS1A01G026200.1	c.500G>A	p.Arg167His
chr1A	12504465	Colotana:A	Tincurrin:G	missense_variant	MODERATE	TraesCS1A01G026200	TraesCS1A01G026200.1	c.569A>G	p.Asp190Gly
chr1A	12504544	Colotana:T	Tincurrin:A	missense_variant	MODERATE	TraesCS1A01G026200	TraesCS1A01G026200.1	c.648T>A	p.Asp216Glu
chr1A	12505117	Colotana:C	Tincurrin:G	missense_variant	MODERATE	TraesCS1A01G026200	TraesCS1A01G026200.1	c.1221C>G	p.Ser407Arg
chr1A	12587315	Colotana:C	Tincurrin:T	missense_variant	MODERATE	TraesCS1A01G026400	TraesCS1A01G026400.2	c.2465G>A	p.Cys822Tyr
chr1A	12587315	Colotana:C	Tincurrin:T	missense_variant	MODERATE	TraesCS1A01G026400	TraesCS1A01G026400.1	c.2198G>A	p.Cys733Tyr
chr1A	12587345	Tincurrin:A	Colotana:G	missense_variant	MODERATE	TraesCS1A01G026400	TraesCS1A01G026400.2	c.2435T>C	p.Ile812Thr
chr1A	12587345	Tincurrin:A	Colotana:G	missense_variant	MODERATE	TraesCS1A01G026400	TraesCS1A01G026400.1	c.2168T>C	p.Ile723Thr
chr1A	12587385	Colotana:A	Tincurrin:C	missense_variant	MODERATE	TraesCS1A01G026400	TraesCS1A01G026400.2	c.2395T>G	p.Tyr799Asp
chr1A	12587385	Colotana:A	Tincurrin:C	missense_variant	MODERATE	TraesCS1A01G026400	TraesCS1A01G026400.1	c.2128T>G	p.Tyr710Asp
chr1A	12587391	Tincurrin:T	Colotana:A	missense_variant	MODERATE	TraesCS1A01G026400	TraesCS1A01G026400.2	c.2389A>T	p.Ile797Phe
chr1A	12587391	Tincurrin:T	Colotana:A	missense_variant	MODERATE	TraesCS1A01G026400	TraesCS1A01G026400.1	c.2122A>T	p.Ile708Phe
chr1A	12588216	Colotana:G	Tincurrin:C	missense_variant	MODERATE	TraesCS1A01G026400	TraesCS1A01G026400.2	c.1564C>G	p.Leu522Val
chr1A	12588591	Tincurrin:C	Colotana:T	missense_variant	MODERATE	TraesCS1A01G026400	TraesCS1A01G026400.2	c.1189G>A	p.Val397Ile
chr1A	12588591	Tincurrin:C	Colotana:T	missense_variant	MODERATE	TraesCS1A01G026400	TraesCS1A01G026400.1	c.1063G>A	p.Val355Ile
chr1A	12588603	Tincurrin:A	Colotana:G	missense_variant	MODERATE	TraesCS1A01G026400	TraesCS1A01G026400.2	c.1177T>C	p.Cys393Arg
chr1A	12588603	Tincurrin:A	Colotana:G	missense_variant	MODERATE	TraesCS1A01G026400	TraesCS1A01G026400.1	c.1051T>C	p.Cys351Arg
chr1A	12919321	Colotana:C	Tincurrin:T	missense_variant	MODERATE	TraesCS1A01G027300	TraesCS1A01G027300.1	c.707C>T	p.Ala236Val
chr1A	13314184	Colotana:T	Tincurrin:A	missense_variant	MODERATE	TraesCS1A01G028400	TraesCS1A01G028400.1	c.65T>A	p.Val22Glu
chr1A	13571824	Colotana:ACCCCCCC	Tincurrin:ACCCCCCCC	frameshift_variant	HIGH	TraesCS1A01G028900	TraesCS1A01G028900.1	c.1288dupC	p.His430fs
chr1A	13573317	Colotana:T	Tincurrin:C	missense_variant	MODERATE	TraesCS1A01G028900	TraesCS1A01G028900.1	c.2774T>C	p.Val925Ala
chr1A	13768099	Tincurrin:G	Colotana:A	missense_variant	MODERATE	TraesCS1A01G029300	TraesCS1A01G029300.1	c.2233G>A	p.Val745Met
chr1A	14046203	Colotana:A	Tincurrin:G	missense_variant	MODERATE	TraesCS1A01G030100	TraesCS1A01G030100.1	c.218A>G	p.Lys73Arg
chr1A	14593201	Colotana:C	Tincurrin:A	missense_variant	MODERATE	TraesCS1A01G031800	TraesCS1A01G031800.1	c.679G>T	p.Val227Phe
chr1A	14593765	Colotana:T	Tincurrin:C	missense_variant	MODERATE	TraesCS1A01G031800	TraesCS1A01G031800.1	c.115A>G	p.Asn39Asp
chr1A	16838292	Colotana:G	Tincurrin:C	missense_variant	MODERATE	TraesCS1A01G034000	TraesCS1A01G034000.1	c.93G>C	p.Lys31Asn
chr1A	16838519	Colotana:C	Tincurrin:T	missense_variant	MODERATE	TraesCS1A01G034000	TraesCS1A01G034000.1	c.218C>T	p.Thr73Met
chr1A	16838938	Colotana:G	Tincurrin:A	missense_variant	MODERATE	TraesCS1A01G034000	TraesCS1A01G034000.1	c.637G>A	p.Ala213Thr
chr1A	16838956	Colotana:T	Tincurrin:C	missense_variant	MODERATE	TraesCS1A01G034000	TraesCS1A01G034000.1	c.655T>C	p.Trp219Arg
chr1A	19930403	Tincurrin:CT	Colotana:CTT	frameshift_variant	HIGH	TraesCS1A01G035900	TraesCS1A01G035900.1	c.2665_2666insA	p.Asn890fs
chr1A	20435898	Colotana:C	Tincurrin:G	missense_variant	MODERATE	TraesCS1A01G036800	TraesCS1A01G036800.1	c.375C>G	p.Cys125Trp
chr1A	20897656	Colotana:C	Tincurrin:G	missense_variant	MODERATE	TraesCS1A01G037400	TraesCS1A01G037400.2	c.676G>C	p.Gly226Arg
chr1A	21038166	Tincurrin:T	Colotana:C	missense_variant	MODERATE	TraesCS1A01G038400	TraesCS1A01G038400.1	c.668T>C	p.Val223Ala
chr1A	21038166	Tincurrin:T	Colotana:C	missense_variant	MODERATE	TraesCS1A01G038400	TraesCS1A01G038400.2	c.665T>C	p.Val222Ala
chr1A	21046993	Tincurrin:T	Colotana:C	missense_variant&splice_region_variant	MODERATE	TraesCS1A01G038400	TraesCS1A01G038400.1	c.2198T>C	p.Val733Ala
chr1A	21046993	Tincurrin:T	Colotana:C	missense_variant&splice_region_variant	MODERATE	TraesCS1A01G038400	TraesCS1A01G038400.2	c.2195T>C	p.Val732Ala
chr1A	21067235	Tincurrin:A	Colotana:T	missense_variant	MODERATE	TraesCS1A01G038500	TraesCS1A01G038500.1	c.1281A>T	p.Lys427Asn
chr1A	21076036	Tincurrin:A	Colotana:C	missense_variant	MODERATE	TraesCS1A01G038600	TraesCS1A01G038600.1	c.391A>C	p.Lys131Gln
chr1A	21078412	Tincurrin:T	Colotana:C	missense_variant	MODERATE	TraesCS1A01G038700	TraesCS1A01G038700.1	c.1681T>C	p.Ser561Pro
chr1A	22756949	Colotana:A	Tincurrin:C	missense_variant	MODERATE	TraesCS1A01G041700	TraesCS1A01G041700.1	c.1355A>C	p.Gln452Pro
chr1A	30180208	Tincurrin:C	Colotana:T	missense_variant	MODERATE	TraesCS1A01G048600	TraesCS1A01G048600.1	c.46C>T	p.Pro16Ser
chr1A	30183959	Tincurrin:G	Colotana:A	missense_variant	MODERATE	TraesCS1A01G048600	TraesCS1A01G048600.1	c.772G>A	p.Ala258Thr
chr1A	32454717	Tincurrin:G	Colotana:A	missense_variant	MODERATE	TraesCS1A01G050900	TraesCS1A01G050900.1	c.166G>A	p.Val56Ile
chr1A	32893190	Colotana:G	Tincurrin:A	missense_variant	MODERATE	TraesCS1A01G051300	TraesCS1A01G051300.1	c.1978G>A	p.Glu660Lys
chr1A	32893190	Colotana:G	Tincurrin:A	missense_variant	MODERATE	TraesCS1A01G051300	TraesCS1A01G051300.2	c.1975G>A	p.Glu659Lys
chr1A	32893506	Colotana:C	Tincurrin:T	missense_variant	MODERATE	TraesCS1A01G051300	TraesCS1A01G051300.1	c.2294C>T	p.Ala765Val
chr1A	32893506	Colotana:C	Tincurrin:T	missense_variant	MODERATE	TraesCS1A01G051300	TraesCS1A01G051300.2	c.2291C>T	p.Ala764Val
chr1A	32893932	Colotana:G	Tincurrin:A	missense_variant	MODERATE	TraesCS1A01G051300	TraesCS1A01G051300.1	c.2720G>A	p.Gly907Glu
chr1A	32893932	Colotana:G	Tincurrin:A	missense_variant	MODERATE	TraesCS1A01G051300	TraesCS1A01G051300.2	c.2717G>A	p.Gly906Glu
chr1A	32898604	Tincurrin:G	Colotana:T	missense_variant	MODERATE	TraesCS1A01G051400	TraesCS1A01G051400.1	c.1976G>T	p.Ser659Ile
chr1A	32899231	Colotana:C	Tincurrin:T	missense_variant	MODERATE	TraesCS1A01G051400	TraesCS1A01G051400.1	c.2603C>T	p.Thr868Ile
chr1A	32900712	Colotana:A	Tincurrin:T	missense_variant	MODERATE	TraesCS1A01G051400	TraesCS1A01G051400.1	c.4084A>T	p.Met1362Leu
chr1A	32900928	Colotana:G	Tincurrin:A	missense_variant	MODERATE	TraesCS1A01G051400	TraesCS1A01G051400.1	c.4300G>A	p.Ala1434Thr
chr1A	36794277	Tincurrin:G	Colotana:C	missense_variant	MODERATE	TraesCS1A01G056700	TraesCS1A01G056700.1	c.38G>C	p.Ser13Thr
chr1A	36794279	Tincurrin:G	Colotana:A	missense_variant	MODERATE	TraesCS1A01G056700	TraesCS1A01G056700.1	c.40G>A	p.Gly14Ser
chr1A	38714492	Colotana:A	Tincurrin:G	missense_variant	MODERATE	TraesCS1A01G058200	TraesCS1A01G058200.1	c.1477A>G	p.Arg493Gly
chr1A	41368108	Colotana:G	Tincurrin:T	missense_variant	MODERATE	TraesCS1A01G060200	TraesCS1A01G060200.1	c.253C>A	p.Gln85Lys
chr1A	41713628	Colotana:C	Tincurrin:G	missense_variant	MODERATE	TraesCS1A01G060500	TraesCS1A01G060500.1	c.1494C>G	p.Ile498Met
chr1A	47203066	Tincurrin:G	Colotana:T	missense_variant	MODERATE	TraesCS1A01G064900	TraesCS1A01G064900.1	c.722C>A	p.Ala241Asp
chr1A	47203066	Tincurrin:G	Colotana:T	missense_variant	MODERATE	TraesCS1A01G064900	TraesCS1A01G064900.2	c.572C>A	p.Ala191Asp
chr1A	48593667	Tincurrin:C	Colotana:G	missense_variant	MODERATE	TraesCS1A01G065800	TraesCS1A01G065800.1	c.502G>C	p.Glu168Gln
chr1A	48706674	Tincurrin:G	Colotana:C	missense_variant	MODERATE	TraesCS1A01G065900	TraesCS1A01G065900.1	c.414C>G	p.Asn138Lys
chr1A	48785571	Tincurrin:C	Colotana:A	missense_variant	MODERATE	TraesCS1A01G066200	TraesCS1A01G066200.1	c.1783C>A	p.His595Asn
chr1A	48978430	Tincurrin:A	Colotana:G	missense_variant	MODERATE	TraesCS1A01G066300	TraesCS1A01G066300.1	c.1424A>G	p.Lys475Arg
chr1A	49149935	Tincurrin:C	Colotana:G	missense_variant	MODERATE	TraesCS1A01G066900	TraesCS1A01G066900.1	c.242C>G	p.Ala81Gly
chr1A	49287733	Tincurrin:A	Colotana:G	missense_variant	MODERATE	TraesCS1A01G067300	TraesCS1A01G067300.1	c.5327A>G	p.Tyr1776Cys
chr1A	49287733	Tincurrin:A	Colotana:G	missense_variant	MODERATE	TraesCS1A01G067300	TraesCS1A01G067300.3	c.5081A>G	p.Tyr1694Cys
chr1A	49363346	Tincurrin:C	Colotana:T	missense_variant	MODERATE	TraesCS1A01G067900	TraesCS1A01G067900.2	c.866C>T	p.Thr289Met
chr1A	49366528	Tincurrin:A	Colotana:G	splice_donor_variant&intron_variant	HIGH	TraesCS1A01G068000	TraesCS1A01G068000.1	c.408+2T>C
chr1A	49517667	Tincurrin:C	Colotana:T	missense_variant	MODERATE	TraesCS1A01G068200	TraesCS1A01G068200.1	c.130G>A	p.Glu44Lys
chr1A	51703135	Tincurrin:A	Colotana:C	missense_variant	MODERATE	TraesCS1A01G069300	TraesCS1A01G069300.1	c.329A>C	p.Asp110Ala
chr1A	51703135	Tincurrin:A	Colotana:C	missense_variant	MODERATE	TraesCS1A01G069300	TraesCS1A01G069300.2	c.329A>C	p.Asp110Ala
chr1A	54460018	Colotana:A	Tincurrin:G	missense_variant	MODERATE	TraesCS1A01G072100	TraesCS1A01G072100.1	c.643A>G	p.Lys215Glu
chr1A	57189967	Colotana:A	Tincurrin:G	missense_variant	MODERATE	TraesCS1A01G073000	TraesCS1A01G073000.2	c.94A>G	p.Ile32Val
chr1A	57189967	Colotana:A	Tincurrin:G	missense_variant	MODERATE	TraesCS1A01G073000	TraesCS1A01G073000.1	c.94A>G	p.Ile32Val
chr1A	59849579	Colotana:A	Tincurrin:C	missense_variant	MODERATE	TraesCS1A01G077100	TraesCS1A01G077100.1	c.134T>G	p.Leu45Arg
chr1A	71840213	Colotana:G	Tincurrin:A	missense_variant	MODERATE	TraesCS1A01G086000	TraesCS1A01G086000.1	c.145G>A	p.Val49Met
chr1A	177472342	Colotana:T	Tincurrin:G	missense_variant	MODERATE	TraesCS1A01G131900	TraesCS1A01G131900.1	c.522T>G	p.Phe174Leu
chr1A	177472442	Colotana:A	Tincurrin:C	missense_variant	MODERATE	TraesCS1A01G131900	TraesCS1A01G131900.1	c.622A>C	p.Lys208Gln
chr1A	208706400	Colotana:A	Tincurrin:G	missense_variant	MODERATE	TraesCS1A01G135400	TraesCS1A01G135400.1	c.421A>G	p.Ile141Val
chr1A	282696845	Colotana:A	Tincurrin:C	splice_donor_variant&intron_variant	HIGH	TraesCS1A01G158700	TraesCS1A01G158700.1	c.2061+2T>G
chr1A	296206122	Tincurrin:A	Colotana:G	missense_variant	MODERATE	TraesCS1A01G164300	TraesCS1A01G164300.1	c.265A>G	p.Lys89Glu
chr1A	296206231	Tincurrin:G	Colotana:T	missense_variant&splice_region_variant	MODERATE	TraesCS1A01G164300	TraesCS1A01G164300.1	c.280G>T	p.Val94Phe
chr1A	302912718	Tincurrin:G	Colotana:A	missense_variant	MODERATE	TraesCS1A01G169800	TraesCS1A01G169800.1	c.220G>A	p.Val74Ile
chr1A	303853916	Tincurrin:GT	Colotana:GTT	frameshift_variant	HIGH	TraesCS1A01G170200	TraesCS1A01G170200.1	c.1273_1274insA	p.Asp425fs
chr1A	303853916	Tincurrin:GT	Colotana:GTT	frameshift_variant	HIGH	TraesCS1A01G170200	TraesCS1A01G170200.2	c.1219_1220insA	p.Asp407fs
chr1A	326217708	Tincurrin:A	Colotana:T	missense_variant	MODERATE	TraesCS1A01G180700	TraesCS1A01G180700.1	c.107T>A	p.Val36Asp
chr1A	343420483	Colotana:G	Tincurrin:T	missense_variant	MODERATE	TraesCS1A01G189800	TraesCS1A01G189800.1	c.751C>A	p.Pro251Thr
chr1A	368360464	Tincurrin:G	Colotana:A	missense_variant	MODERATE	TraesCS1A01G205700	TraesCS1A01G205700.1	c.856G>A	p.Asp286Asn
chr1A	368364727	Tincurrin:C	Colotana:T	missense_variant	MODERATE	TraesCS1A01G205900	TraesCS1A01G205900.1	c.346C>T	p.Arg116Cys
chr1A	368364728	Tincurrin:G	Colotana:C	missense_variant	MODERATE	TraesCS1A01G205900	TraesCS1A01G205900.1	c.347G>C	p.Arg116Pro
chr1A	368713754	Colotana:C	Tincurrin:A	stop_gained	HIGH	TraesCS1A01G206100	TraesCS1A01G206100.1	c.630C>A	p.Cys210*
chr1A	368797975	Tincurrin:C	Colotana:A	missense_variant	MODERATE	TraesCS1A01G206300	TraesCS1A01G206300.1	c.287C>A	p.Ala96Asp
chr1A	368797975	Tincurrin:C	Colotana:A	missense_variant	MODERATE	TraesCS1A01G206300	TraesCS1A01G206300.2	c.287C>A	p.Ala96Asp
chr1A	368797977	Tincurrin:G	Colotana:A	missense_variant	MODERATE	TraesCS1A01G206300	TraesCS1A01G206300.1	c.289G>A	p.Ala97Thr
chr1A	368797977	Tincurrin:G	Colotana:A	missense_variant	MODERATE	TraesCS1A01G206300	TraesCS1A01G206300.2	c.289G>A	p.Ala97Thr
chr1A	368797983	Tincurrin:C	Colotana:A	missense_variant	MODERATE	TraesCS1A01G206300	TraesCS1A01G206300.1	c.295C>A	p.Gln99Lys
chr1A	368797983	Tincurrin:C	Colotana:A	missense_variant	MODERATE	TraesCS1A01G206300	TraesCS1A01G206300.2	c.295C>A	p.Gln99Lys
chr1A	368799259	Tincurrin:G	Colotana:A	missense_variant	MODERATE	TraesCS1A01G206300	TraesCS1A01G206300.1	c.736G>A	p.Ala246Thr
chr1A	368803080	Tincurrin:T	Colotana:A	missense_variant	MODERATE	TraesCS1A01G206500	TraesCS1A01G206500.1	c.14T>A	p.Leu5His
chr1A	368821044	Tincurrin:C	Colotana:T	missense_variant	MODERATE	TraesCS1A01G206700	TraesCS1A01G206700.3	c.509C>T	p.Ser170Leu
chr1A	368821044	Tincurrin:C	Colotana:T	missense_variant	MODERATE	TraesCS1A01G206700	TraesCS1A01G206700.1	c.509C>T	p.Ser170Leu
chr1A	368821044	Tincurrin:C	Colotana:T	missense_variant	MODERATE	TraesCS1A01G206700	TraesCS1A01G206700.2	c.509C>T	p.Ser170Leu
chr1A	369494889	Colotana:G	Tincurrin:A	missense_variant	MODERATE	TraesCS1A01G207500	TraesCS1A01G207500.1	c.800C>T	p.Thr267Ile
chr1A	373768125	Colotana:C	Tincurrin:T	missense_variant	MODERATE	TraesCS1A01G210900	TraesCS1A01G210900.1	c.1043C>T	p.Thr348Met
chr1A	387517000	Colotana:T	Tincurrin:G	missense_variant	MODERATE	TraesCS1A01G218800	TraesCS1A01G218800.1	c.785T>G	p.Val262Gly
chr1A	387524089	Colotana:T	Tincurrin:A	missense_variant	MODERATE	TraesCS1A01G218900	TraesCS1A01G218900.1	c.81A>T	p.Glu27Asp
chr1A	387812974	Colotana:A	Tincurrin:G	missense_variant	MODERATE	TraesCS1A01G219000	TraesCS1A01G219000.1	c.406T>C	p.Tyr136His
chr1A	388849357	Tincurrin:A	Colotana:G	missense_variant	MODERATE	TraesCS1A01G220000	TraesCS1A01G220000.1	c.229A>G	p.Thr77Ala
chr1A	388849373	Colotana:C	Tincurrin:A	missense_variant	MODERATE	TraesCS1A01G220000	TraesCS1A01G220000.1	c.245C>A	p.Thr82Lys
chr1A	388849717	Colotana:G	Tincurrin:C	missense_variant	MODERATE	TraesCS1A01G220000	TraesCS1A01G220000.1	c.589G>C	p.Gly197Arg
chr1A	388941986	Colotana:G	Tincurrin:A	missense_variant	MODERATE	TraesCS1A01G220100	TraesCS1A01G220100.1	c.2168C>T	p.Ala723Val
chr1A	388943583	Colotana:T	Tincurrin:C	missense_variant	MODERATE	TraesCS1A01G220100	TraesCS1A01G220100.1	c.1292A>G	p.Asp431Gly
chr1A	388943583	Colotana:T	Tincurrin:C	missense_variant	MODERATE	TraesCS1A01G220100	TraesCS1A01G220100.2	c.1292A>G	p.Asp431Gly
chr1A	389767729	Tincurrin:C	Colotana:A	missense_variant	MODERATE	TraesCS1A01G220400	TraesCS1A01G220400.1	c.54C>A	p.Asp18Glu
chr1A	389869363	Colotana:T	Tincurrin:C	missense_variant	MODERATE	TraesCS1A01G221000	TraesCS1A01G221000.1	c.17T>C	p.Val6Ala
chr1A	389869363	Colotana:T	Tincurrin:C	missense_variant	MODERATE	TraesCS1A01G221000	TraesCS1A01G221000.2	c.17T>C	p.Val6Ala
chr1A	389869657	Colotana:A	Tincurrin:G	missense_variant	MODERATE	TraesCS1A01G221000	TraesCS1A01G221000.1	c.311A>G	p.Tyr104Cys
chr1A	389869657	Colotana:A	Tincurrin:G	missense_variant	MODERATE	TraesCS1A01G221000	TraesCS1A01G221000.2	c.311A>G	p.Tyr104Cys
chr1A	390639117	Colotana:C	Tincurrin:G	missense_variant	MODERATE	TraesCS1A01G221400	TraesCS1A01G221400.1	c.323C>G	p.Pro108Arg
chr1A	392084448	Colotana:C	Tincurrin:T	missense_variant	MODERATE	TraesCS1A01G222500	TraesCS1A01G222500.1	c.695G>A	p.Gly232Asp
chr1A	392526521	Colotana:A	Tincurrin:G	missense_variant	MODERATE	TraesCS1A01G222700	TraesCS1A01G222700.1	c.1466A>G	p.Glu489Gly
chr1A	392746931	Tincurrin:T	Colotana:C	missense_variant	MODERATE	TraesCS1A01G222900	TraesCS1A01G222900.1	c.208A>G	p.Arg70Gly
chr1A	395182472	Tincurrin:G	Colotana:C	start_lost	HIGH	TraesCS1A01G225100	TraesCS1A01G225100.1	c.3G>C	p.Met1?
chr1A	395187003	Colotana:A	Tincurrin:T	missense_variant	MODERATE	TraesCS1A01G225100	TraesCS1A01G225100.1	c.1239A>T	p.Glu413Asp
chr1A	395203091	Colotana:C	Tincurrin:T	missense_variant	MODERATE	TraesCS1A01G225100	TraesCS1A01G225100.1	c.4313C>T	p.Ala1438Val
chr1A	405820172	Tincurrin:G	Colotana:T	missense_variant	MODERATE	TraesCS1A01G232400	TraesCS1A01G232400.1	c.828G>T	p.Gln276His
chr1A	415297479	Tincurrin:T	Colotana:C	start_lost	HIGH	TraesCS1A01G235000	TraesCS1A01G235000.1	c.2T>C	p.Met1?
chr1A	430591247	Tincurrin:T	Colotana:G	missense_variant	MODERATE	TraesCS1A01G242500	TraesCS1A01G242500.1	c.1564T>G	p.Cys522Gly
chr1A	431017831	Tincurrin:C	Colotana:A	missense_variant	MODERATE	TraesCS1A01G243100	TraesCS1A01G243100.1	c.1143G>T	p.Glu381Asp
chr1A	431025917	Tincurrin:G	Colotana:A	missense_variant	MODERATE	TraesCS1A01G243100	TraesCS1A01G243100.1	c.419C>T	p.Ser140Leu
chr1A	431025917	Tincurrin:G	Colotana:A	missense_variant	MODERATE	TraesCS1A01G243100	TraesCS1A01G243100.2	c.419C>T	p.Ser140Leu
chr1A	431432373	Tincurrin:A	Colotana:G	missense_variant	MODERATE	TraesCS1A01G243200	TraesCS1A01G243200.2	c.401A>G	p.His134Arg
chr1A	431432373	Tincurrin:A	Colotana:G	missense_variant	MODERATE	TraesCS1A01G243200	TraesCS1A01G243200.1	c.401A>G	p.His134Arg
chr1A	431948144	Tincurrin:A	Colotana:G	missense_variant	MODERATE	TraesCS1A01G243500	TraesCS1A01G243500.1	c.1141T>C	p.Ser381Pro
chr1A	431972889	Tincurrin:G	Colotana:C	missense_variant	MODERATE	TraesCS1A01G243500	TraesCS1A01G243500.1	c.129C>G	p.Phe43Leu
chr1A	432212642	Tincurrin:C	Colotana:T	missense_variant	MODERATE	TraesCS1A01G243800	TraesCS1A01G243800.1	c.360G>A	p.Met120Ile
chr1A	432339585	Tincurrin:G	Colotana:C	missense_variant	MODERATE	TraesCS1A01G243900	TraesCS1A01G243900.1	c.293G>C	p.Arg98Pro
chr1A	432535727	Tincurrin:C	Colotana:G	missense_variant	MODERATE	TraesCS1A01G244100	TraesCS1A01G244100.2	c.1199C>G	p.Pro400Arg
chr1A	432535727	Tincurrin:C	Colotana:G	missense_variant	MODERATE	TraesCS1A01G244100	TraesCS1A01G244100.1	c.1196C>G	p.Pro399Arg
chr1A	436422560	Colotana:C	Tincurrin:T	missense_variant	MODERATE	TraesCS1A01G246300	TraesCS1A01G246300.1	c.1262C>T	p.Pro421Leu
chr1A	438367858	Colotana:C	Tincurrin:T	missense_variant	MODERATE	TraesCS1A01G247100	TraesCS1A01G247100.1	c.452G>A	p.Gly151Glu
chr1A	439931646	Tincurrin:G	Colotana:T	missense_variant	MODERATE	TraesCS1A01G247800	TraesCS1A01G247800.1	c.731C>A	p.Thr244Lys
chr1A	439931935	Tincurrin:T	Colotana:G	missense_variant	MODERATE	TraesCS1A01G247800	TraesCS1A01G247800.1	c.442A>C	p.Ser148Arg
chr1A	449625840	Colotana:T	Tincurrin:C	missense_variant	MODERATE	TraesCS1A01G257400	TraesCS1A01G257400.1	c.1829T>C	p.Val610Ala
chr1A	456243496	Tincurrin:C	Colotana:G	missense_variant	MODERATE	TraesCS1A01G261700	TraesCS1A01G261700.1	c.125C>G	p.Ala42Gly
chr1A	460556929	Colotana:A	Tincurrin:G	missense_variant	MODERATE	TraesCS1A01G264800	TraesCS1A01G264800.1	c.758T>C	p.Met253Thr
chr1A	463924497	Tincurrin:T	Colotana:C	missense_variant	MODERATE	TraesCS1A01G269400	TraesCS1A01G269400.1	c.829A>G	p.Thr277Ala
chr1A	463924497	Tincurrin:T	Colotana:C	missense_variant	MODERATE	TraesCS1A01G269400	TraesCS1A01G269400.2	c.829A>G	p.Thr277Ala
chr1A	463924584	Tincurrin:T	Colotana:C	missense_variant	MODERATE	TraesCS1A01G269400	TraesCS1A01G269400.1	c.742A>G	p.Thr248Ala
chr1A	463924584	Tincurrin:T	Colotana:C	missense_variant	MODERATE	TraesCS1A01G269400	TraesCS1A01G269400.2	c.742A>G	p.Thr248Ala
chr1A	463930895	Tincurrin:G	Colotana:A	missense_variant	MODERATE	TraesCS1A01G269500	TraesCS1A01G269500.1	c.928C>T	p.Arg310Cys
chr1A	463959308	Tincurrin:T	Colotana:C	missense_variant	MODERATE	TraesCS1A01G269600	TraesCS1A01G269600.1	c.961A>G	p.Ile321Val
chr1A	466039100	Tincurrin:T	Colotana:C	missense_variant	MODERATE	TraesCS1A01G272700	TraesCS1A01G272700.1	c.1028T>C	p.Leu343Pro
chr1A	466039211	Colotana:A	Tincurrin:C	missense_variant	MODERATE	TraesCS1A01G272700	TraesCS1A01G272700.1	c.1139A>C	p.Lys380Thr
chr1A	466927540	Tincurrin:G	Colotana:C	missense_variant	MODERATE	TraesCS1A01G273100	TraesCS1A01G273100.1	c.1193C>G	p.Pro398Arg
chr1A	466927541	Tincurrin:G	Colotana:C	missense_variant	MODERATE	TraesCS1A01G273100	TraesCS1A01G273100.1	c.1192C>G	p.Pro398Ala
chr1A	466928948	Tincurrin:C	Colotana:G	missense_variant	MODERATE	TraesCS1A01G273100	TraesCS1A01G273100.1	c.297G>C	p.Glu99Asp
chr1A	467156636	Tincurrin:C	Colotana:G	missense_variant	MODERATE	TraesCS1A01G273200	TraesCS1A01G273200.1	c.320G>C	p.Arg107Pro
chr1A	468409537	Tincurrin:C	Colotana:T	missense_variant	MODERATE	TraesCS1A01G274100	TraesCS1A01G274100.1	c.310G>A	p.Val104Ile
chr1A	468409755	Tincurrin:C	Colotana:T	missense_variant	MODERATE	TraesCS1A01G274100	TraesCS1A01G274100.1	c.178G>A	p.Glu60Lys
chr1A	468460708	Tincurrin:C	Colotana:T	missense_variant	MODERATE	TraesCS1A01G274200	TraesCS1A01G274200.1	c.310G>A	p.Val104Ile
chr1A	468822685	Colotana:G	Tincurrin:T	missense_variant	MODERATE	TraesCS1A01G274600	TraesCS1A01G274600.1	c.1099C>A	p.Leu367Met
chr1A	468823630	Tincurrin:C	Colotana:A	missense_variant	MODERATE	TraesCS1A01G274600	TraesCS1A01G274600.1	c.154G>T	p.Ala52Ser
chr1A	469591873	Tincurrin:C	Colotana:T	missense_variant	MODERATE	TraesCS1A01G275400	TraesCS1A01G275400.1	c.1523C>T	p.Thr508Ile
chr1A	469592529	Tincurrin:A	Colotana:G	missense_variant	MODERATE	TraesCS1A01G275400	TraesCS1A01G275400.1	c.2179A>G	p.Ile727Val
chr1A	471481758	Colotana:C	Tincurrin:T	missense_variant	MODERATE	TraesCS1A01G276200	TraesCS1A01G276200.1	c.604G>A	p.Glu202Lys
chr1A	472142876	Tincurrin:T	Colotana:C	missense_variant	MODERATE	TraesCS1A01G277000	TraesCS1A01G277000.1	c.766T>C	p.Trp256Arg
chr1A	473637348	Colotana:T	Tincurrin:C	missense_variant	MODERATE	TraesCS1A01G278000	TraesCS1A01G278000.1	c.2621A>G	p.Glu874Gly
chr1A	473637348	Colotana:T	Tincurrin:C	missense_variant	MODERATE	TraesCS1A01G278000	TraesCS1A01G278000.2	c.2582A>G	p.Glu861Gly
chr1A	473637348	Colotana:T	Tincurrin:C	missense_variant	MODERATE	TraesCS1A01G278000	TraesCS1A01G278000.3	c.2621A>G	p.Glu874Gly
chr1A	473637348	Colotana:T	Tincurrin:C	missense_variant	MODERATE	TraesCS1A01G278000	TraesCS1A01G278000.4	c.2621A>G	p.Glu874Gly
chr1A	474700120	Colotana:C	Tincurrin:G	missense_variant	MODERATE	TraesCS1A01G279100	TraesCS1A01G279100.1	c.1299G>C	p.Arg433Ser
chr1A	479542803	Tincurrin:A	Colotana:C	missense_variant	MODERATE	TraesCS1A01G281100	TraesCS1A01G281100.1	c.913A>C	p.Ile305Leu
chr1A	479542848	Tincurrin:A	Colotana:G	missense_variant	MODERATE	TraesCS1A01G281100	TraesCS1A01G281100.1	c.958A>G	p.Thr320Ala
chr1A	479544593	Tincurrin:A	Colotana:G	missense_variant	MODERATE	TraesCS1A01G281100	TraesCS1A01G281100.1	c.1282A>G	p.Arg428Gly
chr1A	479712507	Tincurrin:C	Colotana:G	missense_variant	MODERATE	TraesCS1A01G281200	TraesCS1A01G281200.1	c.654G>C	p.Trp218Cys
chr1A	479713347	Colotana:G	Tincurrin:T	missense_variant	MODERATE	TraesCS1A01G281200	TraesCS1A01G281200.1	c.15C>A	p.Ser5Arg
chr1A	480432442	Tincurrin:T	Colotana:C	missense_variant	MODERATE	TraesCS1A01G281700	TraesCS1A01G281700.1	c.22A>G	p.Thr8Ala
chr1A	480603820	Colotana:C	Tincurrin:G	missense_variant	MODERATE	TraesCS1A01G282500	TraesCS1A01G282500.1	c.386C>G	p.Ala129Gly
chr1A	480603843	Colotana:C	Tincurrin:G	missense_variant	MODERATE	TraesCS1A01G282500	TraesCS1A01G282500.1	c.409C>G	p.Leu137Val
chr1A	480809371	Tincurrin:A	Colotana:G	missense_variant	MODERATE	TraesCS1A01G283100	TraesCS1A01G283100.1	c.292A>G	p.Thr98Ala
chr1A	480809530	Tincurrin:C	Colotana:A	missense_variant	MODERATE	TraesCS1A01G283100	TraesCS1A01G283100.1	c.451C>A	p.Leu151Ile
chr1A	480811436	Tincurrin:G	Colotana:C	missense_variant	MODERATE	TraesCS1A01G283100	TraesCS1A01G283100.1	c.1450G>C	p.Ala484Pro
chr1A	481289480	Tincurrin:G	Colotana:C	missense_variant	MODERATE	TraesCS1A01G283600	TraesCS1A01G283600.1	c.314G>C	p.Arg105Pro
chr1A	481628517	Tincurrin:A	Colotana:G	missense_variant	MODERATE	TraesCS1A01G283700	TraesCS1A01G283700.2	c.625A>G	p.Lys209Glu
chr1A	481628517	Tincurrin:A	Colotana:G	missense_variant	MODERATE	TraesCS1A01G283700	TraesCS1A01G283700.1	c.625A>G	p.Lys209Glu
chr1A	481629190	Tincurrin:C	Colotana:A	missense_variant	MODERATE	TraesCS1A01G283700	TraesCS1A01G283700.2	c.1298C>A	p.Pro433Gln
chr1A	481629190	Tincurrin:C	Colotana:A	missense_variant	MODERATE	TraesCS1A01G283700	TraesCS1A01G283700.1	c.1088C>A	p.Pro363Gln
chr1A	481675847	Colotana:T	Tincurrin:C	missense_variant	MODERATE	TraesCS1A01G283900	TraesCS1A01G283900.1	c.1738T>C	p.Ser580Pro
chr1A	481928931	Tincurrin:C	Colotana:G	missense_variant	MODERATE	TraesCS1A01G284400	TraesCS1A01G284400.1	c.1004C>G	p.Thr335Arg
chr1A	481933461	Tincurrin:A	Colotana:G	missense_variant	MODERATE	TraesCS1A01G284500	TraesCS1A01G284500.1	c.533A>G	p.Asp178Gly
chr1A	482245670	Tincurrin:G	Colotana:C	missense_variant	MODERATE	TraesCS1A01G284600	TraesCS1A01G284600.1	c.1097G>C	p.Gly366Ala
chr1A	482769182	Tincurrin:A	Colotana:G	missense_variant	MODERATE	TraesCS1A01G285400	TraesCS1A01G285400.1	c.1174T>C	p.Cys392Arg
chr1A	482770001	Tincurrin:T	Colotana:C	missense_variant	MODERATE	TraesCS1A01G285400	TraesCS1A01G285400.1	c.665A>G	p.Lys222Arg
chr1A	482770001	Tincurrin:T	Colotana:C	missense_variant	MODERATE	TraesCS1A01G285400	TraesCS1A01G285400.2	c.665A>G	p.Lys222Arg
chr1A	482770252	Colotana:G	Tincurrin:C	missense_variant	MODERATE	TraesCS1A01G285400	TraesCS1A01G285400.1	c.532C>G	p.Pro178Ala
chr1A	482770252	Colotana:G	Tincurrin:C	missense_variant	MODERATE	TraesCS1A01G285400	TraesCS1A01G285400.2	c.532C>G	p.Pro178Ala
chr1A	482777650	Colotana:G	Tincurrin:T	missense_variant	MODERATE	TraesCS1A01G285500	TraesCS1A01G285500.1	c.410C>A	p.Ala137Asp
chr1A	482777734	Tincurrin:C	Colotana:G	missense_variant	MODERATE	TraesCS1A01G285500	TraesCS1A01G285500.1	c.326G>C	p.Arg109Pro
chr1A	482813111	Colotana:C	Tincurrin:T	missense_variant	MODERATE	TraesCS1A01G285700	TraesCS1A01G285700.1	c.2389C>T	p.Arg797Trp
chr1A	483133823	Colotana:C	Tincurrin:T	missense_variant	MODERATE	TraesCS1A01G286400	TraesCS1A01G286400.1	c.931G>A	p.Gly311Ser
chr1A	483196801	Tincurrin:G	Colotana:A	missense_variant	MODERATE	TraesCS1A01G286500	TraesCS1A01G286500.1	c.67C>T	p.Pro23Ser
chr1A	483648844	Colotana:A	Tincurrin:G	missense_variant	MODERATE	TraesCS1A01G286700	TraesCS1A01G286700.1	c.17T>C	p.Leu6Pro
chr1A	483861963	Tincurrin:A	Colotana:C	missense_variant	MODERATE	TraesCS1A01G287000	TraesCS1A01G287000.1	c.241A>C	p.Asn81His
chr1A	487492475	Tincurrin:G	Colotana:C	missense_variant	MODERATE	TraesCS1A01G291400	TraesCS1A01G291400.1	c.310C>G	p.Gln104Glu
chr1A	487607551	Tincurrin:A	Colotana:G	missense_variant	MODERATE	TraesCS1A01G291800	TraesCS1A01G291800.1	c.653T>C	p.Met218Thr
chr1A	487607555	Tincurrin:T	Colotana:A	missense_variant	MODERATE	TraesCS1A01G291800	TraesCS1A01G291800.1	c.649A>T	p.Ser217Cys
chr1A	487725517	Tincurrin:G	Colotana:C	missense_variant	MODERATE	TraesCS1A01G292000	TraesCS1A01G292000.2	c.43G>C	p.Glu15Gln
chr1A	487725517	Tincurrin:G	Colotana:C	missense_variant	MODERATE	TraesCS1A01G292000	TraesCS1A01G292000.1	c.43G>C	p.Glu15Gln
chr1A	490894424	Tincurrin:A	Colotana:G	missense_variant	MODERATE	TraesCS1A01G295900	TraesCS1A01G295900.1	c.535A>G	p.Thr179Ala
chr1A	490894455	Tincurrin:A	Colotana:C	missense_variant	MODERATE	TraesCS1A01G295900	TraesCS1A01G295900.1	c.566A>C	p.Asp189Ala
chr1A	492799731	Tincurrin:C	Colotana:T	missense_variant	MODERATE	TraesCS1A01G297700	TraesCS1A01G297700.1	c.1015C>T	p.Arg339Trp
chr1A	492800052	Tincurrin:A	Colotana:T	missense_variant	MODERATE	TraesCS1A01G297700	TraesCS1A01G297700.1	c.1249A>T	p.Thr417Ser
chr1A	492807957	Tincurrin:C	Colotana:T	missense_variant	MODERATE	TraesCS1A01G297800	TraesCS1A01G297800.1	c.1468G>A	p.Ala490Thr
chr1A	492808450	Tincurrin:G	Colotana:C	missense_variant	MODERATE	TraesCS1A01G297800	TraesCS1A01G297800.1	c.975C>G	p.Asp325Glu
chr1A	493206326	Tincurrin:C	Colotana:T	missense_variant	MODERATE	TraesCS1A01G298000	TraesCS1A01G298000.1	c.458C>T	p.Ala153Val
chr1A	493218170	Tincurrin:G	Colotana:C	missense_variant	MODERATE	TraesCS1A01G298200	TraesCS1A01G298200.1	c.289G>C	p.Val97Leu
chr1A	493218248	Tincurrin:G	Colotana:T	missense_variant	MODERATE	TraesCS1A01G298200	TraesCS1A01G298200.1	c.367G>T	p.Val123Phe
chr1A	493219508	Tincurrin:A	Colotana:T	missense_variant	MODERATE	TraesCS1A01G298200	TraesCS1A01G298200.1	c.804A>T	p.Gln268His
chr1A	493267268	Tincurrin:A	Colotana:G	missense_variant	MODERATE	TraesCS1A01G298300	TraesCS1A01G298300.1	c.449A>G	p.Asp150Gly
chr1A	493817092	Tincurrin:C	Colotana:T	missense_variant	MODERATE	TraesCS1A01G298900	TraesCS1A01G298900.1	c.158C>T	p.Ala53Val
chr1A	493817970	Tincurrin:A	Colotana:G	missense_variant&splice_region_variant	MODERATE	TraesCS1A01G298900	TraesCS1A01G298900.1	c.323A>G	p.His108Arg
chr1A	494025387	Tincurrin:T	Colotana:C	missense_variant	MODERATE	TraesCS1A01G299200	TraesCS1A01G299200.1	c.1117T>C	p.Phe373Leu
chr1A	494391687	Tincurrin:C	Colotana:T	missense_variant	MODERATE	TraesCS1A01G299300	TraesCS1A01G299300.1	c.571G>A	p.Ala191Thr
chr1A	495284456	Tincurrin:A	Colotana:G	missense_variant	MODERATE	TraesCS1A01G300300	TraesCS1A01G300300.1	c.100A>G	p.Thr34Ala
chr1A	495578998	Tincurrin:A	Colotana:C	missense_variant	MODERATE	TraesCS1A01G301100	TraesCS1A01G301100.1	c.832T>G	p.Cys278Gly
chr1A	495579279	Tincurrin:C	Colotana:T	missense_variant	MODERATE	TraesCS1A01G301100	TraesCS1A01G301100.1	c.551G>A	p.Gly184Asp
chr1A	496305923	Tincurrin:G	Colotana:A	missense_variant	MODERATE	TraesCS1A01G302600	TraesCS1A01G302600.2	c.349G>A	p.Glu117Lys
chr1A	496305923	Tincurrin:G	Colotana:A	missense_variant	MODERATE	TraesCS1A01G302600	TraesCS1A01G302600.1	c.178G>A	p.Glu60Lys
chr1A	496645630	Tincurrin:C	Colotana:T	missense_variant	MODERATE	TraesCS1A01G303200	TraesCS1A01G303200.1	c.377C>T	p.Thr126Ile
chr1A	497225214	Tincurrin:G	Colotana:A	missense_variant	MODERATE	TraesCS1A01G303700	TraesCS1A01G303700.1	c.269C>T	p.Thr90Met
chr1A	497225376	Tincurrin:C	Colotana:A	missense_variant	MODERATE	TraesCS1A01G303700	TraesCS1A01G303700.1	c.184G>T	p.Gly62Cys
chr1A	497225650	Tincurrin:T	Colotana:A	missense_variant	MODERATE	TraesCS1A01G303700	TraesCS1A01G303700.1	c.19A>T	p.Thr7Ser
chr1A	497225652	Tincurrin:C	Colotana:A	missense_variant	MODERATE	TraesCS1A01G303700	TraesCS1A01G303700.1	c.17G>T	p.Cys6Phe
chr1A	497579891	Colotana:C	Tincurrin:T	missense_variant	MODERATE	TraesCS1A01G304500	TraesCS1A01G304500.1	c.538G>A	p.Ala180Thr
chr1A	497618736	Tincurrin:G	Colotana:A	missense_variant	MODERATE	TraesCS1A01G304700	TraesCS1A01G304700.1	c.1805C>T	p.Ala602Val
chr1A	499194677	Tincurrin:A	Colotana:G	missense_variant	MODERATE	TraesCS1A01G307800	TraesCS1A01G307800.1	c.1019T>C	p.Leu340Pro
chr1A	499194678	Tincurrin:G	Colotana:C	missense_variant	MODERATE	TraesCS1A01G307800	TraesCS1A01G307800.1	c.1018C>G	p.Leu340Val
chr1A	499195395	Tincurrin:T	Colotana:C	missense_variant	MODERATE	TraesCS1A01G307800	TraesCS1A01G307800.1	c.301A>G	p.Ile101Val
chr1A	499195451	Tincurrin:A	Colotana:G	missense_variant	MODERATE	TraesCS1A01G307800	TraesCS1A01G307800.1	c.245T>C	p.Ile82Thr
chr1A	499439508	Tincurrin:G	Colotana:A	missense_variant	MODERATE	TraesCS1A01G307900	TraesCS1A01G307900.1	c.1847C>T	p.Ser616Leu
chr1A	499440406	Tincurrin:C	Colotana:A	missense_variant	MODERATE	TraesCS1A01G307900	TraesCS1A01G307900.1	c.949G>T	p.Asp317Tyr
chr1A	499448193	Tincurrin:C	Colotana:A	missense_variant	MODERATE	TraesCS1A01G308100	TraesCS1A01G308100.2	c.535G>T	p.Asp179Tyr
chr1A	499448193	Tincurrin:C	Colotana:A	missense_variant	MODERATE	TraesCS1A01G308100	TraesCS1A01G308100.1	c.535G>T	p.Asp179Tyr
chr1A	499617256	Tincurrin:C	Colotana:A	missense_variant	MODERATE	TraesCS1A01G308200	TraesCS1A01G308200.1	c.418G>T	p.Val140Leu
chr1A	499621735	Tincurrin:C	Colotana:T	missense_variant	MODERATE	TraesCS1A01G308300	TraesCS1A01G308300.1	c.1899G>A	p.Met633Ile
chr1A	499795456	Tincurrin:A	Colotana:G	missense_variant	MODERATE	TraesCS1A01G308900	TraesCS1A01G308900.1	c.827T>C	p.Leu276Pro
chr1A	500842788	Tincurrin:C	Colotana:G	missense_variant	MODERATE	TraesCS1A01G310200	TraesCS1A01G310200.1	c.14G>C	p.Gly5Ala
chr1A	501039132	Tincurrin:C	Colotana:T	missense_variant	MODERATE	TraesCS1A01G310600	TraesCS1A01G310600.1	c.82G>A	p.Ala28Thr
chr1A	502824126	Tincurrin:G	Colotana:A	missense_variant	MODERATE	TraesCS1A01G311200	TraesCS1A01G311200.1	c.416C>T	p.Ala139Val
chr1A	503325703	Tincurrin:C	Colotana:T	missense_variant	MODERATE	TraesCS1A01G311600	TraesCS1A01G311600.1	c.304C>T	p.Arg102Trp
chr1A	503376596	Colotana:T	Tincurrin:C	missense_variant	MODERATE	TraesCS1A01G311900	TraesCS1A01G311900.1	c.569A>G	p.Asp190Gly
chr1A	503376645	Tincurrin:C	Colotana:G	missense_variant	MODERATE	TraesCS1A01G311900	TraesCS1A01G311900.1	c.520G>C	p.Glu174Gln
chr1A	503377026	Tincurrin:C	Colotana:T	missense_variant	MODERATE	TraesCS1A01G311900	TraesCS1A01G311900.1	c.139G>A	p.Ala47Thr
chr1A	503379798	Tincurrin:C	Colotana:T	missense_variant	MODERATE	TraesCS1A01G312000	TraesCS1A01G312000.3	c.739G>A	p.Val247Ile
chr1A	503379798	Tincurrin:C	Colotana:T	missense_variant	MODERATE	TraesCS1A01G312000	TraesCS1A01G312000.2	c.640G>A	p.Val214Ile
chr1A	503381192	Tincurrin:T	Colotana:C	missense_variant	MODERATE	TraesCS1A01G312000	TraesCS1A01G312000.3	c.119A>G	p.Asp40Gly
chr1A	503381192	Tincurrin:T	Colotana:C	missense_variant	MODERATE	TraesCS1A01G312000	TraesCS1A01G312000.1	c.119A>G	p.Asp40Gly
chr1A	503381192	Tincurrin:T	Colotana:C	missense_variant	MODERATE	TraesCS1A01G312000	TraesCS1A01G312000.2	c.119A>G	p.Asp40Gly
chr1A	504612862	Colotana:G	Tincurrin:A	missense_variant	MODERATE	TraesCS1A01G312700	TraesCS1A01G312700.1	c.49G>A	p.Gly17Ser
chr1A	504612862	Colotana:G	Tincurrin:A	missense_variant	MODERATE	TraesCS1A01G312700	TraesCS1A01G312700.2	c.28G>A	p.Gly10Ser
chr1A	504615662	Tincurrin:G	Colotana:T	missense_variant	MODERATE	TraesCS1A01G312700	TraesCS1A01G312700.1	c.373G>T	p.Ala125Ser
chr1A	504615662	Tincurrin:G	Colotana:T	missense_variant	MODERATE	TraesCS1A01G312700	TraesCS1A01G312700.2	c.295G>T	p.Ala99Ser
chr1A	504615933	Tincurrin:C	Colotana:G	missense_variant	MODERATE	TraesCS1A01G312700	TraesCS1A01G312700.1	c.644C>G	p.Ala215Gly
chr1A	504615933	Tincurrin:C	Colotana:G	missense_variant	MODERATE	TraesCS1A01G312700	TraesCS1A01G312700.2	c.566C>G	p.Ala189Gly
chr1A	505269576	Colotana:A	Tincurrin:G	missense_variant	MODERATE	TraesCS1A01G313200	TraesCS1A01G313200.2	c.617A>G	p.Asn206Ser
chr1A	505269576	Colotana:A	Tincurrin:G	missense_variant	MODERATE	TraesCS1A01G313200	TraesCS1A01G313200.1	c.260A>G	p.Asn87Ser
chr1A	505269576	Colotana:A	Tincurrin:G	missense_variant	MODERATE	TraesCS1A01G313200	TraesCS1A01G313200.3	c.617A>G	p.Asn206Ser
chr1A	506308807	Tincurrin:C	Colotana:G	missense_variant	MODERATE	TraesCS1A01G314600	TraesCS1A01G314600.1	c.71G>C	p.Gly24Ala
chr1A	506308807	Tincurrin:C	Colotana:G	missense_variant	MODERATE	TraesCS1A01G314700	TraesCS1A01G314700.1	c.443C>G	p.Ala148Gly
chr1A	506998693	Tincurrin:C	Colotana:T	missense_variant	MODERATE	TraesCS1A01G315400	TraesCS1A01G315400.1	c.140C>T	p.Ala47Val
chr1A	509037565	Tincurrin:G	Colotana:A	missense_variant	MODERATE	TraesCS1A01G317900	TraesCS1A01G317900.1	c.757G>A	p.Ala253Thr
chr1A	509702884	Tincurrin:G	Colotana:A	missense_variant	MODERATE	TraesCS1A01G318200	TraesCS1A01G318200.1	c.451C>T	p.Leu151Phe
chr1A	509913738	Tincurrin:C	Colotana:G	missense_variant	MODERATE	TraesCS1A01G318700	TraesCS1A01G318700.1	c.874G>C	p.Asp292His
chr1A	510281013	Tincurrin:T	Colotana:C	missense_variant	MODERATE	TraesCS1A01G319000	TraesCS1A01G319000.1	c.16T>C	p.Trp6Arg
chr1A	510282050	Colotana:C	Tincurrin:A	missense_variant	MODERATE	TraesCS1A01G319000	TraesCS1A01G319000.1	c.855C>A	p.Asp285Glu
chr1A	510353970	Colotana:C	Tincurrin:T	missense_variant	MODERATE	TraesCS1A01G319300	TraesCS1A01G319300.1	c.326G>A	p.Gly109Glu
chr1A	511100027	Tincurrin:G	Colotana:C	missense_variant	MODERATE	TraesCS1A01G320500	TraesCS1A01G320500.1	c.342C>G	p.Phe114Leu
chr1A	512649835	Colotana:G	Tincurrin:T	missense_variant	MODERATE	TraesCS1A01G321700	TraesCS1A01G321700.1	c.847G>T	p.Ala283Ser
chr1A	512885981	Colotana:A	Tincurrin:G	missense_variant	MODERATE	TraesCS1A01G322400	TraesCS1A01G322400.1	c.1195A>G	p.Arg399Gly
chr1A	513626064	Colotana:T	Tincurrin:C	missense_variant	MODERATE	TraesCS1A01G322700	TraesCS1A01G322700.1	c.674A>G	p.Asn225Ser
chr1A	513648431	Colotana:C	Tincurrin:T	missense_variant	MODERATE	TraesCS1A01G322900	TraesCS1A01G322900.1	c.1331G>A	p.Gly444Asp
chr1A	513648905	Colotana:T	Tincurrin:C	missense_variant	MODERATE	TraesCS1A01G322900	TraesCS1A01G322900.1	c.857A>G	p.His286Arg
chr1A	514551485	Colotana:G	Tincurrin:C	missense_variant	MODERATE	TraesCS1A01G323900	TraesCS1A01G323900.1	c.397C>G	p.Pro133Ala
chr1A	515651201	Tincurrin:G	Colotana:T	missense_variant	MODERATE	TraesCS1A01G325000	TraesCS1A01G325000.1	c.166G>T	p.Ala56Ser
chr1A	516579010	Colotana:G	Tincurrin:C	missense_variant	MODERATE	TraesCS1A01G326000	TraesCS1A01G326000.1	c.1868C>G	p.Ala623Gly
chr1A	516788269	Tincurrin:T	Colotana:G	missense_variant	MODERATE	TraesCS1A01G327200	TraesCS1A01G327200.1	c.606A>C	p.Leu202Phe
chr1A	517077768	Tincurrin:C	Colotana:G	missense_variant	MODERATE	TraesCS1A01G327400	TraesCS1A01G327400.1	c.1885C>G	p.Arg629Gly
chr1A	520394123	Colotana:A	Tincurrin:G	missense_variant	MODERATE	TraesCS1A01G331400	TraesCS1A01G331400.1	c.449A>G	p.Gln150Arg
chr1A	520394123	Colotana:A	Tincurrin:G	missense_variant	MODERATE	TraesCS1A01G331400	TraesCS1A01G331400.2	c.449A>G	p.Gln150Arg
chr1A	520401613	Colotana:T	Tincurrin:A	missense_variant	MODERATE	TraesCS1A01G331500	TraesCS1A01G331500.1	c.473T>A	p.Phe158Tyr
chr1A	520763666	Tincurrin:G	Colotana:C	missense_variant	MODERATE	TraesCS1A01G332000	TraesCS1A01G332000.1	c.448G>C	p.Val150Leu
chr1A	520763670	Colotana:G	Tincurrin:T	missense_variant	MODERATE	TraesCS1A01G332000	TraesCS1A01G332000.1	c.452G>T	p.Gly151Val
chr1A	520791319	Colotana:A	Tincurrin:T	missense_variant	MODERATE	TraesCS1A01G332200	TraesCS1A01G332200.1	c.964A>T	p.Met322Leu
chr1A	521877381	Tincurrin:G	Colotana:A	missense_variant	MODERATE	TraesCS1A01G334400	TraesCS1A01G334400.1	c.845C>T	p.Pro282Leu
chr1A	521877409	Tincurrin:C	Colotana:T	missense_variant	MODERATE	TraesCS1A01G334400	TraesCS1A01G334400.1	c.817G>A	p.Val273Met
chr1A	521878157	Tincurrin:T	Colotana:C	missense_variant	MODERATE	TraesCS1A01G334400	TraesCS1A01G334400.1	c.187A>G	p.Met63Val
chr1A	522239423	Colotana:C	Tincurrin:T	missense_variant	MODERATE	TraesCS1A01G335100	TraesCS1A01G335100.1	c.1064G>A	p.Ser355Asn
chr1A	522242703	Tincurrin:G	Colotana:T	missense_variant	MODERATE	TraesCS1A01G335100	TraesCS1A01G335100.1	c.290C>A	p.Ala97Asp
chr1A	522242704	Tincurrin:C	Colotana:T	missense_variant	MODERATE	TraesCS1A01G335100	TraesCS1A01G335100.1	c.289G>A	p.Ala97Thr
chr1A	522463739	Colotana:GAAAA	Tincurrin:GAAAAA	frameshift_variant	HIGH	TraesCS1A01G335200	TraesCS1A01G335200.1	c.955_956insT	p.Ile321fs
chr1A	522463747	Tincurrin:C	Colotana:T	missense_variant	MODERATE	TraesCS1A01G335200	TraesCS1A01G335200.1	c.952G>A	p.Asp318Asn
chr1A	522463809	Tincurrin:A	Colotana:G	missense_variant	MODERATE	TraesCS1A01G335200	TraesCS1A01G335200.1	c.890T>C	p.Val297Ala
chr1A	522506431	Tincurrin:C	Colotana:T	missense_variant	MODERATE	TraesCS1A01G335400	TraesCS1A01G335400.1	c.955G>A	p.Gly319Arg
chr1A	522507027	Colotana:G	Tincurrin:C	missense_variant	MODERATE	TraesCS1A01G335400	TraesCS1A01G335400.1	c.448C>G	p.Pro150Ala
chr1A	522509644	Tincurrin:C	Colotana:A	missense_variant	MODERATE	TraesCS1A01G335500	TraesCS1A01G335500.1	c.981G>T	p.Glu327Asp
chr1A	522535608	Tincurrin:C	Colotana:T	missense_variant	MODERATE	TraesCS1A01G335700	TraesCS1A01G335700.2	c.277G>A	p.Gly93Ser
chr1A	522535608	Tincurrin:C	Colotana:T	missense_variant	MODERATE	TraesCS1A01G335700	TraesCS1A01G335700.1	c.277G>A	p.Gly93Ser
chr1A	527179755	Tincurrin:C	Colotana:T	missense_variant	MODERATE	TraesCS1A01G337900	TraesCS1A01G337900.1	c.23C>T	p.Ala8Val
chr1A	531367838	Colotana:C	Tincurrin:T	missense_variant	MODERATE	TraesCS1A01G342000	TraesCS1A01G342000.1	c.716C>T	p.Thr239Met
chr1A	531513201	Colotana:A	Tincurrin:T	missense_variant	MODERATE	TraesCS1A01G342300	TraesCS1A01G342300.1	c.46A>T	p.Met16Leu
chr1A	531562776	Colotana:C	Tincurrin:T	missense_variant	MODERATE	TraesCS1A01G342400	TraesCS1A01G342400.1	c.704C>T	p.Pro235Leu
chr1A	532616539	Colotana:A	Tincurrin:G	missense_variant	MODERATE	TraesCS1A01G345000	TraesCS1A01G345000.1	c.1460T>C	p.Met487Thr
chr1A	532616635	Colotana:C	Tincurrin:A	missense_variant	MODERATE	TraesCS1A01G345000	TraesCS1A01G345000.1	c.1448G>T	p.Gly483Val
chr1A	532618279	Colotana:A	Tincurrin:G	missense_variant	MODERATE	TraesCS1A01G345000	TraesCS1A01G345000.1	c.637T>C	p.Phe213Leu
chr1A	532742717	Colotana:T	Tincurrin:C	missense_variant	MODERATE	TraesCS1A01G345400	TraesCS1A01G345400.1	c.2075A>G	p.His692Arg
chr1A	532742774	Colotana:A	Tincurrin:T	missense_variant	MODERATE	TraesCS1A01G345400	TraesCS1A01G345400.1	c.2018T>A	p.Val673Asp
chr1A	532743579	Colotana:C	Tincurrin:G	missense_variant	MODERATE	TraesCS1A01G345400	TraesCS1A01G345400.1	c.1543G>C	p.Val515Leu
chr1A	532744397	Colotana:T	Tincurrin:C	missense_variant	MODERATE	TraesCS1A01G345400	TraesCS1A01G345400.1	c.1150A>G	p.Ile384Val
chr1A	532745131	Colotana:T	Tincurrin:G	missense_variant	MODERATE	TraesCS1A01G345400	TraesCS1A01G345400.1	c.839A>C	p.Glu280Ala
chr1A	532745534	Colotana:T	Tincurrin:C	missense_variant	MODERATE	TraesCS1A01G345400	TraesCS1A01G345400.1	c.511A>G	p.Met171Val
chr1A	532745567	Colotana:A	Tincurrin:C	missense_variant	MODERATE	TraesCS1A01G345400	TraesCS1A01G345400.1	c.478T>G	p.Ser160Ala
chr1A	532771321	Colotana:G	Tincurrin:A	missense_variant	MODERATE	TraesCS1A01G345700	TraesCS1A01G345700.2	c.1661C>T	p.Ser554Leu
chr1A	532771321	Colotana:G	Tincurrin:A	missense_variant	MODERATE	TraesCS1A01G345700	TraesCS1A01G345700.1	c.1091C>T	p.Ser364Leu
chr1A	532771447	Colotana:A	Tincurrin:G	missense_variant	MODERATE	TraesCS1A01G345700	TraesCS1A01G345700.2	c.1535T>C	p.Leu512Ser
chr1A	532771447	Colotana:A	Tincurrin:G	missense_variant	MODERATE	TraesCS1A01G345700	TraesCS1A01G345700.1	c.965T>C	p.Leu322Ser
chr1A	532771939	Colotana:G	Tincurrin:A	missense_variant	MODERATE	TraesCS1A01G345700	TraesCS1A01G345700.2	c.1316C>T	p.Pro439Leu
chr1A	532771939	Colotana:G	Tincurrin:A	missense_variant	MODERATE	TraesCS1A01G345700	TraesCS1A01G345700.1	c.746C>T	p.Pro249Leu
chr1A	532772098	Colotana:C	Tincurrin:A	missense_variant	MODERATE	TraesCS1A01G345700	TraesCS1A01G345700.2	c.1283G>T	p.Arg428Met
chr1A	532772098	Colotana:C	Tincurrin:A	missense_variant	MODERATE	TraesCS1A01G345700	TraesCS1A01G345700.1	c.713G>T	p.Arg238Met
chr1A	532773000	Colotana:C	Tincurrin:T	missense_variant	MODERATE	TraesCS1A01G345700	TraesCS1A01G345700.2	c.1093G>A	p.Val365Ile
chr1A	532773000	Colotana:C	Tincurrin:T	missense_variant	MODERATE	TraesCS1A01G345700	TraesCS1A01G345700.1	c.523G>A	p.Val175Ile
chr1A	532918882	Colotana:T	Tincurrin:C	missense_variant	MODERATE	TraesCS1A01G346300	TraesCS1A01G346300.2	c.1396T>C	p.Ser466Pro
chr1A	532918882	Colotana:T	Tincurrin:C	missense_variant	MODERATE	TraesCS1A01G346300	TraesCS1A01G346300.1	c.1396T>C	p.Ser466Pro
chr1A	532921489	Colotana:A	Tincurrin:G	missense_variant	MODERATE	TraesCS1A01G346300	TraesCS1A01G346300.2	c.2617A>G	p.Lys873Glu
chr1A	532921489	Colotana:A	Tincurrin:G	missense_variant	MODERATE	TraesCS1A01G346300	TraesCS1A01G346300.1	c.2611A>G	p.Lys871Glu
chr1A	532921523	Colotana:T	Tincurrin:C	missense_variant	MODERATE	TraesCS1A01G346300	TraesCS1A01G346300.2	c.2651T>C	p.Met884Thr
chr1A	532921523	Colotana:T	Tincurrin:C	missense_variant	MODERATE	TraesCS1A01G346300	TraesCS1A01G346300.1	c.2645T>C	p.Met882Thr
chr1A	533148517	Colotana:T	Tincurrin:A	missense_variant	MODERATE	TraesCS1A01G346800	TraesCS1A01G346800.3	c.386A>T	p.Glu129Val
chr1A	533148517	Colotana:T	Tincurrin:A	missense_variant	MODERATE	TraesCS1A01G346800	TraesCS1A01G346800.1	c.386A>T	p.Glu129Val
chr1A	533148517	Colotana:T	Tincurrin:A	missense_variant	MODERATE	TraesCS1A01G346800	TraesCS1A01G346800.2	c.380A>T	p.Glu127Val
chr1A	533254198	Colotana:A	Tincurrin:T	missense_variant	MODERATE	TraesCS1A01G347100	TraesCS1A01G347100.1	c.1193A>T	p.Glu398Val
chr1A	533461933	Colotana:G	Tincurrin:A	missense_variant	MODERATE	TraesCS1A01G347800	TraesCS1A01G347800.1	c.287C>T	p.Ala96Val
chr1A	533462030	Colotana:G	Tincurrin:A	missense_variant	MODERATE	TraesCS1A01G347800	TraesCS1A01G347800.1	c.190C>T	p.Arg64Cys
chr1A	533462069	Colotana:C	Tincurrin:T	missense_variant	MODERATE	TraesCS1A01G347800	TraesCS1A01G347800.1	c.151G>A	p.Gly51Ser
chr1A	534942809	Colotana:G	Tincurrin:C	missense_variant	MODERATE	TraesCS1A01G350000	TraesCS1A01G350000.1	c.26C>G	p.Ala9Gly
chr1A	534942809	Colotana:G	Tincurrin:C	missense_variant	MODERATE	TraesCS1A01G350000	TraesCS1A01G350000.3	c.26C>G	p.Ala9Gly
chr1A	535028291	Colotana:G	Tincurrin:A	missense_variant	MODERATE	TraesCS1A01G350100	TraesCS1A01G350100.1	c.1367C>T	p.Ser456Leu
chr1A	536348899	Colotana:G	Tincurrin:A	missense_variant	MODERATE	TraesCS1A01G351800	TraesCS1A01G351800.1	c.308C>T	p.Thr103Met
chr1A	536659954	Colotana:G	Tincurrin:A	missense_variant	MODERATE	TraesCS1A01G352600	TraesCS1A01G352600.1	c.604G>A	p.Asp202Asn
chr1A	536660180	Tincurrin:C	Colotana:T	missense_variant	MODERATE	TraesCS1A01G352600	TraesCS1A01G352600.1	c.830C>T	p.Ala277Val
chr1A	536963474	Tincurrin:G	Colotana:A	missense_variant	MODERATE	TraesCS1A01G353300	TraesCS1A01G353300.1	c.229C>T	p.Arg77Cys
chr1A	536963507	Colotana:T	Tincurrin:G	missense_variant	MODERATE	TraesCS1A01G353300	TraesCS1A01G353300.1	c.196A>C	p.Ile66Leu
chr1A	537070090	Colotana:G	Tincurrin:A	missense_variant	MODERATE	TraesCS1A01G353800	TraesCS1A01G353800.1	c.37G>A	p.Asp13Asn
chr1A	537545589	Tincurrin:T	Colotana:C	missense_variant&splice_region_variant	MODERATE	TraesCS1A01G354700	TraesCS1A01G354700.1	c.572A>G	p.Gln191Arg
chr1A	537824936	Tincurrin:A	Colotana:G	missense_variant	MODERATE	TraesCS1A01G355000	TraesCS1A01G355000.1	c.778A>G	p.Ser260Gly
chr1A	537975982	Tincurrin:A	Colotana:T	missense_variant	MODERATE	TraesCS1A01G355500	TraesCS1A01G355500.1	c.871T>A	p.Tyr291Asn
chr1A	537976408	Tincurrin:A	Colotana:T	missense_variant	MODERATE	TraesCS1A01G355500	TraesCS1A01G355500.1	c.644T>A	p.Leu215His
chr1A	537976429	Colotana:G	Tincurrin:A	missense_variant	MODERATE	TraesCS1A01G355500	TraesCS1A01G355500.1	c.623C>T	p.Pro208Leu
chr1A	538806276	Tincurrin:C	Colotana:A	missense_variant	MODERATE	TraesCS1A01G355800	TraesCS1A01G355800.1	c.914C>A	p.Pro305Gln
chr1A	539427769	Tincurrin:C	Colotana:T	missense_variant	MODERATE	TraesCS1A01G356300	TraesCS1A01G356300.1	c.506G>A	p.Arg169Lys
chr1A	539427773	Tincurrin:C	Colotana:T	missense_variant	MODERATE	TraesCS1A01G356300	TraesCS1A01G356300.1	c.502G>A	p.Ala168Thr
chr1A	539427788	Tincurrin:C	Colotana:G	missense_variant	MODERATE	TraesCS1A01G356300	TraesCS1A01G356300.1	c.487G>C	p.Ala163Pro
chr1A	539427907	Tincurrin:T	Colotana:C	missense_variant	MODERATE	TraesCS1A01G356300	TraesCS1A01G356300.1	c.368A>G	p.Asn123Ser
chr1A	539427913	Tincurrin:C	Colotana:G	missense_variant	MODERATE	TraesCS1A01G356300	TraesCS1A01G356300.1	c.362G>C	p.Gly121Ala
chr1A	539428184	Tincurrin:T	Colotana:C	missense_variant	MODERATE	TraesCS1A01G356300	TraesCS1A01G356300.1	c.91A>G	p.Thr31Ala
chr1A	539614548	Tincurrin:G	Colotana:A	missense_variant	MODERATE	TraesCS1A01G356400	TraesCS1A01G356400.1	c.2045C>T	p.Ala682Val
chr1A	539614549	Tincurrin:C	Colotana:T	missense_variant	MODERATE	TraesCS1A01G356400	TraesCS1A01G356400.1	c.2044G>A	p.Ala682Thr
chr1A	539702672	Tincurrin:A	Colotana:G	stop_lost&splice_region_variant	HIGH	TraesCS1A01G356500	TraesCS1A01G356500.1	c.949T>C	p.Ter317Argext*?
chr1A	539702716	Tincurrin:T	Colotana:C	missense_variant	MODERATE	TraesCS1A01G356500	TraesCS1A01G356500.1	c.905A>G	p.His302Arg
chr1A	539702744	Tincurrin:A	Colotana:G	missense_variant	MODERATE	TraesCS1A01G356500	TraesCS1A01G356500.1	c.877T>C	p.Phe293Leu
chr1A	539703001	Tincurrin:A	Colotana:T	missense_variant	MODERATE	TraesCS1A01G356500	TraesCS1A01G356500.1	c.620T>A	p.Met207Lys
chr1A	539759958	Tincurrin:G	Colotana:T	missense_variant	MODERATE	TraesCS1A01G356900	TraesCS1A01G356900.1	c.11G>T	p.Ser4Ile
chr1A	539760008	Tincurrin:G	Colotana:C	missense_variant	MODERATE	TraesCS1A01G356900	TraesCS1A01G356900.1	c.61G>C	p.Ala21Pro
chr1A	539883542	Tincurrin:T	Colotana:C	missense_variant	MODERATE	TraesCS1A01G357100	TraesCS1A01G357100.1	c.1798T>C	p.Trp600Arg
chr1A	539900330	Tincurrin:C	Colotana:G	missense_variant	MODERATE	TraesCS1A01G357200	TraesCS1A01G357200.1	c.1481G>C	p.Ser494Thr
chr1A	540145112	Tincurrin:C	Colotana:T	missense_variant	MODERATE	TraesCS1A01G357900	TraesCS1A01G357900.1	c.1174G>A	p.Glu392Lys
chr1A	540145112	Tincurrin:C	Colotana:T	missense_variant	MODERATE	TraesCS1A01G357900	TraesCS1A01G357900.2	c.1174G>A	p.Glu392Lys
chr1A	540150429	Tincurrin:T	Colotana:C	missense_variant	MODERATE	TraesCS1A01G357900	TraesCS1A01G357900.1	c.40A>G	p.Thr14Ala
chr1A	540150429	Tincurrin:T	Colotana:C	missense_variant	MODERATE	TraesCS1A01G357900	TraesCS1A01G357900.2	c.40A>G	p.Thr14Ala
chr1A	540627560	Tincurrin:A	Colotana:C	missense_variant	MODERATE	TraesCS1A01G359100	TraesCS1A01G359100.1	c.70A>C	p.Ser24Arg
chr1A	540628397	Tincurrin:A	Colotana:G	missense_variant	MODERATE	TraesCS1A01G359100	TraesCS1A01G359100.1	c.907A>G	p.Asn303Asp
chr1A	541471001	Colotana:G	Tincurrin:A	missense_variant	MODERATE	TraesCS1A01G360300	TraesCS1A01G360300.1	c.1192C>T	p.Arg398Cys
chr1A	541635818	Colotana:CCT	Tincurrin:CTCT	frameshift_variant	HIGH	TraesCS1A01G360500	TraesCS1A01G360500.1	c.64_65insA	p.Gly22fs
chr1A	541635818	Colotana:CCT	Tincurrin:CTCT	frameshift_variant&splice_region_variant	HIGH	TraesCS1A01G360500	TraesCS1A01G360500.2	c.64_64+1insA	p.Leu23fs
chr1A	542370768	Colotana:C	Tincurrin:G	missense_variant	MODERATE	TraesCS1A01G361800	TraesCS1A01G361800.2	c.583G>C	p.Gly195Arg
chr1A	542370891	Colotana:G	Tincurrin:C	missense_variant	MODERATE	TraesCS1A01G361800	TraesCS1A01G361800.2	c.460C>G	p.Leu154Val
chr1A	542825592	Colotana:T	Tincurrin:C	missense_variant	MODERATE	TraesCS1A01G362100	TraesCS1A01G362100.1	c.958A>G	p.Lys320Glu
chr1A	543063061	Colotana:C	Tincurrin:A	missense_variant	MODERATE	TraesCS1A01G362400	TraesCS1A01G362400.1	c.973C>A	p.Pro325Thr
chr1A	543069091	Colotana:G	Tincurrin:A	missense_variant	MODERATE	TraesCS1A01G362500	TraesCS1A01G362500.1	c.589G>A	p.Ala197Thr
chr1A	543958186	Colotana:T	Tincurrin:C	missense_variant	MODERATE	TraesCS1A01G363300	TraesCS1A01G363300.1	c.251T>C	p.Leu84Pro
chr1A	544042639	Colotana:G	Tincurrin:C	missense_variant	MODERATE	TraesCS1A01G363600	TraesCS1A01G363600.1	c.175G>C	p.Glu59Gln
chr1A	544042639	Colotana:G	Tincurrin:C	missense_variant	MODERATE	TraesCS1A01G363600	TraesCS1A01G363600.2	c.172G>C	p.Glu58Gln
chr1A	544057334	Colotana:T	Tincurrin:A	missense_variant	MODERATE	TraesCS1A01G363800	TraesCS1A01G363800.3	c.481A>T	p.Met161Leu
chr1A	544057334	Colotana:T	Tincurrin:A	missense_variant	MODERATE	TraesCS1A01G363800	TraesCS1A01G363800.1	c.481A>T	p.Met161Leu
chr1A	544057334	Colotana:T	Tincurrin:A	missense_variant	MODERATE	TraesCS1A01G363800	TraesCS1A01G363800.2	c.154A>T	p.Met52Leu
chr1A	544057334	Colotana:T	Tincurrin:A	missense_variant	MODERATE	TraesCS1A01G363800	TraesCS1A01G363800.4	c.217A>T	p.Met73Leu
chr1A	544057977	Colotana:A	Tincurrin:G	missense_variant	MODERATE	TraesCS1A01G363800	TraesCS1A01G363800.3	c.194T>C	p.Leu65Pro
chr1A	544057977	Colotana:A	Tincurrin:G	missense_variant	MODERATE	TraesCS1A01G363800	TraesCS1A01G363800.1	c.194T>C	p.Leu65Pro
chr1A	544366396	Tincurrin:G	Colotana:C	missense_variant	MODERATE	TraesCS1A01G364500	TraesCS1A01G364500.2	c.355C>G	p.Leu119Val
chr1A	544366396	Tincurrin:G	Colotana:C	missense_variant	MODERATE	TraesCS1A01G364500	TraesCS1A01G364500.1	c.319C>G	p.Leu107Val
chr1A	544495573	Tincurrin:A	Colotana:G	missense_variant	MODERATE	TraesCS1A01G365400	TraesCS1A01G365400.1	c.149A>G	p.Asp50Gly
chr1A	545333089	Tincurrin:A	Colotana:C	missense_variant	MODERATE	TraesCS1A01G366400	TraesCS1A01G366400.1	c.384T>G	p.Asp128Glu
chr1A	545647751	Colotana:C	Tincurrin:T	missense_variant	MODERATE	TraesCS1A01G366900	TraesCS1A01G366900.1	c.1441G>A	p.Glu481Lys
chr1A	545648144	Tincurrin:A	Colotana:G	missense_variant	MODERATE	TraesCS1A01G366900	TraesCS1A01G366900.1	c.1048T>C	p.Cys350Arg
chr1A	547021312	Colotana:T	Tincurrin:G	missense_variant	MODERATE	TraesCS1A01G369300	TraesCS1A01G369300.1	c.92A>C	p.Asp31Ala
chr1A	547392227	Tincurrin:T	Colotana:C	missense_variant&splice_region_variant	MODERATE	TraesCS1A01G370100	TraesCS1A01G370100.1	c.863A>G	p.Asp288Gly
chr1A	547504097	Tincurrin:T	Colotana:C	missense_variant	MODERATE	TraesCS1A01G370300	TraesCS1A01G370300.1	c.2488A>G	p.Ile830Val
chr1A	547505326	Colotana:T	Tincurrin:C	missense_variant	MODERATE	TraesCS1A01G370300	TraesCS1A01G370300.1	c.1679A>G	p.Asn560Ser
chr1A	547511257	Tincurrin:T	Colotana:C	missense_variant	MODERATE	TraesCS1A01G370300	TraesCS1A01G370300.1	c.481A>G	p.Met161Val
chr1A	547511258	Tincurrin:G	Colotana:C	missense_variant	MODERATE	TraesCS1A01G370300	TraesCS1A01G370300.1	c.480C>G	p.His160Gln
chr1A	548444217	Tincurrin:C	Colotana:T	missense_variant	MODERATE	TraesCS1A01G371200	TraesCS1A01G371200.1	c.7C>T	p.His3Tyr
chr1A	548773576	Colotana:A	Tincurrin:G	missense_variant	MODERATE	TraesCS1A01G372200	TraesCS1A01G372200.1	c.1157A>G	p.Tyr386Cys
chr1A	548773612	Colotana:G	Tincurrin:T	missense_variant	MODERATE	TraesCS1A01G372200	TraesCS1A01G372200.1	c.1193G>T	p.Arg398Ile
chr1A	548944177	Tincurrin:C	Colotana:T	missense_variant	MODERATE	TraesCS1A01G372400	TraesCS1A01G372400.2	c.440G>A	p.Arg147His
chr1A	549360696	Colotana:C	Tincurrin:G	missense_variant	MODERATE	TraesCS1A01G373100	TraesCS1A01G373100.2	c.78G>C	p.Gln26His
chr1A	549360696	Colotana:C	Tincurrin:G	missense_variant	MODERATE	TraesCS1A01G373100	TraesCS1A01G373100.1	c.78G>C	p.Gln26His
chr1A	549360696	Colotana:C	Tincurrin:G	missense_variant	MODERATE	TraesCS1A01G373100	TraesCS1A01G373100.3	c.78G>C	p.Gln26His
chr1A	549360696	Colotana:C	Tincurrin:G	missense_variant	MODERATE	TraesCS1A01G373100	TraesCS1A01G373100.4	c.78G>C	p.Gln26His
chr1A	549695457	Tincurrin:A	Colotana:T	missense_variant	MODERATE	TraesCS1A01G374500	TraesCS1A01G374500.1	c.16A>T	p.Thr6Ser
chr1A	549703002	Colotana:C	Tincurrin:T	missense_variant	MODERATE	TraesCS1A01G374600	TraesCS1A01G374600.1	c.410C>T	p.Ala137Val
chr1A	549704501	Colotana:C	Tincurrin:T	stop_gained	HIGH	TraesCS1A01G374600	TraesCS1A01G374600.1	c.1123C>T	p.Gln375*
chr1A	550110803	Tincurrin:C	Colotana:G	missense_variant	MODERATE	TraesCS1A01G375200	TraesCS1A01G375200.1	c.946C>G	p.Leu316Val
chr1A	557192711	Colotana:T	Tincurrin:C	missense_variant	MODERATE	TraesCS1A01G389200	TraesCS1A01G389200.1	c.340A>G	p.Thr114Ala
chr1A	557897012	Colotana:C	Tincurrin:T	missense_variant	MODERATE	TraesCS1A01G390000	TraesCS1A01G390000.1	c.494G>A	p.Gly165Glu
chr1A	557897012	Colotana:C	Tincurrin:T	missense_variant	MODERATE	TraesCS1A01G390000	TraesCS1A01G390000.2	c.494G>A	p.Gly165Glu
chr1A	557897324	Colotana:T	Tincurrin:C	missense_variant	MODERATE	TraesCS1A01G390000	TraesCS1A01G390000.1	c.182A>G	p.His61Arg
chr1A	557897324	Colotana:T	Tincurrin:C	missense_variant	MODERATE	TraesCS1A01G390000	TraesCS1A01G390000.2	c.182A>G	p.His61Arg
chr1A	557952252	Tincurrin:A	Colotana:G	missense_variant	MODERATE	TraesCS1A01G390300	TraesCS1A01G390300.2	c.2653A>G	p.Asn885Asp
chr1A	558509976	Colotana:C	Tincurrin:G	missense_variant	MODERATE	TraesCS1A01G391600	TraesCS1A01G391600.1	c.2411G>C	p.Gly804Ala
chr1A	558509976	Colotana:C	Tincurrin:G	missense_variant	MODERATE	TraesCS1A01G391600	TraesCS1A01G391600.2	c.2411G>C	p.Gly804Ala
chr1A	558509976	Colotana:C	Tincurrin:G	missense_variant	MODERATE	TraesCS1A01G391600	TraesCS1A01G391600.3	c.2411G>C	p.Gly804Ala
chr1A	558509976	Colotana:C	Tincurrin:G	missense_variant	MODERATE	TraesCS1A01G391600	TraesCS1A01G391600.4	c.2405G>C	p.Gly802Ala
chr1A	558514317	Colotana:T	Tincurrin:C	missense_variant	MODERATE	TraesCS1A01G391600	TraesCS1A01G391600.1	c.1412A>G	p.Asn471Ser
chr1A	558514317	Colotana:T	Tincurrin:C	missense_variant	MODERATE	TraesCS1A01G391600	TraesCS1A01G391600.2	c.1412A>G	p.Asn471Ser
chr1A	558514317	Colotana:T	Tincurrin:C	missense_variant	MODERATE	TraesCS1A01G391600	TraesCS1A01G391600.3	c.1412A>G	p.Asn471Ser
chr1A	558514317	Colotana:T	Tincurrin:C	missense_variant	MODERATE	TraesCS1A01G391600	TraesCS1A01G391600.4	c.1406A>G	p.Asn469Ser
chr1A	558553353	Tincurrin:C	Colotana:T	missense_variant	MODERATE	TraesCS1A01G391900	TraesCS1A01G391900.1	c.728C>T	p.Pro243Leu
chr1A	560456552	Colotana:C	Tincurrin:T	missense_variant	MODERATE	TraesCS1A01G394500	TraesCS1A01G394500.1	c.4C>T	p.Pro2Ser
chr1A	560456642	Colotana:A	Tincurrin:G	missense_variant	MODERATE	TraesCS1A01G394500	TraesCS1A01G394500.1	c.94A>G	p.Thr32Ala
chr1A	560466259	Colotana:C	Tincurrin:G	missense_variant	MODERATE	TraesCS1A01G394600	TraesCS1A01G394600.1	c.4C>G	p.Arg2Gly
chr1A	560466320	Colotana:C	Tincurrin:T	missense_variant	MODERATE	TraesCS1A01G394600	TraesCS1A01G394600.1	c.65C>T	p.Ala22Val
chr1A	560467669	Colotana:A	Tincurrin:G	missense_variant	MODERATE	TraesCS1A01G394600	TraesCS1A01G394600.1	c.310A>G	p.Asn104Asp
chr1A	561335968	Tincurrin:T	Colotana:C	missense_variant	MODERATE	TraesCS1A01G395600	TraesCS1A01G395600.1	c.5254A>G	p.Arg1752Gly
chr1A	564761191	Tincurrin:T	Colotana:C	missense_variant	MODERATE	TraesCS1A01G401400	TraesCS1A01G401400.1	c.2168T>C	p.Val723Ala
chr1A	565422518	Colotana:G	Tincurrin:T	missense_variant	MODERATE	TraesCS1A01G401900	TraesCS1A01G401900.1	c.229C>A	p.Arg77Ser
chr1A	565422704	Tincurrin:G	Colotana:A	missense_variant	MODERATE	TraesCS1A01G401900	TraesCS1A01G401900.1	c.43C>T	p.Pro15Ser
chr1A	565519004	Tincurrin:A	Colotana:T	missense_variant	MODERATE	TraesCS1A01G402000	TraesCS1A01G402000.1	c.691A>T	p.Ser231Cys
chr1A	565993668	Tincurrin:G	Colotana:A	missense_variant	MODERATE	TraesCS1A01G402100	TraesCS1A01G402100.1	c.1378G>A	p.Asp460Asn
chr1A	565993668	Tincurrin:G	Colotana:A	missense_variant	MODERATE	TraesCS1A01G402100	TraesCS1A01G402100.2	c.1333G>A	p.Asp445Asn
chr1A	566492341	Colotana:T	Tincurrin:C	missense_variant	MODERATE	TraesCS1A01G403100	TraesCS1A01G403100.1	c.169A>G	p.Ile57Val
chr1A	566602361	Tincurrin:A	Colotana:G	missense_variant	MODERATE	TraesCS1A01G403400	TraesCS1A01G403400.1	c.115A>G	p.Lys39Glu
chr1A	566602399	Tincurrin:G	Colotana:T	missense_variant	MODERATE	TraesCS1A01G403400	TraesCS1A01G403400.1	c.153G>T	p.Lys51Asn
chr1A	566602614	Tincurrin:T	Colotana:C	missense_variant	MODERATE	TraesCS1A01G403400	TraesCS1A01G403400.1	c.368T>C	p.Leu123Pro
chr1A	567976450	Tincurrin:T	Colotana:C	missense_variant	MODERATE	TraesCS1A01G404300	TraesCS1A01G404300.1	c.3467T>C	p.Met1156Thr
chr1A	568011068	Tincurrin:T	Colotana:C	missense_variant	MODERATE	TraesCS1A01G404500	TraesCS1A01G404500.1	c.662T>C	p.Val221Ala
chr1A	568011068	Tincurrin:T	Colotana:C	missense_variant	MODERATE	TraesCS1A01G404500	TraesCS1A01G404500.2	c.83T>C	p.Val28Ala
chr1A	570134292	Colotana:A	Tincurrin:G	missense_variant	MODERATE	TraesCS1A01G407600	TraesCS1A01G407600.1	c.952A>G	p.Lys318Glu
chr1A	570139783	Colotana:T	Tincurrin:C	missense_variant	MODERATE	TraesCS1A01G407600	TraesCS1A01G407600.1	c.1610T>C	p.Val537Ala
chr1A	570142372	Tincurrin:A	Colotana:G	missense_variant	MODERATE	TraesCS1A01G407700	TraesCS1A01G407700.5	c.103A>G	p.Arg35Gly
chr1A	570142372	Tincurrin:A	Colotana:G	missense_variant	MODERATE	TraesCS1A01G407700	TraesCS1A01G407700.1	c.103A>G	p.Arg35Gly
chr1A	570142372	Tincurrin:A	Colotana:G	missense_variant	MODERATE	TraesCS1A01G407700	TraesCS1A01G407700.2	c.103A>G	p.Arg35Gly
chr1A	570142372	Tincurrin:A	Colotana:G	missense_variant	MODERATE	TraesCS1A01G407700	TraesCS1A01G407700.3	c.103A>G	p.Arg35Gly
chr1A	570142372	Tincurrin:A	Colotana:G	missense_variant	MODERATE	TraesCS1A01G407700	TraesCS1A01G407700.4	c.103A>G	p.Arg35Gly
chr1A	570145795	Tincurrin:A	Colotana:G	missense_variant	MODERATE	TraesCS1A01G407700	TraesCS1A01G407700.5	c.1207A>G	p.Ser403Gly
chr1A	570145795	Tincurrin:A	Colotana:G	missense_variant	MODERATE	TraesCS1A01G407700	TraesCS1A01G407700.4	c.1201A>G	p.Ser401Gly
chr1A	570154979	Tincurrin:T	Colotana:A	missense_variant	MODERATE	TraesCS1A01G407800	TraesCS1A01G407800.2	c.358A>T	p.Thr120Ser
chr1A	570154979	Tincurrin:T	Colotana:A	missense_variant	MODERATE	TraesCS1A01G407800	TraesCS1A01G407800.1	c.352A>T	p.Thr118Ser
chr1A	570154979	Tincurrin:T	Colotana:A	missense_variant	MODERATE	TraesCS1A01G407800	TraesCS1A01G407800.3	c.352A>T	p.Thr118Ser
chr1A	570155004	Tincurrin:G	Colotana:C	missense_variant	MODERATE	TraesCS1A01G407800	TraesCS1A01G407800.2	c.333C>G	p.Asn111Lys
chr1A	570155004	Tincurrin:G	Colotana:C	missense_variant	MODERATE	TraesCS1A01G407800	TraesCS1A01G407800.1	c.327C>G	p.Asn109Lys
chr1A	570155004	Tincurrin:G	Colotana:C	missense_variant	MODERATE	TraesCS1A01G407800	TraesCS1A01G407800.3	c.327C>G	p.Asn109Lys
chr1A	570155026	Tincurrin:T	Colotana:C	missense_variant&splice_region_variant	MODERATE	TraesCS1A01G407800	TraesCS1A01G407800.2	c.311A>G	p.Tyr104Cys
chr1A	570155268	Tincurrin:T	Colotana:C	missense_variant	MODERATE	TraesCS1A01G407800	TraesCS1A01G407800.2	c.172A>G	p.Ile58Val
chr1A	570155268	Tincurrin:T	Colotana:C	missense_variant	MODERATE	TraesCS1A01G407800	TraesCS1A01G407800.1	c.172A>G	p.Ile58Val
chr1A	570155268	Tincurrin:T	Colotana:C	missense_variant	MODERATE	TraesCS1A01G407800	TraesCS1A01G407800.3	c.172A>G	p.Ile58Val
chr1A	570426110	Colotana:T	Tincurrin:A	missense_variant	MODERATE	TraesCS1A01G408700	TraesCS1A01G408700.1	c.1120A>T	p.Ile374Phe
chr1A	570426800	Colotana:G	Tincurrin:A	missense_variant	MODERATE	TraesCS1A01G408700	TraesCS1A01G408700.1	c.430C>T	p.His144Tyr
chr1A	570860658	Colotana:A	Tincurrin:T	missense_variant	MODERATE	TraesCS1A01G409200	TraesCS1A01G409200.1	c.1091T>A	p.Leu364His
chr1A	570861214	Tincurrin:C	Colotana:A	stop_gained	HIGH	TraesCS1A01G409200	TraesCS1A01G409200.1	c.535G>T	p.Glu179*
chr1A	571290696	Tincurrin:G	Colotana:A	missense_variant	MODERATE	TraesCS1A01G409800	TraesCS1A01G409800.1	c.824G>A	p.Gly275Glu
chr1A	572572626	Colotana:C	Tincurrin:G	missense_variant	MODERATE	TraesCS1A01G412100	TraesCS1A01G412100.1	c.898C>G	p.Pro300Ala
chr1A	572883320	Tincurrin:C	Colotana:A	missense_variant	MODERATE	TraesCS1A01G412600	TraesCS1A01G412600.1	c.114G>T	p.Glu38Asp
chr1A	573206822	Tincurrin:A	Colotana:G	missense_variant	MODERATE	TraesCS1A01G413100	TraesCS1A01G413100.1	c.456A>G	p.Ile152Met
chr1A	573243921	Tincurrin:T	Colotana:C	missense_variant	MODERATE	TraesCS1A01G413400	TraesCS1A01G413400.1	c.1499T>C	p.Val500Ala
chr1A	574472578	Colotana:C	Tincurrin:G	missense_variant	MODERATE	TraesCS1A01G415700	TraesCS1A01G415700.1	c.2090G>C	p.Arg697Thr
chr1A	574473987	Tincurrin:C	Colotana:T	missense_variant	MODERATE	TraesCS1A01G415700	TraesCS1A01G415700.1	c.1009G>A	p.Gly337Ser
chr1A	574474208	Tincurrin:T	Colotana:C	missense_variant	MODERATE	TraesCS1A01G415700	TraesCS1A01G415700.1	c.922A>G	p.Thr308Ala
chr1A	574474939	Colotana:T	Tincurrin:C	missense_variant	MODERATE	TraesCS1A01G415700	TraesCS1A01G415700.1	c.614A>G	p.Asp205Gly
chr1A	575208661	Colotana:A	Tincurrin:G	missense_variant	MODERATE	TraesCS1A01G417000	TraesCS1A01G417000.1	c.346A>G	p.Thr116Ala
chr1A	575741002	Colotana:A	Tincurrin:G	missense_variant	MODERATE	TraesCS1A01G418300	TraesCS1A01G418300.1	c.416T>C	p.Ile139Thr
chr1A	577275668	Colotana:T	Tincurrin:C	missense_variant	MODERATE	TraesCS1A01G420700	TraesCS1A01G420700.1	c.235A>G	p.Thr79Ala
chr1A	577718935	Colotana:C	Tincurrin:T	missense_variant	MODERATE	TraesCS1A01G421600	TraesCS1A01G421600.1	c.1306G>A	p.Gly436Ser
chr1A	577820673	Colotana:T	Tincurrin:C	missense_variant	MODERATE	TraesCS1A01G421900	TraesCS1A01G421900.1	c.412A>G	p.Arg138Gly
chr1A	579297261	Tincurrin:C	Colotana:T	missense_variant	MODERATE	TraesCS1A01G424200	TraesCS1A01G424200.1	c.683C>T	p.Ser228Leu
chr1A	579302751	Tincurrin:C	Colotana:G	missense_variant	MODERATE	TraesCS1A01G424300	TraesCS1A01G424300.1	c.108G>C	p.Met36Ile
chr1A	579302751	Tincurrin:C	Colotana:G	missense_variant	MODERATE	TraesCS1A01G424300	TraesCS1A01G424300.2	c.108G>C	p.Met36Ile
chr1A	579302752	Tincurrin:A	Colotana:T	missense_variant	MODERATE	TraesCS1A01G424300	TraesCS1A01G424300.1	c.107T>A	p.Met36Lys
chr1A	579302752	Tincurrin:A	Colotana:T	missense_variant	MODERATE	TraesCS1A01G424300	TraesCS1A01G424300.2	c.107T>A	p.Met36Lys
chr1A	579302837	Tincurrin:G	Colotana:C	missense_variant	MODERATE	TraesCS1A01G424300	TraesCS1A01G424300.1	c.22C>G	p.Gln8Glu
chr1A	579302837	Tincurrin:G	Colotana:C	missense_variant	MODERATE	TraesCS1A01G424300	TraesCS1A01G424300.2	c.22C>G	p.Gln8Glu
chr1A	579574997	Tincurrin:C	Colotana:T	missense_variant	MODERATE	TraesCS1A01G424500	TraesCS1A01G424500.1	c.1022G>A	p.Arg341His
chr1A	579575200	Tincurrin:T	Colotana:G	missense_variant	MODERATE	TraesCS1A01G424500	TraesCS1A01G424500.1	c.819A>C	p.Gln273His
chr1A	580422432	Tincurrin:A	Colotana:T	stop_gained	HIGH	TraesCS1A01G425200	TraesCS1A01G425200.2	c.1576A>T	p.Lys526*
chr1A	580422432	Tincurrin:A	Colotana:T	stop_gained	HIGH	TraesCS1A01G425200	TraesCS1A01G425200.1	c.1576A>T	p.Lys526*
chr1A	581585145	Colotana:T	Tincurrin:A	splice_donor_variant&intron_variant	HIGH	TraesCS1A01G427100	TraesCS1A01G427100.1	c.1527+2T>A
chr1A	581872449	Tincurrin:C	Colotana:T	missense_variant	MODERATE	TraesCS1A01G427600	TraesCS1A01G427600.1	c.558G>A	p.Met186Ile
chr1A	582763996	Tincurrin:C	Colotana:T	stop_gained	HIGH	TraesCS1A01G429600	TraesCS1A01G429600.1	c.130C>T	p.Gln44*
chr1A	582766854	Colotana:A	Tincurrin:C	missense_variant	MODERATE	TraesCS1A01G429600	TraesCS1A01G429600.1	c.931A>C	p.Asn311His
chr1A	582828991	Colotana:A	Tincurrin:T	missense_variant	MODERATE	TraesCS1A01G429700	TraesCS1A01G429700.1	c.114T>A	p.Asp38Glu
chr1A	583604753	Tincurrin:C	Colotana:A	missense_variant	MODERATE	TraesCS1A01G431400	TraesCS1A01G431400.1	c.238C>A	p.His80Asn
chr1A	583661977	Colotana:T	Tincurrin:G	missense_variant	MODERATE	TraesCS1A01G431500	TraesCS1A01G431500.2	c.877A>C	p.Lys293Gln
chr1A	583661977	Colotana:T	Tincurrin:G	missense_variant	MODERATE	TraesCS1A01G431500	TraesCS1A01G431500.1	c.877A>C	p.Lys293Gln
chr1A	584373788	Colotana:T	Tincurrin:C	missense_variant	MODERATE	TraesCS1A01G432800	TraesCS1A01G432800.1	c.1082A>G	p.Asn361Ser
chr1A	584374655	Colotana:T	Tincurrin:C	missense_variant	MODERATE	TraesCS1A01G432800	TraesCS1A01G432800.1	c.371A>G	p.Asn124Ser
chr1A	584679878	Colotana:G	Tincurrin:A	missense_variant	MODERATE	TraesCS1A01G433500	TraesCS1A01G433500.1	c.1472C>T	p.Ser491Leu
chr1A	584680184	Tincurrin:A	Colotana:G	missense_variant	MODERATE	TraesCS1A01G433500	TraesCS1A01G433500.1	c.1261T>C	p.Cys421Arg
chr1A	584683136	Tincurrin:G	Colotana:T	missense_variant	MODERATE	TraesCS1A01G433500	TraesCS1A01G433500.1	c.300C>A	p.Asp100Glu
chr1A	584683201	Tincurrin:G	Colotana:C	missense_variant	MODERATE	TraesCS1A01G433500	TraesCS1A01G433500.1	c.235C>G	p.Pro79Ala
chr1A	584807807	Tincurrin:A	Colotana:G	missense_variant	MODERATE	TraesCS1A01G433900	TraesCS1A01G433900.1	c.1325T>C	p.Val442Ala
chr1A	584808185	Tincurrin:C	Colotana:T	missense_variant	MODERATE	TraesCS1A01G433900	TraesCS1A01G433900.1	c.947G>A	p.Arg316His
chr1A	584808614	Tincurrin:G	Colotana:A	missense_variant	MODERATE	TraesCS1A01G433900	TraesCS1A01G433900.1	c.518C>T	p.Ser173Leu
chr1A	585690720	Tincurrin:C	Colotana:T	missense_variant	MODERATE	TraesCS1A01G435100	TraesCS1A01G435100.1	c.50C>T	p.Thr17Ile
chr1A	585690864	Tincurrin:G	Colotana:T	missense_variant	MODERATE	TraesCS1A01G435100	TraesCS1A01G435100.1	c.194G>T	p.Gly65Val
chr1A	585690926	Tincurrin:C	Colotana:T	missense_variant	MODERATE	TraesCS1A01G435100	TraesCS1A01G435100.1	c.256C>T	p.His86Tyr
chr1A	585691086	Tincurrin:C	Colotana:A	missense_variant	MODERATE	TraesCS1A01G435100	TraesCS1A01G435100.1	c.416C>A	p.Thr139Lys
chr1A	585691163	Tincurrin:A	Colotana:C	missense_variant	MODERATE	TraesCS1A01G435100	TraesCS1A01G435100.1	c.493A>C	p.Ile165Leu
chr1A	585743482	Colotana:C	Tincurrin:A	missense_variant	MODERATE	TraesCS1A01G435200	TraesCS1A01G435200.1	c.358C>A	p.Leu120Met
chr1A	586347915	Tincurrin:G	Colotana:A	stop_gained	HIGH	TraesCS1A01G435800	TraesCS1A01G435800.1	c.262C>T	p.Arg88*
chr1A	586519093	Tincurrin:T	Colotana:A	missense_variant	MODERATE	TraesCS1A01G436200	TraesCS1A01G436200.1	c.786A>T	p.Gln262His
chr1A	586938228	Tincurrin:G	Colotana:A	missense_variant	MODERATE	TraesCS1A01G437300	TraesCS1A01G437300.1	c.638G>A	p.Gly213Glu
chr1A	586953042	Tincurrin:A	Colotana:C	missense_variant	MODERATE	TraesCS1A01G437400	TraesCS1A01G437400.1	c.1047T>G	p.Asn349Lys
chr1A	589039433	Colotana:G	Tincurrin:C	missense_variant	MODERATE	TraesCS1A01G439600	TraesCS1A01G439600.1	c.411G>C	p.Gln137His
chr1A	589040653	Tincurrin:T	Colotana:C	missense_variant	MODERATE	TraesCS1A01G439700	TraesCS1A01G439700.1	c.239T>C	p.Met80Thr
chr1A	589040653	Tincurrin:T	Colotana:C	missense_variant	MODERATE	TraesCS1A01G439700	TraesCS1A01G439700.2	c.155T>C	p.Met52Thr
chr1A	589040653	Tincurrin:T	Colotana:C	missense_variant	MODERATE	TraesCS1A01G439700	TraesCS1A01G439700.3	c.155T>C	p.Met52Thr
chr1A	589041718	Tincurrin:T	Colotana:C	missense_variant	MODERATE	TraesCS1A01G439700	TraesCS1A01G439700.1	c.833T>C	p.Met278Thr
chr1A	589041718	Tincurrin:T	Colotana:C	missense_variant	MODERATE	TraesCS1A01G439700	TraesCS1A01G439700.2	c.710T>C	p.Met237Thr
chr1A	589041718	Tincurrin:T	Colotana:C	missense_variant	MODERATE	TraesCS1A01G439700	TraesCS1A01G439700.3	c.749T>C	p.Met250Thr
chr1A	589041822	Colotana:C	Tincurrin:T	missense_variant	MODERATE	TraesCS1A01G439700	TraesCS1A01G439700.1	c.937C>T	p.Pro313Ser
chr1A	589041822	Colotana:C	Tincurrin:T	missense_variant	MODERATE	TraesCS1A01G439700	TraesCS1A01G439700.2	c.814C>T	p.Pro272Ser
chr1A	589041822	Colotana:C	Tincurrin:T	missense_variant	MODERATE	TraesCS1A01G439700	TraesCS1A01G439700.3	c.853C>T	p.Pro285Ser
chr1A	589792275	Colotana:A	Tincurrin:C	missense_variant	MODERATE	TraesCS1A01G441100	TraesCS1A01G441100.1	c.1126A>C	p.Ser376Arg
chr1A	590342710	Colotana:A	Tincurrin:T	missense_variant	MODERATE	TraesCS1A01G441600	TraesCS1A01G441600.3	c.1832T>A	p.Leu611Gln
chr1A	590342710	Colotana:A	Tincurrin:T	missense_variant	MODERATE	TraesCS1A01G441600	TraesCS1A01G441600.2	c.1817T>A	p.Leu606Gln
chr1A	590995777	Colotana:C	Tincurrin:T	missense_variant	MODERATE	TraesCS1A01G442300	TraesCS1A01G442300.1	c.1432G>A	p.Asp478Asn
chr1A	590996232	Colotana:G	Tincurrin:A	missense_variant	MODERATE	TraesCS1A01G442300	TraesCS1A01G442300.1	c.977C>T	p.Ala326Val
chr1A	590997356	Colotana:T	Tincurrin:C	missense_variant	MODERATE	TraesCS1A01G442300	TraesCS1A01G442300.1	c.58A>G	p.Thr20Ala
chr1A	592529017	Tincurrin:T	Colotana:C	missense_variant	MODERATE	TraesCS1A01G444500	TraesCS1A01G444500.1	c.3099A>G	p.Ile1033Met
chr1A	592532455	Tincurrin:C	Colotana:T	missense_variant	MODERATE	TraesCS1A01G444500	TraesCS1A01G444500.1	c.910G>A	p.Gly304Ser
chr1A	592831232	Tincurrin:G	Colotana:C	missense_variant	MODERATE	TraesCS1A01G444900	TraesCS1A01G444900.1	c.1047G>C	p.Met349Ile
chr1A	593285443	Tincurrin:C	Colotana:G	missense_variant	MODERATE	TraesCS1A01G445500	TraesCS1A01G445500.1	c.2060C>G	p.Ser687Cys
chr1B	1204256	Colotana:C	Tincurrin:G	missense_variant	MODERATE	TraesCS1B01G000800	TraesCS1B01G000800.4	c.1062G>C	p.Glu354Asp
chr1B	1204256	Colotana:C	Tincurrin:G	missense_variant	MODERATE	TraesCS1B01G000800	TraesCS1B01G000800.1	c.1053G>C	p.Glu351Asp
chr1B	1204256	Colotana:C	Tincurrin:G	missense_variant	MODERATE	TraesCS1B01G000800	TraesCS1B01G000800.2	c.1053G>C	p.Glu351Asp
chr1B	1204256	Colotana:C	Tincurrin:G	missense_variant	MODERATE	TraesCS1B01G000800	TraesCS1B01G000800.3	c.1056G>C	p.Glu352Asp
chr1B	1204256	Colotana:C	Tincurrin:G	missense_variant	MODERATE	TraesCS1B01G000800	TraesCS1B01G000800.5	c.1059G>C	p.Glu353Asp
chr1B	1204905	Tincurrin:T	Colotana:C	missense_variant	MODERATE	TraesCS1B01G000800	TraesCS1B01G000800.4	c.913A>G	p.Thr305Ala
chr1B	1204905	Tincurrin:T	Colotana:C	missense_variant	MODERATE	TraesCS1B01G000800	TraesCS1B01G000800.1	c.913A>G	p.Thr305Ala
chr1B	1204905	Tincurrin:T	Colotana:C	missense_variant	MODERATE	TraesCS1B01G000800	TraesCS1B01G000800.2	c.913A>G	p.Thr305Ala
chr1B	1204905	Tincurrin:T	Colotana:C	missense_variant	MODERATE	TraesCS1B01G000800	TraesCS1B01G000800.3	c.910A>G	p.Thr304Ala
chr1B	1204905	Tincurrin:T	Colotana:C	missense_variant	MODERATE	TraesCS1B01G000800	TraesCS1B01G000800.5	c.910A>G	p.Thr304Ala
chr1B	1252761	Tincurrin:G	Colotana:C	missense_variant	MODERATE	TraesCS1B01G001000	TraesCS1B01G001000.2	c.1204G>C	p.Ala402Pro
chr1B	1252761	Tincurrin:G	Colotana:C	missense_variant	MODERATE	TraesCS1B01G001000	TraesCS1B01G001000.1	c.1204G>C	p.Ala402Pro
chr1B	1253126	Tincurrin:G	Colotana:A	missense_variant	MODERATE	TraesCS1B01G001000	TraesCS1B01G001000.2	c.1366G>A	p.Ala456Thr
chr1B	1253126	Tincurrin:G	Colotana:A	missense_variant	MODERATE	TraesCS1B01G001000	TraesCS1B01G001000.1	c.1366G>A	p.Ala456Thr
chr1B	1253165	Colotana:C	Tincurrin:T	missense_variant	MODERATE	TraesCS1B01G001000	TraesCS1B01G001000.2	c.1405C>T	p.Pro469Ser
chr1B	1253165	Colotana:C	Tincurrin:T	missense_variant	MODERATE	TraesCS1B01G001000	TraesCS1B01G001000.1	c.1405C>T	p.Pro469Ser
chr1B	1432145	Colotana:C	Tincurrin:A	missense_variant	MODERATE	TraesCS1B01G001800	TraesCS1B01G001800.2	c.2524G>T	p.Ala842Ser
chr1B	1432145	Colotana:C	Tincurrin:A	missense_variant	MODERATE	TraesCS1B01G001800	TraesCS1B01G001800.1	c.2524G>T	p.Ala842Ser
chr1B	1432437	Tincurrin:A	Colotana:T	missense_variant	MODERATE	TraesCS1B01G001800	TraesCS1B01G001800.2	c.2384T>A	p.Ile795Asn
chr1B	1432437	Tincurrin:A	Colotana:T	missense_variant	MODERATE	TraesCS1B01G001800	TraesCS1B01G001800.1	c.2384T>A	p.Ile795Asn
chr1B	1433061	Tincurrin:G	Colotana:C	missense_variant	MODERATE	TraesCS1B01G001800	TraesCS1B01G001800.2	c.1958C>G	p.Ala653Gly
chr1B	1433061	Tincurrin:G	Colotana:C	missense_variant	MODERATE	TraesCS1B01G001800	TraesCS1B01G001800.1	c.1958C>G	p.Ala653Gly
chr1B	1435553	Tincurrin:C	Colotana:G	missense_variant	MODERATE	TraesCS1B01G001800	TraesCS1B01G001800.2	c.200G>C	p.Gly67Ala
chr1B	1435553	Tincurrin:C	Colotana:G	missense_variant	MODERATE	TraesCS1B01G001800	TraesCS1B01G001800.1	c.200G>C	p.Gly67Ala
chr1B	1827033	Tincurrin:A	Colotana:T	missense_variant	MODERATE	TraesCS1B01G002700	TraesCS1B01G002700.1	c.2397T>A	p.Phe799Leu
chr1B	3144469	Tincurrin:G	Colotana:C	missense_variant	MODERATE	TraesCS1B01G004900	TraesCS1B01G004900.1	c.391G>C	p.Val131Leu
chr1B	3144562	Tincurrin:C	Colotana:G	missense_variant	MODERATE	TraesCS1B01G004900	TraesCS1B01G004900.1	c.484C>G	p.Leu162Val
chr1B	3144595	Colotana:G	Tincurrin:C	missense_variant	MODERATE	TraesCS1B01G004900	TraesCS1B01G004900.1	c.517G>C	p.Val173Leu
chr1B	3145161	Colotana:G	Tincurrin:C	missense_variant	MODERATE	TraesCS1B01G004900	TraesCS1B01G004900.1	c.1083G>C	p.Leu361Phe
chr1B	3145215	Tincurrin:C	Colotana:A	missense_variant	MODERATE	TraesCS1B01G004900	TraesCS1B01G004900.1	c.1137C>A	p.Ser379Arg
chr1B	3146472	Tincurrin:T	Colotana:A	missense_variant	MODERATE	TraesCS1B01G004900	TraesCS1B01G004900.1	c.2394T>A	p.Phe798Leu
chr1B	3924319	Colotana:G	Tincurrin:A	missense_variant	MODERATE	TraesCS1B01G006300	TraesCS1B01G006300.1	c.388G>A	p.Val130Ile
chr1B	3924842	Colotana:A	Tincurrin:G	missense_variant	MODERATE	TraesCS1B01G006300	TraesCS1B01G006300.1	c.911A>G	p.Gln304Arg
chr1B	3924845	Colotana:G	Tincurrin:A	missense_variant	MODERATE	TraesCS1B01G006300	TraesCS1B01G006300.1	c.914G>A	p.Arg305His
chr1B	3928701	Colotana:A	Tincurrin:G	missense_variant	MODERATE	TraesCS1B01G006300	TraesCS1B01G006300.1	c.1276A>G	p.Lys426Glu
chr1B	3928720	Colotana:G	Tincurrin:T	missense_variant	MODERATE	TraesCS1B01G006300	TraesCS1B01G006300.1	c.1295G>T	p.Gly432Val
chr1B	3928765	Colotana:G	Tincurrin:A	missense_variant	MODERATE	TraesCS1B01G006300	TraesCS1B01G006300.1	c.1340G>A	p.Ser447Asn
chr1B	3928839	Colotana:C	Tincurrin:A	missense_variant	MODERATE	TraesCS1B01G006300	TraesCS1B01G006300.1	c.1414C>A	p.Gln472Lys
chr1B	3929404	Colotana:G	Tincurrin:A	missense_variant	MODERATE	TraesCS1B01G006300	TraesCS1B01G006300.1	c.1979G>A	p.Ser660Asn
chr1B	3929439	Colotana:A	Tincurrin:G	missense_variant	MODERATE	TraesCS1B01G006300	TraesCS1B01G006300.1	c.2014A>G	p.Lys672Glu
chr1B	3929463	Colotana:G	Tincurrin:A	missense_variant	MODERATE	TraesCS1B01G006300	TraesCS1B01G006300.1	c.2038G>A	p.Glu680Lys
chr1B	3929561	Colotana:C	Tincurrin:A	missense_variant	MODERATE	TraesCS1B01G006300	TraesCS1B01G006300.1	c.2136C>A	p.Ser712Arg
chr1B	3929568	Colotana:G	Tincurrin:A	missense_variant	MODERATE	TraesCS1B01G006300	TraesCS1B01G006300.1	c.2143G>A	p.Val715Ile
chr1B	3930194	Colotana:C	Tincurrin:A	missense_variant	MODERATE	TraesCS1B01G006300	TraesCS1B01G006300.1	c.2769C>A	p.Ser923Arg
chr1B	4086277	Colotana:G	Tincurrin:T	missense_variant	MODERATE	TraesCS1B01G007000	TraesCS1B01G007000.1	c.997G>T	p.Gly333Cys
chr1B	4086286	Colotana:A	Tincurrin:G	missense_variant	MODERATE	TraesCS1B01G007000	TraesCS1B01G007000.1	c.1006A>G	p.Lys336Glu
chr1B	4089951	Colotana:C	Tincurrin:T	missense_variant	MODERATE	TraesCS1B01G007000	TraesCS1B01G007000.1	c.1244C>T	p.Ala415Val
chr1B	4483316	Colotana:T	Tincurrin:C	missense_variant	MODERATE	TraesCS1B01G008400	TraesCS1B01G008400.1	c.358A>G	p.Ser120Gly
chr1B	4540447	Tincurrin:T	Colotana:C	missense_variant	MODERATE	TraesCS1B01G008900	TraesCS1B01G008900.1	c.1217A>G	p.Gln406Arg
chr1B	4540484	Tincurrin:A	Colotana:G	missense_variant	MODERATE	TraesCS1B01G008900	TraesCS1B01G008900.1	c.1180T>C	p.Cys394Arg
chr1B	4591175	Colotana:T	Tincurrin:A	missense_variant	MODERATE	TraesCS1B01G009200	TraesCS1B01G009200.1	c.434A>T	p.Asn145Ile
chr1B	4786150	Colotana:G	Tincurrin:A	missense_variant	MODERATE	TraesCS1B01G009600	TraesCS1B01G009600.1	c.1250C>T	p.Ala417Val
chr1B	5989259	Colotana:A	Tincurrin:T	missense_variant	MODERATE	TraesCS1B01G012200	TraesCS1B01G012200.1	c.3012A>T	p.Lys1004Asn
chr1B	6070278	Colotana:C	Tincurrin:T	missense_variant	MODERATE	TraesCS1B01G012500	TraesCS1B01G012500.1	c.329C>T	p.Ala110Val
chr1B	6070701	Colotana:A	Tincurrin:C	missense_variant	MODERATE	TraesCS1B01G012500	TraesCS1B01G012500.1	c.752A>C	p.Asn251Thr
chr1B	6071454	Tincurrin:G	Colotana:A	missense_variant	MODERATE	TraesCS1B01G012500	TraesCS1B01G012500.1	c.1081G>A	p.Glu361Lys
chr1B	6100730	Colotana:A	Tincurrin:G	missense_variant	MODERATE	TraesCS1B01G012600	TraesCS1B01G012600.1	c.577A>G	p.Ile193Val
chr1B	6101018	Colotana:T	Tincurrin:C	stop_lost&splice_region_variant	HIGH	TraesCS1B01G012600	TraesCS1B01G012600.1	c.865T>C	p.Ter289Argext*?
chr1B	6282423	Colotana:T	Tincurrin:G	missense_variant	MODERATE	TraesCS1B01G012900	TraesCS1B01G012900.1	c.903T>G	p.Phe301Leu
chr1B	6397784	Tincurrin:A	Colotana:G	missense_variant	MODERATE	TraesCS1B01G013400	TraesCS1B01G013400.1	c.668A>G	p.Asp223Gly
chr1B	6462898	Tincurrin:A	Colotana:G	missense_variant	MODERATE	TraesCS1B01G013800	TraesCS1B01G013800.1	c.113A>G	p.Asp38Gly
chr1B	6692032	Colotana:C	Tincurrin:T	missense_variant	MODERATE	TraesCS1B01G014200	TraesCS1B01G014200.1	c.802G>A	p.Val268Ile
chr1B	7253712	Tincurrin:G	Colotana:A	missense_variant	MODERATE	TraesCS1B01G014800	TraesCS1B01G014800.1	c.3250C>T	p.Leu1084Phe
chr1B	7253716	Tincurrin:T	Colotana:A	missense_variant	MODERATE	TraesCS1B01G014800	TraesCS1B01G014800.1	c.3246A>T	p.Lys1082Asn
chr1B	7253766	Tincurrin:T	Colotana:C	missense_variant	MODERATE	TraesCS1B01G014800	TraesCS1B01G014800.1	c.3196A>G	p.Lys1066Glu
chr1B	7255602	Tincurrin:G	Colotana:C	missense_variant	MODERATE	TraesCS1B01G014800	TraesCS1B01G014800.1	c.1360C>G	p.Gln454Glu
chr1B	7256474	Tincurrin:T	Colotana:C	missense_variant	MODERATE	TraesCS1B01G014800	TraesCS1B01G014800.1	c.488A>G	p.Gln163Arg
chr1B	7256486	Tincurrin:A	Colotana:T	missense_variant	MODERATE	TraesCS1B01G014800	TraesCS1B01G014800.1	c.476T>A	p.Met159Lys
chr1B	7337755	Colotana:G	Tincurrin:A	missense_variant	MODERATE	TraesCS1B01G015300	TraesCS1B01G015300.1	c.562G>A	p.Gly188Ser
chr1B	7993402	Tincurrin:C	Colotana:G	missense_variant	MODERATE	TraesCS1B01G016400	TraesCS1B01G016400.1	c.1828C>G	p.Leu610Val
chr1B	7994098	Tincurrin:A	Colotana:T	missense_variant	MODERATE	TraesCS1B01G016400	TraesCS1B01G016400.1	c.2240A>T	p.Lys747Met
chr1B	7994436	Tincurrin:G	Colotana:A	missense_variant	MODERATE	TraesCS1B01G016400	TraesCS1B01G016400.1	c.2401G>A	p.Ala801Thr
chr1B	8413825	Tincurrin:A	Colotana:G	missense_variant	MODERATE	TraesCS1B01G017500	TraesCS1B01G017500.1	c.236T>C	p.Leu79Ser
chr1B	8413969	Tincurrin:A	Colotana:G	missense_variant	MODERATE	TraesCS1B01G017500	TraesCS1B01G017500.1	c.92T>C	p.Ile31Thr
chr1B	8557044	Tincurrin:A	Colotana:C	missense_variant	MODERATE	TraesCS1B01G017600	TraesCS1B01G017600.1	c.545A>C	p.Glu182Ala
chr1B	8557220	Tincurrin:A	Colotana:G	missense_variant	MODERATE	TraesCS1B01G017600	TraesCS1B01G017600.1	c.721A>G	p.Ser241Gly
chr1B	8557226	Tincurrin:A	Colotana:G	missense_variant	MODERATE	TraesCS1B01G017600	TraesCS1B01G017600.1	c.727A>G	p.Lys243Glu
chr1B	8558853	Tincurrin:G	Colotana:T	missense_variant	MODERATE	TraesCS1B01G017600	TraesCS1B01G017600.1	c.2097G>T	p.Glu699Asp
chr1B	8559397	Tincurrin:A	Colotana:G	missense_variant	MODERATE	TraesCS1B01G017600	TraesCS1B01G017600.1	c.2641A>G	p.Thr881Ala
chr1B	8676216	Colotana:A	Tincurrin:C	missense_variant	MODERATE	TraesCS1B01G017800	TraesCS1B01G017800.1	c.2183A>C	p.His728Pro
chr1B	8676216	Colotana:A	Tincurrin:C	missense_variant	MODERATE	TraesCS1B01G017800	TraesCS1B01G017800.2	c.2129A>C	p.His710Pro
chr1B	8676216	Colotana:A	Tincurrin:C	missense_variant	MODERATE	TraesCS1B01G017800	TraesCS1B01G017800.3	c.1973A>C	p.His658Pro
chr1B	8834301	Colotana:T	Tincurrin:A	missense_variant	MODERATE	TraesCS1B01G018400	TraesCS1B01G018400.3	c.1988A>T	p.Glu663Val
chr1B	8834301	Colotana:T	Tincurrin:A	missense_variant	MODERATE	TraesCS1B01G018400	TraesCS1B01G018400.1	c.1667A>T	p.Glu556Val
chr1B	8834301	Colotana:T	Tincurrin:A	missense_variant	MODERATE	TraesCS1B01G018400	TraesCS1B01G018400.2	c.1955A>T	p.Glu652Val
chr1B	8834594	Colotana:C	Tincurrin:A	missense_variant	MODERATE	TraesCS1B01G018400	TraesCS1B01G018400.3	c.1695G>T	p.Leu565Phe
chr1B	8834594	Colotana:C	Tincurrin:A	missense_variant	MODERATE	TraesCS1B01G018400	TraesCS1B01G018400.1	c.1374G>T	p.Leu458Phe
chr1B	8834594	Colotana:C	Tincurrin:A	missense_variant	MODERATE	TraesCS1B01G018400	TraesCS1B01G018400.2	c.1662G>T	p.Leu554Phe
chr1B	8840325	Colotana:G	Tincurrin:C	missense_variant	MODERATE	TraesCS1B01G018400	TraesCS1B01G018400.3	c.484C>G	p.Gln162Glu
chr1B	8840325	Colotana:G	Tincurrin:C	missense_variant	MODERATE	TraesCS1B01G018400	TraesCS1B01G018400.1	c.484C>G	p.Gln162Glu
chr1B	8840325	Colotana:G	Tincurrin:C	missense_variant	MODERATE	TraesCS1B01G018400	TraesCS1B01G018400.2	c.484C>G	p.Gln162Glu
chr1B	9489975	Colotana:A	Tincurrin:C	missense_variant	MODERATE	TraesCS1B01G020200	TraesCS1B01G020200.1	c.79A>C	p.Thr27Pro
chr1B	9490246	Tincurrin:G	Colotana:A	missense_variant	MODERATE	TraesCS1B01G020200	TraesCS1B01G020200.1	c.350G>A	p.Gly117Asp
chr1B	9548199	Colotana:A	Tincurrin:T	missense_variant	MODERATE	TraesCS1B01G020300	TraesCS1B01G020300.1	c.2389T>A	p.Leu797Ile
chr1B	9548231	Tincurrin:A	Colotana:G	missense_variant	MODERATE	TraesCS1B01G020300	TraesCS1B01G020300.1	c.2357T>C	p.Ile786Thr
chr1B	9548265	Colotana:T	Tincurrin:G	missense_variant	MODERATE	TraesCS1B01G020300	TraesCS1B01G020300.1	c.2323A>C	p.Ser775Arg
chr1B	9548300	Colotana:G	Tincurrin:A	missense_variant	MODERATE	TraesCS1B01G020300	TraesCS1B01G020300.1	c.2288C>T	p.Thr763Met
chr1B	9549006	Colotana:C	Tincurrin:T	missense_variant	MODERATE	TraesCS1B01G020300	TraesCS1B01G020300.1	c.1582G>A	p.Val528Ile
chr1B	9549110	Tincurrin:T	Colotana:A	missense_variant	MODERATE	TraesCS1B01G020300	TraesCS1B01G020300.1	c.1478A>T	p.Lys493Ile
chr1B	9557173	Colotana:A	Tincurrin:G	missense_variant	MODERATE	TraesCS1B01G020400	TraesCS1B01G020400.1	c.1391T>C	p.Met464Thr
chr1B	9557378	Colotana:G	Tincurrin:T	missense_variant	MODERATE	TraesCS1B01G020400	TraesCS1B01G020400.1	c.1186C>A	p.Gln396Lys
chr1B	9558124	Colotana:C	Tincurrin:G	missense_variant	MODERATE	TraesCS1B01G020400	TraesCS1B01G020400.1	c.440G>C	p.Arg147Thr
chr1B	9597891	Colotana:C	Tincurrin:T	missense_variant	MODERATE	TraesCS1B01G020600	TraesCS1B01G020600.1	c.737C>T	p.Thr246Ile
chr1B	9711711	Tincurrin:G	Colotana:A	missense_variant&splice_region_variant	MODERATE	TraesCS1B01G021000	TraesCS1B01G021000.2	c.812C>T	p.Thr271Met
chr1B	9711881	Tincurrin:A	Colotana:G	missense_variant	MODERATE	TraesCS1B01G021000	TraesCS1B01G021000.1	c.737T>C	p.Val246Ala
chr1B	9711881	Tincurrin:A	Colotana:G	missense_variant	MODERATE	TraesCS1B01G021000	TraesCS1B01G021000.2	c.737T>C	p.Val246Ala
chr1B	9711897	Tincurrin:T	Colotana:C	missense_variant	MODERATE	TraesCS1B01G021000	TraesCS1B01G021000.1	c.721A>G	p.Ile241Val
chr1B	9711897	Tincurrin:T	Colotana:C	missense_variant	MODERATE	TraesCS1B01G021000	TraesCS1B01G021000.2	c.721A>G	p.Ile241Val
chr1B	9712059	Tincurrin:A	Colotana:T	missense_variant	MODERATE	TraesCS1B01G021000	TraesCS1B01G021000.1	c.559T>A	p.Cys187Ser
chr1B	9712059	Tincurrin:A	Colotana:T	missense_variant	MODERATE	TraesCS1B01G021000	TraesCS1B01G021000.2	c.559T>A	p.Cys187Ser
chr1B	9712206	Tincurrin:G	Colotana:A	missense_variant	MODERATE	TraesCS1B01G021000	TraesCS1B01G021000.1	c.412C>T	p.Leu138Phe
chr1B	9712206	Tincurrin:G	Colotana:A	missense_variant	MODERATE	TraesCS1B01G021000	TraesCS1B01G021000.2	c.412C>T	p.Leu138Phe
chr1B	9712401	Tincurrin:A	Colotana:G	missense_variant	MODERATE	TraesCS1B01G021000	TraesCS1B01G021000.1	c.217T>C	p.Ser73Pro
chr1B	9712401	Tincurrin:A	Colotana:G	missense_variant	MODERATE	TraesCS1B01G021000	TraesCS1B01G021000.2	c.217T>C	p.Ser73Pro
chr1B	9846094	Colotana:A	Tincurrin:G	missense_variant	MODERATE	TraesCS1B01G021400	TraesCS1B01G021400.1	c.541A>G	p.Thr181Ala
chr1B	9846144	Colotana:G	Tincurrin:C	missense_variant	MODERATE	TraesCS1B01G021400	TraesCS1B01G021400.1	c.591G>C	p.Glu197Asp
chr1B	9846221	Colotana:A	Tincurrin:G	missense_variant	MODERATE	TraesCS1B01G021400	TraesCS1B01G021400.1	c.668A>G	p.Gln223Arg
chr1B	9935935	Colotana:G	Tincurrin:A	missense_variant	MODERATE	TraesCS1B01G021700	TraesCS1B01G021700.1	c.802G>A	p.Asp268Asn
chr1B	9939898	Colotana:A	Tincurrin:T	missense_variant	MODERATE	TraesCS1B01G021800	TraesCS1B01G021800.1	c.1627T>A	p.Tyr543Asn
chr1B	9940939	Colotana:T	Tincurrin:C	missense_variant&splice_region_variant	MODERATE	TraesCS1B01G021800	TraesCS1B01G021800.1	c.1063A>G	p.Ser355Gly
chr1B	9940980	Colotana:A	Tincurrin:C	missense_variant	MODERATE	TraesCS1B01G021800	TraesCS1B01G021800.1	c.1022T>G	p.Leu341Arg
chr1B	10061119	Colotana:G	Tincurrin:A	missense_variant	MODERATE	TraesCS1B01G022200	TraesCS1B01G022200.1	c.1028G>A	p.Cys343Tyr
chr1B	10098054	Colotana:G	Tincurrin:C	missense_variant	MODERATE	TraesCS1B01G022600	TraesCS1B01G022600.1	c.1182C>G	p.Phe394Leu
chr1B	10098055	Colotana:A	Tincurrin:C	missense_variant	MODERATE	TraesCS1B01G022600	TraesCS1B01G022600.1	c.1181T>G	p.Phe394Cys
chr1B	10098166	Colotana:G	Tincurrin:T	missense_variant	MODERATE	TraesCS1B01G022600	TraesCS1B01G022600.1	c.1070C>A	p.Ser357Tyr
chr1B	10099033	Colotana:A	Tincurrin:T	missense_variant	MODERATE	TraesCS1B01G022600	TraesCS1B01G022600.1	c.203T>A	p.Val68Glu
chr1B	12429477	Colotana:A	Tincurrin:T	missense_variant	MODERATE	TraesCS1B01G025500	TraesCS1B01G025500.1	c.1655T>A	p.Leu552His
chr1B	12813027	Colotana:C	Tincurrin:T	missense_variant	MODERATE	TraesCS1B01G026300	TraesCS1B01G026300.1	c.1103G>A	p.Arg368His
chr1B	12813378	Colotana:A	Tincurrin:G	missense_variant	MODERATE	TraesCS1B01G026300	TraesCS1B01G026300.1	c.752T>C	p.Val251Ala
chr1B	12815770	Colotana:C	Tincurrin:A	missense_variant	MODERATE	TraesCS1B01G026400	TraesCS1B01G026400.1	c.878G>T	p.Ser293Ile
chr1B	12815779	Colotana:T	Tincurrin:C	missense_variant	MODERATE	TraesCS1B01G026400	TraesCS1B01G026400.1	c.869A>G	p.Asp290Gly
chr1B	12816086	Colotana:C	Tincurrin:G	missense_variant	MODERATE	TraesCS1B01G026400	TraesCS1B01G026400.1	c.562G>C	p.Gly188Arg
chr1B	12816235	Colotana:C	Tincurrin:T	missense_variant	MODERATE	TraesCS1B01G026400	TraesCS1B01G026400.1	c.413G>A	p.Arg138Gln
chr1B	12816545	Colotana:A	Tincurrin:G	missense_variant	MODERATE	TraesCS1B01G026400	TraesCS1B01G026400.1	c.103T>C	p.Cys35Arg
chr1B	12816626	Colotana:G	Tincurrin:C	missense_variant	MODERATE	TraesCS1B01G026400	TraesCS1B01G026400.1	c.22C>G	p.Leu8Val
chr1B	12816640	Colotana:G	Tincurrin:C	missense_variant	MODERATE	TraesCS1B01G026400	TraesCS1B01G026400.1	c.8C>G	p.Ala3Gly
chr1B	13893082	Tincurrin:G	Colotana:A	missense_variant	MODERATE	TraesCS1B01G028600	TraesCS1B01G028600.1	c.314G>A	p.Arg105His
chr1B	13893259	Colotana:CGG	Tincurrin:CGGG	frameshift_variant	HIGH	TraesCS1B01G028600	TraesCS1B01G028600.1	c.493dupG	p.Ala165fs
chr1B	13893357	Colotana:C	Tincurrin:T	missense_variant	MODERATE	TraesCS1B01G028600	TraesCS1B01G028600.1	c.589C>T	p.Pro197Ser
chr1B	13893430	Colotana:T	Tincurrin:C	missense_variant	MODERATE	TraesCS1B01G028600	TraesCS1B01G028600.1	c.662T>C	p.Leu221Pro
chr1B	13898632	Colotana:T	Tincurrin:G	missense_variant	MODERATE	TraesCS1B01G028600	TraesCS1B01G028600.1	c.1229T>G	p.Leu410Trp
chr1B	13898637	Colotana:G	Tincurrin:A	missense_variant	MODERATE	TraesCS1B01G028600	TraesCS1B01G028600.1	c.1234G>A	p.Asp412Asn
chr1B	13898733	Tincurrin:C	Colotana:T	stop_gained	HIGH	TraesCS1B01G028600	TraesCS1B01G028600.1	c.1330C>T	p.Gln444*
chr1B	14691833	Tincurrin:T	Colotana:G	missense_variant	MODERATE	TraesCS1B01G029900	TraesCS1B01G029900.1	c.472A>C	p.Lys158Gln
chr1B	15237525	Colotana:T	Tincurrin:A	missense_variant	MODERATE	TraesCS1B01G030900	TraesCS1B01G030900.1	c.658A>T	p.Ser220Cys
chr1B	16216773	Tincurrin:G	Colotana:C	missense_variant	MODERATE	TraesCS1B01G033200	TraesCS1B01G033200.1	c.291G>C	p.Gln97His
chr1B	16428098	Tincurrin:G	Colotana:C	missense_variant	MODERATE	TraesCS1B01G033700	TraesCS1B01G033700.1	c.205C>G	p.Leu69Val
chr1B	16428118	Tincurrin:A	Colotana:G	missense_variant	MODERATE	TraesCS1B01G033700	TraesCS1B01G033700.1	c.185T>C	p.Val62Ala
chr1B	16428143	Tincurrin:T	Colotana:C	missense_variant	MODERATE	TraesCS1B01G033700	TraesCS1B01G033700.1	c.160A>G	p.Ile54Val
chr1B	16478804	Tincurrin:T	Colotana:C	missense_variant	MODERATE	TraesCS1B01G034100	TraesCS1B01G034100.1	c.146T>C	p.Leu49Ser
chr1B	16478866	Tincurrin:T	Colotana:A	missense_variant	MODERATE	TraesCS1B01G034100	TraesCS1B01G034100.1	c.208T>A	p.Ser70Thr
chr1B	16480425	Colotana:C	Tincurrin:T	missense_variant	MODERATE	TraesCS1B01G034200	TraesCS1B01G034200.1	c.133G>A	p.Gly45Ser
chr1B	16519073	Tincurrin:G	Colotana:A	missense_variant	MODERATE	TraesCS1B01G034500	TraesCS1B01G034500.1	c.827G>A	p.Arg276Lys
chr1B	16520726	Tincurrin:A	Colotana:G	missense_variant	MODERATE	TraesCS1B01G034500	TraesCS1B01G034500.1	c.1492A>G	p.Ile498Val
chr1B	16520898	Tincurrin:C	Colotana:G	missense_variant	MODERATE	TraesCS1B01G034500	TraesCS1B01G034500.1	c.1664C>G	p.Thr555Arg
chr1B	16521107	Tincurrin:A	Colotana:G	missense_variant	MODERATE	TraesCS1B01G034500	TraesCS1B01G034500.1	c.1873A>G	p.Thr625Ala
chr1B	16532385	Tincurrin:G	Colotana:A	missense_variant	MODERATE	TraesCS1B01G034700	TraesCS1B01G034700.1	c.341G>A	p.Ser114Asn
chr1B	16532727	Tincurrin:T	Colotana:G	missense_variant	MODERATE	TraesCS1B01G034700	TraesCS1B01G034700.1	c.683T>G	p.Val228Gly
chr1B	16533432	Tincurrin:C	Colotana:A	missense_variant	MODERATE	TraesCS1B01G034700	TraesCS1B01G034700.1	c.1388C>A	p.Ala463Glu
chr1B	18684509	Tincurrin:G	Colotana:A	missense_variant	MODERATE	TraesCS1B01G039100	TraesCS1B01G039100.1	c.1129G>A	p.Asp377Asn
chr1B	19025477	Colotana:G	Tincurrin:A	missense_variant	MODERATE	TraesCS1B01G039400	TraesCS1B01G039400.1	c.340G>A	p.Gly114Arg
chr1B	19025483	Tincurrin:G	Colotana:A	missense_variant	MODERATE	TraesCS1B01G039400	TraesCS1B01G039400.1	c.346G>A	p.Asp116Asn
chr1B	19025567	Tincurrin:C	Colotana:T	missense_variant	MODERATE	TraesCS1B01G039400	TraesCS1B01G039400.1	c.430C>T	p.Arg144Cys
chr1B	19025580	Colotana:G	Tincurrin:A	missense_variant	MODERATE	TraesCS1B01G039400	TraesCS1B01G039400.1	c.443G>A	p.Arg148Lys
chr1B	19218928	Colotana:T	Tincurrin:A	missense_variant	MODERATE	TraesCS1B01G039800	TraesCS1B01G039800.1	c.2083A>T	p.Ser695Cys
chr1B	19219120	Tincurrin:T	Colotana:C	missense_variant	MODERATE	TraesCS1B01G039800	TraesCS1B01G039800.1	c.2033A>G	p.Glu678Gly
chr1B	19231315	Tincurrin:C	Colotana:A	missense_variant	MODERATE	TraesCS1B01G039800	TraesCS1B01G039800.1	c.1137G>T	p.Gln379His
chr1B	19231482	Tincurrin:G	Colotana:A	missense_variant	MODERATE	TraesCS1B01G039800	TraesCS1B01G039800.1	c.970C>T	p.Pro324Ser
chr1B	19231887	Tincurrin:A	Colotana:G	missense_variant	MODERATE	TraesCS1B01G039800	TraesCS1B01G039800.1	c.565T>C	p.Tyr189His
chr1B	20836207	Tincurrin:C	Colotana:T	missense_variant	MODERATE	TraesCS1B01G041400	TraesCS1B01G041400.1	c.388G>A	p.Val130Ile
chr1B	20836261	Tincurrin:T	Colotana:C	missense_variant	MODERATE	TraesCS1B01G041400	TraesCS1B01G041400.1	c.334A>G	p.Ile112Val
chr1B	22048642	Tincurrin:A	Colotana:G	missense_variant	MODERATE	TraesCS1B01G042100	TraesCS1B01G042100.1	c.34T>C	p.Cys12Arg
chr1B	22108783	Tincurrin:G	Colotana:C	missense_variant	MODERATE	TraesCS1B01G042400	TraesCS1B01G042400.1	c.28G>C	p.Ala10Pro
chr1B	22162031	Tincurrin:G	Colotana:C	missense_variant	MODERATE	TraesCS1B01G042600	TraesCS1B01G042600.1	c.298C>G	p.Leu100Val
chr1B	22705470	Tincurrin:A	Colotana:C	missense_variant&splice_region_variant	MODERATE	TraesCS1B01G043200	TraesCS1B01G043200.2	c.1901A>C	p.Asp634Ala
chr1B	22705470	Tincurrin:A	Colotana:C	missense_variant&splice_region_variant	MODERATE	TraesCS1B01G043200	TraesCS1B01G043200.1	c.1898A>C	p.Asp633Ala
chr1B	24162485	Colotana:A	Tincurrin:G	missense_variant	MODERATE	TraesCS1B01G044200	TraesCS1B01G044200.3	c.914T>C	p.Leu305Pro
chr1B	24162485	Colotana:A	Tincurrin:G	missense_variant	MODERATE	TraesCS1B01G044200	TraesCS1B01G044200.1	c.914T>C	p.Leu305Pro
chr1B	24162485	Colotana:A	Tincurrin:G	missense_variant	MODERATE	TraesCS1B01G044200	TraesCS1B01G044200.2	c.914T>C	p.Leu305Pro
chr1B	24932478	Colotana:G	Tincurrin:C	missense_variant	MODERATE	TraesCS1B01G045000	TraesCS1B01G045000.3	c.847C>G	p.Leu283Val
chr1B	24932478	Colotana:G	Tincurrin:C	missense_variant	MODERATE	TraesCS1B01G045000	TraesCS1B01G045000.1	c.814C>G	p.Leu272Val
chr1B	24932478	Colotana:G	Tincurrin:C	missense_variant	MODERATE	TraesCS1B01G045000	TraesCS1B01G045000.2	c.832C>G	p.Leu278Val
chr1B	24988781	Tincurrin:T	Colotana:C	missense_variant	MODERATE	TraesCS1B01G045100	TraesCS1B01G045100.1	c.271A>G	p.Thr91Ala
chr1B	24988801	Colotana:C	Tincurrin:A	missense_variant	MODERATE	TraesCS1B01G045100	TraesCS1B01G045100.1	c.251G>T	p.Ser84Ile
chr1B	24988819	Colotana:T	Tincurrin:A	missense_variant	MODERATE	TraesCS1B01G045100	TraesCS1B01G045100.1	c.233A>T	p.Glu78Val
chr1B	25896468	Tincurrin:T	Colotana:C	missense_variant	MODERATE	TraesCS1B01G045900	TraesCS1B01G045900.1	c.386A>G	p.His129Arg
chr1B	25896783	Tincurrin:G	Colotana:A	missense_variant	MODERATE	TraesCS1B01G045900	TraesCS1B01G045900.1	c.71C>T	p.Ala24Val
chr1B	25943179	Tincurrin:CTT	Colotana:CT	frameshift_variant	HIGH	TraesCS1B01G046000	TraesCS1B01G046000.1	c.2380delA	p.Lys794fs
chr1B	26785896	Tincurrin:G	Colotana:A	missense_variant	MODERATE	TraesCS1B01G047000	TraesCS1B01G047000.1	c.454C>T	p.Pro152Ser
chr1B	26786190	Colotana:C	Tincurrin:T	missense_variant	MODERATE	TraesCS1B01G047000	TraesCS1B01G047000.1	c.160G>A	p.Ala54Thr
chr1B	26968486	Colotana:C	Tincurrin:G	splice_acceptor_variant&intron_variant	HIGH	TraesCS1B01G047200	TraesCS1B01G047200.1	c.1384-1G>C
chr1B	27354936	Tincurrin:G	Colotana:C	missense_variant	MODERATE	TraesCS1B01G047600	TraesCS1B01G047600.1	c.163C>G	p.Leu55Val
chr1B	28024800	Tincurrin:G	Colotana:A	missense_variant	MODERATE	TraesCS1B01G047800	TraesCS1B01G047800.1	c.314C>T	p.Thr105Met
chr1B	28025014	Tincurrin:A	Colotana:T	missense_variant	MODERATE	TraesCS1B01G047800	TraesCS1B01G047800.1	c.100T>A	p.Ser34Thr
chr1B	28322649	Tincurrin:G	Colotana:A	missense_variant	MODERATE	TraesCS1B01G048200	TraesCS1B01G048200.1	c.1952C>T	p.Thr651Ile
chr1B	28374226	Tincurrin:T	Colotana:C	missense_variant	MODERATE	TraesCS1B01G048300	TraesCS1B01G048300.1	c.1459A>G	p.Ile487Val
chr1B	28374744	Colotana:G	Tincurrin:A	missense_variant	MODERATE	TraesCS1B01G048300	TraesCS1B01G048300.1	c.941C>T	p.Ala314Val
chr1B	28444218	Tincurrin:G	Colotana:A	missense_variant	MODERATE	TraesCS1B01G048400	TraesCS1B01G048400.2	c.1304C>T	p.Ser435Phe
chr1B	28444218	Tincurrin:G	Colotana:A	missense_variant	MODERATE	TraesCS1B01G048400	TraesCS1B01G048400.1	c.1304C>T	p.Ser435Phe
chr1B	28445540	Colotana:C	Tincurrin:G	missense_variant	MODERATE	TraesCS1B01G048400	TraesCS1B01G048400.2	c.107G>C	p.Gly36Ala
chr1B	28445540	Colotana:C	Tincurrin:G	missense_variant	MODERATE	TraesCS1B01G048400	TraesCS1B01G048400.1	c.107G>C	p.Gly36Ala
chr1B	28483732	Tincurrin:A	Colotana:C	missense_variant	MODERATE	TraesCS1B01G048500	TraesCS1B01G048500.1	c.35A>C	p.Asn12Thr
chr1B	28483732	Tincurrin:A	Colotana:C	missense_variant	MODERATE	TraesCS1B01G048500	TraesCS1B01G048500.2	c.35A>C	p.Asn12Thr
chr1B	28562605	Tincurrin:C	Colotana:T	missense_variant	MODERATE	TraesCS1B01G048800	TraesCS1B01G048800.1	c.484G>A	p.Gly162Ser
chr1B	28563789	Colotana:G	Tincurrin:A	missense_variant	MODERATE	TraesCS1B01G048800	TraesCS1B01G048800.1	c.257C>T	p.Ala86Val
chr1B	28563841	Tincurrin:T	Colotana:C	missense_variant	MODERATE	TraesCS1B01G048800	TraesCS1B01G048800.1	c.205A>G	p.Met69Val
chr1B	28563849	Colotana:C	Tincurrin:G	missense_variant	MODERATE	TraesCS1B01G048800	TraesCS1B01G048800.1	c.197G>C	p.Ser66Thr
chr1B	30394441	Tincurrin:C	Colotana:G	missense_variant	MODERATE	TraesCS1B01G050200	TraesCS1B01G050200.3	c.320C>G	p.Ala107Gly
chr1B	30394441	Tincurrin:C	Colotana:G	missense_variant	MODERATE	TraesCS1B01G050200	TraesCS1B01G050200.1	c.212C>G	p.Ala71Gly
chr1B	30394441	Tincurrin:C	Colotana:G	missense_variant	MODERATE	TraesCS1B01G050200	TraesCS1B01G050200.2	c.212C>G	p.Ala71Gly
chr1B	30546773	Tincurrin:G	Colotana:T	missense_variant	MODERATE	TraesCS1B01G050400	TraesCS1B01G050400.1	c.2371G>T	p.Ala791Ser
chr1B	30882531	Tincurrin:G	Colotana:C	missense_variant	MODERATE	TraesCS1B01G051100	TraesCS1B01G051100.1	c.573C>G	p.His191Gln
chr1B	30882611	Colotana:A	Tincurrin:G	missense_variant	MODERATE	TraesCS1B01G051100	TraesCS1B01G051100.1	c.493T>C	p.Ser165Pro
chr1B	31894250	Tincurrin:T	Colotana:A	missense_variant	MODERATE	TraesCS1B01G051700	TraesCS1B01G051700.2	c.671T>A	p.Met224Lys
chr1B	31894250	Tincurrin:T	Colotana:A	missense_variant	MODERATE	TraesCS1B01G051700	TraesCS1B01G051700.1	c.671T>A	p.Met224Lys
chr1B	32377458	Colotana:C	Tincurrin:A	missense_variant	MODERATE	TraesCS1B01G052100	TraesCS1B01G052100.1	c.772G>T	p.Gly258Trp
chr1B	32378990	Colotana:C	Tincurrin:G	missense_variant	MODERATE	TraesCS1B01G052100	TraesCS1B01G052100.1	c.226G>C	p.Val76Leu
chr1B	32379529	Colotana:G	Tincurrin:C	missense_variant	MODERATE	TraesCS1B01G052100	TraesCS1B01G052100.1	c.97C>G	p.Gln33Glu
chr1B	36268235	Colotana:G	Tincurrin:A	missense_variant	MODERATE	TraesCS1B01G054900	TraesCS1B01G054900.1	c.2345G>A	p.Arg782Lys
chr1B	38833790	Colotana:T	Tincurrin:G	missense_variant	MODERATE	TraesCS1B01G055800	TraesCS1B01G055800.1	c.1684T>G	p.Leu562Val
chr1B	39311232	Tincurrin:A	Colotana:G	missense_variant	MODERATE	TraesCS1B01G056300	TraesCS1B01G056300.1	c.52A>G	p.Thr18Ala
chr1B	39380854	Tincurrin:T	Colotana:A	missense_variant	MODERATE	TraesCS1B01G056400	TraesCS1B01G056400.1	c.422T>A	p.Met141Lys
chr1B	39380854	Tincurrin:T	Colotana:A	missense_variant	MODERATE	TraesCS1B01G056400	TraesCS1B01G056400.2	c.167T>A	p.Met56Lys
chr1B	39384857	Tincurrin:A	Colotana:T	stop_lost&splice_region_variant	HIGH	TraesCS1B01G056400	TraesCS1B01G056400.1	c.1016A>T	p.Ter339Leuext*?
chr1B	39384857	Tincurrin:A	Colotana:T	stop_lost&splice_region_variant	HIGH	TraesCS1B01G056400	TraesCS1B01G056400.2	c.761A>T	p.Ter254Leuext*?
chr1B	39396236	Tincurrin:C	Colotana:T	missense_variant	MODERATE	TraesCS1B01G056500	TraesCS1B01G056500.1	c.1139G>A	p.Ser380Asn
chr1B	39396240	Tincurrin:C	Colotana:G	missense_variant	MODERATE	TraesCS1B01G056500	TraesCS1B01G056500.1	c.1135G>C	p.Glu379Gln
chr1B	39396948	Tincurrin:A	Colotana:T	missense_variant	MODERATE	TraesCS1B01G056500	TraesCS1B01G056500.1	c.955T>A	p.Leu319Met
chr1B	39396956	Tincurrin:T	Colotana:C	missense_variant	MODERATE	TraesCS1B01G056500	TraesCS1B01G056500.1	c.947A>G	p.His316Arg
chr1B	39397134	Tincurrin:G	Colotana:A	stop_gained	HIGH	TraesCS1B01G056500	TraesCS1B01G056500.1	c.769C>T	p.Arg257*
chr1B	39397809	Tincurrin:G	Colotana:A	missense_variant	MODERATE	TraesCS1B01G056500	TraesCS1B01G056500.1	c.94C>T	p.Arg32Trp
chr1B	45480264	Colotana:G	Tincurrin:A	missense_variant	MODERATE	TraesCS1B01G061100	TraesCS1B01G061100.1	c.133G>A	p.Asp45Asn
chr1B	46692301	Tincurrin:G	Colotana:T	stop_gained	HIGH	TraesCS1B01G061600	TraesCS1B01G061600.1	c.31G>T	p.Glu11*
chr1B	46874351	Colotana:T	Tincurrin:C	missense_variant	MODERATE	TraesCS1B01G061800	TraesCS1B01G061800.1	c.1417A>G	p.Thr473Ala
chr1B	47205678	Tincurrin:A	Colotana:C	missense_variant	MODERATE	TraesCS1B01G062400	TraesCS1B01G062400.1	c.24A>C	p.Arg8Ser
chr1B	47625280	Tincurrin:T	Colotana:C	missense_variant	MODERATE	TraesCS1B01G062800	TraesCS1B01G062800.1	c.1004A>G	p.Tyr335Cys
chr1B	47625440	Tincurrin:A	Colotana:G	missense_variant	MODERATE	TraesCS1B01G062800	TraesCS1B01G062800.1	c.976T>C	p.Tyr326His
chr1B	47625463	Tincurrin:G	Colotana:C	missense_variant	MODERATE	TraesCS1B01G062800	TraesCS1B01G062800.1	c.953C>G	p.Ser318Cys
chr1B	48346935	Tincurrin:T	Colotana:C	missense_variant	MODERATE	TraesCS1B01G063800	TraesCS1B01G063800.1	c.172A>G	p.Thr58Ala
chr1B	48904442	Tincurrin:C	Colotana:G	missense_variant	MODERATE	TraesCS1B01G064400	TraesCS1B01G064400.1	c.491G>C	p.Gly164Ala
chr1B	51106816	Colotana:C	Tincurrin:T	missense_variant	MODERATE	TraesCS1B01G066900	TraesCS1B01G066900.1	c.527C>T	p.Ala176Val
chr1B	52900817	Colotana:G	Tincurrin:A	missense_variant	MODERATE	TraesCS1B01G068000	TraesCS1B01G068000.1	c.2006G>A	p.Arg669His
chr1B	52905683	Tincurrin:C	Colotana:T	missense_variant	MODERATE	TraesCS1B01G068100	TraesCS1B01G068100.1	c.1355C>T	p.Pro452Leu
chr1B	52906157	Colotana:T	Tincurrin:C	missense_variant	MODERATE	TraesCS1B01G068100	TraesCS1B01G068100.1	c.1829T>C	p.Leu610Pro
chr1B	53052373	Colotana:C	Tincurrin:A	missense_variant	MODERATE	TraesCS1B01G068200	TraesCS1B01G068200.1	c.536C>A	p.Ala179Glu
chr1B	53926866	Colotana:G	Tincurrin:A	missense_variant	MODERATE	TraesCS1B01G069100	TraesCS1B01G069100.1	c.604G>A	p.Asp202Asn
chr1B	53926866	Colotana:G	Tincurrin:A	missense_variant	MODERATE	TraesCS1B01G069100	TraesCS1B01G069100.2	c.601G>A	p.Asp201Asn
chr1B	53926866	Colotana:G	Tincurrin:A	missense_variant	MODERATE	TraesCS1B01G069100	TraesCS1B01G069100.3	c.445G>A	p.Asp149Asn
chr1B	54136185	Colotana:G	Tincurrin:T	missense_variant	MODERATE	TraesCS1B01G069200	TraesCS1B01G069200.1	c.163C>A	p.Arg55Ser
chr1B	54136206	Colotana:T	Tincurrin:C	missense_variant	MODERATE	TraesCS1B01G069200	TraesCS1B01G069200.1	c.142A>G	p.Thr48Ala
chr1B	54878602	Colotana:G	Tincurrin:C	missense_variant	MODERATE	TraesCS1B01G069300	TraesCS1B01G069300.2	c.945G>C	p.Met315Ile
chr1B	54878602	Colotana:G	Tincurrin:C	missense_variant	MODERATE	TraesCS1B01G069300	TraesCS1B01G069300.1	c.945G>C	p.Met315Ile
chr1B	54878602	Colotana:G	Tincurrin:C	missense_variant	MODERATE	TraesCS1B01G069300	TraesCS1B01G069300.3	c.945G>C	p.Met315Ile
chr1B	54878602	Colotana:G	Tincurrin:C	missense_variant	MODERATE	TraesCS1B01G069300	TraesCS1B01G069300.4	c.987G>C	p.Met329Ile
chr1B	54878602	Colotana:G	Tincurrin:C	missense_variant	MODERATE	TraesCS1B01G069300	TraesCS1B01G069300.5	c.66G>C	p.Met22Ile
chr1B	55993979	Colotana:A	Tincurrin:C	missense_variant	MODERATE	TraesCS1B01G070900	TraesCS1B01G070900.1	c.182A>C	p.Tyr61Ser
chr1B	56319663	Colotana:G	Tincurrin:A	missense_variant	MODERATE	TraesCS1B01G071500	TraesCS1B01G071500.1	c.1577C>T	p.Ala526Val
chr1B	56319663	Colotana:G	Tincurrin:A	missense_variant	MODERATE	TraesCS1B01G071500	TraesCS1B01G071500.2	c.1577C>T	p.Ala526Val
chr1B	56491974	Colotana:T	Tincurrin:C	missense_variant	MODERATE	TraesCS1B01G071600	TraesCS1B01G071600.1	c.1856A>G	p.Lys619Arg
chr1B	56883385	Colotana:C	Tincurrin:A	missense_variant	MODERATE	TraesCS1B01G071800	TraesCS1B01G071800.1	c.72C>A	p.His24Gln
chr1B	56885879	Colotana:T	Tincurrin:C	missense_variant&splice_region_variant	MODERATE	TraesCS1B01G071800	TraesCS1B01G071800.1	c.722T>C	p.Ile241Thr
chr1B	56893533	Colotana:T	Tincurrin:G	missense_variant	MODERATE	TraesCS1B01G072000	TraesCS1B01G072000.1	c.34A>C	p.Thr12Pro
chr1B	57003274	Colotana:C	Tincurrin:G	missense_variant	MODERATE	TraesCS1B01G072200	TraesCS1B01G072200.1	c.2257C>G	p.Leu753Val
chr1B	57016497	Tincurrin:C	Colotana:T	missense_variant	MODERATE	TraesCS1B01G072400	TraesCS1B01G072400.1	c.256C>T	p.Leu86Phe
chr1B	57374779	Colotana:A	Tincurrin:G	missense_variant	MODERATE	TraesCS1B01G073200	TraesCS1B01G073200.1	c.482A>G	p.Gln161Arg
chr1B	57380207	Colotana:T	Tincurrin:C	missense_variant	MODERATE	TraesCS1B01G073300	TraesCS1B01G073300.4	c.496A>G	p.Thr166Ala
chr1B	57380207	Colotana:T	Tincurrin:C	missense_variant	MODERATE	TraesCS1B01G073300	TraesCS1B01G073300.1	c.493A>G	p.Thr165Ala
chr1B	57380207	Colotana:T	Tincurrin:C	missense_variant	MODERATE	TraesCS1B01G073300	TraesCS1B01G073300.2	c.496A>G	p.Thr166Ala
chr1B	57380207	Colotana:T	Tincurrin:C	missense_variant	MODERATE	TraesCS1B01G073300	TraesCS1B01G073300.3	c.493A>G	p.Thr165Ala
chr1B	57380207	Colotana:T	Tincurrin:C	missense_variant	MODERATE	TraesCS1B01G073300	TraesCS1B01G073300.5	c.493A>G	p.Thr165Ala
chr1B	57380207	Colotana:T	Tincurrin:C	missense_variant	MODERATE	TraesCS1B01G073300	TraesCS1B01G073300.6	c.493A>G	p.Thr165Ala
chr1B	57615725	Colotana:C	Tincurrin:T	missense_variant	MODERATE	TraesCS1B01G073800	TraesCS1B01G073800.1	c.559C>T	p.Arg187Cys
chr1B	59456759	Colotana:G	Tincurrin:T	missense_variant	MODERATE	TraesCS1B01G076400	TraesCS1B01G076400.1	c.520G>T	p.Ala174Ser
chr1B	59597024	Colotana:A	Tincurrin:G	missense_variant	MODERATE	TraesCS1B01G076900	TraesCS1B01G076900.1	c.194A>G	p.Asp65Gly
chr1B	59597024	Colotana:A	Tincurrin:G	missense_variant	MODERATE	TraesCS1B01G076900	TraesCS1B01G076900.2	c.194A>G	p.Asp65Gly
chr1B	59603610	Colotana:T	Tincurrin:G	missense_variant	MODERATE	TraesCS1B01G077000	TraesCS1B01G077000.1	c.271A>C	p.Ser91Arg
chr1B	61969245	Colotana:A	Tincurrin:C	missense_variant	MODERATE	TraesCS1B01G079400	TraesCS1B01G079400.1	c.231A>C	p.Leu77Phe
chr1B	63963090	Tincurrin:C	Colotana:A	missense_variant	MODERATE	TraesCS1B01G081500	TraesCS1B01G081500.2	c.547C>A	p.Gln183Lys
chr1B	63963274	Tincurrin:C	Colotana:T	missense_variant	MODERATE	TraesCS1B01G081500	TraesCS1B01G081500.2	c.731C>T	p.Ser244Phe
chr1B	63963274	Tincurrin:C	Colotana:T	missense_variant	MODERATE	TraesCS1B01G081500	TraesCS1B01G081500.1	c.701C>T	p.Ser234Phe
chr1B	63963274	Tincurrin:C	Colotana:T	missense_variant	MODERATE	TraesCS1B01G081500	TraesCS1B01G081500.3	c.701C>T	p.Ser234Phe
chr1B	68086021	Colotana:T	Tincurrin:C	missense_variant	MODERATE	TraesCS1B01G084000	TraesCS1B01G084000.1	c.1243A>G	p.Ser415Gly
chr1B	68244993	Tincurrin:C	Colotana:T	missense_variant	MODERATE	TraesCS1B01G084100	TraesCS1B01G084100.1	c.223G>A	p.Ala75Thr
chr1B	68250054	Tincurrin:A	Colotana:G	missense_variant	MODERATE	TraesCS1B01G084200	TraesCS1B01G084200.1	c.2944T>C	p.Ser982Pro
chr1B	69825392	Tincurrin:C	Colotana:T	missense_variant	MODERATE	TraesCS1B01G085000	TraesCS1B01G085000.1	c.548C>T	p.Thr183Ile
chr1B	90312402	Colotana:A	Tincurrin:G	missense_variant	MODERATE	TraesCS1B01G089600	TraesCS1B01G089600.1	c.247A>G	p.Thr83Ala
chr1B	90312402	Colotana:A	Tincurrin:G	missense_variant	MODERATE	TraesCS1B01G089600	TraesCS1B01G089600.2	c.178A>G	p.Thr60Ala
chr1B	90312402	Colotana:A	Tincurrin:G	missense_variant	MODERATE	TraesCS1B01G089600	TraesCS1B01G089600.3	c.163A>G	p.Thr55Ala
chr1B	90312402	Colotana:A	Tincurrin:G	missense_variant	MODERATE	TraesCS1B01G089600	TraesCS1B01G089600.4	c.163A>G	p.Thr55Ala
chr1B	90312402	Colotana:A	Tincurrin:G	missense_variant	MODERATE	TraesCS1B01G089600	TraesCS1B01G089600.5	c.163A>G	p.Thr55Ala
chr1B	90314458	Tincurrin:G	Colotana:C	missense_variant	MODERATE	TraesCS1B01G089600	TraesCS1B01G089600.1	c.1709G>C	p.Cys570Ser
chr1B	90314458	Tincurrin:G	Colotana:C	missense_variant	MODERATE	TraesCS1B01G089600	TraesCS1B01G089600.2	c.1640G>C	p.Cys547Ser
chr1B	90314458	Tincurrin:G	Colotana:C	missense_variant	MODERATE	TraesCS1B01G089600	TraesCS1B01G089600.4	c.1625G>C	p.Cys542Ser
chr1B	90314458	Tincurrin:G	Colotana:C	missense_variant	MODERATE	TraesCS1B01G089600	TraesCS1B01G089600.5	c.1622G>C	p.Cys541Ser
chr1B	90944457	Tincurrin:C	Colotana:T	missense_variant	MODERATE	TraesCS1B01G090300	TraesCS1B01G090300.1	c.67G>A	p.Val23Ile
chr1B	90944471	Tincurrin:T	Colotana:C	missense_variant	MODERATE	TraesCS1B01G090300	TraesCS1B01G090300.1	c.53A>G	p.His18Arg
chr1B	90944480	Tincurrin:C	Colotana:T	missense_variant	MODERATE	TraesCS1B01G090300	TraesCS1B01G090300.1	c.44G>A	p.Arg15His
chr1B	90993270	Tincurrin:A	Colotana:G	missense_variant	MODERATE	TraesCS1B01G090400	TraesCS1B01G090400.2	c.829T>C	p.Ser277Pro
chr1B	90993270	Tincurrin:A	Colotana:G	missense_variant	MODERATE	TraesCS1B01G090400	TraesCS1B01G090400.1	c.799T>C	p.Ser267Pro
chr1B	91551736	Tincurrin:T	Colotana:C	missense_variant	MODERATE	TraesCS1B01G090500	TraesCS1B01G090500.1	c.29T>C	p.Val10Ala
chr1B	91551756	Tincurrin:G	Colotana:T	missense_variant	MODERATE	TraesCS1B01G090500	TraesCS1B01G090500.1	c.49G>T	p.Gly17Cys
chr1B	91551954	Tincurrin:A	Colotana:G	missense_variant	MODERATE	TraesCS1B01G090500	TraesCS1B01G090500.1	c.247A>G	p.Asn83Asp
chr1B	91880830	Tincurrin:C	Colotana:T	missense_variant	MODERATE	TraesCS1B01G090700	TraesCS1B01G090700.1	c.802G>A	p.Gly268Ser
chr1B	94005273	Tincurrin:G	Colotana:A	missense_variant	MODERATE	TraesCS1B01G091900	TraesCS1B01G091900.1	c.796G>A	p.Ala266Thr
chr1B	94546749	Tincurrin:T	Colotana:A	missense_variant	MODERATE	TraesCS1B01G092900	TraesCS1B01G092900.1	c.332A>T	p.Tyr111Phe
chr1B	94549144	Tincurrin:G	Colotana:A	stop_gained	HIGH	TraesCS1B01G093000	TraesCS1B01G093000.1	c.1189C>T	p.Arg397*
chr1B	94549265	Tincurrin:T	Colotana:C	missense_variant	MODERATE	TraesCS1B01G093000	TraesCS1B01G093000.1	c.1068A>G	p.Ile356Met
chr1B	94549334	Tincurrin:A	Colotana:C	missense_variant	MODERATE	TraesCS1B01G093000	TraesCS1B01G093000.1	c.999T>G	p.Asp333Glu
chr1B	94549954	Tincurrin:C	Colotana:T	missense_variant	MODERATE	TraesCS1B01G093000	TraesCS1B01G093000.1	c.379G>A	p.Gly127Arg
chr1B	94549977	Tincurrin:T	Colotana:C	missense_variant	MODERATE	TraesCS1B01G093000	TraesCS1B01G093000.1	c.356A>G	p.Asn119Ser
chr1B	94550191	Tincurrin:C	Colotana:A	missense_variant	MODERATE	TraesCS1B01G093000	TraesCS1B01G093000.1	c.142G>T	p.Val48Leu
chr1B	94827841	Tincurrin:A	Colotana:G	missense_variant	MODERATE	TraesCS1B01G093300	TraesCS1B01G093300.1	c.668A>G	p.Asp223Gly
chr1B	94827841	Tincurrin:A	Colotana:G	missense_variant	MODERATE	TraesCS1B01G093300	TraesCS1B01G093300.2	c.338A>G	p.Asp113Gly
chr1B	94828204	Tincurrin:T	Colotana:G	missense_variant	MODERATE	TraesCS1B01G093300	TraesCS1B01G093300.1	c.1031T>G	p.Val344Gly
chr1B	94828204	Tincurrin:T	Colotana:G	missense_variant	MODERATE	TraesCS1B01G093300	TraesCS1B01G093300.2	c.701T>G	p.Val234Gly
chr1B	94828285	Tincurrin:C	Colotana:T	missense_variant	MODERATE	TraesCS1B01G093300	TraesCS1B01G093300.1	c.1112C>T	p.Ala371Val
chr1B	94828285	Tincurrin:C	Colotana:T	missense_variant	MODERATE	TraesCS1B01G093300	TraesCS1B01G093300.2	c.782C>T	p.Ala261Val
chr1B	94832145	Tincurrin:C	Colotana:G	missense_variant	MODERATE	TraesCS1B01G093300	TraesCS1B01G093300.1	c.2018C>G	p.Thr673Arg
chr1B	94832145	Tincurrin:C	Colotana:G	missense_variant	MODERATE	TraesCS1B01G093300	TraesCS1B01G093300.2	c.1664C>G	p.Thr555Arg
chr1B	94832196	Tincurrin:T	Colotana:C	missense_variant	MODERATE	TraesCS1B01G093300	TraesCS1B01G093300.1	c.2069T>C	p.Leu690Pro
chr1B	94832196	Tincurrin:T	Colotana:C	missense_variant	MODERATE	TraesCS1B01G093300	TraesCS1B01G093300.2	c.1715T>C	p.Leu572Pro
chr1B	94980513	Tincurrin:G	Colotana:T	missense_variant	MODERATE	TraesCS1B01G093600	TraesCS1B01G093600.1	c.563C>A	p.Thr188Asn
chr1B	94982303	Tincurrin:C	Colotana:T	missense_variant	MODERATE	TraesCS1B01G093600	TraesCS1B01G093600.1	c.10G>A	p.Ala4Thr
chr1B	95290602	Tincurrin:T	Colotana:G	missense_variant	MODERATE	TraesCS1B01G093800	TraesCS1B01G093800.1	c.92T>G	p.Ile31Ser
chr1B	95291025	Tincurrin:G	Colotana:A	missense_variant	MODERATE	TraesCS1B01G093800	TraesCS1B01G093800.1	c.217G>A	p.Val73Met
chr1B	95291443	Tincurrin:C	Colotana:T	missense_variant	MODERATE	TraesCS1B01G093800	TraesCS1B01G093800.1	c.527C>T	p.Thr176Ile
chr1B	105696961	Tincurrin:T	Colotana:C	missense_variant	MODERATE	TraesCS1B01G098800	TraesCS1B01G098800.1	c.887T>C	p.Val296Ala
chr1B	106764316	Tincurrin:G	Colotana:T	missense_variant	MODERATE	TraesCS1B01G099100	TraesCS1B01G099100.1	c.6G>T	p.Glu2Asp
chr1B	107138971	Tincurrin:T	Colotana:G	missense_variant	MODERATE	TraesCS1B01G099700	TraesCS1B01G099700.1	c.376T>G	p.Leu126Val
chr1B	109212103	Tincurrin:C	Colotana:T	missense_variant	MODERATE	TraesCS1B01G100400	TraesCS1B01G100400.2	c.608C>T	p.Ser203Leu
chr1B	109212103	Tincurrin:C	Colotana:T	missense_variant	MODERATE	TraesCS1B01G100400	TraesCS1B01G100400.1	c.608C>T	p.Ser203Leu
chr1B	109729621	Tincurrin:G	Colotana:A	missense_variant	MODERATE	TraesCS1B01G100600	TraesCS1B01G100600.1	c.902G>A	p.Gly301Asp
chr1B	110620219	Tincurrin:T	Colotana:C	missense_variant	MODERATE	TraesCS1B01G101000	TraesCS1B01G101000.3	c.157A>G	p.Asn53Asp
chr1B	110620219	Tincurrin:T	Colotana:C	missense_variant	MODERATE	TraesCS1B01G101000	TraesCS1B01G101000.1	c.97A>G	p.Asn33Asp
chr1B	110620219	Tincurrin:T	Colotana:C	missense_variant	MODERATE	TraesCS1B01G101000	TraesCS1B01G101000.2	c.97A>G	p.Asn33Asp
chr1B	113567473	Tincurrin:A	Colotana:G	missense_variant	MODERATE	TraesCS1B01G103800	TraesCS1B01G103800.1	c.527T>C	p.Leu176Pro
chr1B	115287298	Tincurrin:T	Colotana:C	missense_variant	MODERATE	TraesCS1B01G104600	TraesCS1B01G104600.1	c.79A>G	p.Ile27Val
chr1B	115958272	Tincurrin:A	Colotana:C	missense_variant	MODERATE	TraesCS1B01G104900	TraesCS1B01G104900.1	c.1363A>C	p.Lys455Gln
chr1B	119580135	Tincurrin:G	Colotana:C	missense_variant	MODERATE	TraesCS1B01G107500	TraesCS1B01G107500.1	c.974G>C	p.Gly325Ala
chr1B	120643569	Tincurrin:T	Colotana:C	missense_variant	MODERATE	TraesCS1B01G108500	TraesCS1B01G108500.4	c.2881A>G	p.Thr961Ala
chr1B	135825703	Colotana:T	Tincurrin:A	missense_variant	MODERATE	TraesCS1B01G115300	TraesCS1B01G115300.1	c.1388A>T	p.Asn463Ile
chr1B	141123564	Tincurrin:A	Colotana:G	missense_variant	MODERATE	TraesCS1B01G119200	TraesCS1B01G119200.1	c.44T>C	p.Val15Ala
chr1B	142522986	Tincurrin:C	Colotana:T	missense_variant	MODERATE	TraesCS1B01G120600	TraesCS1B01G120600.1	c.593G>A	p.Arg198Lys
chr1B	142522986	Tincurrin:C	Colotana:T	missense_variant	MODERATE	TraesCS1B01G120700	TraesCS1B01G120700.1	c.11C>T	p.Pro4Leu
chr1B	149474838	Tincurrin:G	Colotana:T	missense_variant	MODERATE	TraesCS1B01G123300	TraesCS1B01G123300.1	c.378C>A	p.His126Gln
chr1B	163694813	Tincurrin:C	Colotana:G	missense_variant	MODERATE	TraesCS1B01G131400	TraesCS1B01G131400.1	c.202G>C	p.Val68Leu
chr1B	163695007	Tincurrin:C	Colotana:T	missense_variant	MODERATE	TraesCS1B01G131400	TraesCS1B01G131400.1	c.146G>A	p.Arg49Gln
chr1B	163695229	Colotana:G	Tincurrin:T	missense_variant	MODERATE	TraesCS1B01G131400	TraesCS1B01G131400.1	c.84C>A	p.Asp28Glu
chr1B	196141880	Tincurrin:T	Colotana:A	missense_variant	MODERATE	TraesCS1B01G144300	TraesCS1B01G144300.1	c.256T>A	p.Phe86Ile
chr1B	287517773	Tincurrin:T	Colotana:G	missense_variant	MODERATE	TraesCS1B01G164600	TraesCS1B01G164600.1	c.1355T>G	p.Ile452Ser
chr1B	297057126	Tincurrin:T	Colotana:C	missense_variant	MODERATE	TraesCS1B01G167700	TraesCS1B01G167700.1	c.461T>C	p.Leu154Pro
chr1B	301566355	Tincurrin:C	Colotana:A	missense_variant	MODERATE	TraesCS1B01G170000	TraesCS1B01G170000.1	c.610G>T	p.Asp204Tyr
chr1B	302209604	Tincurrin:T	Colotana:C	missense_variant	MODERATE	TraesCS1B01G170300	TraesCS1B01G170300.1	c.3167T>C	p.Val1056Ala
chr1B	303224395	Colotana:G	Tincurrin:A	missense_variant	MODERATE	TraesCS1B01G171000	TraesCS1B01G171000.1	c.191G>A	p.Arg64Gln
chr1B	304784505	Tincurrin:C	Colotana:G	missense_variant	MODERATE	TraesCS1B01G171300	TraesCS1B01G171300.1	c.356C>G	p.Ser119Trp
chr1B	305542833	Colotana:C	Tincurrin:G	missense_variant	MODERATE	TraesCS1B01G171800	TraesCS1B01G171800.2	c.1224C>G	p.Asp408Glu
chr1B	305542833	Colotana:C	Tincurrin:G	missense_variant	MODERATE	TraesCS1B01G171800	TraesCS1B01G171800.1	c.1185C>G	p.Asp395Glu
chr1B	305543378	Colotana:A	Tincurrin:G	missense_variant	MODERATE	TraesCS1B01G171800	TraesCS1B01G171800.2	c.1769A>G	p.Lys590Arg
chr1B	305543378	Colotana:A	Tincurrin:G	missense_variant	MODERATE	TraesCS1B01G171800	TraesCS1B01G171800.1	c.1730A>G	p.Lys577Arg
chr1B	306068561	Tincurrin:G	Colotana:C	missense_variant	MODERATE	TraesCS1B01G171900	TraesCS1B01G171900.3	c.2741C>G	p.Pro914Arg
chr1B	306068561	Tincurrin:G	Colotana:C	missense_variant	MODERATE	TraesCS1B01G171900	TraesCS1B01G171900.1	c.2693C>G	p.Pro898Arg
chr1B	306068561	Tincurrin:G	Colotana:C	missense_variant	MODERATE	TraesCS1B01G171900	TraesCS1B01G171900.2	c.2720C>G	p.Pro907Arg
chr1B	306068561	Tincurrin:G	Colotana:C	missense_variant	MODERATE	TraesCS1B01G171900	TraesCS1B01G171900.4	c.2687C>G	p.Pro896Arg
chr1B	312920063	Tincurrin:C	Colotana:A	missense_variant	MODERATE	TraesCS1B01G174200	TraesCS1B01G174200.1	c.323C>A	p.Ala108Glu
chr1B	316772995	Colotana:T	Tincurrin:G	missense_variant	MODERATE	TraesCS1B01G175400	TraesCS1B01G175400.3	c.79A>C	p.Thr27Pro
chr1B	316773036	Colotana:G	Tincurrin:A	missense_variant	MODERATE	TraesCS1B01G175400	TraesCS1B01G175400.3	c.38C>T	p.Ala13Val
chr1B	322475932	Tincurrin:A	Colotana:G	missense_variant	MODERATE	TraesCS1B01G177700	TraesCS1B01G177700.3	c.838A>G	p.Arg280Gly
chr1B	322475932	Tincurrin:A	Colotana:G	missense_variant	MODERATE	TraesCS1B01G177700	TraesCS1B01G177700.2	c.802A>G	p.Arg268Gly
chr1B	322481200	Colotana:G	Tincurrin:T	splice_acceptor_variant&intron_variant	HIGH	TraesCS1B01G177800	TraesCS1B01G177800.1	c.210-1G>T
chr1B	322485369	Tincurrin:C	Colotana:G	missense_variant	MODERATE	TraesCS1B01G177900	TraesCS1B01G177900.1	c.1142G>C	p.Gly381Ala
chr1B	323635728	Tincurrin:GAAA	Colotana:GAA	frameshift_variant	HIGH	TraesCS1B01G178500	TraesCS1B01G178500.1	c.321delA	p.Asp108fs
chr1B	324009923	Colotana:G	Tincurrin:C	missense_variant	MODERATE	TraesCS1B01G178700	TraesCS1B01G178700.1	c.142G>C	p.Asp48His
chr1B	324009968	Colotana:A	Tincurrin:G	missense_variant	MODERATE	TraesCS1B01G178700	TraesCS1B01G178700.1	c.187A>G	p.Thr63Ala
chr1B	326785195	Tincurrin:T	Colotana:G	missense_variant	MODERATE	TraesCS1B01G180000	TraesCS1B01G180000.1	c.982T>G	p.Ser328Ala
chr1B	328821079	Colotana:A	Tincurrin:C	missense_variant	MODERATE	TraesCS1B01G181800	TraesCS1B01G181800.2	c.1072T>G	p.Tyr358Asp
chr1B	328821079	Colotana:A	Tincurrin:C	missense_variant	MODERATE	TraesCS1B01G181800	TraesCS1B01G181800.1	c.952T>G	p.Tyr318Asp
chr1B	328942966	Tincurrin:G	Colotana:A	missense_variant	MODERATE	TraesCS1B01G182000	TraesCS1B01G182000.1	c.397C>T	p.Leu133Phe
chr1B	328943012	Tincurrin:T	Colotana:G	missense_variant	MODERATE	TraesCS1B01G182000	TraesCS1B01G182000.1	c.351A>C	p.Leu117Phe
chr1B	329296621	Colotana:A	Tincurrin:C	missense_variant	MODERATE	TraesCS1B01G182300	TraesCS1B01G182300.1	c.1058T>G	p.Phe353Cys
chr1B	330388768	Tincurrin:C	Colotana:A	missense_variant	MODERATE	TraesCS1B01G183500	TraesCS1B01G183500.1	c.214C>A	p.Arg72Ser
chr1B	330503793	Colotana:GCCC	Tincurrin:GCC	frameshift_variant	HIGH	TraesCS1B01G183700	TraesCS1B01G183700.1	c.708delG	p.Gly237fs
chr1B	331145111	Tincurrin:C	Colotana:T	missense_variant	MODERATE	TraesCS1B01G184500	TraesCS1B01G184500.1	c.1102G>A	p.Asp368Asn
chr1B	331145111	Tincurrin:C	Colotana:T	missense_variant	MODERATE	TraesCS1B01G184500	TraesCS1B01G184500.2	c.1102G>A	p.Asp368Asn
chr1B	331145111	Tincurrin:C	Colotana:T	missense_variant	MODERATE	TraesCS1B01G184500	TraesCS1B01G184500.3	c.1102G>A	p.Asp368Asn
chr1B	331146900	Tincurrin:T	Colotana:C	missense_variant	MODERATE	TraesCS1B01G184500	TraesCS1B01G184500.1	c.7A>G	p.Met3Val
chr1B	331146900	Tincurrin:T	Colotana:C	missense_variant	MODERATE	TraesCS1B01G184500	TraesCS1B01G184500.2	c.7A>G	p.Met3Val
chr1B	331146900	Tincurrin:T	Colotana:C	missense_variant	MODERATE	TraesCS1B01G184500	TraesCS1B01G184500.3	c.7A>G	p.Met3Val
chr1B	332750593	Tincurrin:T	Colotana:C	missense_variant	MODERATE	TraesCS1B01G185800	TraesCS1B01G185800.1	c.1103T>C	p.Leu368Pro
chr1B	332750601	Tincurrin:T	Colotana:C	missense_variant	MODERATE	TraesCS1B01G185800	TraesCS1B01G185800.1	c.1111T>C	p.Ser371Pro
chr1B	332795778	Tincurrin:C	Colotana:T	missense_variant	MODERATE	TraesCS1B01G185900	TraesCS1B01G185900.1	c.683G>A	p.Gly228Asp
chr1B	332795961	Tincurrin:C	Colotana:G	missense_variant	MODERATE	TraesCS1B01G185900	TraesCS1B01G185900.1	c.500G>C	p.Ser167Thr
chr1B	332796345	Tincurrin:C	Colotana:G	missense_variant	MODERATE	TraesCS1B01G185900	TraesCS1B01G185900.1	c.116G>C	p.Gly39Ala
chr1B	332803407	Tincurrin:A	Colotana:C	missense_variant	MODERATE	TraesCS1B01G186000	TraesCS1B01G186000.1	c.837T>G	p.Ser279Arg
chr1B	333626011	Tincurrin:C	Colotana:A	missense_variant	MODERATE	TraesCS1B01G186700	TraesCS1B01G186700.1	c.271C>A	p.Leu91Ile
chr1B	334241673	Tincurrin:C	Colotana:T	missense_variant	MODERATE	TraesCS1B01G186900	TraesCS1B01G186900.1	c.1408G>A	p.Ala470Thr
chr1B	334890661	Colotana:T	Tincurrin:C	missense_variant	MODERATE	TraesCS1B01G187400	TraesCS1B01G187400.1	c.244T>C	p.Ser82Pro
chr1B	338010348	Tincurrin:G	Colotana:C	missense_variant	MODERATE	TraesCS1B01G188500	TraesCS1B01G188500.1	c.944C>G	p.Ala315Gly
chr1B	338010348	Tincurrin:G	Colotana:C	missense_variant	MODERATE	TraesCS1B01G188500	TraesCS1B01G188500.2	c.671C>G	p.Ala224Gly
chr1B	338010348	Tincurrin:G	Colotana:C	missense_variant	MODERATE	TraesCS1B01G188500	TraesCS1B01G188500.3	c.638C>G	p.Ala213Gly
chr1B	338013601	Tincurrin:C	Colotana:G	missense_variant	MODERATE	TraesCS1B01G188500	TraesCS1B01G188500.1	c.488G>C	p.Gly163Ala
chr1B	338013601	Tincurrin:C	Colotana:G	missense_variant	MODERATE	TraesCS1B01G188500	TraesCS1B01G188500.2	c.215G>C	p.Gly72Ala
chr1B	338013601	Tincurrin:C	Colotana:G	missense_variant	MODERATE	TraesCS1B01G188500	TraesCS1B01G188500.3	c.182G>C	p.Gly61Ala
chr1B	338883391	Tincurrin:G	Colotana:A	missense_variant	MODERATE	TraesCS1B01G188700	TraesCS1B01G188700.1	c.38C>T	p.Thr13Ile
chr1B	341524356	Tincurrin:G	Colotana:A	missense_variant	MODERATE	TraesCS1B01G190800	TraesCS1B01G190800.1	c.398G>A	p.Arg133His
chr1B	342972873	Tincurrin:C	Colotana:G	missense_variant	MODERATE	TraesCS1B01G191800	TraesCS1B01G191800.1	c.1521G>C	p.Gln507His
chr1B	342976613	Colotana:C	Tincurrin:G	missense_variant	MODERATE	TraesCS1B01G191800	TraesCS1B01G191800.1	c.238G>C	p.Asp80His
chr1B	346166890	Tincurrin:C	Colotana:A	missense_variant	MODERATE	TraesCS1B01G193000	TraesCS1B01G193000.1	c.1070C>A	p.Ala357Glu
chr1B	346168900	Tincurrin:A	Colotana:G	missense_variant	MODERATE	TraesCS1B01G193100	TraesCS1B01G193100.1	c.209A>G	p.Asn70Ser
chr1B	348503981	Tincurrin:G	Colotana:A	missense_variant	MODERATE	TraesCS1B01G193600	TraesCS1B01G193600.1	c.1336G>A	p.Val446Ile
chr1B	348796811	Tincurrin:C	Colotana:T	missense_variant	MODERATE	TraesCS1B01G193700	TraesCS1B01G193700.1	c.2684G>A	p.Arg895Lys
chr1B	348796811	Tincurrin:C	Colotana:T	missense_variant	MODERATE	TraesCS1B01G193700	TraesCS1B01G193700.2	c.2642G>A	p.Arg881Lys
chr1B	348796811	Tincurrin:C	Colotana:T	missense_variant	MODERATE	TraesCS1B01G193700	TraesCS1B01G193700.3	c.2681G>A	p.Arg894Lys
chr1B	348862967	Tincurrin:T	Colotana:C	missense_variant	MODERATE	TraesCS1B01G193800	TraesCS1B01G193800.1	c.944T>C	p.Val315Ala
chr1B	349547154	Tincurrin:G	Colotana:A	missense_variant	MODERATE	TraesCS1B01G194300	TraesCS1B01G194300.1	c.160C>T	p.Arg54Cys
chr1B	350392302	Tincurrin:G	Colotana:A	missense_variant	MODERATE	TraesCS1B01G195200	TraesCS1B01G195200.1	c.655G>A	p.Asp219Asn
chr1B	353946407	Tincurrin:T	Colotana:C	missense_variant	MODERATE	TraesCS1B01G196600	TraesCS1B01G196600.1	c.865A>G	p.Ile289Val
chr1B	354224710	Tincurrin:C	Colotana:T	missense_variant&splice_region_variant	MODERATE	TraesCS1B01G196700	TraesCS1B01G196700.3	c.893C>T	p.Ala298Val
chr1B	354224710	Tincurrin:C	Colotana:T	missense_variant&splice_region_variant	MODERATE	TraesCS1B01G196700	TraesCS1B01G196700.1	c.875C>T	p.Ala292Val
chr1B	354224710	Tincurrin:C	Colotana:T	missense_variant&splice_region_variant	MODERATE	TraesCS1B01G196700	TraesCS1B01G196700.2	c.833C>T	p.Ala278Val
chr1B	354224793	Tincurrin:A	Colotana:G	missense_variant	MODERATE	TraesCS1B01G196700	TraesCS1B01G196700.3	c.976A>G	p.Thr326Ala
chr1B	354224793	Tincurrin:A	Colotana:G	missense_variant	MODERATE	TraesCS1B01G196700	TraesCS1B01G196700.1	c.958A>G	p.Thr320Ala
chr1B	354224793	Tincurrin:A	Colotana:G	missense_variant	MODERATE	TraesCS1B01G196700	TraesCS1B01G196700.2	c.916A>G	p.Thr306Ala
chr1B	355107380	Tincurrin:T	Colotana:A	missense_variant	MODERATE	TraesCS1B01G197500	TraesCS1B01G197500.1	c.109A>T	p.Thr37Ser
chr1B	358018887	Tincurrin:C	Colotana:T	missense_variant	MODERATE	TraesCS1B01G199900	TraesCS1B01G199900.1	c.34C>T	p.Arg12Cys
chr1B	358027183	Tincurrin:T	Colotana:C	missense_variant	MODERATE	TraesCS1B01G200000	TraesCS1B01G200000.4	c.754A>G	p.Arg252Gly
chr1B	358027183	Tincurrin:T	Colotana:C	missense_variant	MODERATE	TraesCS1B01G200000	TraesCS1B01G200000.1	c.754A>G	p.Arg252Gly
chr1B	358027183	Tincurrin:T	Colotana:C	missense_variant	MODERATE	TraesCS1B01G200000	TraesCS1B01G200000.2	c.754A>G	p.Arg252Gly
chr1B	358027183	Tincurrin:T	Colotana:C	missense_variant	MODERATE	TraesCS1B01G200000	TraesCS1B01G200000.5	c.754A>G	p.Arg252Gly
chr1B	359199100	Tincurrin:A	Colotana:G	missense_variant	MODERATE	TraesCS1B01G200300	TraesCS1B01G200300.1	c.3754T>C	p.Ser1252Pro
chr1B	359200386	Tincurrin:G	Colotana:C	missense_variant	MODERATE	TraesCS1B01G200300	TraesCS1B01G200300.1	c.3184C>G	p.Arg1062Gly
chr1B	359598653	Tincurrin:C	Colotana:T	missense_variant	MODERATE	TraesCS1B01G200800	TraesCS1B01G200800.1	c.2474G>A	p.Gly825Glu
chr1B	359599619	Tincurrin:A	Colotana:G	missense_variant	MODERATE	TraesCS1B01G200800	TraesCS1B01G200800.1	c.1508T>C	p.Val503Ala
chr1B	364291028	Tincurrin:C	Colotana:A	missense_variant	MODERATE	TraesCS1B01G202700	TraesCS1B01G202700.1	c.220G>T	p.Ala74Ser
chr1B	364293808	Colotana:G	Tincurrin:A	missense_variant	MODERATE	TraesCS1B01G202700	TraesCS1B01G202700.1	c.53C>T	p.Pro18Leu
chr1B	364293820	Colotana:G	Tincurrin:A	missense_variant	MODERATE	TraesCS1B01G202700	TraesCS1B01G202700.1	c.41C>T	p.Ala14Val
chr1B	365021396	Colotana:A	Tincurrin:G	missense_variant	MODERATE	TraesCS1B01G203300	TraesCS1B01G203300.2	c.1399A>G	p.Met467Val
chr1B	365021396	Colotana:A	Tincurrin:G	missense_variant	MODERATE	TraesCS1B01G203300	TraesCS1B01G203300.1	c.1399A>G	p.Met467Val
chr1B	380438426	Colotana:T	Tincurrin:C	missense_variant	MODERATE	TraesCS1B01G209500	TraesCS1B01G209500.1	c.1129A>G	p.Thr377Ala
chr1B	380438426	Colotana:T	Tincurrin:C	missense_variant	MODERATE	TraesCS1B01G209500	TraesCS1B01G209500.2	c.1123A>G	p.Thr375Ala
chr1B	380438426	Colotana:T	Tincurrin:C	missense_variant	MODERATE	TraesCS1B01G209500	TraesCS1B01G209500.3	c.1126A>G	p.Thr376Ala
chr1B	383796346	Colotana:G	Tincurrin:A	missense_variant	MODERATE	TraesCS1B01G210700	TraesCS1B01G210700.1	c.3034G>A	p.Val1012Ile
chr1B	386268134	Tincurrin:A	Colotana:C	missense_variant	MODERATE	TraesCS1B01G212800	TraesCS1B01G212800.1	c.183T>G	p.Asn61Lys
chr1B	386268134	Tincurrin:A	Colotana:C	missense_variant	MODERATE	TraesCS1B01G212800	TraesCS1B01G212800.2	c.183T>G	p.Asn61Lys
chr1B	388382557	Tincurrin:C	Colotana:T	missense_variant	MODERATE	TraesCS1B01G213900	TraesCS1B01G213900.1	c.413C>T	p.Pro138Leu
chr1B	388382667	Tincurrin:A	Colotana:G	missense_variant	MODERATE	TraesCS1B01G213900	TraesCS1B01G213900.1	c.523A>G	p.Asn175Asp
chr1B	389943187	Tincurrin:T	Colotana:G	missense_variant	MODERATE	TraesCS1B01G214800	TraesCS1B01G214800.1	c.346T>G	p.Cys116Gly
chr1B	391573311	Tincurrin:A	Colotana:G	missense_variant	MODERATE	TraesCS1B01G215800	TraesCS1B01G215800.1	c.493A>G	p.Ile165Val
chr1B	391573311	Tincurrin:A	Colotana:G	missense_variant	MODERATE	TraesCS1B01G215800	TraesCS1B01G215800.2	c.493A>G	p.Ile165Val
chr1B	391573311	Tincurrin:A	Colotana:G	missense_variant	MODERATE	TraesCS1B01G215800	TraesCS1B01G215800.3	c.493A>G	p.Ile165Val
chr1B	391965399	Tincurrin:A	Colotana:C	missense_variant	MODERATE	TraesCS1B01G216100	TraesCS1B01G216100.1	c.1634T>G	p.Ile545Ser
chr1B	395310429	Tincurrin:G	Colotana:A	missense_variant	MODERATE	TraesCS1B01G218200	TraesCS1B01G218200.1	c.295C>T	p.Arg99Cys
chr1B	396117852	Tincurrin:T	Colotana:C	missense_variant	MODERATE	TraesCS1B01G218700	TraesCS1B01G218700.1	c.364T>C	p.Cys122Arg
chr1B	396359049	Tincurrin:A	Colotana:G	missense_variant	MODERATE	TraesCS1B01G218900	TraesCS1B01G218900.1	c.785A>G	p.Gln262Arg
chr1B	396593064	Tincurrin:T	Colotana:G	missense_variant	MODERATE	TraesCS1B01G219200	TraesCS1B01G219200.1	c.863T>G	p.Leu288Arg
chr1B	396598576	Tincurrin:T	Colotana:C	missense_variant	MODERATE	TraesCS1B01G219500	TraesCS1B01G219500.1	c.1306A>G	p.Lys436Glu
chr1B	396970928	Tincurrin:G	Colotana:A	missense_variant	MODERATE	TraesCS1B01G219800	TraesCS1B01G219800.1	c.118G>A	p.Ala40Thr
chr1B	396970944	Tincurrin:C	Colotana:T	missense_variant	MODERATE	TraesCS1B01G219800	TraesCS1B01G219800.1	c.134C>T	p.Pro45Leu
chr1B	397055547	Tincurrin:T	Colotana:C	missense_variant	MODERATE	TraesCS1B01G220000	TraesCS1B01G220000.1	c.1256A>G	p.Gln419Arg
chr1B	397056401	Tincurrin:G	Colotana:A	missense_variant	MODERATE	TraesCS1B01G220000	TraesCS1B01G220000.1	c.605C>T	p.Ser202Phe
chr1B	397056903	Tincurrin:A	Colotana:G	missense_variant	MODERATE	TraesCS1B01G220000	TraesCS1B01G220000.1	c.206T>C	p.Leu69Pro
chr1B	397431453	Tincurrin:A	Colotana:G	missense_variant	MODERATE	TraesCS1B01G220200	TraesCS1B01G220200.1	c.2314A>G	p.Thr772Ala
chr1B	397451979	Tincurrin:T	Colotana:C	missense_variant	MODERATE	TraesCS1B01G220300	TraesCS1B01G220300.3	c.3067T>C	p.Cys1023Arg
chr1B	397451979	Tincurrin:T	Colotana:C	missense_variant	MODERATE	TraesCS1B01G220300	TraesCS1B01G220300.5	c.2491T>C	p.Cys831Arg
chr1B	397451982	Tincurrin:C	Colotana:T	missense_variant	MODERATE	TraesCS1B01G220300	TraesCS1B01G220300.3	c.3070C>T	p.Arg1024Trp
chr1B	397451982	Tincurrin:C	Colotana:T	missense_variant	MODERATE	TraesCS1B01G220300	TraesCS1B01G220300.5	c.2494C>T	p.Arg832Trp
chr1B	397453922	Tincurrin:T	Colotana:C	missense_variant	MODERATE	TraesCS1B01G220400	TraesCS1B01G220400.1	c.1264A>G	p.Lys422Glu
chr1B	397453952	Tincurrin:C	Colotana:T	missense_variant	MODERATE	TraesCS1B01G220400	TraesCS1B01G220400.1	c.1234G>A	p.Val412Ile
chr1B	397454477	Tincurrin:T	Colotana:C	missense_variant	MODERATE	TraesCS1B01G220400	TraesCS1B01G220400.1	c.709A>G	p.Lys237Glu
chr1B	397454543	Tincurrin:G	Colotana:A	missense_variant	MODERATE	TraesCS1B01G220400	TraesCS1B01G220400.1	c.643C>T	p.Leu215Phe
chr1B	397456326	Tincurrin:G	Colotana:A	missense_variant	MODERATE	TraesCS1B01G220500	TraesCS1B01G220500.1	c.332C>T	p.Pro111Leu
chr1B	397820256	Tincurrin:G	Colotana:A	missense_variant	MODERATE	TraesCS1B01G220900	TraesCS1B01G220900.1	c.3016C>T	p.Leu1006Phe
chr1B	397994961	Tincurrin:C	Colotana:A	missense_variant	MODERATE	TraesCS1B01G221000	TraesCS1B01G221000.1	c.92G>T	p.Gly31Val
chr1B	398143539	Tincurrin:C	Colotana:T	missense_variant	MODERATE	TraesCS1B01G221200	TraesCS1B01G221200.1	c.217G>A	p.Val73Ile
chr1B	398143539	Tincurrin:C	Colotana:T	missense_variant	MODERATE	TraesCS1B01G221200	TraesCS1B01G221200.2	c.217G>A	p.Val73Ile
chr1B	401453354	Tincurrin:C	Colotana:G	missense_variant	MODERATE	TraesCS1B01G223400	TraesCS1B01G223400.1	c.1641G>C	p.Trp547Cys
chr1B	401453418	Tincurrin:C	Colotana:A	missense_variant	MODERATE	TraesCS1B01G223400	TraesCS1B01G223400.1	c.1577G>T	p.Gly526Val
chr1B	401992138	Tincurrin:G	Colotana:C	missense_variant	MODERATE	TraesCS1B01G223800	TraesCS1B01G223800.1	c.229C>G	p.Arg77Gly
chr1B	401992335	Tincurrin:AGGG	Colotana:AGG	frameshift_variant	HIGH	TraesCS1B01G223800	TraesCS1B01G223800.1	c.29delC	p.Leu11fs
chr1B	402109182	Tincurrin:T	Colotana:C	missense_variant	MODERATE	TraesCS1B01G224100	TraesCS1B01G224100.1	c.581A>G	p.Glu194Gly
chr1B	402140700	Tincurrin:A	Colotana:T	missense_variant	MODERATE	TraesCS1B01G224200	TraesCS1B01G224200.1	c.901T>A	p.Ser301Thr
chr1B	402148404	Tincurrin:T	Colotana:C	missense_variant	MODERATE	TraesCS1B01G224300	TraesCS1B01G224300.2	c.884A>G	p.Asp295Gly
chr1B	402148404	Tincurrin:T	Colotana:C	missense_variant	MODERATE	TraesCS1B01G224300	TraesCS1B01G224300.1	c.713A>G	p.Asp238Gly
chr1B	402149730	Tincurrin:A	Colotana:G	missense_variant	MODERATE	TraesCS1B01G224300	TraesCS1B01G224300.2	c.107T>C	p.Phe36Ser
chr1B	404300548	Colotana:C	Tincurrin:T	missense_variant	MODERATE	TraesCS1B01G225200	TraesCS1B01G225200.1	c.1117G>A	p.Gly373Arg
chr1B	405525397	Colotana:T	Tincurrin:C	missense_variant	MODERATE	TraesCS1B01G225700	TraesCS1B01G225700.1	c.539A>G	p.Asn180Ser
chr1B	405525397	Colotana:T	Tincurrin:C	missense_variant	MODERATE	TraesCS1B01G225700	TraesCS1B01G225700.2	c.443A>G	p.Asn148Ser
chr1B	405525988	Colotana:A	Tincurrin:G	missense_variant	MODERATE	TraesCS1B01G225700	TraesCS1B01G225700.1	c.86T>C	p.Leu29Pro
chr1B	405525988	Colotana:A	Tincurrin:G	missense_variant	MODERATE	TraesCS1B01G225700	TraesCS1B01G225700.2	c.86T>C	p.Leu29Pro
chr1B	405710802	Colotana:G	Tincurrin:T	missense_variant	MODERATE	TraesCS1B01G225900	TraesCS1B01G225900.1	c.727C>A	p.Leu243Met
chr1B	410667328	Colotana:G	Tincurrin:C	missense_variant	MODERATE	TraesCS1B01G228800	TraesCS1B01G228800.1	c.95G>C	p.Gly32Ala
chr1B	411155044	Colotana:T	Tincurrin:G	missense_variant	MODERATE	TraesCS1B01G229000	TraesCS1B01G229000.1	c.577A>C	p.Thr193Pro
chr1B	411155454	Colotana:A	Tincurrin:T	missense_variant	MODERATE	TraesCS1B01G229000	TraesCS1B01G229000.1	c.526T>A	p.Ser176Thr
chr1B	411155663	Colotana:G	Tincurrin:A	missense_variant	MODERATE	TraesCS1B01G229000	TraesCS1B01G229000.1	c.317C>T	p.Ala106Val
chr1B	411988858	Colotana:C	Tincurrin:T	missense_variant	MODERATE	TraesCS1B01G229400	TraesCS1B01G229400.1	c.211C>T	p.Pro71Ser
chr1B	416823954	Tincurrin:T	Colotana:A	missense_variant	MODERATE	TraesCS1B01G232000	TraesCS1B01G232000.1	c.83A>T	p.Gln28Leu
chr1B	417126437	Colotana:C	Tincurrin:A	missense_variant	MODERATE	TraesCS1B01G232100	TraesCS1B01G232100.1	c.1002G>T	p.Glu334Asp
chr1B	417126438	Colotana:T	Tincurrin:G	missense_variant	MODERATE	TraesCS1B01G232100	TraesCS1B01G232100.1	c.1001A>C	p.Glu334Ala
chr1B	417265563	Colotana:T	Tincurrin:G	missense_variant	MODERATE	TraesCS1B01G232200	TraesCS1B01G232200.2	c.651T>G	p.Asp217Glu
chr1B	417265563	Colotana:T	Tincurrin:G	missense_variant	MODERATE	TraesCS1B01G232200	TraesCS1B01G232200.1	c.651T>G	p.Asp217Glu
chr1B	419769152	Tincurrin:C	Colotana:A	missense_variant	MODERATE	TraesCS1B01G233700	TraesCS1B01G233700.1	c.54C>A	p.Asp18Glu
chr1B	419957374	Tincurrin:C	Colotana:T	missense_variant	MODERATE	TraesCS1B01G233900	TraesCS1B01G233900.1	c.992C>T	p.Thr331Met
chr1B	420365564	Colotana:C	Tincurrin:T	missense_variant	MODERATE	TraesCS1B01G234500	TraesCS1B01G234500.1	c.211C>T	p.Leu71Phe
chr1B	426454118	Tincurrin:C	Colotana:T	missense_variant	MODERATE	TraesCS1B01G238300	TraesCS1B01G238300.1	c.157C>T	p.Pro53Ser
chr1B	426458130	Tincurrin:C	Colotana:G	missense_variant	MODERATE	TraesCS1B01G238300	TraesCS1B01G238300.1	c.1145C>G	p.Thr382Arg
chr1B	426462972	Tincurrin:A	Colotana:C	missense_variant	MODERATE	TraesCS1B01G238300	TraesCS1B01G238300.1	c.1622A>C	p.Asp541Ala
chr1B	426905154	Colotana:C	Tincurrin:A	missense_variant	MODERATE	TraesCS1B01G238800	TraesCS1B01G238800.1	c.563G>T	p.Trp188Leu
chr1B	427208667	Colotana:C	Tincurrin:T	missense_variant	MODERATE	TraesCS1B01G238900	TraesCS1B01G238900.1	c.233C>T	p.Thr78Ile
chr1B	427210785	Colotana:G	Tincurrin:A	missense_variant	MODERATE	TraesCS1B01G238900	TraesCS1B01G238900.1	c.547G>A	p.Ala183Thr
chr1B	427971813	Colotana:G	Tincurrin:A	missense_variant	MODERATE	TraesCS1B01G240100	TraesCS1B01G240100.1	c.283G>A	p.Gly95Ser
chr1B	427972159	Colotana:C	Tincurrin:T	missense_variant	MODERATE	TraesCS1B01G240100	TraesCS1B01G240100.1	c.629C>T	p.Ala210Val
chr1B	430347316	Colotana:C	Tincurrin:T	missense_variant	MODERATE	TraesCS1B01G242600	TraesCS1B01G242600.1	c.278G>A	p.Ser93Asn
chr1B	434835606	Colotana:G	Tincurrin:A	missense_variant	MODERATE	TraesCS1B01G245700	TraesCS1B01G245700.1	c.223G>A	p.Gly75Ser
chr1B	434835634	Colotana:G	Tincurrin:A	missense_variant	MODERATE	TraesCS1B01G245700	TraesCS1B01G245700.1	c.251G>A	p.Gly84Glu
chr1B	434835760	Tincurrin:C	Colotana:T	missense_variant	MODERATE	TraesCS1B01G245700	TraesCS1B01G245700.1	c.377C>T	p.Ala126Val
chr1B	438032660	Tincurrin:A	Colotana:T	missense_variant	MODERATE	TraesCS1B01G247200	TraesCS1B01G247200.1	c.98T>A	p.Phe33Tyr
chr1B	438704654	Tincurrin:T	Colotana:C	missense_variant	MODERATE	TraesCS1B01G247900	TraesCS1B01G247900.1	c.962A>G	p.His321Arg
chr1B	440270082	Tincurrin:T	Colotana:G	missense_variant&splice_region_variant	MODERATE	TraesCS1B01G248800	TraesCS1B01G248800.2	c.3124T>G	p.Leu1042Val
chr1B	442179728	Colotana:A	Tincurrin:G	missense_variant	MODERATE	TraesCS1B01G250100	TraesCS1B01G250100.1	c.848T>C	p.Val283Ala
chr1B	444668873	Tincurrin:C	Colotana:G	missense_variant	MODERATE	TraesCS1B01G251700	TraesCS1B01G251700.1	c.1577G>C	p.Trp526Ser
chr1B	444670182	Tincurrin:C	Colotana:A	missense_variant	MODERATE	TraesCS1B01G251700	TraesCS1B01G251700.1	c.961G>T	p.Ala321Ser
chr1B	444681764	Tincurrin:C	Colotana:T	missense_variant	MODERATE	TraesCS1B01G251800	TraesCS1B01G251800.1	c.880G>A	p.Asp294Asn
chr1B	445179750	Tincurrin:G	Colotana:A	missense_variant	MODERATE	TraesCS1B01G252400	TraesCS1B01G252400.1	c.1433G>A	p.Arg478Gln
chr1B	445427420	Tincurrin:T	Colotana:C	missense_variant	MODERATE	TraesCS1B01G252600	TraesCS1B01G252600.1	c.1753A>G	p.Thr585Ala
chr1B	445434071	Tincurrin:A	Colotana:G	missense_variant	MODERATE	TraesCS1B01G252700	TraesCS1B01G252700.2	c.2213T>C	p.Val738Ala
chr1B	445434071	Tincurrin:A	Colotana:G	missense_variant	MODERATE	TraesCS1B01G252700	TraesCS1B01G252700.1	c.2099T>C	p.Val700Ala
chr1B	445434071	Tincurrin:A	Colotana:G	missense_variant	MODERATE	TraesCS1B01G252700	TraesCS1B01G252700.3	c.2213T>C	p.Val738Ala
chr1B	445434071	Tincurrin:A	Colotana:G	missense_variant	MODERATE	TraesCS1B01G252700	TraesCS1B01G252700.4	c.2132T>C	p.Val711Ala
chr1B	445434071	Tincurrin:A	Colotana:G	missense_variant	MODERATE	TraesCS1B01G252700	TraesCS1B01G252700.5	c.2213T>C	p.Val738Ala
chr1B	445434417	Tincurrin:C	Colotana:T	missense_variant	MODERATE	TraesCS1B01G252700	TraesCS1B01G252700.2	c.1867G>A	p.Ala623Thr
chr1B	445434417	Tincurrin:C	Colotana:T	missense_variant	MODERATE	TraesCS1B01G252700	TraesCS1B01G252700.1	c.1867G>A	p.Ala623Thr
chr1B	445434417	Tincurrin:C	Colotana:T	missense_variant	MODERATE	TraesCS1B01G252700	TraesCS1B01G252700.3	c.1867G>A	p.Ala623Thr
chr1B	445434417	Tincurrin:C	Colotana:T	missense_variant	MODERATE	TraesCS1B01G252700	TraesCS1B01G252700.4	c.1786G>A	p.Ala596Thr
chr1B	445434417	Tincurrin:C	Colotana:T	missense_variant	MODERATE	TraesCS1B01G252700	TraesCS1B01G252700.5	c.1867G>A	p.Ala623Thr
chr1B	446258193	Tincurrin:T	Colotana:C	missense_variant	MODERATE	TraesCS1B01G253200	TraesCS1B01G253200.1	c.814A>G	p.Thr272Ala
chr1B	447166612	Tincurrin:T	Colotana:C	missense_variant	MODERATE	TraesCS1B01G253500	TraesCS1B01G253500.1	c.1370T>C	p.Met457Thr
chr1B	447166612	Tincurrin:T	Colotana:C	missense_variant	MODERATE	TraesCS1B01G253500	TraesCS1B01G253500.2	c.1271T>C	p.Met424Thr
chr1B	450024964	Tincurrin:G	Colotana:GC	splice_acceptor_variant&splice_donor_variant&intron_variant	HIGH	TraesCS1B01G255500	TraesCS1B01G255500.1	c.870+1_871-1insC
chr1B	458325366	Colotana:C	Tincurrin:T	missense_variant	MODERATE	TraesCS1B01G260800	TraesCS1B01G260800.1	c.115C>T	p.Pro39Ser
chr1B	459813849	Colotana:G	Tincurrin:A	missense_variant	MODERATE	TraesCS1B01G261300	TraesCS1B01G261300.1	c.185G>A	p.Ser62Asn
chr1B	459814235	Colotana:C	Tincurrin:T	missense_variant	MODERATE	TraesCS1B01G261300	TraesCS1B01G261300.1	c.419C>T	p.Ala140Val
chr1B	462983172	Colotana:C	Tincurrin:T	missense_variant	MODERATE	TraesCS1B01G263300	TraesCS1B01G263300.1	c.970G>A	p.Gly324Ser
chr1B	462983564	Colotana:C	Tincurrin:T	missense_variant	MODERATE	TraesCS1B01G263300	TraesCS1B01G263300.1	c.578G>A	p.Arg193His
chr1B	466075783	Colotana:C	Tincurrin:G	missense_variant	MODERATE	TraesCS1B01G265400	TraesCS1B01G265400.1	c.715G>C	p.Ala239Pro
chr1B	466075789	Colotana:T	Tincurrin:C	missense_variant	MODERATE	TraesCS1B01G265400	TraesCS1B01G265400.1	c.709A>G	p.Thr237Ala
chr1B	469970919	Colotana:T	Tincurrin:C	missense_variant	MODERATE	TraesCS1B01G266900	TraesCS1B01G266900.1	c.1514T>C	p.Leu505Pro
chr1B	470000713	Colotana:T	Tincurrin:C	missense_variant	MODERATE	TraesCS1B01G267100	TraesCS1B01G267100.1	c.376T>C	p.Cys126Arg
chr1B	470296288	Tincurrin:A	Colotana:G	missense_variant	MODERATE	TraesCS1B01G267200	TraesCS1B01G267200.2	c.292A>G	p.Thr98Ala
chr1B	470296288	Tincurrin:A	Colotana:G	missense_variant	MODERATE	TraesCS1B01G267200	TraesCS1B01G267200.1	c.292A>G	p.Thr98Ala
chr1B	470306769	Colotana:C	Tincurrin:G	missense_variant	MODERATE	TraesCS1B01G267300	TraesCS1B01G267300.1	c.1043G>C	p.Arg348Thr
chr1B	470695177	Colotana:C	Tincurrin:G	missense_variant	MODERATE	TraesCS1B01G267600	TraesCS1B01G267600.1	c.160C>G	p.Gln54Glu
chr1B	470695280	Colotana:A	Tincurrin:G	missense_variant	MODERATE	TraesCS1B01G267600	TraesCS1B01G267600.1	c.263A>G	p.Asn88Ser
chr1B	471750351	Colotana:C	Tincurrin:T	missense_variant	MODERATE	TraesCS1B01G268700	TraesCS1B01G268700.1	c.10C>T	p.Pro4Ser
chr1B	478256681	Tincurrin:T	Colotana:C	missense_variant	MODERATE	TraesCS1B01G272200	TraesCS1B01G272200.2	c.1342A>G	p.Lys448Glu
chr1B	478256681	Tincurrin:T	Colotana:C	missense_variant	MODERATE	TraesCS1B01G272200	TraesCS1B01G272200.1	c.1303A>G	p.Lys435Glu
chr1B	480838767	Tincurrin:G	Colotana:A	missense_variant	MODERATE	TraesCS1B01G273800	TraesCS1B01G273800.1	c.544G>A	p.Gly182Arg
chr1B	480838767	Tincurrin:G	Colotana:A	missense_variant	MODERATE	TraesCS1B01G273800	TraesCS1B01G273800.2	c.544G>A	p.Gly182Arg
chr1B	480838894	Tincurrin:A	Colotana:T	missense_variant	MODERATE	TraesCS1B01G273800	TraesCS1B01G273800.1	c.671A>T	p.Lys224Ile
chr1B	480838894	Tincurrin:A	Colotana:T	missense_variant	MODERATE	TraesCS1B01G273800	TraesCS1B01G273800.2	c.671A>T	p.Lys224Ile
chr1B	480839220	Tincurrin:A	Colotana:G	missense_variant	MODERATE	TraesCS1B01G273800	TraesCS1B01G273800.1	c.767A>G	p.Asn256Ser
chr1B	480839220	Tincurrin:A	Colotana:G	missense_variant	MODERATE	TraesCS1B01G273800	TraesCS1B01G273800.2	c.767A>G	p.Asn256Ser
chr1B	480839415	Tincurrin:A	Colotana:G	missense_variant	MODERATE	TraesCS1B01G273800	TraesCS1B01G273800.1	c.962A>G	p.Gln321Arg
chr1B	480839415	Tincurrin:A	Colotana:G	missense_variant	MODERATE	TraesCS1B01G273800	TraesCS1B01G273800.2	c.962A>G	p.Gln321Arg
chr1B	480839574	Tincurrin:C	Colotana:T	missense_variant	MODERATE	TraesCS1B01G273800	TraesCS1B01G273800.1	c.1121C>T	p.Ala374Val
chr1B	480839574	Tincurrin:C	Colotana:T	missense_variant	MODERATE	TraesCS1B01G273800	TraesCS1B01G273800.2	c.1121C>T	p.Ala374Val
chr1B	480839667	Tincurrin:A	Colotana:G	missense_variant	MODERATE	TraesCS1B01G273800	TraesCS1B01G273800.1	c.1214A>G	p.His405Arg
chr1B	480839667	Tincurrin:A	Colotana:G	missense_variant	MODERATE	TraesCS1B01G273800	TraesCS1B01G273800.2	c.1214A>G	p.His405Arg
chr1B	480839862	Tincurrin:C	Colotana:G	missense_variant	MODERATE	TraesCS1B01G273800	TraesCS1B01G273800.1	c.1409C>G	p.Ala470Gly
chr1B	480839862	Tincurrin:C	Colotana:G	missense_variant	MODERATE	TraesCS1B01G273800	TraesCS1B01G273800.2	c.1409C>G	p.Ala470Gly
chr1B	480839937	Tincurrin:C	Colotana:T	missense_variant	MODERATE	TraesCS1B01G273800	TraesCS1B01G273800.1	c.1484C>T	p.Ala495Val
chr1B	480839937	Tincurrin:C	Colotana:T	missense_variant	MODERATE	TraesCS1B01G273800	TraesCS1B01G273800.2	c.1484C>T	p.Ala495Val
chr1B	480840113	Tincurrin:T	Colotana:C	missense_variant	MODERATE	TraesCS1B01G273800	TraesCS1B01G273800.1	c.1660T>C	p.Ser554Pro
chr1B	480840113	Tincurrin:T	Colotana:C	missense_variant	MODERATE	TraesCS1B01G273800	TraesCS1B01G273800.2	c.1660T>C	p.Ser554Pro
chr1B	480840161	Tincurrin:G	Colotana:A	missense_variant	MODERATE	TraesCS1B01G273800	TraesCS1B01G273800.1	c.1708G>A	p.Ala570Thr
chr1B	480840161	Tincurrin:G	Colotana:A	missense_variant	MODERATE	TraesCS1B01G273800	TraesCS1B01G273800.2	c.1708G>A	p.Ala570Thr
chr1B	480841182	Tincurrin:A	Colotana:G	missense_variant	MODERATE	TraesCS1B01G273800	TraesCS1B01G273800.1	c.2056A>G	p.Thr686Ala
chr1B	480841182	Tincurrin:A	Colotana:G	missense_variant	MODERATE	TraesCS1B01G273800	TraesCS1B01G273800.2	c.2047A>G	p.Thr683Ala
chr1B	480967705	Tincurrin:G	Colotana:T	missense_variant	MODERATE	TraesCS1B01G274000	TraesCS1B01G274000.2	c.1090G>T	p.Val364Phe
chr1B	480967705	Tincurrin:G	Colotana:T	missense_variant	MODERATE	TraesCS1B01G274000	TraesCS1B01G274000.1	c.1090G>T	p.Val364Phe
chr1B	480967705	Tincurrin:G	Colotana:T	missense_variant	MODERATE	TraesCS1B01G274000	TraesCS1B01G274000.3	c.673G>T	p.Val225Phe
chr1B	480970027	Tincurrin:A	Colotana:T	missense_variant	MODERATE	TraesCS1B01G274000	TraesCS1B01G274000.2	c.1772A>T	p.Lys591Met
chr1B	480970027	Tincurrin:A	Colotana:T	missense_variant	MODERATE	TraesCS1B01G274000	TraesCS1B01G274000.1	c.1772A>T	p.Lys591Met
chr1B	480970027	Tincurrin:A	Colotana:T	missense_variant	MODERATE	TraesCS1B01G274000	TraesCS1B01G274000.3	c.1355A>T	p.Lys452Met
chr1B	482454817	Colotana:C	Tincurrin:A	missense_variant	MODERATE	TraesCS1B01G275100	TraesCS1B01G275100.1	c.268G>T	p.Ala90Ser
chr1B	483118352	Tincurrin:G	Colotana:T	missense_variant	MODERATE	TraesCS1B01G275500	TraesCS1B01G275500.1	c.290C>A	p.Ser97Tyr
chr1B	483373551	Colotana:C	Tincurrin:A	missense_variant	MODERATE	TraesCS1B01G275800	TraesCS1B01G275800.1	c.184G>T	p.Ala62Ser
chr1B	483588496	Tincurrin:C	Colotana:G	missense_variant	MODERATE	TraesCS1B01G276000	TraesCS1B01G276000.1	c.294G>C	p.Arg98Ser
chr1B	483588996	Tincurrin:C	Colotana:G	missense_variant	MODERATE	TraesCS1B01G276000	TraesCS1B01G276000.1	c.127G>C	p.Val43Leu
chr1B	484887886	Tincurrin:T	Colotana:C	missense_variant	MODERATE	TraesCS1B01G277300	TraesCS1B01G277300.1	c.998A>G	p.Asp333Gly
chr1B	484887886	Tincurrin:T	Colotana:C	missense_variant	MODERATE	TraesCS1B01G277300	TraesCS1B01G277300.2	c.896A>G	p.Asp299Gly
chr1B	484887958	Tincurrin:C	Colotana:A	missense_variant	MODERATE	TraesCS1B01G277300	TraesCS1B01G277300.1	c.926G>T	p.Gly309Val
chr1B	484887958	Tincurrin:C	Colotana:A	missense_variant	MODERATE	TraesCS1B01G277300	TraesCS1B01G277300.2	c.824G>T	p.Gly275Val
chr1B	486158426	Colotana:C	Tincurrin:T	missense_variant	MODERATE	TraesCS1B01G277700	TraesCS1B01G277700.1	c.260C>T	p.Ala87Val
chr1B	486969917	Tincurrin:A	Colotana:G	missense_variant	MODERATE	TraesCS1B01G278600	TraesCS1B01G278600.1	c.2144T>C	p.Val715Ala
chr1B	486969917	Tincurrin:A	Colotana:G	missense_variant	MODERATE	TraesCS1B01G278600	TraesCS1B01G278600.2	c.2066T>C	p.Val689Ala
chr1B	487495647	Colotana:A	Tincurrin:C	missense_variant&splice_region_variant	MODERATE	TraesCS1B01G279200	TraesCS1B01G279200.1	c.1104T>G	p.Ser368Arg
chr1B	488208441	Tincurrin:C	Colotana:T	missense_variant	MODERATE	TraesCS1B01G279600	TraesCS1B01G279600.1	c.134C>T	p.Ala45Val
chr1B	488208441	Tincurrin:C	Colotana:T	missense_variant	MODERATE	TraesCS1B01G279600	TraesCS1B01G279600.2	c.134C>T	p.Ala45Val
chr1B	488208564	Tincurrin:C	Colotana:A	missense_variant	MODERATE	TraesCS1B01G279600	TraesCS1B01G279600.1	c.257C>A	p.Pro86Gln
chr1B	488208564	Tincurrin:C	Colotana:A	missense_variant	MODERATE	TraesCS1B01G279600	TraesCS1B01G279600.2	c.257C>A	p.Pro86Gln
chr1B	488465014	Colotana:T	Tincurrin:C	missense_variant	MODERATE	TraesCS1B01G280000	TraesCS1B01G280000.1	c.427A>G	p.Thr143Ala
chr1B	488482424	Colotana:C	Tincurrin:T	missense_variant	MODERATE	TraesCS1B01G280100	TraesCS1B01G280100.1	c.98G>A	p.Arg33His
chr1B	488482440	Colotana:C	Tincurrin:A	missense_variant	MODERATE	TraesCS1B01G280100	TraesCS1B01G280100.1	c.82G>T	p.Ala28Ser
chr1B	489994657	Colotana:C	Tincurrin:G	missense_variant	MODERATE	TraesCS1B01G281700	TraesCS1B01G281700.1	c.254G>C	p.Gly85Ala
chr1B	492297054	Colotana:T	Tincurrin:C	splice_acceptor_variant&intron_variant	HIGH	TraesCS1B01G283100	TraesCS1B01G283100.1	c.184-2A>G
chr1B	492334155	Colotana:C	Tincurrin:G	missense_variant	MODERATE	TraesCS1B01G283500	TraesCS1B01G283500.1	c.380C>G	p.Ala127Gly
chr1B	492334155	Colotana:C	Tincurrin:G	missense_variant	MODERATE	TraesCS1B01G283500	TraesCS1B01G283500.2	c.380C>G	p.Ala127Gly
chr1B	492334875	Colotana:T	Tincurrin:C	missense_variant	MODERATE	TraesCS1B01G283500	TraesCS1B01G283500.1	c.680T>C	p.Ile227Thr
chr1B	492334875	Colotana:T	Tincurrin:C	missense_variant	MODERATE	TraesCS1B01G283500	TraesCS1B01G283500.2	c.599T>C	p.Ile200Thr
chr1B	492335073	Tincurrin:G	Colotana:C	missense_variant	MODERATE	TraesCS1B01G283500	TraesCS1B01G283500.1	c.878G>C	p.Ser293Thr
chr1B	492335073	Tincurrin:G	Colotana:C	missense_variant	MODERATE	TraesCS1B01G283500	TraesCS1B01G283500.2	c.797G>C	p.Ser266Thr
chr1B	493868052	Colotana:C	Tincurrin:A	missense_variant	MODERATE	TraesCS1B01G284400	TraesCS1B01G284400.1	c.317G>T	p.Arg106Leu
chr1B	496071091	Colotana:A	Tincurrin:G	missense_variant	MODERATE	TraesCS1B01G285100	TraesCS1B01G285100.1	c.55T>C	p.Cys19Arg
chr1B	496076590	Tincurrin:G	Colotana:C	missense_variant	MODERATE	TraesCS1B01G285200	TraesCS1B01G285200.1	c.180C>G	p.His60Gln
chr1B	498865333	Tincurrin:A	Colotana:T	missense_variant	MODERATE	TraesCS1B01G286900	TraesCS1B01G286900.2	c.4304T>A	p.Met1435Lys
chr1B	498865333	Tincurrin:A	Colotana:T	missense_variant	MODERATE	TraesCS1B01G286900	TraesCS1B01G286900.1	c.3836T>A	p.Met1279Lys
chr1B	504505912	Tincurrin:C	Colotana:A	missense_variant	MODERATE	TraesCS1B01G289500	TraesCS1B01G289500.1	c.902G>T	p.Arg301Leu
chr1B	507544581	Colotana:G	Tincurrin:C	missense_variant	MODERATE	TraesCS1B01G290400	TraesCS1B01G290400.1	c.999C>G	p.Ile333Met
chr1B	508548371	Colotana:A	Tincurrin:G	missense_variant	MODERATE	TraesCS1B01G291100	TraesCS1B01G291100.1	c.521T>C	p.Val174Ala
chr1B	508555582	Colotana:A	Tincurrin:G	missense_variant	MODERATE	TraesCS1B01G291200	TraesCS1B01G291200.1	c.65T>C	p.Met22Thr
chr1B	510791861	Colotana:C	Tincurrin:A	missense_variant	MODERATE	TraesCS1B01G292900	TraesCS1B01G292900.2	c.1204C>A	p.Leu402Ile
chr1B	511971925	Colotana:G	Tincurrin:A	missense_variant	MODERATE	TraesCS1B01G293900	TraesCS1B01G293900.1	c.2119G>A	p.Val707Ile
chr1B	511971979	Colotana:G	Tincurrin:A	missense_variant	MODERATE	TraesCS1B01G293900	TraesCS1B01G293900.1	c.2173G>A	p.Val725Met
chr1B	512635154	Colotana:A	Tincurrin:G	missense_variant	MODERATE	TraesCS1B01G294700	TraesCS1B01G294700.1	c.419T>C	p.Leu140Pro
chr1B	512635213	Colotana:C	Tincurrin:G	missense_variant	MODERATE	TraesCS1B01G294700	TraesCS1B01G294700.1	c.360G>C	p.Met120Ile
chr1B	513164983	Tincurrin:G	Colotana:A	missense_variant	MODERATE	TraesCS1B01G295200	TraesCS1B01G295200.1	c.3631G>A	p.Glu1211Lys
chr1B	513464753	Tincurrin:T	Colotana:A	missense_variant	MODERATE	TraesCS1B01G295300	TraesCS1B01G295300.1	c.463T>A	p.Phe155Ile
chr1B	513464753	Tincurrin:T	Colotana:A	missense_variant	MODERATE	TraesCS1B01G295300	TraesCS1B01G295300.2	c.145T>A	p.Phe49Ile
chr1B	513469762	Tincurrin:A	Colotana:G	missense_variant&splice_region_variant	MODERATE	TraesCS1B01G295300	TraesCS1B01G295300.1	c.496A>G	p.Met166Val
chr1B	513469762	Tincurrin:A	Colotana:G	missense_variant&splice_region_variant	MODERATE	TraesCS1B01G295300	TraesCS1B01G295300.2	c.178A>G	p.Met60Val
chr1B	513673781	Tincurrin:C	Colotana:G	missense_variant	MODERATE	TraesCS1B01G295800	TraesCS1B01G295800.1	c.1279G>C	p.Gly427Arg
chr1B	513674119	Tincurrin:C	Colotana:G	missense_variant	MODERATE	TraesCS1B01G295800	TraesCS1B01G295800.1	c.941G>C	p.Arg314Pro
chr1B	513674861	Tincurrin:T	Colotana:G	missense_variant	MODERATE	TraesCS1B01G295800	TraesCS1B01G295800.1	c.199A>C	p.Ile67Leu
chr1B	518529840	Tincurrin:A	Colotana:G	missense_variant	MODERATE	TraesCS1B01G298100	TraesCS1B01G298100.1	c.70A>G	p.Thr24Ala
chr1B	518529883	Tincurrin:C	Colotana:T	missense_variant	MODERATE	TraesCS1B01G298100	TraesCS1B01G298100.1	c.113C>T	p.Pro38Leu
chr1B	518530802	Tincurrin:G	Colotana:A	missense_variant	MODERATE	TraesCS1B01G298100	TraesCS1B01G298100.1	c.215G>A	p.Gly72Asp
chr1B	520361568	Colotana:C	Tincurrin:G	missense_variant	MODERATE	TraesCS1B01G299000	TraesCS1B01G299000.1	c.945G>C	p.Leu315Phe
chr1B	520361579	Colotana:C	Tincurrin:T	missense_variant	MODERATE	TraesCS1B01G299000	TraesCS1B01G299000.1	c.934G>A	p.Glu312Lys
chr1B	520470926	Colotana:A	Tincurrin:G	missense_variant	MODERATE	TraesCS1B01G299500	TraesCS1B01G299500.1	c.257T>C	p.Val86Ala
chr1B	520470926	Colotana:A	Tincurrin:G	missense_variant	MODERATE	TraesCS1B01G299500	TraesCS1B01G299500.2	c.257T>C	p.Val86Ala
chr1B	520470926	Colotana:A	Tincurrin:G	missense_variant	MODERATE	TraesCS1B01G299500	TraesCS1B01G299500.3	c.257T>C	p.Val86Ala
chr1B	520999116	Tincurrin:C	Colotana:G	missense_variant	MODERATE	TraesCS1B01G300600	TraesCS1B01G300600.1	c.1518G>C	p.Lys506Asn
chr1B	521002105	Tincurrin:A	Colotana:C	missense_variant	MODERATE	TraesCS1B01G300600	TraesCS1B01G300600.1	c.87T>G	p.Asn29Lys
chr1B	521225061	Tincurrin:G	Colotana:A	missense_variant	MODERATE	TraesCS1B01G300700	TraesCS1B01G300700.1	c.227C>T	p.Ala76Val
chr1B	521861106	Colotana:C	Tincurrin:T	missense_variant	MODERATE	TraesCS1B01G301100	TraesCS1B01G301100.1	c.97C>T	p.Pro33Ser
chr1B	527850447	Tincurrin:T	Colotana:C	missense_variant	MODERATE	TraesCS1B01G305200	TraesCS1B01G305200.2	c.259A>G	p.Thr87Ala
chr1B	527850447	Tincurrin:T	Colotana:C	missense_variant	MODERATE	TraesCS1B01G305200	TraesCS1B01G305200.1	c.259A>G	p.Thr87Ala
chr1B	527880209	Tincurrin:C	Colotana:G	missense_variant	MODERATE	TraesCS1B01G305300	TraesCS1B01G305300.1	c.40G>C	p.Asp14His
chr1B	529706158	Tincurrin:G	Colotana:A	missense_variant	MODERATE	TraesCS1B01G306400	TraesCS1B01G306400.1	c.847G>A	p.Val283Ile
chr1B	530470002	Tincurrin:T	Colotana:C	missense_variant	MODERATE	TraesCS1B01G307500	TraesCS1B01G307500.1	c.1361T>C	p.Val454Ala
chr1B	530659493	Tincurrin:A	Colotana:G	missense_variant	MODERATE	TraesCS1B01G307900	TraesCS1B01G307900.1	c.364T>C	p.Tyr122His
chr1B	530778962	Tincurrin:T	Colotana:G	missense_variant	MODERATE	TraesCS1B01G308200	TraesCS1B01G308200.1	c.1248A>C	p.Arg416Ser
chr1B	530959226	Tincurrin:A	Colotana:T	missense_variant	MODERATE	TraesCS1B01G308300	TraesCS1B01G308300.1	c.1677T>A	p.Asp559Glu
chr1B	530959243	Tincurrin:A	Colotana:C	missense_variant	MODERATE	TraesCS1B01G308300	TraesCS1B01G308300.1	c.1660T>G	p.Leu554Val
chr1B	530959999	Tincurrin:C	Colotana:G	missense_variant	MODERATE	TraesCS1B01G308300	TraesCS1B01G308300.1	c.904G>C	p.Ala302Pro
chr1B	530960057	Tincurrin:C	Colotana:A	missense_variant	MODERATE	TraesCS1B01G308300	TraesCS1B01G308300.1	c.846G>T	p.Glu282Asp
chr1B	530960751	Tincurrin:A	Colotana:C	missense_variant	MODERATE	TraesCS1B01G308300	TraesCS1B01G308300.1	c.152T>G	p.Phe51Cys
chr1B	530960803	Tincurrin:A	Colotana:G	missense_variant	MODERATE	TraesCS1B01G308300	TraesCS1B01G308300.1	c.100T>C	p.Ser34Pro
chr1B	530960831	Tincurrin:T	Colotana:A	missense_variant	MODERATE	TraesCS1B01G308300	TraesCS1B01G308300.1	c.72A>T	p.Glu24Asp
chr1B	531166078	Tincurrin:A	Colotana:G	missense_variant	MODERATE	TraesCS1B01G308500	TraesCS1B01G308500.1	c.43A>G	p.Met15Val
chr1B	531166780	Tincurrin:C	Colotana:T	missense_variant	MODERATE	TraesCS1B01G308500	TraesCS1B01G308500.1	c.562C>T	p.Pro188Ser
chr1B	531166861	Tincurrin:A	Colotana:T	missense_variant	MODERATE	TraesCS1B01G308500	TraesCS1B01G308500.1	c.643A>T	p.Thr215Ser
chr1B	532162792	Tincurrin:A	Colotana:C	missense_variant	MODERATE	TraesCS1B01G309200	TraesCS1B01G309200.1	c.656A>C	p.Asp219Ala
chr1B	532162806	Tincurrin:G	Colotana:C	missense_variant	MODERATE	TraesCS1B01G309200	TraesCS1B01G309200.1	c.670G>C	p.Val224Leu
chr1B	532162885	Tincurrin:C	Colotana:T	missense_variant	MODERATE	TraesCS1B01G309200	TraesCS1B01G309200.1	c.749C>T	p.Ser250Leu
chr1B	532163550	Tincurrin:A	Colotana:G	missense_variant	MODERATE	TraesCS1B01G309200	TraesCS1B01G309200.1	c.1414A>G	p.Thr472Ala
chr1B	532163767	Tincurrin:C	Colotana:G	missense_variant	MODERATE	TraesCS1B01G309200	TraesCS1B01G309200.1	c.1631C>G	p.Ser544Cys
chr1B	532166324	Tincurrin:G	Colotana:A	missense_variant	MODERATE	TraesCS1B01G309300	TraesCS1B01G309300.1	c.442G>A	p.Ala148Thr
chr1B	532166325	Tincurrin:C	Colotana:T	missense_variant	MODERATE	TraesCS1B01G309300	TraesCS1B01G309300.1	c.443C>T	p.Ala148Val
chr1B	532170396	Tincurrin:T	Colotana:C	missense_variant	MODERATE	TraesCS1B01G309300	TraesCS1B01G309300.1	c.2321T>C	p.Ile774Thr
chr1B	532399028	Tincurrin:C	Colotana:T	missense_variant	MODERATE	TraesCS1B01G309700	TraesCS1B01G309700.1	c.92G>A	p.Ser31Asn
chr1B	532404757	Tincurrin:G	Colotana:C	missense_variant	MODERATE	TraesCS1B01G309800	TraesCS1B01G309800.1	c.406C>G	p.Pro136Ala
chr1B	535547809	Tincurrin:G	Colotana:T	missense_variant	MODERATE	TraesCS1B01G311900	TraesCS1B01G311900.2	c.838C>A	p.His280Asn
chr1B	535547809	Tincurrin:G	Colotana:T	missense_variant	MODERATE	TraesCS1B01G311900	TraesCS1B01G311900.1	c.571C>A	p.His191Asn
chr1B	535939403	Tincurrin:C	Colotana:T	missense_variant	MODERATE	TraesCS1B01G312400	TraesCS1B01G312400.1	c.785G>A	p.Gly262Glu
chr1B	536661845	Tincurrin:G	Colotana:A	missense_variant	MODERATE	TraesCS1B01G312800	TraesCS1B01G312800.1	c.1520G>A	p.Arg507Gln
chr1B	538164909	Colotana:A	Tincurrin:C	missense_variant	MODERATE	TraesCS1B01G314000	TraesCS1B01G314000.1	c.409T>G	p.Tyr137Asp
chr1B	539562016	Tincurrin:C	Colotana:T	missense_variant	MODERATE	TraesCS1B01G314800	TraesCS1B01G314800.1	c.77G>A	p.Arg26Gln
chr1B	539566907	Tincurrin:C	Colotana:G	missense_variant	MODERATE	TraesCS1B01G314900	TraesCS1B01G314900.4	c.307C>G	p.Leu103Val
chr1B	539566907	Tincurrin:C	Colotana:G	missense_variant	MODERATE	TraesCS1B01G314900	TraesCS1B01G314900.1	c.307C>G	p.Leu103Val
chr1B	539588573	Tincurrin:A	Colotana:G	missense_variant	MODERATE	TraesCS1B01G315100	TraesCS1B01G315100.1	c.973T>C	p.Tyr325His
chr1B	539588987	Tincurrin:C	Colotana:T	missense_variant	MODERATE	TraesCS1B01G315100	TraesCS1B01G315100.1	c.559G>A	p.Glu187Lys
chr1B	540155377	Tincurrin:C	Colotana:G	missense_variant	MODERATE	TraesCS1B01G315700	TraesCS1B01G315700.1	c.816C>G	p.Asp272Glu
chr1B	540155459	Tincurrin:C	Colotana:G	missense_variant	MODERATE	TraesCS1B01G315700	TraesCS1B01G315700.1	c.898C>G	p.Arg300Gly
chr1B	540155809	Tincurrin:G	Colotana:T	missense_variant	MODERATE	TraesCS1B01G315700	TraesCS1B01G315700.1	c.1248G>T	p.Gln416His
chr1B	540155810	Tincurrin:A	Colotana:T	missense_variant	MODERATE	TraesCS1B01G315700	TraesCS1B01G315700.1	c.1249A>T	p.Met417Leu
chr1B	540365987	Tincurrin:C	Colotana:G	missense_variant	MODERATE	TraesCS1B01G316000	TraesCS1B01G316000.1	c.67C>G	p.Leu23Val
chr1B	540720503	Tincurrin:A	Colotana:G	missense_variant	MODERATE	TraesCS1B01G316200	TraesCS1B01G316200.2	c.1100T>C	p.Leu367Ser
chr1B	540720503	Tincurrin:A	Colotana:G	missense_variant	MODERATE	TraesCS1B01G316200	TraesCS1B01G316200.1	c.1007T>C	p.Leu336Ser
chr1B	540720504	Tincurrin:A	Colotana:C	missense_variant	MODERATE	TraesCS1B01G316200	TraesCS1B01G316200.2	c.1099T>G	p.Leu367Val
chr1B	540720504	Tincurrin:A	Colotana:C	missense_variant	MODERATE	TraesCS1B01G316200	TraesCS1B01G316200.1	c.1006T>G	p.Leu336Val
chr1B	542627584	Tincurrin:C	Colotana:T	missense_variant	MODERATE	TraesCS1B01G317800	TraesCS1B01G317800.1	c.868G>A	p.Val290Ile
chr1B	542628322	Tincurrin:C	Colotana:T	missense_variant	MODERATE	TraesCS1B01G317800	TraesCS1B01G317800.1	c.229G>A	p.Val77Ile
chr1B	542927631	Tincurrin:C	Colotana:T	missense_variant	MODERATE	TraesCS1B01G318100	TraesCS1B01G318100.1	c.1162G>A	p.Val388Ile
chr1B	543179646	Tincurrin:G	Colotana:C	missense_variant	MODERATE	TraesCS1B01G318800	TraesCS1B01G318800.3	c.906C>G	p.Cys302Trp
chr1B	543179646	Tincurrin:G	Colotana:C	missense_variant	MODERATE	TraesCS1B01G318800	TraesCS1B01G318800.1	c.576C>G	p.Cys192Trp
chr1B	543179646	Tincurrin:G	Colotana:C	missense_variant	MODERATE	TraesCS1B01G318800	TraesCS1B01G318800.2	c.906C>G	p.Cys302Trp
chr1B	548540885	Colotana:G	Tincurrin:C	missense_variant	MODERATE	TraesCS1B01G323600	TraesCS1B01G323600.1	c.499C>G	p.Leu167Val
chr1B	548612036	Tincurrin:T	Colotana:C	missense_variant	MODERATE	TraesCS1B01G323700	TraesCS1B01G323700.2	c.409A>G	p.Asn137Asp
chr1B	548612036	Tincurrin:T	Colotana:C	missense_variant	MODERATE	TraesCS1B01G323700	TraesCS1B01G323700.1	c.226A>G	p.Asn76Asp
chr1B	549793588	Tincurrin:C	Colotana:G	missense_variant	MODERATE	TraesCS1B01G324300	TraesCS1B01G324300.1	c.243C>G	p.Asp81Glu
chr1B	549793588	Tincurrin:C	Colotana:G	missense_variant	MODERATE	TraesCS1B01G324300	TraesCS1B01G324300.2	c.165C>G	p.Asp55Glu
chr1B	551721983	Tincurrin:G	Colotana:A	missense_variant	MODERATE	TraesCS1B01G326100	TraesCS1B01G326100.1	c.253G>A	p.Val85Ile
chr1B	551721983	Tincurrin:G	Colotana:A	missense_variant	MODERATE	TraesCS1B01G326100	TraesCS1B01G326100.2	c.193G>A	p.Val65Ile
chr1B	551761265	Tincurrin:G	Colotana:C	missense_variant	MODERATE	TraesCS1B01G326200	TraesCS1B01G326200.1	c.863G>C	p.Gly288Ala
chr1B	553631161	Tincurrin:G	Colotana:A	missense_variant	MODERATE	TraesCS1B01G327400	TraesCS1B01G327400.1	c.1102G>A	p.Gly368Ser
chr1B	553903333	Tincurrin:T	Colotana:A	missense_variant	MODERATE	TraesCS1B01G327800	TraesCS1B01G327800.1	c.410A>T	p.His137Leu
chr1B	555298272	Colotana:G	Tincurrin:A	missense_variant	MODERATE	TraesCS1B01G329400	TraesCS1B01G329400.1	c.1790C>T	p.Thr597Met
chr1B	555639476	Tincurrin:C	Colotana:A	missense_variant	MODERATE	TraesCS1B01G329600	TraesCS1B01G329600.1	c.434G>T	p.Gly145Val
chr1B	555639476	Tincurrin:C	Colotana:A	missense_variant	MODERATE	TraesCS1B01G329600	TraesCS1B01G329600.2	c.434G>T	p.Gly145Val
chr1B	555639495	Tincurrin:T	Colotana:C	missense_variant	MODERATE	TraesCS1B01G329600	TraesCS1B01G329600.1	c.415A>G	p.Asn139Asp
chr1B	555639495	Tincurrin:T	Colotana:C	missense_variant	MODERATE	TraesCS1B01G329600	TraesCS1B01G329600.2	c.415A>G	p.Asn139Asp
chr1B	556064344	Tincurrin:T	Colotana:C	missense_variant	MODERATE	TraesCS1B01G330200	TraesCS1B01G330200.1	c.139A>G	p.Ile47Val
chr1B	556072424	Tincurrin:A	Colotana:T	missense_variant	MODERATE	TraesCS1B01G330300	TraesCS1B01G330300.1	c.446T>A	p.Phe149Tyr
chr1B	556109013	Tincurrin:A	Colotana:G	missense_variant	MODERATE	TraesCS1B01G330400	TraesCS1B01G330400.1	c.821A>G	p.Glu274Gly
chr1B	556109013	Tincurrin:A	Colotana:G	missense_variant	MODERATE	TraesCS1B01G330400	TraesCS1B01G330400.2	c.722A>G	p.Glu241Gly
chr1B	556264864	Tincurrin:T	Colotana:C	missense_variant	MODERATE	TraesCS1B01G330600	TraesCS1B01G330600.1	c.47T>C	p.Val16Ala
chr1B	556265889	Tincurrin:G	Colotana:A	missense_variant	MODERATE	TraesCS1B01G330600	TraesCS1B01G330600.1	c.898G>A	p.Ala300Thr
chr1B	559966705	Tincurrin:A	Colotana:G	missense_variant	MODERATE	TraesCS1B01G333300	TraesCS1B01G333300.5	c.1312A>G	p.Thr438Ala
chr1B	559966705	Tincurrin:A	Colotana:G	missense_variant	MODERATE	TraesCS1B01G333300	TraesCS1B01G333300.1	c.1312A>G	p.Thr438Ala
chr1B	559966705	Tincurrin:A	Colotana:G	missense_variant	MODERATE	TraesCS1B01G333300	TraesCS1B01G333300.2	c.1312A>G	p.Thr438Ala
chr1B	559966705	Tincurrin:A	Colotana:G	missense_variant	MODERATE	TraesCS1B01G333300	TraesCS1B01G333300.3	c.1312A>G	p.Thr438Ala
chr1B	559966705	Tincurrin:A	Colotana:G	missense_variant	MODERATE	TraesCS1B01G333300	TraesCS1B01G333300.4	c.1312A>G	p.Thr438Ala
chr1B	559966736	Tincurrin:T	Colotana:C	missense_variant	MODERATE	TraesCS1B01G333300	TraesCS1B01G333300.5	c.1343T>C	p.Ile448Thr
chr1B	559966736	Tincurrin:T	Colotana:C	missense_variant	MODERATE	TraesCS1B01G333300	TraesCS1B01G333300.1	c.1343T>C	p.Ile448Thr
chr1B	559966736	Tincurrin:T	Colotana:C	missense_variant	MODERATE	TraesCS1B01G333300	TraesCS1B01G333300.2	c.1343T>C	p.Ile448Thr
chr1B	559966736	Tincurrin:T	Colotana:C	missense_variant	MODERATE	TraesCS1B01G333300	TraesCS1B01G333300.3	c.1343T>C	p.Ile448Thr
chr1B	559966736	Tincurrin:T	Colotana:C	missense_variant	MODERATE	TraesCS1B01G333300	TraesCS1B01G333300.4	c.1343T>C	p.Ile448Thr
chr1B	559966763	Tincurrin:C	Colotana:T	missense_variant	MODERATE	TraesCS1B01G333300	TraesCS1B01G333300.5	c.1370C>T	p.Ala457Val
chr1B	559966763	Tincurrin:C	Colotana:T	missense_variant	MODERATE	TraesCS1B01G333300	TraesCS1B01G333300.1	c.1370C>T	p.Ala457Val
chr1B	559966763	Tincurrin:C	Colotana:T	missense_variant	MODERATE	TraesCS1B01G333300	TraesCS1B01G333300.2	c.1370C>T	p.Ala457Val
chr1B	559966763	Tincurrin:C	Colotana:T	missense_variant	MODERATE	TraesCS1B01G333300	TraesCS1B01G333300.3	c.1370C>T	p.Ala457Val
chr1B	559966763	Tincurrin:C	Colotana:T	missense_variant	MODERATE	TraesCS1B01G333300	TraesCS1B01G333300.4	c.1370C>T	p.Ala457Val
chr1B	559968254	Tincurrin:C	Colotana:G	missense_variant	MODERATE	TraesCS1B01G333300	TraesCS1B01G333300.5	c.2277C>G	p.Asn759Lys
chr1B	559968254	Tincurrin:C	Colotana:G	missense_variant	MODERATE	TraesCS1B01G333300	TraesCS1B01G333300.1	c.2274C>G	p.Asn758Lys
chr1B	559968254	Tincurrin:C	Colotana:G	missense_variant	MODERATE	TraesCS1B01G333300	TraesCS1B01G333300.2	c.2274C>G	p.Asn758Lys
chr1B	559968254	Tincurrin:C	Colotana:G	missense_variant	MODERATE	TraesCS1B01G333300	TraesCS1B01G333300.3	c.2277C>G	p.Asn759Lys
chr1B	559968254	Tincurrin:C	Colotana:G	missense_variant	MODERATE	TraesCS1B01G333300	TraesCS1B01G333300.4	c.2274C>G	p.Asn758Lys
chr1B	560015768	Tincurrin:A	Colotana:G	missense_variant	MODERATE	TraesCS1B01G333400	TraesCS1B01G333400.2	c.70A>G	p.Ser24Gly
chr1B	560015768	Tincurrin:A	Colotana:G	missense_variant	MODERATE	TraesCS1B01G333400	TraesCS1B01G333400.1	c.70A>G	p.Ser24Gly
chr1B	560019739	Tincurrin:T	Colotana:A	missense_variant	MODERATE	TraesCS1B01G333500	TraesCS1B01G333500.1	c.536A>T	p.Asn179Ile
chr1B	561703632	Tincurrin:T	Colotana:C	missense_variant	MODERATE	TraesCS1B01G334600	TraesCS1B01G334600.2	c.2252A>G	p.Gln751Arg
chr1B	561703632	Tincurrin:T	Colotana:C	missense_variant	MODERATE	TraesCS1B01G334600	TraesCS1B01G334600.1	c.2225A>G	p.Gln742Arg
chr1B	561710733	Tincurrin:T	Colotana:C	missense_variant	MODERATE	TraesCS1B01G334600	TraesCS1B01G334600.2	c.334A>G	p.Thr112Ala
chr1B	561710733	Tincurrin:T	Colotana:C	missense_variant	MODERATE	TraesCS1B01G334600	TraesCS1B01G334600.1	c.307A>G	p.Thr103Ala
chr1B	561710733	Tincurrin:T	Colotana:C	missense_variant	MODERATE	TraesCS1B01G334600	TraesCS1B01G334600.3	c.151A>G	p.Thr51Ala
chr1B	561710733	Tincurrin:T	Colotana:C	missense_variant	MODERATE	TraesCS1B01G334600	TraesCS1B01G334600.4	c.334A>G	p.Thr112Ala
chr1B	561710733	Tincurrin:T	Colotana:C	missense_variant	MODERATE	TraesCS1B01G334600	TraesCS1B01G334600.5	c.307A>G	p.Thr103Ala
chr1B	562457890	Colotana:G	Tincurrin:A	missense_variant	MODERATE	TraesCS1B01G335300	TraesCS1B01G335300.1	c.1517C>T	p.Ala506Val
chr1B	562468450	Tincurrin:G	Colotana:A	missense_variant	MODERATE	TraesCS1B01G335400	TraesCS1B01G335400.1	c.1406C>T	p.Ser469Leu
chr1B	562469549	Tincurrin:C	Colotana:T	missense_variant	MODERATE	TraesCS1B01G335400	TraesCS1B01G335400.1	c.307G>A	p.Asp103Asn
chr1B	562472897	Tincurrin:G	Colotana:T	missense_variant	MODERATE	TraesCS1B01G335500	TraesCS1B01G335500.1	c.1229G>T	p.Gly410Val
chr1B	562474751	Tincurrin:AC	Colotana:A	frameshift_variant	HIGH	TraesCS1B01G335600	TraesCS1B01G335600.1	c.1049delG	p.Cys350fs
chr1B	562475242	Colotana:T	Tincurrin:A	missense_variant	MODERATE	TraesCS1B01G335600	TraesCS1B01G335600.1	c.559A>T	p.Thr187Ser
chr1B	562475251	Colotana:G	Tincurrin:A	missense_variant	MODERATE	TraesCS1B01G335600	TraesCS1B01G335600.1	c.550C>T	p.Arg184Trp
chr1B	562485156	Tincurrin:G	Colotana:T	missense_variant	MODERATE	TraesCS1B01G335700	TraesCS1B01G335700.1	c.507C>A	p.Asp169Glu
chr1B	563293469	Tincurrin:A	Colotana:C	missense_variant	MODERATE	TraesCS1B01G336400	TraesCS1B01G336400.1	c.1187A>C	p.Asn396Thr
chr1B	563293471	Tincurrin:G	Colotana:A	missense_variant	MODERATE	TraesCS1B01G336400	TraesCS1B01G336400.1	c.1189G>A	p.Asp397Asn
chr1B	563675621	Tincurrin:A	Colotana:G	missense_variant	MODERATE	TraesCS1B01G336700	TraesCS1B01G336700.1	c.2083A>G	p.Asn695Asp
chr1B	565920087	Tincurrin:A	Colotana:T	missense_variant	MODERATE	TraesCS1B01G338000	TraesCS1B01G338000.1	c.355A>T	p.Ile119Phe
chr1B	572532178	Colotana:G	Tincurrin:A	missense_variant	MODERATE	TraesCS1B01G344100	TraesCS1B01G344100.4	c.1486G>A	p.Ala496Thr
chr1B	572532178	Colotana:G	Tincurrin:A	missense_variant	MODERATE	TraesCS1B01G344100	TraesCS1B01G344100.2	c.1366G>A	p.Ala456Thr
chr1B	572532178	Colotana:G	Tincurrin:A	missense_variant	MODERATE	TraesCS1B01G344100	TraesCS1B01G344100.3	c.1399G>A	p.Ala467Thr
chr1B	572674334	Tincurrin:G	Colotana:C	missense_variant	MODERATE	TraesCS1B01G344300	TraesCS1B01G344300.1	c.142G>C	p.Glu48Gln
chr1B	572676543	Colotana:A	Tincurrin:C	missense_variant	MODERATE	TraesCS1B01G344300	TraesCS1B01G344300.1	c.1563A>C	p.Glu521Asp
chr1B	573568532	Tincurrin:T	Colotana:C	missense_variant	MODERATE	TraesCS1B01G345200	TraesCS1B01G345200.1	c.23T>C	p.Val8Ala
chr1B	573871259	Tincurrin:A	Colotana:C	missense_variant	MODERATE	TraesCS1B01G345500	TraesCS1B01G345500.1	c.957T>G	p.Asp319Glu
chr1B	573871267	Tincurrin:C	Colotana:T	missense_variant	MODERATE	TraesCS1B01G345500	TraesCS1B01G345500.1	c.949G>A	p.Val317Ile
chr1B	573937785	Colotana:C	Tincurrin:G	missense_variant	MODERATE	TraesCS1B01G345700	TraesCS1B01G345700.1	c.435C>G	p.Ser145Arg
chr1B	576224084	Tincurrin:A	Colotana:C	missense_variant	MODERATE	TraesCS1B01G347300	TraesCS1B01G347300.1	c.633T>G	p.Ile211Met
chr1B	576688025	Tincurrin:A	Colotana:C	missense_variant	MODERATE	TraesCS1B01G347600	TraesCS1B01G347600.1	c.538T>G	p.Leu180Val
chr1B	576688481	Tincurrin:T	Colotana:C	missense_variant	MODERATE	TraesCS1B01G347600	TraesCS1B01G347600.1	c.82A>G	p.Ile28Val
chr1B	577608005	Tincurrin:C	Colotana:T	missense_variant	MODERATE	TraesCS1B01G347900	TraesCS1B01G347900.2	c.386C>T	p.Pro129Leu
chr1B	577608005	Tincurrin:C	Colotana:T	missense_variant	MODERATE	TraesCS1B01G347900	TraesCS1B01G347900.1	c.284C>T	p.Pro95Leu
chr1B	577675024	Tincurrin:C	Colotana:G	missense_variant&splice_region_variant	MODERATE	TraesCS1B01G348100	TraesCS1B01G348100.1	c.791G>C	p.Trp264Ser
chr1B	577675225	Tincurrin:C	Colotana:T	missense_variant	MODERATE	TraesCS1B01G348100	TraesCS1B01G348100.1	c.725G>A	p.Gly242Asp
chr1B	577796330	Tincurrin:T	Colotana:A	missense_variant	MODERATE	TraesCS1B01G348200	TraesCS1B01G348200.1	c.880A>T	p.Thr294Ser
chr1B	577829012	Tincurrin:C	Colotana:T	missense_variant	MODERATE	TraesCS1B01G348400	TraesCS1B01G348400.1	c.215G>A	p.Arg72Gln
chr1B	577924275	Tincurrin:C	Colotana:T	missense_variant	MODERATE	TraesCS1B01G348600	TraesCS1B01G348600.2	c.2698G>A	p.Ala900Thr
chr1B	577924275	Tincurrin:C	Colotana:T	missense_variant	MODERATE	TraesCS1B01G348600	TraesCS1B01G348600.1	c.2698G>A	p.Ala900Thr
chr1B	579782417	Tincurrin:A	Colotana:G	missense_variant	MODERATE	TraesCS1B01G349200	TraesCS1B01G349200.1	c.40A>G	p.Thr14Ala
chr1B	583446335	Tincurrin:T	Colotana:C	missense_variant	MODERATE	TraesCS1B01G352700	TraesCS1B01G352700.1	c.1541A>G	p.Lys514Arg
chr1B	583760374	Tincurrin:G	Colotana:C	missense_variant	MODERATE	TraesCS1B01G353700	TraesCS1B01G353700.1	c.473G>C	p.Gly158Ala
chr1B	584147579	Colotana:C	Tincurrin:T	missense_variant	MODERATE	TraesCS1B01G354400	TraesCS1B01G354400.2	c.389C>T	p.Ala130Val
chr1B	584147579	Colotana:C	Tincurrin:T	missense_variant	MODERATE	TraesCS1B01G354400	TraesCS1B01G354400.1	c.389C>T	p.Ala130Val
chr1B	584147621	Colotana:G	Tincurrin:A	missense_variant	MODERATE	TraesCS1B01G354400	TraesCS1B01G354400.2	c.431G>A	p.Gly144Asp
chr1B	584147621	Colotana:G	Tincurrin:A	missense_variant	MODERATE	TraesCS1B01G354400	TraesCS1B01G354400.1	c.431G>A	p.Gly144Asp
chr1B	584160681	Colotana:C	Tincurrin:G	stop_gained	HIGH	TraesCS1B01G354500	TraesCS1B01G354500.2	c.1014C>G	p.Tyr338*
chr1B	584325035	Colotana:T	Tincurrin:A	missense_variant	MODERATE	TraesCS1B01G354600	TraesCS1B01G354600.1	c.590A>T	p.Tyr197Phe
chr1B	584798674	Colotana:C	Tincurrin:T	missense_variant	MODERATE	TraesCS1B01G355500	TraesCS1B01G355500.1	c.29C>T	p.Ser10Phe
chr1B	585679893	Colotana:C	Tincurrin:T	missense_variant	MODERATE	TraesCS1B01G356700	TraesCS1B01G356700.1	c.313G>A	p.Ala105Thr
chr1B	586296112	Colotana:G	Tincurrin:A	missense_variant	MODERATE	TraesCS1B01G356900	TraesCS1B01G356900.1	c.1381G>A	p.Asp461Asn
chr1B	588006886	Colotana:T	Tincurrin:A	missense_variant	MODERATE	TraesCS1B01G358500	TraesCS1B01G358500.1	c.629T>A	p.Leu210Gln
chr1B	588006903	Colotana:A	Tincurrin:C	missense_variant	MODERATE	TraesCS1B01G358500	TraesCS1B01G358500.1	c.646A>C	p.Thr216Pro
chr1B	588155258	Colotana:T	Tincurrin:A	missense_variant	MODERATE	TraesCS1B01G358600	TraesCS1B01G358600.1	c.2703T>A	p.Ser901Arg
chr1B	588487063	Tincurrin:C	Colotana:T	missense_variant	MODERATE	TraesCS1B01G359300	TraesCS1B01G359300.2	c.1766G>A	p.Arg589Gln
chr1B	588487063	Tincurrin:C	Colotana:T	missense_variant	MODERATE	TraesCS1B01G359300	TraesCS1B01G359300.1	c.1508G>A	p.Arg503Gln
chr1B	588487085	Tincurrin:A	Colotana:G	missense_variant	MODERATE	TraesCS1B01G359300	TraesCS1B01G359300.2	c.1744T>C	p.Cys582Arg
chr1B	588487085	Tincurrin:A	Colotana:G	missense_variant	MODERATE	TraesCS1B01G359300	TraesCS1B01G359300.1	c.1486T>C	p.Cys496Arg
chr1B	588489918	Tincurrin:G	Colotana:T	missense_variant	MODERATE	TraesCS1B01G359300	TraesCS1B01G359300.2	c.227C>A	p.Ala76Asp
chr1B	588489918	Tincurrin:G	Colotana:T	missense_variant	MODERATE	TraesCS1B01G359300	TraesCS1B01G359300.1	c.227C>A	p.Ala76Asp
chr1B	588762464	Tincurrin:A	Colotana:G	missense_variant	MODERATE	TraesCS1B01G360000	TraesCS1B01G360000.1	c.268A>G	p.Ile90Val
chr1B	588764005	Colotana:C	Tincurrin:A	missense_variant	MODERATE	TraesCS1B01G360100	TraesCS1B01G360100.1	c.422C>A	p.Pro141His
chr1B	590092216	Colotana:C	Tincurrin:G	missense_variant	MODERATE	TraesCS1B01G361700	TraesCS1B01G361700.1	c.1252C>G	p.Leu418Val
chr1B	591228150	Tincurrin:C	Colotana:T	missense_variant	MODERATE	TraesCS1B01G362400	TraesCS1B01G362400.1	c.299G>A	p.Arg100Lys
chr1B	592639904	Tincurrin:G	Colotana:T	missense_variant	MODERATE	TraesCS1B01G363700	TraesCS1B01G363700.1	c.311C>A	p.Thr104Lys
chr1B	592640080	Tincurrin:C	Colotana:G	missense_variant	MODERATE	TraesCS1B01G363700	TraesCS1B01G363700.1	c.135G>C	p.Gln45His
chr1B	603091434	Tincurrin:C	Colotana:T	missense_variant	MODERATE	TraesCS1B01G372400	TraesCS1B01G372400.1	c.2336G>A	p.Ser779Asn
chr1B	603092134	Tincurrin:C	Colotana:T	missense_variant	MODERATE	TraesCS1B01G372400	TraesCS1B01G372400.1	c.1636G>A	p.Asp546Asn
chr1B	603092353	Tincurrin:C	Colotana:T	missense_variant	MODERATE	TraesCS1B01G372400	TraesCS1B01G372400.1	c.1417G>A	p.Ala473Thr
chr1B	603093405	Tincurrin:T	Colotana:C	missense_variant	MODERATE	TraesCS1B01G372400	TraesCS1B01G372400.1	c.365A>G	p.Asn122Ser
chr1B	603093606	Tincurrin:C	Colotana:G	missense_variant	MODERATE	TraesCS1B01G372400	TraesCS1B01G372400.1	c.164G>C	p.Cys55Ser
chr1B	603147824	Tincurrin:T	Colotana:G	missense_variant	MODERATE	TraesCS1B01G372500	TraesCS1B01G372500.1	c.1633A>C	p.Met545Leu
chr1B	604147282	Tincurrin:G	Colotana:C	missense_variant	MODERATE	TraesCS1B01G373600	TraesCS1B01G373600.1	c.806C>G	p.Ala269Gly
chr1B	604321207	Tincurrin:T	Colotana:TC	splice_donor_variant&intron_variant	HIGH	TraesCS1B01G373900	TraesCS1B01G373900.1	c.123+2_123+3insG
chr1B	605584363	Tincurrin:G	Colotana:T	missense_variant	MODERATE	TraesCS1B01G374900	TraesCS1B01G374900.1	c.182C>A	p.Pro61His
chr1B	605584455	Tincurrin:T	Colotana:G	missense_variant	MODERATE	TraesCS1B01G374900	TraesCS1B01G374900.1	c.90A>C	p.Gln30His
chr1B	605919758	Tincurrin:A	Colotana:T	missense_variant	MODERATE	TraesCS1B01G375000	TraesCS1B01G375000.1	c.1052A>T	p.Lys351Met
chr1B	605919758	Tincurrin:A	Colotana:T	missense_variant	MODERATE	TraesCS1B01G375000	TraesCS1B01G375000.2	c.668A>T	p.Lys223Met
chr1B	610041187	Tincurrin:G	Colotana:A	missense_variant	MODERATE	TraesCS1B01G377500	TraesCS1B01G377500.1	c.2435G>A	p.Cys812Tyr
chr1B	612828056	Tincurrin:C	Colotana:A	missense_variant	MODERATE	TraesCS1B01G379500	TraesCS1B01G379500.1	c.1414C>A	p.Arg472Ser
chr1B	612828172	Tincurrin:C	Colotana:G	missense_variant	MODERATE	TraesCS1B01G379500	TraesCS1B01G379500.1	c.1530C>G	p.Ile510Met
chr1B	613323206	Tincurrin:A	Colotana:G	missense_variant	MODERATE	TraesCS1B01G380500	TraesCS1B01G380500.1	c.412A>G	p.Asn138Asp
chr1B	614292692	Colotana:A	Tincurrin:G	missense_variant	MODERATE	TraesCS1B01G381500	TraesCS1B01G381500.1	c.241A>G	p.Thr81Ala
chr1B	614452510	Colotana:A	Tincurrin:G	missense_variant	MODERATE	TraesCS1B01G382000	TraesCS1B01G382000.1	c.430A>G	p.Ile144Val
chr1B	614455731	Colotana:G	Tincurrin:A	missense_variant	MODERATE	TraesCS1B01G382000	TraesCS1B01G382000.1	c.1088G>A	p.Arg363His
chr1B	614499966	Colotana:C	Tincurrin:T	missense_variant	MODERATE	TraesCS1B01G382200	TraesCS1B01G382200.2	c.40C>T	p.Arg14Cys
chr1B	614499966	Colotana:C	Tincurrin:T	missense_variant	MODERATE	TraesCS1B01G382200	TraesCS1B01G382200.1	c.40C>T	p.Arg14Cys
chr1B	614502055	Colotana:A	Tincurrin:T	missense_variant	MODERATE	TraesCS1B01G382200	TraesCS1B01G382200.2	c.1115A>T	p.Glu372Val
chr1B	614716688	Colotana:C	Tincurrin:A	missense_variant	MODERATE	TraesCS1B01G382500	TraesCS1B01G382500.1	c.1382C>A	p.Ala461Asp
chr1B	614717482	Colotana:C	Tincurrin:T	missense_variant	MODERATE	TraesCS1B01G382500	TraesCS1B01G382500.1	c.2176C>T	p.Leu726Phe
chr1B	614719073	Colotana:A	Tincurrin:T	missense_variant	MODERATE	TraesCS1B01G382500	TraesCS1B01G382500.1	c.3767A>T	p.Tyr1256Phe
chr1B	614969665	Colotana:T	Tincurrin:G	missense_variant	MODERATE	TraesCS1B01G382800	TraesCS1B01G382800.1	c.1144T>G	p.Ser382Ala
chr1B	614969802	Colotana:A	Tincurrin:C	missense_variant	MODERATE	TraesCS1B01G382800	TraesCS1B01G382800.1	c.1281A>C	p.Glu427Asp
chr1B	614969805	Colotana:C	Tincurrin:A	missense_variant	MODERATE	TraesCS1B01G382800	TraesCS1B01G382800.1	c.1284C>A	p.Asp428Glu
chr1B	614971129	Colotana:T	Tincurrin:C	missense_variant	MODERATE	TraesCS1B01G382900	TraesCS1B01G382900.1	c.799T>C	p.Ser267Pro
chr1B	615478092	Tincurrin:G	Colotana:A	missense_variant	MODERATE	TraesCS1B01G383500	TraesCS1B01G383500.1	c.157G>A	p.Ala53Thr
chr1B	615478129	Tincurrin:C	Colotana:T	missense_variant	MODERATE	TraesCS1B01G383500	TraesCS1B01G383500.1	c.194C>T	p.Ala65Val
chr1B	620786589	Tincurrin:T	Colotana:C	missense_variant	MODERATE	TraesCS1B01G386500	TraesCS1B01G386500.1	c.437T>C	p.Val146Ala
chr1B	623672716	Colotana:C	Tincurrin:G	missense_variant	MODERATE	TraesCS1B01G389700	TraesCS1B01G389700.1	c.130C>G	p.Leu44Val
chr1B	623680302	Tincurrin:G	Colotana:C	missense_variant	MODERATE	TraesCS1B01G389800	TraesCS1B01G389800.1	c.687G>C	p.Glu229Asp
chr1B	623680334	Colotana:C	Tincurrin:T	missense_variant	MODERATE	TraesCS1B01G389800	TraesCS1B01G389800.1	c.719C>T	p.Ser240Leu
chr1B	623729422	Tincurrin:A	Colotana:T	missense_variant	MODERATE	TraesCS1B01G390000	TraesCS1B01G390000.1	c.656A>T	p.Gln219Leu
chr1B	623729422	Tincurrin:A	Colotana:T	missense_variant	MODERATE	TraesCS1B01G390000	TraesCS1B01G390000.2	c.656A>T	p.Gln219Leu
chr1B	623729422	Tincurrin:A	Colotana:T	missense_variant	MODERATE	TraesCS1B01G390000	TraesCS1B01G390000.3	c.635A>T	p.Gln212Leu
chr1B	623729641	Tincurrin:T	Colotana:A	missense_variant	MODERATE	TraesCS1B01G390000	TraesCS1B01G390000.1	c.770T>A	p.Leu257Gln
chr1B	623729641	Tincurrin:T	Colotana:A	missense_variant	MODERATE	TraesCS1B01G390000	TraesCS1B01G390000.2	c.770T>A	p.Leu257Gln
chr1B	623729641	Tincurrin:T	Colotana:A	missense_variant	MODERATE	TraesCS1B01G390000	TraesCS1B01G390000.3	c.749T>A	p.Leu250Gln
chr1B	623730539	Tincurrin:C	Colotana:G	missense_variant	MODERATE	TraesCS1B01G390000	TraesCS1B01G390000.1	c.1588C>G	p.Leu530Val
chr1B	623730539	Tincurrin:C	Colotana:G	missense_variant	MODERATE	TraesCS1B01G390000	TraesCS1B01G390000.2	c.1465C>G	p.Leu489Val
chr1B	623730539	Tincurrin:C	Colotana:G	missense_variant	MODERATE	TraesCS1B01G390000	TraesCS1B01G390000.3	c.1567C>G	p.Leu523Val
chr1B	623730562	Tincurrin:A	Colotana:G	missense_variant	MODERATE	TraesCS1B01G390000	TraesCS1B01G390000.1	c.1611A>G	p.Ile537Met
chr1B	623730562	Tincurrin:A	Colotana:G	missense_variant	MODERATE	TraesCS1B01G390000	TraesCS1B01G390000.2	c.1488A>G	p.Ile496Met
chr1B	623730562	Tincurrin:A	Colotana:G	missense_variant	MODERATE	TraesCS1B01G390000	TraesCS1B01G390000.3	c.1590A>G	p.Ile530Met
chr1B	623731216	Tincurrin:G	Colotana:C	missense_variant	MODERATE	TraesCS1B01G390000	TraesCS1B01G390000.1	c.1810G>C	p.Val604Leu
chr1B	623731216	Tincurrin:G	Colotana:C	missense_variant	MODERATE	TraesCS1B01G390000	TraesCS1B01G390000.2	c.1687G>C	p.Val563Leu
chr1B	623731216	Tincurrin:G	Colotana:C	missense_variant	MODERATE	TraesCS1B01G390000	TraesCS1B01G390000.3	c.1789G>C	p.Val597Leu
chr1B	623770817	Tincurrin:C	Colotana:T	missense_variant	MODERATE	TraesCS1B01G390100	TraesCS1B01G390100.1	c.833G>A	p.Gly278Glu
chr1B	623962738	Tincurrin:G	Colotana:A	missense_variant	MODERATE	TraesCS1B01G390500	TraesCS1B01G390500.1	c.527G>A	p.Gly176Glu
chr1B	623962914	Tincurrin:C	Colotana:G	missense_variant	MODERATE	TraesCS1B01G390500	TraesCS1B01G390500.1	c.703C>G	p.Leu235Val
chr1B	623963302	Tincurrin:A	Colotana:G	missense_variant	MODERATE	TraesCS1B01G390500	TraesCS1B01G390500.1	c.1091A>G	p.Gln364Arg
chr1B	624019125	Tincurrin:T	Colotana:C	missense_variant	MODERATE	TraesCS1B01G390700	TraesCS1B01G390700.1	c.37T>C	p.Trp13Arg
chr1B	625083190	Colotana:T	Tincurrin:C	missense_variant	MODERATE	TraesCS1B01G392200	TraesCS1B01G392200.1	c.592T>C	p.Tyr198His
chr1B	625083259	Colotana:T	Tincurrin:C	missense_variant	MODERATE	TraesCS1B01G392200	TraesCS1B01G392200.1	c.661T>C	p.Tyr221His
chr1B	626067898	Colotana:C	Tincurrin:A	missense_variant	MODERATE	TraesCS1B01G392800	TraesCS1B01G392800.1	c.1337G>T	p.Gly446Val
chr1B	626068541	Colotana:G	Tincurrin:A	missense_variant	MODERATE	TraesCS1B01G392800	TraesCS1B01G392800.1	c.694C>T	p.His232Tyr
chr1B	626610447	Tincurrin:T	Colotana:C	missense_variant	MODERATE	TraesCS1B01G394600	TraesCS1B01G394600.1	c.286T>C	p.Ser96Pro
chr1B	626688557	Tincurrin:C	Colotana:G	missense_variant	MODERATE	TraesCS1B01G394900	TraesCS1B01G394900.1	c.1924C>G	p.His642Asp
chr1B	626710213	Tincurrin:A	Colotana:C	missense_variant	MODERATE	TraesCS1B01G395000	TraesCS1B01G395000.1	c.2654A>C	p.Asn885Thr
chr1B	626711133	Tincurrin:G	Colotana:C	missense_variant	MODERATE	TraesCS1B01G395000	TraesCS1B01G395000.1	c.2816G>C	p.Ser939Thr
chr1B	626724581	Tincurrin:T	Colotana:G	missense_variant	MODERATE	TraesCS1B01G395100	TraesCS1B01G395100.1	c.1793A>C	p.Glu598Ala
chr1B	626724623	Tincurrin:A	Colotana:C	missense_variant	MODERATE	TraesCS1B01G395100	TraesCS1B01G395100.1	c.1751T>G	p.Val584Gly
chr1B	626724705	Tincurrin:T	Colotana:C	missense_variant	MODERATE	TraesCS1B01G395100	TraesCS1B01G395100.1	c.1669A>G	p.Ser557Gly
chr1B	626724719	Tincurrin:C	Colotana:G	missense_variant	MODERATE	TraesCS1B01G395100	TraesCS1B01G395100.1	c.1655G>C	p.Arg552Pro
chr1B	626725065	Tincurrin:T	Colotana:C	missense_variant	MODERATE	TraesCS1B01G395100	TraesCS1B01G395100.1	c.1309A>G	p.Thr437Ala
chr1B	626725122	Tincurrin:G	Colotana:A	missense_variant	MODERATE	TraesCS1B01G395100	TraesCS1B01G395100.1	c.1252C>T	p.Pro418Ser
chr1B	626725133	Tincurrin:G	Colotana:C	missense_variant	MODERATE	TraesCS1B01G395100	TraesCS1B01G395100.1	c.1241C>G	p.Thr414Ser
chr1B	626725444	Tincurrin:G	Colotana:C	missense_variant	MODERATE	TraesCS1B01G395100	TraesCS1B01G395100.1	c.930C>G	p.Asn310Lys
chr1B	626725499	Tincurrin:C	Colotana:T	missense_variant	MODERATE	TraesCS1B01G395100	TraesCS1B01G395100.1	c.875G>A	p.Ser292Asn
chr1B	627946417	Tincurrin:A	Colotana:G	missense_variant	MODERATE	TraesCS1B01G396200	TraesCS1B01G396200.1	c.497T>C	p.Met166Thr
chr1B	628003584	Tincurrin:A	Colotana:G	missense_variant	MODERATE	TraesCS1B01G396300	TraesCS1B01G396300.1	c.205A>G	p.Ile69Val
chr1B	629653789	Colotana:T	Tincurrin:C	missense_variant	MODERATE	TraesCS1B01G398500	TraesCS1B01G398500.1	c.1067T>C	p.Leu356Ser
chr1B	629653804	Colotana:T	Tincurrin:C	missense_variant	MODERATE	TraesCS1B01G398500	TraesCS1B01G398500.1	c.1082T>C	p.Leu361Pro
chr1B	629703631	Colotana:G	Tincurrin:T	missense_variant	MODERATE	TraesCS1B01G398600	TraesCS1B01G398600.1	c.649G>T	p.Gly217Cys
chr1B	629703676	Colotana:A	Tincurrin:C	missense_variant	MODERATE	TraesCS1B01G398600	TraesCS1B01G398600.1	c.694A>C	p.Ser232Arg
chr1B	631202226	Tincurrin:G	Colotana:T	missense_variant	MODERATE	TraesCS1B01G400600	TraesCS1B01G400600.1	c.1508C>A	p.Thr503Lys
chr1B	631202622	Tincurrin:T	Colotana:C	missense_variant	MODERATE	TraesCS1B01G400600	TraesCS1B01G400600.1	c.1112A>G	p.Asn371Ser
chr1B	631218928	Tincurrin:T	Colotana:C	missense_variant	MODERATE	TraesCS1B01G400700	TraesCS1B01G400700.1	c.268A>G	p.Lys90Glu
chr1B	631218942	Tincurrin:C	Colotana:G	missense_variant	MODERATE	TraesCS1B01G400700	TraesCS1B01G400700.1	c.254G>C	p.Ser85Thr
chr1B	631219011	Tincurrin:A	Colotana:G	missense_variant	MODERATE	TraesCS1B01G400700	TraesCS1B01G400700.1	c.185T>C	p.Phe62Ser
chr1B	631219139	Tincurrin:T	Colotana:A	missense_variant	MODERATE	TraesCS1B01G400700	TraesCS1B01G400700.1	c.57A>T	p.Glu19Asp
chr1B	631219588	Tincurrin:T	Colotana:G	stop_lost&splice_region_variant	HIGH	TraesCS1B01G400800	TraesCS1B01G400800.1	c.2247A>C	p.Ter749Tyrext*?
chr1B	631219725	Tincurrin:G	Colotana:A	missense_variant	MODERATE	TraesCS1B01G400800	TraesCS1B01G400800.1	c.2110C>T	p.Arg704Cys
chr1B	631220341	Tincurrin:G	Colotana:C	missense_variant	MODERATE	TraesCS1B01G400800	TraesCS1B01G400800.1	c.1587C>G	p.Asp529Glu
chr1B	631221813	Tincurrin:G	Colotana:A	missense_variant	MODERATE	TraesCS1B01G400800	TraesCS1B01G400800.1	c.115C>T	p.Leu39Phe
chr1B	631235544	Tincurrin:G	Colotana:C	missense_variant	MODERATE	TraesCS1B01G401100	TraesCS1B01G401100.1	c.431C>G	p.Thr144Arg
chr1B	631235884	Tincurrin:G	Colotana:C	missense_variant	MODERATE	TraesCS1B01G401100	TraesCS1B01G401100.1	c.91C>G	p.Leu31Val
chr1B	631832259	Tincurrin:C	Colotana:T	missense_variant	MODERATE	TraesCS1B01G401600	TraesCS1B01G401600.2	c.871C>T	p.Leu291Phe
chr1B	631832259	Tincurrin:C	Colotana:T	missense_variant	MODERATE	TraesCS1B01G401600	TraesCS1B01G401600.1	c.871C>T	p.Leu291Phe
chr1B	631832259	Tincurrin:C	Colotana:T	missense_variant	MODERATE	TraesCS1B01G401600	TraesCS1B01G401600.3	c.835C>T	p.Leu279Phe
chr1B	631832529	Tincurrin:G	Colotana:T	missense_variant	MODERATE	TraesCS1B01G401600	TraesCS1B01G401600.2	c.1141G>T	p.Ala381Ser
chr1B	631832529	Tincurrin:G	Colotana:T	missense_variant	MODERATE	TraesCS1B01G401600	TraesCS1B01G401600.1	c.1141G>T	p.Ala381Ser
chr1B	631832529	Tincurrin:G	Colotana:T	missense_variant	MODERATE	TraesCS1B01G401600	TraesCS1B01G401600.3	c.1105G>T	p.Ala369Ser
chr1B	631966737	Tincurrin:T	Colotana:G	missense_variant	MODERATE	TraesCS1B01G401700	TraesCS1B01G401700.1	c.898A>C	p.Asn300His
chr1B	631967151	Tincurrin:A	Colotana:T	missense_variant	MODERATE	TraesCS1B01G401700	TraesCS1B01G401700.1	c.484T>A	p.Ser162Thr
chr1B	631967160	Tincurrin:C	Colotana:G	missense_variant	MODERATE	TraesCS1B01G401700	TraesCS1B01G401700.1	c.475G>C	p.Val159Leu
chr1B	631967241	Tincurrin:C	Colotana:G	missense_variant	MODERATE	TraesCS1B01G401700	TraesCS1B01G401700.1	c.394G>C	p.Gly132Arg
chr1B	632003888	Tincurrin:C	Colotana:T	missense_variant	MODERATE	TraesCS1B01G401900	TraesCS1B01G401900.1	c.424G>A	p.Val142Met
chr1B	632010532	Tincurrin:A	Colotana:G	missense_variant	MODERATE	TraesCS1B01G402000	TraesCS1B01G402000.2	c.553A>G	p.Asn185Asp
chr1B	632010532	Tincurrin:A	Colotana:G	missense_variant	MODERATE	TraesCS1B01G402000	TraesCS1B01G402000.1	c.553A>G	p.Asn185Asp
chr1B	632014524	Tincurrin:T	Colotana:A	missense_variant	MODERATE	TraesCS1B01G402100	TraesCS1B01G402100.1	c.3776A>T	p.Glu1259Val
chr1B	633094285	Tincurrin:C	Colotana:T	missense_variant	MODERATE	TraesCS1B01G403300	TraesCS1B01G403300.1	c.1430G>A	p.Gly477Asp
chr1B	633260435	Tincurrin:T	Colotana:C	missense_variant	MODERATE	TraesCS1B01G403900	TraesCS1B01G403900.1	c.205A>G	p.Thr69Ala
chr1B	633260443	Tincurrin:C	Colotana:G	missense_variant	MODERATE	TraesCS1B01G403900	TraesCS1B01G403900.1	c.197G>C	p.Arg66Thr
chr1B	633260474	Tincurrin:A	Colotana:C	missense_variant	MODERATE	TraesCS1B01G403900	TraesCS1B01G403900.1	c.166T>G	p.Ser56Ala
chr1B	633260512	Tincurrin:G	Colotana:T	missense_variant	MODERATE	TraesCS1B01G403900	TraesCS1B01G403900.1	c.128C>A	p.Ala43Asp
chr1B	633260527	Tincurrin:T	Colotana:C	missense_variant	MODERATE	TraesCS1B01G403900	TraesCS1B01G403900.1	c.113A>G	p.Gln38Arg
chr1B	633260536	Tincurrin:C	Colotana:T	missense_variant	MODERATE	TraesCS1B01G403900	TraesCS1B01G403900.1	c.104G>A	p.Arg35Lys
chr1B	634313209	Tincurrin:G	Colotana:A	missense_variant	MODERATE	TraesCS1B01G407200	TraesCS1B01G407200.1	c.478C>T	p.Pro160Ser
chr1B	634600848	Tincurrin:C	Colotana:T	missense_variant	MODERATE	TraesCS1B01G407500	TraesCS1B01G407500.1	c.106C>T	p.His36Tyr
chr1B	635977209	Tincurrin:C	Colotana:G	missense_variant	MODERATE	TraesCS1B01G408300	TraesCS1B01G408300.1	c.314C>G	p.Pro105Arg
chr1B	635977559	Tincurrin:T	Colotana:C	missense_variant	MODERATE	TraesCS1B01G408300	TraesCS1B01G408300.1	c.664T>C	p.Tyr222His
chr1B	635977898	Tincurrin:T	Colotana:C	missense_variant	MODERATE	TraesCS1B01G408300	TraesCS1B01G408300.1	c.1003T>C	p.Ser335Pro
chr1B	638934415	Colotana:T	Tincurrin:C	missense_variant	MODERATE	TraesCS1B01G413800	TraesCS1B01G413800.1	c.170T>C	p.Leu57Pro
chr1B	638934453	Colotana:T	Tincurrin:C	missense_variant	MODERATE	TraesCS1B01G413800	TraesCS1B01G413800.1	c.208T>C	p.Ser70Pro
chr1B	640154906	Colotana:G	Tincurrin:A	missense_variant	MODERATE	TraesCS1B01G415100	TraesCS1B01G415100.1	c.166G>A	p.Glu56Lys
chr1B	640157115	Tincurrin:G	Colotana:T	missense_variant	MODERATE	TraesCS1B01G415200	TraesCS1B01G415200.1	c.1541C>A	p.Pro514Gln
chr1B	640159437	Tincurrin:C	Colotana:T	missense_variant	MODERATE	TraesCS1B01G415200	TraesCS1B01G415200.1	c.799G>A	p.Ala267Thr
chr1B	640162332	Tincurrin:C	Colotana:A	missense_variant&splice_region_variant	MODERATE	TraesCS1B01G415200	TraesCS1B01G415200.1	c.313G>T	p.Ala105Ser
chr1B	640163692	Tincurrin:A	Colotana:G	missense_variant	MODERATE	TraesCS1B01G415200	TraesCS1B01G415200.1	c.35T>C	p.Leu12Pro
chr1B	640556460	Tincurrin:T	Colotana:A	missense_variant	MODERATE	TraesCS1B01G415400	TraesCS1B01G415400.1	c.1550A>T	p.Gln517Leu
chr1B	640556810	Tincurrin:C	Colotana:G	missense_variant	MODERATE	TraesCS1B01G415400	TraesCS1B01G415400.1	c.1200G>C	p.Arg400Ser
chr1B	640559740	Tincurrin:T	Colotana:C	missense_variant	MODERATE	TraesCS1B01G415500	TraesCS1B01G415500.2	c.1639A>G	p.Ser547Gly
chr1B	640559740	Tincurrin:T	Colotana:C	missense_variant	MODERATE	TraesCS1B01G415500	TraesCS1B01G415500.1	c.1228A>G	p.Ser410Gly
chr1B	640559740	Tincurrin:T	Colotana:C	missense_variant	MODERATE	TraesCS1B01G415500	TraesCS1B01G415500.3	c.1570A>G	p.Ser524Gly
chr1B	640559968	Tincurrin:G	Colotana:T	missense_variant	MODERATE	TraesCS1B01G415500	TraesCS1B01G415500.2	c.1411C>A	p.Arg471Ser
chr1B	640559968	Tincurrin:G	Colotana:T	missense_variant	MODERATE	TraesCS1B01G415500	TraesCS1B01G415500.1	c.1000C>A	p.Arg334Ser
chr1B	640559968	Tincurrin:G	Colotana:T	missense_variant	MODERATE	TraesCS1B01G415500	TraesCS1B01G415500.3	c.1342C>A	p.Arg448Ser
chr1B	640845648	Tincurrin:C	Colotana:A	missense_variant	MODERATE	TraesCS1B01G415800	TraesCS1B01G415800.1	c.2527G>T	p.Gly843Cys
chr1B	640845651	Tincurrin:G	Colotana:A	missense_variant	MODERATE	TraesCS1B01G415800	TraesCS1B01G415800.1	c.2524C>T	p.Arg842Cys
chr1B	640845768	Tincurrin:C	Colotana:G	missense_variant	MODERATE	TraesCS1B01G415800	TraesCS1B01G415800.1	c.2407G>C	p.Gly803Arg
chr1B	640845812	Tincurrin:C	Colotana:T	missense_variant	MODERATE	TraesCS1B01G415800	TraesCS1B01G415800.1	c.2363G>A	p.Gly788Glu
chr1B	640846316	Tincurrin:T	Colotana:C	missense_variant	MODERATE	TraesCS1B01G415800	TraesCS1B01G415800.1	c.2125A>G	p.Ile709Val
chr1B	640847813	Tincurrin:A	Colotana:T	missense_variant	MODERATE	TraesCS1B01G415800	TraesCS1B01G415800.1	c.1616T>A	p.Leu539Gln
chr1B	640848140	Colotana:G	Tincurrin:A	missense_variant	MODERATE	TraesCS1B01G415800	TraesCS1B01G415800.1	c.1444C>T	p.Arg482Cys
chr1B	640848172	Tincurrin:A	Colotana:G	missense_variant	MODERATE	TraesCS1B01G415800	TraesCS1B01G415800.1	c.1412T>C	p.Phe471Ser
chr1B	640848205	Tincurrin:T	Colotana:C	missense_variant	MODERATE	TraesCS1B01G415800	TraesCS1B01G415800.1	c.1379A>G	p.Asn460Ser
chr1B	640848632	Tincurrin:A	Colotana:G	missense_variant	MODERATE	TraesCS1B01G415800	TraesCS1B01G415800.1	c.1087T>C	p.Ser363Pro
chr1B	640848647	Tincurrin:T	Colotana:C	missense_variant	MODERATE	TraesCS1B01G415800	TraesCS1B01G415800.1	c.1072A>G	p.Arg358Gly
chr1B	640848850	Tincurrin:G	Colotana:A	missense_variant	MODERATE	TraesCS1B01G415800	TraesCS1B01G415800.1	c.869C>T	p.Thr290Ile
chr1B	640848869	Tincurrin:G	Colotana:C	missense_variant	MODERATE	TraesCS1B01G415800	TraesCS1B01G415800.1	c.850C>G	p.Leu284Val
chr1B	640848925	Tincurrin:A	Colotana:C	missense_variant	MODERATE	TraesCS1B01G415800	TraesCS1B01G415800.1	c.794T>G	p.Phe265Cys
chr1B	641529101	Colotana:C	Tincurrin:A	missense_variant	MODERATE	TraesCS1B01G416700	TraesCS1B01G416700.1	c.201C>A	p.Ser67Arg
chr1B	641529101	Colotana:C	Tincurrin:A	missense_variant	MODERATE	TraesCS1B01G416700	TraesCS1B01G416700.2	c.201C>A	p.Ser67Arg
chr1B	641532823	Colotana:G	Tincurrin:T	missense_variant	MODERATE	TraesCS1B01G416700	TraesCS1B01G416700.1	c.609G>T	p.Glu203Asp
chr1B	641532823	Colotana:G	Tincurrin:T	missense_variant	MODERATE	TraesCS1B01G416700	TraesCS1B01G416700.2	c.609G>T	p.Glu203Asp
chr1B	641533390	Colotana:A	Tincurrin:G	missense_variant	MODERATE	TraesCS1B01G416700	TraesCS1B01G416700.1	c.896A>G	p.Asn299Ser
chr1B	641533390	Colotana:A	Tincurrin:G	missense_variant	MODERATE	TraesCS1B01G416700	TraesCS1B01G416700.2	c.896A>G	p.Asn299Ser
chr1B	641533398	Colotana:C	Tincurrin:A	missense_variant	MODERATE	TraesCS1B01G416700	TraesCS1B01G416700.1	c.904C>A	p.Leu302Met
chr1B	641533398	Colotana:C	Tincurrin:A	missense_variant	MODERATE	TraesCS1B01G416700	TraesCS1B01G416700.2	c.904C>A	p.Leu302Met
chr1B	641533969	Colotana:G	Tincurrin:A	missense_variant	MODERATE	TraesCS1B01G416700	TraesCS1B01G416700.1	c.1126G>A	p.Asp376Asn
chr1B	641533969	Colotana:G	Tincurrin:A	missense_variant	MODERATE	TraesCS1B01G416700	TraesCS1B01G416700.2	c.1087G>A	p.Asp363Asn
chr1B	641534162	Colotana:T	Tincurrin:G	stop_lost&splice_region_variant	HIGH	TraesCS1B01G416700	TraesCS1B01G416700.2	c.1156T>G	p.Ter386Glyext*?
chr1B	642173757	Colotana:G	Tincurrin:A	missense_variant	MODERATE	TraesCS1B01G418100	TraesCS1B01G418100.1	c.200C>T	p.Ala67Val
chr1B	642173818	Tincurrin:C	Colotana:T	missense_variant	MODERATE	TraesCS1B01G418100	TraesCS1B01G418100.1	c.139G>A	p.Glu47Lys
chr1B	642173836	Colotana:C	Tincurrin:T	missense_variant	MODERATE	TraesCS1B01G418100	TraesCS1B01G418100.1	c.121G>A	p.Val41Ile
chr1B	643096075	Tincurrin:T	Colotana:C	missense_variant	MODERATE	TraesCS1B01G419800	TraesCS1B01G419800.1	c.2713A>G	p.Thr905Ala
chr1B	643096075	Tincurrin:T	Colotana:C	missense_variant	MODERATE	TraesCS1B01G419800	TraesCS1B01G419800.2	c.2707A>G	p.Thr903Ala
chr1B	643101710	Tincurrin:G	Colotana:C	missense_variant	MODERATE	TraesCS1B01G419800	TraesCS1B01G419800.1	c.1006C>G	p.Gln336Glu
chr1B	643101710	Tincurrin:G	Colotana:C	missense_variant	MODERATE	TraesCS1B01G419800	TraesCS1B01G419800.2	c.1000C>G	p.Gln334Glu
chr1B	643101985	Tincurrin:A	Colotana:G	missense_variant	MODERATE	TraesCS1B01G419800	TraesCS1B01G419800.1	c.731T>C	p.Met244Thr
chr1B	643101985	Tincurrin:A	Colotana:G	missense_variant	MODERATE	TraesCS1B01G419800	TraesCS1B01G419800.2	c.725T>C	p.Met242Thr
chr1B	643101987	Tincurrin:G	Colotana:T	missense_variant	MODERATE	TraesCS1B01G419800	TraesCS1B01G419800.1	c.729C>A	p.Ser243Arg
chr1B	643101987	Tincurrin:G	Colotana:T	missense_variant	MODERATE	TraesCS1B01G419800	TraesCS1B01G419800.2	c.723C>A	p.Ser241Arg
chr1B	643102000	Tincurrin:A	Colotana:G	missense_variant	MODERATE	TraesCS1B01G419800	TraesCS1B01G419800.1	c.716T>C	p.Ile239Thr
chr1B	643102000	Tincurrin:A	Colotana:G	missense_variant	MODERATE	TraesCS1B01G419800	TraesCS1B01G419800.2	c.710T>C	p.Ile237Thr
chr1B	643102119	Tincurrin:A	Colotana:T	missense_variant	MODERATE	TraesCS1B01G419800	TraesCS1B01G419800.1	c.597T>A	p.Ser199Arg
chr1B	643102119	Tincurrin:A	Colotana:T	missense_variant	MODERATE	TraesCS1B01G419800	TraesCS1B01G419800.2	c.591T>A	p.Ser197Arg
chr1B	643102198	Tincurrin:G	Colotana:C	missense_variant	MODERATE	TraesCS1B01G419800	TraesCS1B01G419800.1	c.518C>G	p.Ala173Gly
chr1B	643102198	Tincurrin:G	Colotana:C	missense_variant	MODERATE	TraesCS1B01G419800	TraesCS1B01G419800.2	c.512C>G	p.Ala171Gly
chr1B	643102204	Tincurrin:A	Colotana:G	missense_variant	MODERATE	TraesCS1B01G419800	TraesCS1B01G419800.1	c.512T>C	p.Val171Ala
chr1B	643102204	Tincurrin:A	Colotana:G	missense_variant	MODERATE	TraesCS1B01G419800	TraesCS1B01G419800.2	c.506T>C	p.Val169Ala
chr1B	643102265	Tincurrin:C	Colotana:T	missense_variant	MODERATE	TraesCS1B01G419800	TraesCS1B01G419800.1	c.451G>A	p.Ala151Thr
chr1B	643102265	Tincurrin:C	Colotana:T	missense_variant	MODERATE	TraesCS1B01G419800	TraesCS1B01G419800.2	c.445G>A	p.Ala149Thr
chr1B	643103356	Tincurrin:G	Colotana:C	missense_variant	MODERATE	TraesCS1B01G419800	TraesCS1B01G419800.1	c.144C>G	p.Asp48Glu
chr1B	643103356	Tincurrin:G	Colotana:C	missense_variant	MODERATE	TraesCS1B01G419800	TraesCS1B01G419800.2	c.144C>G	p.Asp48Glu
chr1B	643491582	Tincurrin:G	Colotana:A	missense_variant	MODERATE	TraesCS1B01G420400	TraesCS1B01G420400.3	c.164G>A	p.Ser55Asn
chr1B	643491582	Tincurrin:G	Colotana:A	missense_variant	MODERATE	TraesCS1B01G420400	TraesCS1B01G420400.1	c.164G>A	p.Ser55Asn
chr1B	643491582	Tincurrin:G	Colotana:A	missense_variant	MODERATE	TraesCS1B01G420400	TraesCS1B01G420400.2	c.164G>A	p.Ser55Asn
chr1B	643492047	Tincurrin:C	Colotana:T	missense_variant	MODERATE	TraesCS1B01G420400	TraesCS1B01G420400.3	c.629C>T	p.Ala210Val
chr1B	643492047	Tincurrin:C	Colotana:T	missense_variant	MODERATE	TraesCS1B01G420400	TraesCS1B01G420400.1	c.629C>T	p.Ala210Val
chr1B	643492047	Tincurrin:C	Colotana:T	missense_variant	MODERATE	TraesCS1B01G420400	TraesCS1B01G420400.2	c.629C>T	p.Ala210Val
chr1B	643493484	Tincurrin:C	Colotana:A	missense_variant	MODERATE	TraesCS1B01G420400	TraesCS1B01G420400.3	c.1004C>A	p.Ala335Glu
chr1B	643493484	Tincurrin:C	Colotana:A	missense_variant	MODERATE	TraesCS1B01G420400	TraesCS1B01G420400.2	c.1004C>A	p.Ala335Glu
chr1B	643495019	Tincurrin:C	Colotana:A	missense_variant	MODERATE	TraesCS1B01G420400	TraesCS1B01G420400.3	c.2539C>A	p.Gln847Lys
chr1B	643495019	Tincurrin:C	Colotana:A	missense_variant	MODERATE	TraesCS1B01G420400	TraesCS1B01G420400.1	c.2251C>A	p.Gln751Lys
chr1B	643495019	Tincurrin:C	Colotana:A	missense_variant	MODERATE	TraesCS1B01G420400	TraesCS1B01G420400.2	c.2539C>A	p.Gln847Lys
chr1B	643495058	Tincurrin:A	Colotana:G	missense_variant	MODERATE	TraesCS1B01G420400	TraesCS1B01G420400.3	c.2578A>G	p.Lys860Glu
chr1B	643495058	Tincurrin:A	Colotana:G	missense_variant	MODERATE	TraesCS1B01G420400	TraesCS1B01G420400.1	c.2290A>G	p.Lys764Glu
chr1B	643495129	Tincurrin:A	Colotana:G	splice_acceptor_variant&intron_variant	HIGH	TraesCS1B01G420400	TraesCS1B01G420400.2	c.2567-2A>G
chr1B	643495130	Tincurrin:G	Colotana:T	splice_acceptor_variant&intron_variant	HIGH	TraesCS1B01G420400	TraesCS1B01G420400.2	c.2567-1G>T
chr1B	643495130	Tincurrin:G	Colotana:T	missense_variant	MODERATE	TraesCS1B01G420400	TraesCS1B01G420400.3	c.2650G>T	p.Ala884Ser
chr1B	643495130	Tincurrin:G	Colotana:T	missense_variant	MODERATE	TraesCS1B01G420400	TraesCS1B01G420400.1	c.2362G>T	p.Ala788Ser
chr1B	643495198	Tincurrin:T	Colotana:A	missense_variant	MODERATE	TraesCS1B01G420400	TraesCS1B01G420400.3	c.2718T>A	p.Ser906Arg
chr1B	643495198	Tincurrin:T	Colotana:A	missense_variant	MODERATE	TraesCS1B01G420400	TraesCS1B01G420400.1	c.2430T>A	p.Ser810Arg
chr1B	643495198	Tincurrin:T	Colotana:A	missense_variant	MODERATE	TraesCS1B01G420400	TraesCS1B01G420400.2	c.2634T>A	p.Ser878Arg
chr1B	646167759	Tincurrin:G	Colotana:A	missense_variant	MODERATE	TraesCS1B01G423500	TraesCS1B01G423500.1	c.638C>T	p.Ala213Val
chr1B	646167759	Tincurrin:G	Colotana:A	missense_variant	MODERATE	TraesCS1B01G423500	TraesCS1B01G423500.2	c.632C>T	p.Ala211Val
chr1B	646167760	Tincurrin:C	Colotana:T	missense_variant	MODERATE	TraesCS1B01G423500	TraesCS1B01G423500.1	c.637G>A	p.Ala213Thr
chr1B	646167760	Tincurrin:C	Colotana:T	missense_variant	MODERATE	TraesCS1B01G423500	TraesCS1B01G423500.2	c.631G>A	p.Ala211Thr
chr1B	646167801	Colotana:G	Tincurrin:A	missense_variant	MODERATE	TraesCS1B01G423500	TraesCS1B01G423500.1	c.596C>T	p.Ser199Leu
chr1B	646167801	Colotana:G	Tincurrin:A	missense_variant	MODERATE	TraesCS1B01G423500	TraesCS1B01G423500.2	c.590C>T	p.Ser197Leu
chr1B	655772405	Tincurrin:C	Colotana:T	missense_variant	MODERATE	TraesCS1B01G431300	TraesCS1B01G431300.1	c.2033G>A	p.Gly678Glu
chr1B	657180461	Colotana:A	Tincurrin:G	missense_variant	MODERATE	TraesCS1B01G432400	TraesCS1B01G432400.1	c.179T>C	p.Val60Ala
chr1B	657190447	Tincurrin:G	Colotana:A	missense_variant	MODERATE	TraesCS1B01G432600	TraesCS1B01G432600.1	c.424C>T	p.Pro142Ser
chr1B	658913659	Tincurrin:C	Colotana:A	missense_variant	MODERATE	TraesCS1B01G434400	TraesCS1B01G434400.1	c.685G>T	p.Ala229Ser
chr1B	660745229	Colotana:C	Tincurrin:A	missense_variant	MODERATE	TraesCS1B01G438600	TraesCS1B01G438600.1	c.1963G>T	p.Ala655Ser
chr1B	660748783	Colotana:C	Tincurrin:T	missense_variant	MODERATE	TraesCS1B01G438600	TraesCS1B01G438600.1	c.613G>A	p.Glu205Lys
chr1B	660748939	Colotana:T	Tincurrin:G	missense_variant	MODERATE	TraesCS1B01G438600	TraesCS1B01G438600.1	c.457A>C	p.Thr153Pro
chr1B	660749404	Colotana:T	Tincurrin:C	missense_variant	MODERATE	TraesCS1B01G438600	TraesCS1B01G438600.1	c.80A>G	p.Asn27Ser
chr1B	661120885	Colotana:A	Tincurrin:G	missense_variant	MODERATE	TraesCS1B01G439400	TraesCS1B01G439400.1	c.2426T>C	p.Ile809Thr
chr1B	661120988	Colotana:T	Tincurrin:C	missense_variant	MODERATE	TraesCS1B01G439400	TraesCS1B01G439400.1	c.2323A>G	p.Met775Val
chr1B	661496795	Colotana:C	Tincurrin:A	stop_gained	HIGH	TraesCS1B01G439600	TraesCS1B01G439600.1	c.4633G>T	p.Glu1545*
chr1B	661496795	Colotana:C	Tincurrin:A	stop_gained	HIGH	TraesCS1B01G439600	TraesCS1B01G439600.2	c.4354G>T	p.Glu1452*
chr1B	661496795	Colotana:C	Tincurrin:A	stop_gained	HIGH	TraesCS1B01G439600	TraesCS1B01G439600.3	c.4351G>T	p.Glu1451*
chr1B	661496795	Colotana:C	Tincurrin:A	stop_gained	HIGH	TraesCS1B01G439600	TraesCS1B01G439600.4	c.4348G>T	p.Glu1450*
chr1B	661496795	Colotana:C	Tincurrin:A	stop_gained	HIGH	TraesCS1B01G439600	TraesCS1B01G439600.5	c.4132G>T	p.Glu1378*
chr1B	661496795	Colotana:C	Tincurrin:A	stop_gained	HIGH	TraesCS1B01G439600	TraesCS1B01G439600.6	c.4174G>T	p.Glu1392*
chr1B	661496795	Colotana:C	Tincurrin:A	stop_gained	HIGH	TraesCS1B01G439600	TraesCS1B01G439600.7	c.4633G>T	p.Glu1545*
chr1B	661496795	Colotana:C	Tincurrin:A	stop_gained	HIGH	TraesCS1B01G439600	TraesCS1B01G439600.8	c.4408G>T	p.Glu1470*
chr1B	661516836	Colotana:A	Tincurrin:G	missense_variant	MODERATE	TraesCS1B01G439800	TraesCS1B01G439800.1	c.997A>G	p.Lys333Glu
chr1B	661516860	Colotana:A	Tincurrin:G	missense_variant	MODERATE	TraesCS1B01G439800	TraesCS1B01G439800.1	c.1021A>G	p.Thr341Ala
chr1B	663047708	Tincurrin:AC	Colotana:ACC	splice_acceptor_variant&intron_variant	HIGH	TraesCS1B01G442500	TraesCS1B01G442500.1	c.1714-3_1714-2insC
chr1B	663079750	Colotana:C	Tincurrin:T	missense_variant	MODERATE	TraesCS1B01G442600	TraesCS1B01G442600.1	c.586G>A	p.Val196Ile
chr1B	663079897	Colotana:G	Tincurrin:C	missense_variant	MODERATE	TraesCS1B01G442600	TraesCS1B01G442600.1	c.439C>G	p.Pro147Ala
chr1B	664319889	Colotana:G	Tincurrin:A	missense_variant	MODERATE	TraesCS1B01G443300	TraesCS1B01G443300.1	c.656G>A	p.Arg219Lys
chr1B	664611620	Colotana:G	Tincurrin:T	missense_variant	MODERATE	TraesCS1B01G443400	TraesCS1B01G443400.1	c.28C>A	p.Leu10Ile
chr1B	664787813	Colotana:C	Tincurrin:T	missense_variant	MODERATE	TraesCS1B01G443600	TraesCS1B01G443600.1	c.1823C>T	p.Ala608Val
chr1B	665061125	Colotana:G	Tincurrin:A	missense_variant	MODERATE	TraesCS1B01G444500	TraesCS1B01G444500.1	c.412G>A	p.Asp138Asn
chr1B	665061125	Colotana:G	Tincurrin:A	missense_variant	MODERATE	TraesCS1B01G444500	TraesCS1B01G444500.2	c.412G>A	p.Asp138Asn
chr1B	665065804	Tincurrin:A	Colotana:G	missense_variant	MODERATE	TraesCS1B01G444600	TraesCS1B01G444600.2	c.590T>C	p.Met197Thr
chr1B	665065804	Tincurrin:A	Colotana:G	missense_variant	MODERATE	TraesCS1B01G444600	TraesCS1B01G444600.1	c.410T>C	p.Met137Thr
chr1B	665397507	Tincurrin:G	Colotana:T	missense_variant	MODERATE	TraesCS1B01G445300	TraesCS1B01G445300.1	c.61G>T	p.Ala21Ser
chr1B	665454779	Colotana:C	Tincurrin:T	missense_variant	MODERATE	TraesCS1B01G445600	TraesCS1B01G445600.1	c.157G>A	p.Ala53Thr
chr1B	665795312	Colotana:T	Tincurrin:C	missense_variant	MODERATE	TraesCS1B01G445700	TraesCS1B01G445700.1	c.1892A>G	p.Lys631Arg
chr1B	665795423	Colotana:C	Tincurrin:G	missense_variant	MODERATE	TraesCS1B01G445700	TraesCS1B01G445700.1	c.1781G>C	p.Arg594Thr
chr1B	665796833	Tincurrin:C	Colotana:T	missense_variant	MODERATE	TraesCS1B01G445700	TraesCS1B01G445700.1	c.700G>A	p.Gly234Ser
chr1B	665797057	Tincurrin:T	Colotana:C	missense_variant	MODERATE	TraesCS1B01G445700	TraesCS1B01G445700.1	c.613A>G	p.Thr205Ala
chr1B	665798061	Tincurrin:G	Colotana:C	missense_variant	MODERATE	TraesCS1B01G445700	TraesCS1B01G445700.1	c.45C>G	p.Ile15Met
chr1B	666258099	Tincurrin:C	Colotana:T	missense_variant	MODERATE	TraesCS1B01G446300	TraesCS1B01G446300.1	c.751G>A	p.Gly251Arg
chr1B	666258099	Tincurrin:C	Colotana:T	missense_variant	MODERATE	TraesCS1B01G446300	TraesCS1B01G446300.2	c.712G>A	p.Gly238Arg
chr1B	666259373	Tincurrin:T	Colotana:A	splice_acceptor_variant&intron_variant	HIGH	TraesCS1B01G446300	TraesCS1B01G446300.1	c.399-2A>T
chr1B	666259373	Tincurrin:T	Colotana:A	splice_acceptor_variant&intron_variant	HIGH	TraesCS1B01G446300	TraesCS1B01G446300.2	c.399-2A>T
chr1B	666260085	Tincurrin:T	Colotana:C	missense_variant	MODERATE	TraesCS1B01G446300	TraesCS1B01G446300.1	c.214A>G	p.Thr72Ala
chr1B	666260085	Tincurrin:T	Colotana:C	missense_variant	MODERATE	TraesCS1B01G446300	TraesCS1B01G446300.2	c.214A>G	p.Thr72Ala
chr1B	666260345	Tincurrin:C	Colotana:G	missense_variant	MODERATE	TraesCS1B01G446300	TraesCS1B01G446300.1	c.28G>C	p.Val10Leu
chr1B	666260345	Tincurrin:C	Colotana:G	missense_variant	MODERATE	TraesCS1B01G446300	TraesCS1B01G446300.2	c.28G>C	p.Val10Leu
chr1B	666260357	Tincurrin:C	Colotana:T	missense_variant	MODERATE	TraesCS1B01G446300	TraesCS1B01G446300.1	c.16G>A	p.Ala6Thr
chr1B	666260357	Tincurrin:C	Colotana:T	missense_variant	MODERATE	TraesCS1B01G446300	TraesCS1B01G446300.2	c.16G>A	p.Ala6Thr
chr1B	666536378	Tincurrin:A	Colotana:T	missense_variant	MODERATE	TraesCS1B01G446500	TraesCS1B01G446500.1	c.815T>A	p.Phe272Tyr
chr1B	666916705	Tincurrin:C	Colotana:A	missense_variant	MODERATE	TraesCS1B01G447000	TraesCS1B01G447000.1	c.5093G>T	p.Trp1698Leu
chr1B	666918272	Tincurrin:G	Colotana:A	missense_variant	MODERATE	TraesCS1B01G447000	TraesCS1B01G447000.1	c.3526C>T	p.Arg1176Trp
chr1B	666918740	Tincurrin:G	Colotana:A	missense_variant	MODERATE	TraesCS1B01G447000	TraesCS1B01G447000.1	c.3058C>T	p.Leu1020Phe
chr1B	666918741	Tincurrin:C	Colotana:A	missense_variant	MODERATE	TraesCS1B01G447000	TraesCS1B01G447000.1	c.3057G>T	p.Glu1019Asp
chr1B	667716135	Colotana:G	Tincurrin:C	missense_variant	MODERATE	TraesCS1B01G448400	TraesCS1B01G448400.1	c.130G>C	p.Ala44Pro
chr1B	668141482	Tincurrin:A	Colotana:G	missense_variant	MODERATE	TraesCS1B01G449800	TraesCS1B01G449800.1	c.902A>G	p.Asp301Gly
chr1B	672568950	Colotana:G	Tincurrin:A	missense_variant	MODERATE	TraesCS1B01G458800	TraesCS1B01G458800.1	c.491C>T	p.Ser164Leu
chr1B	673741746	Colotana:G	Tincurrin:T	missense_variant	MODERATE	TraesCS1B01G459600	TraesCS1B01G459600.2	c.38G>T	p.Arg13Met
chr1B	673741746	Colotana:G	Tincurrin:T	missense_variant	MODERATE	TraesCS1B01G459600	TraesCS1B01G459600.1	c.38G>T	p.Arg13Met
chr1B	673992299	Tincurrin:A	Colotana:G	missense_variant	MODERATE	TraesCS1B01G460600	TraesCS1B01G460600.1	c.121A>G	p.Ile41Val
chr1B	673992299	Tincurrin:A	Colotana:G	missense_variant	MODERATE	TraesCS1B01G460600	TraesCS1B01G460600.2	c.121A>G	p.Ile41Val
chr1B	674812262	Colotana:G	Tincurrin:A	missense_variant	MODERATE	TraesCS1B01G462500	TraesCS1B01G462500.1	c.857C>T	p.Ala286Val
chr1B	674812272	Colotana:T	Tincurrin:C	missense_variant	MODERATE	TraesCS1B01G462500	TraesCS1B01G462500.1	c.847A>G	p.Thr283Ala
chr1B	675554936	Colotana:C	Tincurrin:A	missense_variant	MODERATE	TraesCS1B01G463300	TraesCS1B01G463300.1	c.571G>T	p.Val191Leu
chr1B	675566101	Tincurrin:C	Colotana:A	missense_variant	MODERATE	TraesCS1B01G463400	TraesCS1B01G463400.1	c.1263G>T	p.Gln421His
chr1B	678439655	Tincurrin:C	Colotana:G	missense_variant	MODERATE	TraesCS1B01G469700	TraesCS1B01G469700.1	c.3283G>C	p.Val1095Leu
chr1B	678440048	Tincurrin:A	Colotana:G	missense_variant	MODERATE	TraesCS1B01G469700	TraesCS1B01G469700.1	c.2890T>C	p.Ser964Pro
chr1B	678440224	Tincurrin:G	Colotana:C	missense_variant	MODERATE	TraesCS1B01G469700	TraesCS1B01G469700.1	c.2714C>G	p.Ala905Gly
chr1B	678443836	Tincurrin:C	Colotana:A	stop_gained	HIGH	TraesCS1B01G469700	TraesCS1B01G469700.1	c.919G>T	p.Glu307*
chr1B	678470303	Tincurrin:A	Colotana:C	missense_variant	MODERATE	TraesCS1B01G469800	TraesCS1B01G469800.1	c.376A>C	p.Asn126His
chr1B	678765591	Tincurrin:C	Colotana:T	missense_variant	MODERATE	TraesCS1B01G470500	TraesCS1B01G470500.1	c.96G>A	p.Met32Ile
chr1B	678786351	Tincurrin:C	Colotana:T	missense_variant	MODERATE	TraesCS1B01G470600	TraesCS1B01G470600.1	c.1963G>A	p.Gly655Arg
chr1B	679031031	Tincurrin:C	Colotana:T	missense_variant	MODERATE	TraesCS1B01G470800	TraesCS1B01G470800.1	c.808G>A	p.Val270Met
chr1B	679031153	Tincurrin:A	Colotana:G	missense_variant	MODERATE	TraesCS1B01G470800	TraesCS1B01G470800.1	c.686T>C	p.Val229Ala
chr1B	679299791	Tincurrin:G	Colotana:C	missense_variant	MODERATE	TraesCS1B01G471200	TraesCS1B01G471200.1	c.150C>G	p.Asp50Glu
chr1B	679567563	Tincurrin:C	Colotana:G	missense_variant	MODERATE	TraesCS1B01G471300	TraesCS1B01G471300.1	c.232C>G	p.Leu78Val
chr1B	679654375	Tincurrin:A	Colotana:C	missense_variant	MODERATE	TraesCS1B01G471400	TraesCS1B01G471400.1	c.978T>G	p.Asp326Glu
chr1B	679710372	Tincurrin:C	Colotana:T	missense_variant	MODERATE	TraesCS1B01G471700	TraesCS1B01G471700.2	c.208G>A	p.Gly70Arg
chr1B	679710372	Tincurrin:C	Colotana:T	missense_variant	MODERATE	TraesCS1B01G471700	TraesCS1B01G471700.1	c.208G>A	p.Gly70Arg
chr1B	679723171	Tincurrin:T	Colotana:G	missense_variant	MODERATE	TraesCS1B01G471800	TraesCS1B01G471800.1	c.314T>G	p.Leu105Arg
chr1B	679723198	Tincurrin:C	Colotana:A	missense_variant	MODERATE	TraesCS1B01G471800	TraesCS1B01G471800.1	c.341C>A	p.Thr114Lys
chr1B	679723546	Tincurrin:A	Colotana:G	missense_variant	MODERATE	TraesCS1B01G471800	TraesCS1B01G471800.1	c.689A>G	p.Lys230Arg
chr1B	679745095	Tincurrin:G	Colotana:A	missense_variant	MODERATE	TraesCS1B01G471900	TraesCS1B01G471900.1	c.91G>A	p.Ala31Thr
chr1B	679745893	Tincurrin:G	Colotana:C	missense_variant	MODERATE	TraesCS1B01G471900	TraesCS1B01G471900.1	c.493G>C	p.Ala165Pro
chr1B	679746004	Tincurrin:G	Colotana:A	missense_variant	MODERATE	TraesCS1B01G471900	TraesCS1B01G471900.1	c.580G>A	p.Ala194Thr
chr1B	679746131	Tincurrin:A	Colotana:G	missense_variant	MODERATE	TraesCS1B01G471900	TraesCS1B01G471900.1	c.707A>G	p.Lys236Arg
chr1B	679748141	Tincurrin:T	Colotana:C	missense_variant	MODERATE	TraesCS1B01G472000	TraesCS1B01G472000.1	c.1124A>G	p.Gln375Arg
chr1B	679748294	Tincurrin:A	Colotana:G	missense_variant	MODERATE	TraesCS1B01G472000	TraesCS1B01G472000.1	c.971T>C	p.Val324Ala
chr1B	679748501	Tincurrin:G	Colotana:A	missense_variant	MODERATE	TraesCS1B01G472000	TraesCS1B01G472000.1	c.764C>T	p.Pro255Leu
chr1B	679748932	Tincurrin:T	Colotana:G	missense_variant	MODERATE	TraesCS1B01G472000	TraesCS1B01G472000.1	c.333A>C	p.Lys111Asn
chr1B	679757492	Tincurrin:G	Colotana:C	missense_variant	MODERATE	TraesCS1B01G472100	TraesCS1B01G472100.1	c.126C>G	p.His42Gln
chr1B	680862694	Tincurrin:T	Colotana:C	missense_variant	MODERATE	TraesCS1B01G472500	TraesCS1B01G472500.1	c.872T>C	p.Val291Ala
chr1B	680863816	Tincurrin:T	Colotana:A	missense_variant	MODERATE	TraesCS1B01G472500	TraesCS1B01G472500.1	c.1994T>A	p.Ile665Asn
chr1B	683468351	Tincurrin:C	Colotana:A	missense_variant	MODERATE	TraesCS1B01G474800	TraesCS1B01G474800.1	c.3671C>A	p.Thr1224Lys
chr1B	683468351	Tincurrin:C	Colotana:A	missense_variant	MODERATE	TraesCS1B01G474800	TraesCS1B01G474800.2	c.3326C>A	p.Thr1109Lys
chr1B	683470139	Tincurrin:T	Colotana:G	missense_variant	MODERATE	TraesCS1B01G474800	TraesCS1B01G474800.1	c.4561T>G	p.Ser1521Ala
chr1B	683470139	Tincurrin:T	Colotana:G	missense_variant	MODERATE	TraesCS1B01G474800	TraesCS1B01G474800.2	c.4126T>G	p.Ser1376Ala
chr1B	683470379	Tincurrin:G	Colotana:C	missense_variant	MODERATE	TraesCS1B01G474800	TraesCS1B01G474800.1	c.4801G>C	p.Ala1601Pro
chr1B	683470379	Tincurrin:G	Colotana:C	missense_variant	MODERATE	TraesCS1B01G474800	TraesCS1B01G474800.2	c.4366G>C	p.Ala1456Pro
chr1B	683470448	Tincurrin:C	Colotana:T	missense_variant	MODERATE	TraesCS1B01G474800	TraesCS1B01G474800.1	c.4870C>T	p.Pro1624Ser
chr1B	683470448	Tincurrin:C	Colotana:T	missense_variant	MODERATE	TraesCS1B01G474800	TraesCS1B01G474800.2	c.4435C>T	p.Pro1479Ser
chr1B	683470626	Tincurrin:G	Colotana:C	missense_variant	MODERATE	TraesCS1B01G474800	TraesCS1B01G474800.1	c.5048G>C	p.Ser1683Thr
chr1B	683470626	Tincurrin:G	Colotana:C	missense_variant	MODERATE	TraesCS1B01G474800	TraesCS1B01G474800.2	c.4613G>C	p.Ser1538Thr
chr1B	683470647	Tincurrin:T	Colotana:A	missense_variant	MODERATE	TraesCS1B01G474800	TraesCS1B01G474800.1	c.5069T>A	p.Ile1690Asn
chr1B	683470647	Tincurrin:T	Colotana:A	missense_variant	MODERATE	TraesCS1B01G474800	TraesCS1B01G474800.2	c.4634T>A	p.Ile1545Asn
chr1B	683470732	Tincurrin:C	Colotana:G	missense_variant	MODERATE	TraesCS1B01G474800	TraesCS1B01G474800.1	c.5154C>G	p.His1718Gln
chr1B	683470732	Tincurrin:C	Colotana:G	missense_variant	MODERATE	TraesCS1B01G474800	TraesCS1B01G474800.2	c.4719C>G	p.His1573Gln
chr1B	683471021	Tincurrin:C	Colotana:G	missense_variant	MODERATE	TraesCS1B01G474800	TraesCS1B01G474800.1	c.5443C>G	p.Leu1815Val
chr1B	683471021	Tincurrin:C	Colotana:G	missense_variant	MODERATE	TraesCS1B01G474800	TraesCS1B01G474800.2	c.5008C>G	p.Leu1670Val
chr1B	683471441	Tincurrin:A	Colotana:G	missense_variant	MODERATE	TraesCS1B01G474900	TraesCS1B01G474900.1	c.19A>G	p.Lys7Glu
chr1B	683473760	Tincurrin:A	Colotana:G	missense_variant	MODERATE	TraesCS1B01G475000	TraesCS1B01G475000.1	c.88A>G	p.Ser30Gly
chr1B	683473761	Tincurrin:G	Colotana:C	missense_variant	MODERATE	TraesCS1B01G475000	TraesCS1B01G475000.1	c.89G>C	p.Ser30Thr
chr1B	683475211	Tincurrin:C	Colotana:T	missense_variant	MODERATE	TraesCS1B01G475000	TraesCS1B01G475000.1	c.899C>T	p.Ser300Phe
chr1B	683475211	Tincurrin:C	Colotana:T	missense_variant	MODERATE	TraesCS1B01G475000	TraesCS1B01G475000.2	c.794C>T	p.Ser265Phe
chr1B	683475229	Tincurrin:T	Colotana:C	missense_variant	MODERATE	TraesCS1B01G475000	TraesCS1B01G475000.1	c.917T>C	p.Leu306Ser
chr1B	683475229	Tincurrin:T	Colotana:C	missense_variant	MODERATE	TraesCS1B01G475000	TraesCS1B01G475000.2	c.812T>C	p.Leu271Ser
chr1D	2485322	Colotana:G	Tincurrin:A	missense_variant	MODERATE	TraesCS1D01G005300	TraesCS1D01G005300.1	c.1528G>A	p.Asp510Asn
chr1D	2485322	Colotana:G	Tincurrin:A	missense_variant	MODERATE	TraesCS1D01G005300	TraesCS1D01G005300.2	c.1330G>A	p.Asp444Asn
chr1D	6899009	Tincurrin:C	Colotana:T	missense_variant	MODERATE	TraesCS1D01G013800	TraesCS1D01G013800.1	c.554C>T	p.Ala185Val
chr1D	7896924	Colotana:A	Tincurrin:T	missense_variant	MODERATE	TraesCS1D01G017900	TraesCS1D01G017900.1	c.2009T>A	p.Leu670His
chr1D	7896997	Colotana:A	Tincurrin:C	missense_variant	MODERATE	TraesCS1D01G017900	TraesCS1D01G017900.1	c.1936T>G	p.Phe646Val
chr1D	7897509	Colotana:C	Tincurrin:A	missense_variant	MODERATE	TraesCS1D01G017900	TraesCS1D01G017900.1	c.1424G>T	p.Arg475Leu
chr1D	7913667	Colotana:G	Tincurrin:A	missense_variant	MODERATE	TraesCS1D01G018200	TraesCS1D01G018200.1	c.875C>T	p.Ala292Val
chr1D	8227132	Colotana:A	Tincurrin:C	missense_variant	MODERATE	TraesCS1D01G018800	TraesCS1D01G018800.1	c.1878T>G	p.Phe626Leu
chr1D	8227248	Colotana:C	Tincurrin:A	missense_variant	MODERATE	TraesCS1D01G018800	TraesCS1D01G018800.1	c.1762G>T	p.Val588Phe
chr1D	8227295	Colotana:G	Tincurrin:A	missense_variant	MODERATE	TraesCS1D01G018800	TraesCS1D01G018800.1	c.1715C>T	p.Ala572Val
chr1D	8227755	Colotana:G	Tincurrin:T	missense_variant	MODERATE	TraesCS1D01G018800	TraesCS1D01G018800.1	c.1324C>A	p.Gln442Lys
chr1D	8227925	Colotana:C	Tincurrin:G	missense_variant	MODERATE	TraesCS1D01G018800	TraesCS1D01G018800.1	c.1154G>C	p.Ser385Thr
chr1D	8228187	Colotana:G	Tincurrin:A	missense_variant	MODERATE	TraesCS1D01G018800	TraesCS1D01G018800.1	c.892C>T	p.Leu298Phe
chr1D	8228262	Colotana:G	Tincurrin:C	missense_variant	MODERATE	TraesCS1D01G018800	TraesCS1D01G018800.1	c.817C>G	p.Gln273Glu
chr1D	8228721	Colotana:C	Tincurrin:A	missense_variant	MODERATE	TraesCS1D01G018800	TraesCS1D01G018800.1	c.358G>T	p.Val120Phe
chr1D	8228796	Colotana:A	Tincurrin:G	missense_variant	MODERATE	TraesCS1D01G018800	TraesCS1D01G018800.1	c.283T>C	p.Tyr95His
chr1D	8229482	Colotana:A	Tincurrin:T	missense_variant	MODERATE	TraesCS1D01G018900	TraesCS1D01G018900.1	c.383T>A	p.Met128Lys
chr1D	8281500	Colotana:C	Tincurrin:G	missense_variant	MODERATE	TraesCS1D01G019200	TraesCS1D01G019200.1	c.356G>C	p.Ser119Thr
chr1D	8388881	Colotana:T	Tincurrin:C	missense_variant	MODERATE	TraesCS1D01G019400	TraesCS1D01G019400.1	c.802T>C	p.Ser268Pro
chr1D	8474473	Colotana:C	Tincurrin:G	missense_variant	MODERATE	TraesCS1D01G019500	TraesCS1D01G019500.1	c.274C>G	p.Leu92Val
chr1D	8474791	Colotana:G	Tincurrin:A	missense_variant&splice_region_variant	MODERATE	TraesCS1D01G019500	TraesCS1D01G019500.1	c.319G>A	p.Val107Ile
chr1D	8615242	Colotana:T	Tincurrin:C	missense_variant	MODERATE	TraesCS1D01G019700	TraesCS1D01G019700.1	c.3041T>C	p.Leu1014Ser
chr1D	9364468	Colotana:TC	Tincurrin:TCGC	frameshift_variant	HIGH	TraesCS1D01G021900	TraesCS1D01G021900.1	c.81_82insGC	p.Glu28fs
chr1D	9726843	Tincurrin:C	Colotana:G	missense_variant	MODERATE	TraesCS1D01G022600	TraesCS1D01G022600.1	c.543G>C	p.Glu181Asp
chr1D	9808681	Colotana:G	Tincurrin:C	missense_variant	MODERATE	TraesCS1D01G023100	TraesCS1D01G023100.1	c.845G>C	p.Cys282Ser
chr1D	10660986	Colotana:G	Tincurrin:C	missense_variant	MODERATE	TraesCS1D01G026000	TraesCS1D01G026000.1	c.2444C>G	p.Ser815Trp
chr1D	10935472	Colotana:G	Tincurrin:T	missense_variant	MODERATE	TraesCS1D01G027200	TraesCS1D01G027200.1	c.910C>A	p.Pro304Thr
chr1D	11042649	Tincurrin:T	Colotana:C	missense_variant	MODERATE	TraesCS1D01G027500	TraesCS1D01G027500.1	c.121A>G	p.Ser41Gly
chr1D	11177158	Colotana:G	Tincurrin:A	missense_variant	MODERATE	TraesCS1D01G028200	TraesCS1D01G028200.1	c.109G>A	p.Gly37Arg
chr1D	11668736	Colotana:T	Tincurrin:G	stop_lost&splice_region_variant	HIGH	TraesCS1D01G030000	TraesCS1D01G030000.2	c.1573T>G	p.Ter525Gluext*?
chr1D	12300918	Colotana:C	Tincurrin:T	missense_variant	MODERATE	TraesCS1D01G031300	TraesCS1D01G031300.1	c.694C>T	p.Arg232Cys
chr1D	12303425	Colotana:A	Tincurrin:G	missense_variant	MODERATE	TraesCS1D01G031300	TraesCS1D01G031300.1	c.2305A>G	p.Lys769Glu
chr1D	12525582	Colotana:G	Tincurrin:A	missense_variant	MODERATE	TraesCS1D01G032100	TraesCS1D01G032100.1	c.403G>A	p.Asp135Asn
chr1D	12526303	Colotana:A	Tincurrin:G	missense_variant	MODERATE	TraesCS1D01G032100	TraesCS1D01G032100.1	c.1124A>G	p.Gln375Arg
chr1D	12532987	Colotana:C	Tincurrin:A	missense_variant	MODERATE	TraesCS1D01G032200	TraesCS1D01G032200.2	c.163C>A	p.Pro55Thr
chr1D	12532987	Colotana:C	Tincurrin:A	missense_variant	MODERATE	TraesCS1D01G032200	TraesCS1D01G032200.1	c.163C>A	p.Pro55Thr
chr1D	12533096	Colotana:A	Tincurrin:G	missense_variant	MODERATE	TraesCS1D01G032200	TraesCS1D01G032200.2	c.272A>G	p.Lys91Arg
chr1D	12533096	Colotana:A	Tincurrin:G	missense_variant	MODERATE	TraesCS1D01G032200	TraesCS1D01G032200.1	c.272A>G	p.Lys91Arg
chr1D	12533111	Colotana:G	Tincurrin:T	missense_variant	MODERATE	TraesCS1D01G032200	TraesCS1D01G032200.2	c.287G>T	p.Gly96Val
chr1D	12533111	Colotana:G	Tincurrin:T	missense_variant	MODERATE	TraesCS1D01G032200	TraesCS1D01G032200.1	c.287G>T	p.Gly96Val
chr1D	12533648	Colotana:C	Tincurrin:T	missense_variant	MODERATE	TraesCS1D01G032200	TraesCS1D01G032200.2	c.824C>T	p.Ser275Phe
chr1D	12533648	Colotana:C	Tincurrin:T	missense_variant	MODERATE	TraesCS1D01G032200	TraesCS1D01G032200.1	c.824C>T	p.Ser275Phe
chr1D	12534836	Colotana:A	Tincurrin:C	missense_variant	MODERATE	TraesCS1D01G032200	TraesCS1D01G032200.2	c.1594A>C	p.Lys532Gln
chr1D	12534836	Colotana:A	Tincurrin:C	missense_variant	MODERATE	TraesCS1D01G032200	TraesCS1D01G032200.1	c.1594A>C	p.Lys532Gln
chr1D	12534911	Colotana:C	Tincurrin:T	missense_variant	MODERATE	TraesCS1D01G032200	TraesCS1D01G032200.2	c.1669C>T	p.Arg557Trp
chr1D	12534911	Colotana:C	Tincurrin:T	missense_variant	MODERATE	TraesCS1D01G032200	TraesCS1D01G032200.1	c.1669C>T	p.Arg557Trp
chr1D	12536344	Colotana:C	Tincurrin:G	missense_variant	MODERATE	TraesCS1D01G032200	TraesCS1D01G032200.2	c.2851C>G	p.Leu951Val
chr1D	12536356	Colotana:A	Tincurrin:G	missense_variant	MODERATE	TraesCS1D01G032200	TraesCS1D01G032200.2	c.2863A>G	p.Lys955Glu
chr1D	14688865	Colotana:G	Tincurrin:T	missense_variant	MODERATE	TraesCS1D01G034300	TraesCS1D01G034300.1	c.86G>T	p.Arg29Leu
chr1D	14707643	Tincurrin:G	Colotana:A	missense_variant	MODERATE	TraesCS1D01G034300	TraesCS1D01G034300.1	c.397G>A	p.Val133Ile
chr1D	14707677	Tincurrin:C	Colotana:G	missense_variant	MODERATE	TraesCS1D01G034300	TraesCS1D01G034300.1	c.431C>G	p.Ser144Cys
chr1D	14707802	Tincurrin:G	Colotana:A	missense_variant	MODERATE	TraesCS1D01G034300	TraesCS1D01G034300.1	c.556G>A	p.Val186Ile
chr1D	14707965	Colotana:A	Tincurrin:C	missense_variant	MODERATE	TraesCS1D01G034300	TraesCS1D01G034300.1	c.719A>C	p.Lys240Thr
chr1D	14708015	Tincurrin:C	Colotana:G	missense_variant	MODERATE	TraesCS1D01G034300	TraesCS1D01G034300.1	c.769C>G	p.Leu257Val
chr1D	14709042	Tincurrin:G	Colotana:T	missense_variant	MODERATE	TraesCS1D01G034300	TraesCS1D01G034300.1	c.1279G>T	p.Ala427Ser
chr1D	16403177	Colotana:T	Tincurrin:G	missense_variant	MODERATE	TraesCS1D01G035600	TraesCS1D01G035600.1	c.2292A>C	p.Gln764His
chr1D	16407957	Colotana:G	Tincurrin:C	missense_variant	MODERATE	TraesCS1D01G035600	TraesCS1D01G035600.1	c.361C>G	p.Leu121Val
chr1D	16407974	Colotana:A	Tincurrin:G	missense_variant	MODERATE	TraesCS1D01G035600	TraesCS1D01G035600.1	c.344T>C	p.Met115Thr
chr1D	16788447	Colotana:C	Tincurrin:T	missense_variant	MODERATE	TraesCS1D01G036000	TraesCS1D01G036000.1	c.1310G>A	p.Ser437Asn
chr1D	16788575	Colotana:C	Tincurrin:T	missense_variant	MODERATE	TraesCS1D01G036000	TraesCS1D01G036000.1	c.1182G>A	p.Met394Ile
chr1D	16788841	Colotana:G	Tincurrin:T	missense_variant	MODERATE	TraesCS1D01G036000	TraesCS1D01G036000.1	c.916C>A	p.Gln306Lys
chr1D	16788940	Colotana:G	Tincurrin:A	missense_variant	MODERATE	TraesCS1D01G036000	TraesCS1D01G036000.1	c.817C>T	p.Pro273Ser
chr1D	16789272	Colotana:T	Tincurrin:C	missense_variant	MODERATE	TraesCS1D01G036000	TraesCS1D01G036000.1	c.485A>G	p.His162Arg
chr1D	16789472	Colotana:C	Tincurrin:G	missense_variant	MODERATE	TraesCS1D01G036000	TraesCS1D01G036000.1	c.389G>C	p.Gly130Ala
chr1D	16789767	Colotana:C	Tincurrin:T	missense_variant	MODERATE	TraesCS1D01G036000	TraesCS1D01G036000.1	c.94G>A	p.Ala32Thr
chr1D	17629611	Colotana:A	Tincurrin:G	missense_variant	MODERATE	TraesCS1D01G037200	TraesCS1D01G037200.1	c.1087A>G	p.Ile363Val
chr1D	17629628	Colotana:A	Tincurrin:G	missense_variant	MODERATE	TraesCS1D01G037200	TraesCS1D01G037200.1	c.1104A>G	p.Ile368Met
chr1D	17630047	Colotana:A	Tincurrin:G	missense_variant	MODERATE	TraesCS1D01G037200	TraesCS1D01G037200.1	c.1523A>G	p.Gln508Arg
chr1D	17649153	Colotana:C	Tincurrin:G	missense_variant	MODERATE	TraesCS1D01G037400	TraesCS1D01G037400.1	c.2751G>C	p.Lys917Asn
chr1D	17649164	Colotana:T	Tincurrin:A	missense_variant	MODERATE	TraesCS1D01G037400	TraesCS1D01G037400.1	c.2740A>T	p.Ile914Phe
chr1D	17649169	Colotana:A	Tincurrin:C	missense_variant	MODERATE	TraesCS1D01G037400	TraesCS1D01G037400.1	c.2735T>G	p.Leu912Arg
chr1D	17649250	Colotana:C	Tincurrin:T	missense_variant	MODERATE	TraesCS1D01G037400	TraesCS1D01G037400.1	c.2654G>A	p.Arg885Lys
chr1D	17649319	Colotana:T	Tincurrin:A	missense_variant	MODERATE	TraesCS1D01G037400	TraesCS1D01G037400.1	c.2585A>T	p.Glu862Val
chr1D	17649389	Colotana:C	Tincurrin:T	missense_variant	MODERATE	TraesCS1D01G037400	TraesCS1D01G037400.1	c.2515G>A	p.Asp839Asn
chr1D	17649394	Colotana:G	Tincurrin:T	missense_variant	MODERATE	TraesCS1D01G037400	TraesCS1D01G037400.1	c.2510C>A	p.Ser837Tyr
chr1D	17650406	Colotana:T	Tincurrin:C	missense_variant	MODERATE	TraesCS1D01G037400	TraesCS1D01G037400.1	c.1498A>G	p.Asn500Asp
chr1D	17650468	Colotana:C	Tincurrin:A	missense_variant	MODERATE	TraesCS1D01G037400	TraesCS1D01G037400.1	c.1436G>T	p.Cys479Phe
chr1D	17652424	Colotana:T	Tincurrin:C	start_lost	HIGH	TraesCS1D01G037400	TraesCS1D01G037400.1	c.1A>G	p.Met1?
chr1D	19001711	Colotana:G	Tincurrin:T	missense_variant	MODERATE	TraesCS1D01G039300	TraesCS1D01G039300.1	c.182C>A	p.Ala61Glu
chr1D	19020787	Colotana:T	Tincurrin:A	missense_variant	MODERATE	TraesCS1D01G039400	TraesCS1D01G039400.1	c.14A>T	p.Asn5Ile
chr1D	19128619	Colotana:T	Tincurrin:C	missense_variant	MODERATE	TraesCS1D01G039600	TraesCS1D01G039600.1	c.485A>G	p.Gln162Arg
chr1D	19136890	Colotana:C	Tincurrin:T	missense_variant	MODERATE	TraesCS1D01G039700	TraesCS1D01G039700.1	c.179G>A	p.Arg60Lys
chr1D	19137028	Colotana:G	Tincurrin:A	missense_variant	MODERATE	TraesCS1D01G039700	TraesCS1D01G039700.1	c.41C>T	p.Ala14Val
chr1D	19266876	Tincurrin:A	Colotana:G	missense_variant	MODERATE	TraesCS1D01G040100	TraesCS1D01G040100.3	c.1337A>G	p.Lys446Arg
chr1D	19266876	Tincurrin:A	Colotana:G	missense_variant	MODERATE	TraesCS1D01G040100	TraesCS1D01G040100.1	c.1334A>G	p.Lys445Arg
chr1D	19266876	Tincurrin:A	Colotana:G	missense_variant	MODERATE	TraesCS1D01G040100	TraesCS1D01G040100.2	c.1334A>G	p.Lys445Arg
chr1D	20185103	Colotana:A	Tincurrin:C	missense_variant	MODERATE	TraesCS1D01G041600	TraesCS1D01G041600.1	c.101A>C	p.His34Pro
chr1D	20185216	Colotana:G	Tincurrin:A	missense_variant	MODERATE	TraesCS1D01G041600	TraesCS1D01G041600.1	c.214G>A	p.Asp72Asn
chr1D	20185325	Colotana:T	Tincurrin:C	missense_variant	MODERATE	TraesCS1D01G041600	TraesCS1D01G041600.1	c.323T>C	p.Val108Ala
chr1D	20185390	Colotana:A	Tincurrin:G	missense_variant	MODERATE	TraesCS1D01G041600	TraesCS1D01G041600.1	c.388A>G	p.Ser130Gly
chr1D	21830496	Tincurrin:G	Colotana:T	missense_variant	MODERATE	TraesCS1D01G042900	TraesCS1D01G042900.1	c.1995C>A	p.Phe665Leu
chr1D	21831533	Colotana:C	Tincurrin:A	missense_variant	MODERATE	TraesCS1D01G042900	TraesCS1D01G042900.1	c.958G>T	p.Ala320Ser
chr1D	25740423	Colotana:C	Tincurrin:T	splice_donor_variant&intron_variant	HIGH	TraesCS1D01G046100	TraesCS1D01G046100.1	c.468+1G>A
chr1D	28198971	Tincurrin:G	Colotana:T	missense_variant&splice_region_variant	MODERATE	TraesCS1D01G048200	TraesCS1D01G048200.2	c.120G>T	p.Lys40Asn
chr1D	28198971	Tincurrin:G	Colotana:T	missense_variant&splice_region_variant	MODERATE	TraesCS1D01G048200	TraesCS1D01G048200.1	c.120G>T	p.Lys40Asn
chr1D	33470166	Colotana:G	Tincurrin:A	missense_variant	MODERATE	TraesCS1D01G052200	TraesCS1D01G052200.1	c.128G>A	p.Arg43His
chr1D	33470166	Colotana:G	Tincurrin:A	missense_variant	MODERATE	TraesCS1D01G052200	TraesCS1D01G052200.2	c.128G>A	p.Arg43His
chr1D	33471775	Colotana:C	Tincurrin:G	missense_variant	MODERATE	TraesCS1D01G052200	TraesCS1D01G052200.1	c.553C>G	p.Gln185Glu
chr1D	33471775	Colotana:C	Tincurrin:G	missense_variant	MODERATE	TraesCS1D01G052200	TraesCS1D01G052200.2	c.490C>G	p.Gln164Glu
chr1D	33473079	Colotana:G	Tincurrin:A	missense_variant	MODERATE	TraesCS1D01G052200	TraesCS1D01G052200.1	c.779G>A	p.Ser260Asn
chr1D	33473079	Colotana:G	Tincurrin:A	missense_variant	MODERATE	TraesCS1D01G052200	TraesCS1D01G052200.2	c.716G>A	p.Ser239Asn
chr1D	33596947	Colotana:C	Tincurrin:G	missense_variant	MODERATE	TraesCS1D01G052500	TraesCS1D01G052500.1	c.1201C>G	p.Gln401Glu
chr1D	33597073	Colotana:G	Tincurrin:C	missense_variant	MODERATE	TraesCS1D01G052500	TraesCS1D01G052500.1	c.1327G>C	p.Gly443Arg
chr1D	33640331	Colotana:G	Tincurrin:C	missense_variant	MODERATE	TraesCS1D01G052700	TraesCS1D01G052700.1	c.818G>C	p.Gly273Ala
chr1D	34619199	Colotana:G	Tincurrin:A	missense_variant	MODERATE	TraesCS1D01G053300	TraesCS1D01G053300.1	c.1147G>A	p.Asp383Asn
chr1D	34619199	Colotana:G	Tincurrin:A	missense_variant	MODERATE	TraesCS1D01G053300	TraesCS1D01G053300.2	c.532G>A	p.Asp178Asn
chr1D	34626290	Colotana:T	Tincurrin:C	missense_variant	MODERATE	TraesCS1D01G053400	TraesCS1D01G053400.1	c.2459T>C	p.Leu820Ser
chr1D	34626324	Colotana:A	Tincurrin:C	missense_variant	MODERATE	TraesCS1D01G053400	TraesCS1D01G053400.1	c.2493A>C	p.Glu831Asp
chr1D	34626632	Colotana:T	Tincurrin:C	missense_variant	MODERATE	TraesCS1D01G053400	TraesCS1D01G053400.1	c.2801T>C	p.Val934Ala
chr1D	35649653	Colotana:A	Tincurrin:T	missense_variant	MODERATE	TraesCS1D01G054200	TraesCS1D01G054200.1	c.913T>A	p.Leu305Met
chr1D	35649801	Colotana:C	Tincurrin:T	missense_variant	MODERATE	TraesCS1D01G054200	TraesCS1D01G054200.1	c.835G>A	p.Ala279Thr
chr1D	36312723	Colotana:G	Tincurrin:T	missense_variant	MODERATE	TraesCS1D01G054700	TraesCS1D01G054700.1	c.78G>T	p.Lys26Asn
chr1D	37424246	Colotana:G	Tincurrin:A	missense_variant	MODERATE	TraesCS1D01G056200	TraesCS1D01G056200.1	c.455G>A	p.Gly152Asp
chr1D	37962537	Tincurrin:C	Colotana:G	missense_variant	MODERATE	TraesCS1D01G057700	TraesCS1D01G057700.1	c.802G>C	p.Glu268Gln
chr1D	37964469	Tincurrin:C	Colotana:G	missense_variant	MODERATE	TraesCS1D01G057800	TraesCS1D01G057800.1	c.368G>C	p.Arg123Pro
chr1D	38294591	Tincurrin:T	Colotana:C	missense_variant	MODERATE	TraesCS1D01G058100	TraesCS1D01G058100.1	c.463T>C	p.Ser155Pro
chr1D	38295204	Tincurrin:C	Colotana:T	missense_variant	MODERATE	TraesCS1D01G058100	TraesCS1D01G058100.1	c.1076C>T	p.Ala359Val
chr1D	38786473	Tincurrin:A	Colotana:G	missense_variant	MODERATE	TraesCS1D01G058900	TraesCS1D01G058900.1	c.1078A>G	p.Lys360Glu
chr1D	38786481	Tincurrin:G	Colotana:C	missense_variant	MODERATE	TraesCS1D01G058900	TraesCS1D01G058900.1	c.1086G>C	p.Met362Ile
chr1D	38787006	Tincurrin:T	Colotana:G	missense_variant	MODERATE	TraesCS1D01G058900	TraesCS1D01G058900.1	c.1368T>G	p.Phe456Leu
chr1D	38787678	Tincurrin:G	Colotana:A	missense_variant	MODERATE	TraesCS1D01G058900	TraesCS1D01G058900.1	c.1582G>A	p.Val528Ile
chr1D	38787954	Tincurrin:G	Colotana:T	missense_variant	MODERATE	TraesCS1D01G058900	TraesCS1D01G058900.1	c.1730G>T	p.Arg577Leu
chr1D	38788001	Tincurrin:G	Colotana:T	missense_variant	MODERATE	TraesCS1D01G058900	TraesCS1D01G058900.1	c.1777G>T	p.Val593Phe
chr1D	38788037	Tincurrin:C	Colotana:A	missense_variant	MODERATE	TraesCS1D01G058900	TraesCS1D01G058900.1	c.1813C>A	p.Arg605Ser
chr1D	38788092	Tincurrin:C	Colotana:G	missense_variant	MODERATE	TraesCS1D01G058900	TraesCS1D01G058900.1	c.1868C>G	p.Thr623Arg
chr1D	38909891	Tincurrin:C	Colotana:T	missense_variant	MODERATE	TraesCS1D01G059000	TraesCS1D01G059000.1	c.1798C>T	p.Arg600Cys
chr1D	40597384	Tincurrin:C	Colotana:T	missense_variant	MODERATE	TraesCS1D01G060500	TraesCS1D01G060500.1	c.32C>T	p.Thr11Met
chr1D	40597386	Tincurrin:A	Colotana:G	missense_variant	MODERATE	TraesCS1D01G060500	TraesCS1D01G060500.1	c.34A>G	p.Thr12Ala
chr1D	40597617	Tincurrin:A	Colotana:G	missense_variant	MODERATE	TraesCS1D01G060500	TraesCS1D01G060500.1	c.181A>G	p.Ile61Val
chr1D	40796282	Tincurrin:G	Colotana:T	missense_variant	MODERATE	TraesCS1D01G060600	TraesCS1D01G060600.1	c.1657C>A	p.Arg553Ser
chr1D	41565746	Tincurrin:G	Colotana:C	missense_variant	MODERATE	TraesCS1D01G061200	TraesCS1D01G061200.1	c.792C>G	p.His264Gln
chr1D	41566458	Tincurrin:G	Colotana:A	missense_variant	MODERATE	TraesCS1D01G061200	TraesCS1D01G061200.1	c.80C>T	p.Ala27Val
chr1D	41720087	Tincurrin:G	Colotana:T	missense_variant	MODERATE	TraesCS1D01G061500	TraesCS1D01G061500.1	c.626G>T	p.Gly209Val
chr1D	41720087	Tincurrin:G	Colotana:T	missense_variant	MODERATE	TraesCS1D01G061500	TraesCS1D01G061500.2	c.623G>T	p.Gly208Val
chr1D	41720099	Tincurrin:G	Colotana:A	missense_variant	MODERATE	TraesCS1D01G061500	TraesCS1D01G061500.1	c.638G>A	p.Gly213Glu
chr1D	41720099	Tincurrin:G	Colotana:A	missense_variant	MODERATE	TraesCS1D01G061500	TraesCS1D01G061500.2	c.635G>A	p.Gly212Glu
chr1D	41720363	Tincurrin:T	Colotana:G	missense_variant	MODERATE	TraesCS1D01G061500	TraesCS1D01G061500.1	c.902T>G	p.Ile301Ser
chr1D	41720363	Tincurrin:T	Colotana:G	missense_variant	MODERATE	TraesCS1D01G061500	TraesCS1D01G061500.2	c.899T>G	p.Ile300Ser
chr1D	41720626	Tincurrin:G	Colotana:A	missense_variant	MODERATE	TraesCS1D01G061500	TraesCS1D01G061500.1	c.1165G>A	p.Val389Ile
chr1D	41720626	Tincurrin:G	Colotana:A	missense_variant	MODERATE	TraesCS1D01G061500	TraesCS1D01G061500.2	c.1162G>A	p.Val388Ile
chr1D	41720646	Tincurrin:C	Colotana:A	missense_variant	MODERATE	TraesCS1D01G061500	TraesCS1D01G061500.1	c.1185C>A	p.Ser395Arg
chr1D	41720646	Tincurrin:C	Colotana:A	missense_variant	MODERATE	TraesCS1D01G061500	TraesCS1D01G061500.2	c.1182C>A	p.Ser394Arg
chr1D	41720651	Tincurrin:A	Colotana:C	missense_variant	MODERATE	TraesCS1D01G061500	TraesCS1D01G061500.1	c.1190A>C	p.Asn397Thr
chr1D	41720651	Tincurrin:A	Colotana:C	missense_variant	MODERATE	TraesCS1D01G061500	TraesCS1D01G061500.2	c.1187A>C	p.Asn396Thr
chr1D	41720725	Tincurrin:A	Colotana:G	missense_variant	MODERATE	TraesCS1D01G061500	TraesCS1D01G061500.1	c.1264A>G	p.Ser422Gly
chr1D	41720725	Tincurrin:A	Colotana:G	missense_variant	MODERATE	TraesCS1D01G061500	TraesCS1D01G061500.2	c.1261A>G	p.Ser421Gly
chr1D	41720880	Tincurrin:G	Colotana:T	missense_variant	MODERATE	TraesCS1D01G061500	TraesCS1D01G061500.1	c.1419G>T	p.Glu473Asp
chr1D	41720880	Tincurrin:G	Colotana:T	missense_variant	MODERATE	TraesCS1D01G061500	TraesCS1D01G061500.2	c.1416G>T	p.Glu472Asp
chr1D	41749737	Tincurrin:C	Colotana:G	missense_variant	MODERATE	TraesCS1D01G061600	TraesCS1D01G061600.1	c.101C>G	p.Ala34Gly
chr1D	41749737	Tincurrin:C	Colotana:G	missense_variant	MODERATE	TraesCS1D01G061600	TraesCS1D01G061600.2	c.101C>G	p.Ala34Gly
chr1D	41751708	Tincurrin:A	Colotana:G	missense_variant	MODERATE	TraesCS1D01G061600	TraesCS1D01G061600.1	c.1003A>G	p.Ile335Val
chr1D	43126653	Tincurrin:C	Colotana:T	missense_variant	MODERATE	TraesCS1D01G063000	TraesCS1D01G063000.1	c.640C>T	p.Leu214Phe
chr1D	43126654	Tincurrin:T	Colotana:C	missense_variant	MODERATE	TraesCS1D01G063000	TraesCS1D01G063000.1	c.641T>C	p.Leu214Pro
chr1D	43126912	Tincurrin:G	Colotana:C	missense_variant	MODERATE	TraesCS1D01G063000	TraesCS1D01G063000.1	c.899G>C	p.Arg300Pro
chr1D	43274795	Tincurrin:C	Colotana:G	missense_variant	MODERATE	TraesCS1D01G063400	TraesCS1D01G063400.1	c.131C>G	p.Pro44Arg
chr1D	44646562	Tincurrin:C	Colotana:G	missense_variant	MODERATE	TraesCS1D01G064100	TraesCS1D01G064100.1	c.1420C>G	p.Pro474Ala
chr1D	44646879	Tincurrin:A	Colotana:T	missense_variant	MODERATE	TraesCS1D01G064100	TraesCS1D01G064100.1	c.1737A>T	p.Glu579Asp
chr1D	46182253	Tincurrin:G	Colotana:A	missense_variant	MODERATE	TraesCS1D01G064700	TraesCS1D01G064700.1	c.1406C>T	p.Pro469Leu
chr1D	46182307	Tincurrin:C	Colotana:T	missense_variant	MODERATE	TraesCS1D01G064700	TraesCS1D01G064700.1	c.1352G>A	p.Arg451Gln
chr1D	46182406	Tincurrin:G	Colotana:A	missense_variant	MODERATE	TraesCS1D01G064700	TraesCS1D01G064700.1	c.1253C>T	p.Ala418Val
chr1D	46182487	Tincurrin:A	Colotana:G	missense_variant	MODERATE	TraesCS1D01G064700	TraesCS1D01G064700.1	c.1172T>C	p.Leu391Pro
chr1D	46182667	Tincurrin:C	Colotana:G	missense_variant	MODERATE	TraesCS1D01G064700	TraesCS1D01G064700.1	c.992G>C	p.Cys331Ser
chr1D	46183589	Tincurrin:C	Colotana:T	missense_variant	MODERATE	TraesCS1D01G064700	TraesCS1D01G064700.1	c.398G>A	p.Arg133Lys
chr1D	46184739	Tincurrin:G	Colotana:A	missense_variant	MODERATE	TraesCS1D01G064700	TraesCS1D01G064700.1	c.155C>T	p.Ser52Leu
chr1D	46635141	Tincurrin:G	Colotana:A	missense_variant	MODERATE	TraesCS1D01G065300	TraesCS1D01G065300.1	c.128C>T	p.Thr43Ile
chr1D	46635141	Tincurrin:G	Colotana:A	missense_variant	MODERATE	TraesCS1D01G065300	TraesCS1D01G065300.2	c.128C>T	p.Thr43Ile
chr1D	47877513	Tincurrin:G	Colotana:T	missense_variant	MODERATE	TraesCS1D01G066100	TraesCS1D01G066100.1	c.1219G>T	p.Val407Leu
chr1D	47877513	Tincurrin:G	Colotana:T	missense_variant	MODERATE	TraesCS1D01G066100	TraesCS1D01G066100.2	c.784G>T	p.Val262Leu
chr1D	47878639	Tincurrin:G	Colotana:C	missense_variant	MODERATE	TraesCS1D01G066100	TraesCS1D01G066100.1	c.1453G>C	p.Ala485Pro
chr1D	47878639	Tincurrin:G	Colotana:C	missense_variant	MODERATE	TraesCS1D01G066100	TraesCS1D01G066100.2	c.1018G>C	p.Ala340Pro
chr1D	47879551	Tincurrin:T	Colotana:C	missense_variant	MODERATE	TraesCS1D01G066200	TraesCS1D01G066200.1	c.160A>G	p.Thr54Ala
chr1D	47879616	Tincurrin:G	Colotana:T	missense_variant	MODERATE	TraesCS1D01G066200	TraesCS1D01G066200.1	c.95C>A	p.Ala32Asp
chr1D	47879622	Tincurrin:T	Colotana:C	missense_variant	MODERATE	TraesCS1D01G066200	TraesCS1D01G066200.1	c.89A>G	p.Lys30Arg
chr1D	48398973	Tincurrin:T	Colotana:G	missense_variant	MODERATE	TraesCS1D01G066700	TraesCS1D01G066700.8	c.2374T>G	p.Phe792Val
chr1D	48398973	Tincurrin:T	Colotana:G	missense_variant	MODERATE	TraesCS1D01G066700	TraesCS1D01G066700.1	c.2332T>G	p.Phe778Val
chr1D	48398973	Tincurrin:T	Colotana:G	missense_variant	MODERATE	TraesCS1D01G066700	TraesCS1D01G066700.2	c.2329T>G	p.Phe777Val
chr1D	48398973	Tincurrin:T	Colotana:G	missense_variant	MODERATE	TraesCS1D01G066700	TraesCS1D01G066700.4	c.2335T>G	p.Phe779Val
chr1D	48398973	Tincurrin:T	Colotana:G	missense_variant	MODERATE	TraesCS1D01G066700	TraesCS1D01G066700.5	c.2233T>G	p.Phe745Val
chr1D	48398973	Tincurrin:T	Colotana:G	missense_variant	MODERATE	TraesCS1D01G066700	TraesCS1D01G066700.6	c.2332T>G	p.Phe778Val
chr1D	48398973	Tincurrin:T	Colotana:G	missense_variant	MODERATE	TraesCS1D01G066700	TraesCS1D01G066700.7	c.2317T>G	p.Phe773Val
chr1D	48398973	Tincurrin:T	Colotana:G	missense_variant	MODERATE	TraesCS1D01G066700	TraesCS1D01G066700.9	c.1762T>G	p.Phe588Val
chr1D	48398973	Tincurrin:T	Colotana:G	missense_variant	MODERATE	TraesCS1D01G066700	TraesCS1D01G066700.10	c.1498T>G	p.Phe500Val
chr1D	48455461	Tincurrin:G	Colotana:T	missense_variant	MODERATE	TraesCS1D01G066900	TraesCS1D01G066900.1	c.224C>A	p.Ala75Asp
chr1D	48455495	Tincurrin:G	Colotana:A	missense_variant	MODERATE	TraesCS1D01G066900	TraesCS1D01G066900.1	c.190C>T	p.Leu64Phe
chr1D	48458814	Tincurrin:G	Colotana:C	missense_variant	MODERATE	TraesCS1D01G067000	TraesCS1D01G067000.2	c.3240C>G	p.His1080Gln
chr1D	48458814	Tincurrin:G	Colotana:C	missense_variant	MODERATE	TraesCS1D01G067000	TraesCS1D01G067000.1	c.3228C>G	p.His1076Gln
chr1D	48458906	Tincurrin:A	Colotana:G	missense_variant	MODERATE	TraesCS1D01G067000	TraesCS1D01G067000.2	c.3148T>C	p.Ser1050Pro
chr1D	48458906	Tincurrin:A	Colotana:G	missense_variant	MODERATE	TraesCS1D01G067000	TraesCS1D01G067000.1	c.3136T>C	p.Ser1046Pro
chr1D	49957502	Tincurrin:G	Colotana:A	missense_variant	MODERATE	TraesCS1D01G068400	TraesCS1D01G068400.1	c.1247G>A	p.Arg416Gln
chr1D	49957613	Colotana:A	Tincurrin:G	missense_variant	MODERATE	TraesCS1D01G068400	TraesCS1D01G068400.1	c.1358A>G	p.Lys453Arg
chr1D	50108936	Colotana:C	Tincurrin:T	missense_variant	MODERATE	TraesCS1D01G069100	TraesCS1D01G069100.1	c.326C>T	p.Pro109Leu
chr1D	50108939	Colotana:A	Tincurrin:C	missense_variant	MODERATE	TraesCS1D01G069100	TraesCS1D01G069100.1	c.329A>C	p.His110Pro
chr1D	50719751	Colotana:C	Tincurrin:T	missense_variant	MODERATE	TraesCS1D01G069800	TraesCS1D01G069800.1	c.356G>A	p.Gly119Asp
chr1D	53381006	Colotana:G	Tincurrin:C	missense_variant	MODERATE	TraesCS1D01G072900	TraesCS1D01G072900.1	c.472C>G	p.Gln158Glu
chr1D	53381006	Colotana:G	Tincurrin:C	missense_variant&splice_region_variant	MODERATE	TraesCS1D01G072900	TraesCS1D01G072900.2	c.469C>G	p.Gln157Glu
chr1D	53381704	Colotana:G	Tincurrin:T	missense_variant	MODERATE	TraesCS1D01G072900	TraesCS1D01G072900.1	c.56C>A	p.Pro19His
chr1D	53381704	Colotana:G	Tincurrin:T	missense_variant	MODERATE	TraesCS1D01G072900	TraesCS1D01G072900.2	c.56C>A	p.Pro19His
chr1D	53868369	Colotana:T	Tincurrin:A	stop_gained	HIGH	TraesCS1D01G073000	TraesCS1D01G073000.1	c.83T>A	p.Leu28*
chr1D	54338535	Colotana:C	Tincurrin:T	missense_variant	MODERATE	TraesCS1D01G073300	TraesCS1D01G073300.1	c.536C>T	p.Ser179Leu
chr1D	54338535	Colotana:C	Tincurrin:T	missense_variant	MODERATE	TraesCS1D01G073300	TraesCS1D01G073300.2	c.446C>T	p.Ser149Leu
chr1D	54338535	Colotana:C	Tincurrin:T	missense_variant	MODERATE	TraesCS1D01G073300	TraesCS1D01G073300.3	c.446C>T	p.Ser149Leu
chr1D	54340335	Colotana:C	Tincurrin:T	missense_variant	MODERATE	TraesCS1D01G073300	TraesCS1D01G073300.1	c.1760C>T	p.Ala587Val
chr1D	54340335	Colotana:C	Tincurrin:T	missense_variant	MODERATE	TraesCS1D01G073300	TraesCS1D01G073300.3	c.1670C>T	p.Ala557Val
chr1D	55428068	Colotana:C	Tincurrin:T	missense_variant	MODERATE	TraesCS1D01G074100	TraesCS1D01G074100.1	c.412G>A	p.Gly138Ser
chr1D	55428257	Colotana:C	Tincurrin:T	missense_variant	MODERATE	TraesCS1D01G074100	TraesCS1D01G074100.1	c.223G>A	p.Glu75Lys
chr1D	57477418	Colotana:C	Tincurrin:A	missense_variant	MODERATE	TraesCS1D01G075500	TraesCS1D01G075500.1	c.346C>A	p.Pro116Thr
chr1D	58520523	Colotana:C	Tincurrin:G	missense_variant	MODERATE	TraesCS1D01G076200	TraesCS1D01G076200.1	c.486G>C	p.Lys162Asn
chr1D	58520959	Colotana:G	Tincurrin:A	missense_variant	MODERATE	TraesCS1D01G076200	TraesCS1D01G076200.1	c.50C>T	p.Ala17Val
chr1D	58757278	Tincurrin:T	Colotana:C	missense_variant	MODERATE	TraesCS1D01G076600	TraesCS1D01G076600.1	c.308T>C	p.Leu103Pro
chr1D	66557565	Colotana:C	Tincurrin:G	missense_variant	MODERATE	TraesCS1D01G083600	TraesCS1D01G083600.1	c.1000C>G	p.Gln334Glu
chr1D	81285128	Colotana:G	Tincurrin:A	missense_variant	MODERATE	TraesCS1D01G096000	TraesCS1D01G096000.1	c.37G>A	p.Asp13Asn
chr1D	86207087	Colotana:T	Tincurrin:G	missense_variant	MODERATE	TraesCS1D01G099100	TraesCS1D01G099100.1	c.806T>G	p.Phe269Cys
chr1D	117399878	Colotana:G	Tincurrin:A	missense_variant	MODERATE	TraesCS1D01G120000	TraesCS1D01G120000.1	c.865C>T	p.Leu289Phe
chr1D	184470907	Tincurrin:A	Colotana:C	missense_variant	MODERATE	TraesCS1D01G136900	TraesCS1D01G136900.1	c.35A>C	p.Lys12Thr
chr1D	193432051	Tincurrin:A	Colotana:C	missense_variant&splice_region_variant	MODERATE	TraesCS1D01G140400	TraesCS1D01G140400.1	c.2930A>C	p.Tyr977Ser
chr1D	193432051	Tincurrin:A	Colotana:C	missense_variant&splice_region_variant	MODERATE	TraesCS1D01G140400	TraesCS1D01G140400.2	c.2504A>C	p.Tyr835Ser
chr1D	203296063	Tincurrin:T	Colotana:C	missense_variant&splice_region_variant	MODERATE	TraesCS1D01G147100	TraesCS1D01G147100.2	c.64A>G	p.Asn22Asp
chr1D	212526099	Tincurrin:C	Colotana:T	missense_variant	MODERATE	TraesCS1D01G153200	TraesCS1D01G153200.1	c.127C>T	p.Pro43Ser
chr1D	222330950	Tincurrin:A	Colotana:G	missense_variant	MODERATE	TraesCS1D01G157700	TraesCS1D01G157700.1	c.271A>G	p.Thr91Ala
chr1D	226958060	Tincurrin:C	Colotana:G	missense_variant&splice_region_variant	MODERATE	TraesCS1D01G160400	TraesCS1D01G160400.1	c.241C>G	p.Arg81Gly
chr1D	236270160	Tincurrin:T	Colotana:C	missense_variant	MODERATE	TraesCS1D01G165100	TraesCS1D01G165100.6	c.1666T>C	p.Trp556Arg
chr1D	236270160	Tincurrin:T	Colotana:C	missense_variant	MODERATE	TraesCS1D01G165100	TraesCS1D01G165100.4	c.1654T>C	p.Trp552Arg
chr1D	236270160	Tincurrin:T	Colotana:C	missense_variant	MODERATE	TraesCS1D01G165100	TraesCS1D01G165100.5	c.1657T>C	p.Trp553Arg
chr1D	236270160	Tincurrin:T	Colotana:C	missense_variant	MODERATE	TraesCS1D01G165100	TraesCS1D01G165100.7	c.1354T>C	p.Trp452Arg
chr1D	236270160	Tincurrin:T	Colotana:C	missense_variant	MODERATE	TraesCS1D01G165100	TraesCS1D01G165100.8	c.1303T>C	p.Trp435Arg
chr1D	254783886	Colotana:A	Tincurrin:T	stop_gained	HIGH	TraesCS1D01G184400	TraesCS1D01G184400.1	c.19A>T	p.Lys7*
chr1D	288163104	Colotana:T	Tincurrin:C	missense_variant	MODERATE	TraesCS1D01G203600	TraesCS1D01G203600.1	c.449T>C	p.Leu150Ser
chr1D	288163106	Colotana:A	Tincurrin:G	missense_variant	MODERATE	TraesCS1D01G203600	TraesCS1D01G203600.1	c.451A>G	p.Ile151Val
chr1D	291792396	Tincurrin:A	Colotana:G	missense_variant	MODERATE	TraesCS1D01G206000	TraesCS1D01G206000.1	c.317A>G	p.Asp106Gly
chr1D	291792396	Tincurrin:A	Colotana:G	missense_variant	MODERATE	TraesCS1D01G206000	TraesCS1D01G206000.2	c.314A>G	p.Asp105Gly
chr1D	309854746	Colotana:C	Tincurrin:T	missense_variant	MODERATE	TraesCS1D01G221900	TraesCS1D01G221900.1	c.406C>T	p.Pro136Ser
chr1D	309988911	Tincurrin:A	Colotana:G	missense_variant	MODERATE	TraesCS1D01G222500	TraesCS1D01G222500.1	c.1462A>G	p.Ile488Val
chr1D	309988911	Tincurrin:A	Colotana:G	missense_variant	MODERATE	TraesCS1D01G222500	TraesCS1D01G222500.2	c.1462A>G	p.Ile488Val
chr1D	316243317	Colotana:C	Tincurrin:T	missense_variant	MODERATE	TraesCS1D01G228300	TraesCS1D01G228300.1	c.125G>A	p.Gly42Glu
chr1D	322131554	Colotana:G	Tincurrin:T	missense_variant	MODERATE	TraesCS1D01G233700	TraesCS1D01G233700.1	c.1038G>T	p.Glu346Asp
chr1D	330535985	Tincurrin:C	Colotana:G	missense_variant	MODERATE	TraesCS1D01G240500	TraesCS1D01G240500.1	c.1235G>C	p.Gly412Ala
chr1D	334225454	Tincurrin:G	Colotana:C	missense_variant	MODERATE	TraesCS1D01G243700	TraesCS1D01G243700.1	c.496G>C	p.Glu166Gln
chr1D	334225455	Tincurrin:A	Colotana:T	missense_variant	MODERATE	TraesCS1D01G243700	TraesCS1D01G243700.1	c.497A>T	p.Glu166Val
chr1D	345265501	Colotana:C	Tincurrin:T	missense_variant	MODERATE	TraesCS1D01G252900	TraesCS1D01G252900.1	c.2369G>A	p.Arg790His
chr1D	345267481	Tincurrin:A	Colotana:C	missense_variant	MODERATE	TraesCS1D01G252900	TraesCS1D01G252900.1	c.1664T>G	p.Met555Arg
chr1D	345267481	Tincurrin:A	Colotana:C	missense_variant	MODERATE	TraesCS1D01G252900	TraesCS1D01G252900.2	c.1382T>G	p.Met461Arg
chr1D	397634974	Colotana:G	Tincurrin:T	missense_variant&splice_region_variant	MODERATE	TraesCS1D01G299600	TraesCS1D01G299600.1	c.193G>T	p.Gly65Cys
chr1D	399263476	Colotana:A	Tincurrin:G	missense_variant	MODERATE	TraesCS1D01G301500	TraesCS1D01G301500.1	c.401T>C	p.Val134Ala
chr1D	399263572	Tincurrin:C	Colotana:T	missense_variant	MODERATE	TraesCS1D01G301500	TraesCS1D01G301500.1	c.305G>A	p.Arg102Gln
chr1D	400182507	Tincurrin:A	Colotana:T	missense_variant	MODERATE	TraesCS1D01G302600	TraesCS1D01G302600.1	c.476A>T	p.His159Leu
chr1D	402320950	Tincurrin:A	Colotana:T	missense_variant&splice_region_variant	MODERATE	TraesCS1D01G304800	TraesCS1D01G304800.1	c.1327T>A	p.Leu443Met
chr1D	402320950	Tincurrin:A	Colotana:T	missense_variant&splice_region_variant	MODERATE	TraesCS1D01G304800	TraesCS1D01G304800.2	c.1297T>A	p.Leu433Met
chr1D	403556519	Tincurrin:C	Colotana:A	missense_variant	MODERATE	TraesCS1D01G306600	TraesCS1D01G306600.1	c.1362G>T	p.Lys454Asn
chr1D	412227183	Colotana:G	Tincurrin:C	missense_variant	MODERATE	TraesCS1D01G317400	TraesCS1D01G317400.1	c.1252G>C	p.Val418Leu
chr1D	415416793	Tincurrin:T	Colotana:C	missense_variant	MODERATE	TraesCS1D01G322400	TraesCS1D01G322400.3	c.1672A>G	p.Ile558Val
chr1D	415416793	Tincurrin:T	Colotana:C	missense_variant	MODERATE	TraesCS1D01G322400	TraesCS1D01G322400.1	c.1519A>G	p.Ile507Val
chr1D	415416793	Tincurrin:T	Colotana:C	missense_variant	MODERATE	TraesCS1D01G322400	TraesCS1D01G322400.2	c.1543A>G	p.Ile515Val
chr1D	415416793	Tincurrin:T	Colotana:C	missense_variant	MODERATE	TraesCS1D01G322400	TraesCS1D01G322400.4	c.1663A>G	p.Ile555Val
chr1D	415416793	Tincurrin:T	Colotana:C	missense_variant	MODERATE	TraesCS1D01G322400	TraesCS1D01G322400.5	c.1666A>G	p.Ile556Val
chr1D	415416793	Tincurrin:T	Colotana:C	missense_variant	MODERATE	TraesCS1D01G322400	TraesCS1D01G322400.6	c.1519A>G	p.Ile507Val
chr1D	415416793	Tincurrin:T	Colotana:C	missense_variant	MODERATE	TraesCS1D01G322400	TraesCS1D01G322400.7	c.1666A>G	p.Ile556Val
chr1D	420657482	Tincurrin:G	Colotana:T	missense_variant	MODERATE	TraesCS1D01G329800	TraesCS1D01G329800.1	c.640C>A	p.Leu214Ile
chr1D	426870587	Tincurrin:A	Colotana:G	missense_variant	MODERATE	TraesCS1D01G336900	TraesCS1D01G336900.1	c.47T>C	p.Leu16Pro
chr1D	429702562	Tincurrin:G	Colotana:A	missense_variant	MODERATE	TraesCS1D01G339800	TraesCS1D01G339800.1	c.100G>A	p.Asp34Asn
chr1D	432798608	Tincurrin:C	Colotana:T	stop_gained	HIGH	TraesCS1D01G344100	TraesCS1D01G344100.1	c.598C>T	p.Gln200*
chr1D	432798608	Tincurrin:C	Colotana:T	stop_gained	HIGH	TraesCS1D01G344100	TraesCS1D01G344100.2	c.178C>T	p.Gln60*
chr1D	434276276	Colotana:G	Tincurrin:T	missense_variant	MODERATE	TraesCS1D01G347000	TraesCS1D01G347000.1	c.1562G>T	p.Ser521Ile
[truncated: 13,214 more rows]
