# Supplementary material for: Comparative Analysis of Root Transcriptome Reveals Candidate Genes and Expression Divergence of Homoeologous Genes in Response to Water Stress in Wheat
Source: Plants (Basel). 2020 May 7;9(5):596. doi: 10.3390/plants9050596 (PMC7284651; doi:10.3390/plants9050596)
Supplement: Supplementary file 1 [file plants-09-00596-s001.zip › Supplementary files_Behnam et al/Supp.Table8.xlsx]

## Sheet: Col
Table S8 (A) Homoeologous genes up/down regulated between Colotana.PEG vs Colotana.con.
Group-ID	Homoeolog A	log2FoldChange	Padj	Human-Readable-Description	Pfam-IDs-(Description)	Homoeolog B	log2FoldChange	Padj	Human-Readable-Description	Pfam-IDs-(Description)	Homoeolog D	log2FoldChange	Padj	Human-Readable-Description	Pfam-IDs-(Description)
Triad-378	TraesCS7A01G496300	-	-	Hydroxyproline-rich glycoprotein family protein	-	TraesCS7B01G401100	-	-	4CL	-	TraesCS7D01G483500	-	-	4CL	-
Triad-412	TraesCS5A01G531900	-	-	Cytidylate kinase	-	TraesCS4B01G363600	-	-	nuclear pore complex protein (DUF3414)	-	TraesCS4D01G357000	-	-	basic helix-loop-helix (bHLH) DNA-binding superfamily protein	-
Triad-465	TraesCS3A01G271200	-	-	Nuclear distribution protein PAC1-2	-	TraesCS1B01G162900	-2.44461	0.0303848	Transducin/WD40 repeat-like superfamily protein	-	TraesCS4D01G158300	-	-	Transcription initiation factor TFIID subunit 1	-
Triad-783	TraesCS3A01G489900	-	-	Ras-related protein	PF00071: Ras family	TraesCS3B01G547700	-	-	Ras-related protein	PF00071: Ras family	TraesCS3D01G495900	-	-	Ras-related protein	PF00071: Ras family
Triad-2669	TraesCS1A01G090800	-	-	Flavin-containing monooxygenase	-	TraesCS1B01G118500	-	-	Protein kinase superfamily protein	-	TraesCS1D01G099300	-	-	F-box family protein	-
Triad-4793	TraesCS1A01G343600	2.04983	6.80864e-06	Vps51/Vps67 family (components of vesicular transport) protein	-	TraesCS3B01G188300	-	-	Vps51/Vps67 family (components of vesicular transport) protein	-	TraesCS2D01G244000	-	-	Vps51/Vps67 family (components of vesicular transport) protein	-
Triad-5806	TraesCS4A01G259900	-	-	Glycosyltransferase	PF00201: UDP-glucoronosyl and UDP-glucosyl transferase	TraesCS4B01G054800	-	-	Glycosyltransferase	PF00201: UDP-glucoronosyl and UDP-glucosyl transferase	TraesCS4D01G054900	-3.53781	0.0126765	Glycosyltransferase	PF00201: UDP-glucoronosyl and UDP-glucosyl transferase
Triad-6396	TraesCS2A01G098800	-	-	VQ motif-containing family protein	PF05678: VQ motif	TraesCS2B01G115100	-	-	VQ motif-containing family protein	PF05678: VQ motif	TraesCS2D01G089200	-	-	VQ motif-containing family protein	PF05678: VQ motif
Triad-6693	TraesCS7A01G226900	-	-	Seed maturation protein LEA 4	PF03760: Late embryogenesis abundant (LEA) group 1	TraesCS7B01G192700	-	-	Seed maturation protein LEA 4	PF03760: Late embryogenesis abundant (LEA) group 1	TraesCS7D01G227500	5.62437	1.06532e-10	Seed maturation protein LEA 4	PF03760: Late embryogenesis abundant (LEA) group 1
Triad-7179	TraesCS4A01G266500	-	-	NADH-ubiquinone oxidoreductase 75 kDa subunit, mitochondrial	-	TraesCS4B01G047800	-	-	NADH-ubiquinone oxidoreductase 75 kDa subunit, mitochondrial	-	TraesCS4D01G047700	-	-	Glutamate--tRNA ligase 1	-
Triad-7308	TraesCS7A01G483400	-	-	F-box domain containing protein, expressed	-	TraesCS7B01G386100	-	-	F-box domain containing protein	-	TraesCS7D01G470500	-	-	F-box family protein	PF12937: F-box-like
Triad-7412	TraesCS5A01G496600	-	-	Defensin	PF00304: Gamma-thionin family	TraesCS4B01G324100	-	-	Defensin	PF00304: Gamma-thionin family	TraesCS4D01G321200	-	-	Defensin	PF00304: Gamma-thionin family
Triad-8045	TraesCS2A01G124500	-	-	F-box domain containing protein	-	TraesCS2B01G147000	-	-	F-box domain containing protein	-	TraesCS2D01G127400	-	-	F-box domain containing protein	-
Triad-8274	TraesCS7A01G514000	-	-	F-box family protein	-	TraesCS1B01G258500	-	-	F-box family protein	-	TraesCS7D01G503200	-	-	F-box family protein	-
Triad-9404	TraesCS3A01G091200	-	-	Clavata3/ESR (CLE) gene family member	-	TraesCS3B01G106000	-	-	Clavata3/ESR (CLE) gene family member	-	TraesCS3D01G091100	-	-	Clavata3/ESR (CLE) gene family member	-
Triad-9496	TraesCS3A01G073500	-	-	WUSCHEL-related homeobox	PF00046: Homeobox domain	TraesCS3B01G087800	-	-	WUSCHEL-related homeobox	PF00046: Homeobox domain	TraesCS3D01G073300	-5.11682	0.00528766	WUSCHEL-related homeobox	PF00046: Homeobox domain
Triad-11157	TraesCS2A01G307200	-	-	XH/XS domain-containing family protein	PF03469: XH domain	TraesCS3B01G086000	-	-	XH/XS domain-containing protein	PF03469: XH domain	TraesCS3D01G071000	-	-	XH/XS domain-containing protein	PF03469: XH domain
Triad-11418	TraesCS5A01G497100	-	-	Plant EC metallothionein-like protein, putative	PF02068: Plant PEC family metallothionein	TraesCS4B01G324800	-	-	Plant EC metallothionein-like protein, putative	PF02068: Plant PEC family metallothionein	TraesCS4D01G321700	-	-	Plant EC metallothionein-like protein, putative	PF02068: Plant PEC family metallothionein
Triad-13080	TraesCS1A01G106800	-	-	DNA-directed RNA polymerase II subunit	PF03876: SHS2 domain found in N terminus of Rpb7p/Rpc25p/MJ0397	TraesCS1B01G124300	-	-	DNA-directed RNA polymerase II subunit	PF03876: SHS2 domain found in N terminus of Rpb7p/Rpc25p/MJ0397	TraesCS1D01G108000	-	-	DNA-directed RNA polymerase II subunit	PF03876: SHS2 domain found in N terminus of Rpb7p/Rpc25p/MJ0397
Triad-13413	TraesCS2A01G435400	-	-	Importin subunit beta-1	PF03810: Importin-beta N-terminal domain	TraesCS2B01G362200	-	-	Importin subunit beta-1	PF03810: Importin-beta N-terminal domain	TraesCS2D01G434400	-	-	Importin subunit beta-1	PF03810: Importin-beta N-terminal domain
Triad-14326	TraesCS7A01G565600	-	-	Benzyl alcohol O-benzoyltransferase	PF02458: Transferase family	TraesCS7B01G492600	-	-	Benzyl alcohol O-benzoyltransferase	PF02458: Transferase family	TraesCS7D01G545100	-	-	Benzyl alcohol O-benzoyltransferase	PF02458: Transferase family
Triad-16757	TraesCS3A01G100400	-	-	Pentatricopeptide repeat (PPR) superfamily protein	PF15011: Casein Kinase 2 substrate	TraesCS3B01G117400	-	-	Pentatricopeptide repeat (PPR) superfamily protein	PF15011: Casein Kinase 2 substrate	TraesCS3D01G101200	-	-	Pentatricopeptide repeat (PPR) superfamily protein	PF15011: Casein Kinase 2 substrate
Triad-17623	TraesCS2A01G219900	-	-	Late embryogenesis abundant hydroxyproline-rich glycoprotein family, putative	PF03168: Late embryogenesis abundant protein	TraesCS2B01G245500	-	-	Late embryogenesis abundant hydroxyproline-rich glycoprotein family, putative	PF03168: Late embryogenesis abundant protein	TraesCS2D01G225700	-	-	Late embryogenesis abundant hydroxyproline-rich glycoprotein family, putative	PF03168: Late embryogenesis abundant protein
Triad-18893	TraesCS4A01G226600	-	-	lysine ketoglutarate reductase trans-splicing-like protein, putative (DUF707)	PF05212: Protein of unknown function (DUF707)	TraesCS4B01G089900	-	-	lysine ketoglutarate reductase trans-splicing-like protein, putative (DUF707)	PF05212: Protein of unknown function (DUF707)	TraesCS4D01G086100	-	-	lysine ketoglutarate reductase trans-splicing-like protein, putative (DUF707)	PF05212: Protein of unknown function (DUF707)
Triad-20404	TraesCS2A01G045200	-3.93917	0.00684649	Upf0496 protein	PF05055: Protein of unknown function (DUF677)	TraesCS2B01G057400	-	-	Upf0496 protein	PF05055: Protein of unknown function (DUF677)	TraesCS2D01G043800	-	-	UPF0496 protein	PF05055: Protein of unknown function (DUF677)
Triad-21036	TraesCS1A01G056200	-	-	ALMT1-M39.2	-	TraesCS1B01G073400	-	-	S-locus lectin protein kinase family protein	-	TraesCS1D01G056900	-	-	S-locus lectin protein kinase family protein	-
Triad-21231	TraesCS2A01G461100	-	-	BLT14.2 protein	-	TraesCS2B01G482900	-	-	BLT14.1 protein	-	TraesCS2D01G461300	-	-	S-locus lectin protein kinase family protein	-
Triad-24389	TraesCS5A01G011700	-	-	inter-alpha-trypsin inhibitor heavy chain-like protein	PF00092: von Willebrand factor type A domain; PF14624: VWA / Hh protein intein-like	TraesCS5B01G009600	-6.57426	1.95708e-06	inter-alpha-trypsin inhibitor heavy chain-like protein	PF00092: von Willebrand factor type A domain; PF14624: VWA / Hh protein intein-like	TraesCS5D01G016600	-	-	inter-alpha-trypsin inhibitor heavy chain-like protein	PF00092: von Willebrand factor type A domain; PF14624: VWA / Hh protein intein-like
Triad-25041	TraesCS1A01G224600	4.62401	0.0410614	Late embryogenesis abundant protein	PF00477: Small hydrophilic plant seed protein	TraesCS1B01G237600	-	-	Late embryogenesis abundant protein	PF00477: Small hydrophilic plant seed protein	TraesCS1D01G226000	-	-	Late embryogenesis abundant protein	PF00477: Small hydrophilic plant seed protein
Triad-25227	TraesCS1A01G419100	-5.85793	0.00133928	RADIALIS-like transcription factor	PF00249: Myb-like DNA-binding domain	TraesCS1B01G449200	-	-	RADIALIS-like transcription factor	PF00249: Myb-like DNA-binding domain	TraesCS1D01G426800	-	-	RADIALIS-like transcription factor	PF00249: Myb-like DNA-binding domain
Triad-25446	TraesCS7A01G202300	-	-	Citrate-binding protein	PF08787: Alginate lyase	TraesCS7B01G109200	-	-	Citrate-binding protein	PF08787: Alginate lyase	TraesCS7D01G205500	-	-	Citrate-binding protein	PF08787: Alginate lyase
Triad-26670	TraesCS5A01G438800	-	-	Stem-specific protein TSJT1	PF12481: Aluminium induced protein	TraesCS5B01G441600	4.60984	3.39322e-22	Stem-specific protein TSJT1	PF12481: Aluminium induced protein	TraesCS5D01G445900	6.07503	0.0215589	Stem-specific protein TSJT1	PF12481: Aluminium induced protein
Triad-27307	TraesCS7A01G507100	-4.92168	5.89522e-25	Protein kinase	PF00139: Legume lectin domain; PF07714: Protein tyrosine kinase	TraesCS7B01G415400	-	-	Receptor lectin kinase	PF00139: Legume lectin domain	TraesCS7D01G495600	4.44306	0.0195197	Protein kinase	PF00139: Legume lectin domain; PF07714: Protein tyrosine kinase
Triad-27426	TraesCS2A01G040900	-	-	Kinase family protein	PF00069: Protein kinase domain	TraesCS2B01G053300	-	-	Kinase, putative	PF00069: Protein kinase domain	TraesCS2D01G062100	-	-	Kinase family protein	PF00069: Protein kinase domain
Triad-27720	TraesCS7A01G269000	-	-	cyclophilin 20-2	-	TraesCS6B01G117700	4.7419	3.86436e-16	ATP synthase gamma chain	-	TraesCS7D01G119100	-	-	aluminum activated malate transporter family protein	-
Triad-27722	TraesCS1A01G000900	4.97099	1.63797e-59	Homogentisate 1,2-dioxygenase	-	TraesCS6B01G117800	5.14366	0.0179204	3-oxoacyl-[acyl-carrier-protein] synthase 1	-	TraesCS7D01G119300	-	-	Lactate permease	-
Triad-27726	TraesCS4A01G491300	-	-	Protein kinase family protein	PF00931: NB-ARC domain; PF07714: Protein tyrosine kinase	TraesCS7B01G405700	-	-	Receptor-like protein kinase	PF00931: NB-ARC domain	TraesCS1D01G381400	-	-	Mitogen-activated protein kinase	PF00931: NB-ARC domain; PF07714: Protein tyrosine kinase; PF12937: F-box-like
Triad-27740	TraesCS4A01G008600	-	-	Methyl esterase	PF12697: Alpha/beta hydrolase family	TraesCS4B01G296400	2.08631	4.12289e-14	Methyl esterase	PF12697: Alpha/beta hydrolase family	TraesCS4D01G295100	-	-	Methylesterase	-
Triad-28179	TraesCS4A01G363900	-	-	Elongation factor G	PF03144: Elongation factor Tu domain 2; PF14492: Elongation Factor G, domain II; PF03764: Elongation factor G, domain IV; PF00679: Elongation factor G C-terminus	TraesCS1B01G033500	-	-	Elongation factor G	PF14492: Elongation Factor G, domain II; PF03764: Elongation factor G, domain IV; PF00679: Elongation factor G C-terminus	TraesCS1D01G026800	-	-	Elongation factor	PF03144: Elongation factor Tu domain 2; PF14492: Elongation Factor G, domain II; PF03764: Elongation factor G, domain IV; PF00679: Elongation factor G C-terminus
Triad-28228	TraesCS1A01G025800	-	-	2-oxoglutarate (2OG) and Fe(II)-dependent oxygenase superfamily protein	PF14226: non-haem dioxygenase in morphine synthesis N-terminal; PF03171: 2OG-Fe(II) oxygenase superfamily	TraesCS3B01G508500	-	-	2-oxoglutarate (2OG) and Fe(II)-dependent oxygenase superfamily protein, putative	PF14226: non-haem dioxygenase in morphine synthesis N-terminal; PF03171: 2OG-Fe(II) oxygenase superfamily	TraesCS3D01G459800	-	-	2-oxoglutarate (2OG) and Fe(II)-dependent oxygenase superfamily protein, putative	PF14226: non-haem dioxygenase in morphine synthesis N-terminal; PF03171: 2OG-Fe(II) oxygenase superfamily
Triad-28307	TraesCS7A01G304900	-	-	F-box protein-like	PF12937: F-box-like; PF13516: Leucine Rich repeat	TraesCS7B01G205200	-	-	F-box protein-like	PF12937: F-box-like; PF13516: Leucine Rich repeat	TraesCS7D01G300400	-	-	F-box protein-like	PF12937: F-box-like; PF13516: Leucine Rich repeat
Triad-29132	TraesCS3A01G034900	-	-	Protein kinase family protein	PF13947: Wall-associated receptor kinase galacturonan-binding	TraesCS3B01G049700	-	-	Kinase family protein	PF13947: Wall-associated receptor kinase galacturonan-binding; PF00069: Protein kinase domain	TraesCS3D01G045200	4.11368	0.031874	Protein kinase family protein	PF13947: Wall-associated receptor kinase galacturonan-binding
Triad-30072	TraesCS5A01G254300	-3.2025	0.00886965	F-box family protein	PF08268: F-box associated domain	TraesCS2B01G484400	-	-	F-box protein	PF08268: F-box associated domain	TraesCS2D01G463300	-	-	F-box family protein	PF00646: F-box domain; PF08268: F-box associated domain
Triad-31597	TraesCS6A01G123000	-	-	CASP-like protein	PF04535: Domain of unknown function (DUF588)	TraesCS6B01G151200	-	-	CASP-like protein	PF04535: Domain of unknown function (DUF588)	TraesCS6D01G113200	-	-	CASP-like protein	PF04535: Domain of unknown function (DUF588)
Triad-31850	TraesCS7A01G058800	-	-	Leucine-rich repeat receptor kinase-like protein	PF08263: Leucine rich repeat N-terminal domain; PF00560: Leucine Rich Repeat; PF13855: Leucine rich repeat	TraesCS5B01G540700	-	-	Leucine-rich repeat receptor kinase-like protein	PF08263: Leucine rich repeat N-terminal domain; PF13855: Leucine rich repeat	TraesCS5D01G547300	-	-	Leucine-rich repeat receptor kinase-like protein	PF13855: Leucine rich repeat
Triad-32519	TraesCS7A01G555300	-	-	NBS-LRR disease resistance protein-like protein	PF00931: NB-ARC domain	TraesCS7B01G479400	-	-	NBS-LRR disease resistance protein-like protein	PF00931: NB-ARC domain	TraesCS1D01G029900	-	-	NBS-LRR disease resistance protein-like protein	PF00931: NB-ARC domain
Triad-32635	TraesCS1A01G062000	-	-	Low temperature and salt responsive protein family	PF01679: Proteolipid membrane potential modulator	TraesCS1B01G080300	-	-	Low temperature and salt responsive protein family	PF01679: Proteolipid membrane potential modulator	TraesCS1D01G062900	-	-	Low temperature and salt responsive protein family	PF01679: Proteolipid membrane potential modulator
Triad-33934	TraesCS5A01G280400	-	-	Short-chain dehydrogenase/reductase family protein	PF00106: short chain dehydrogenase	TraesCS5B01G279400	-	-	Short-chain dehydrogenase/reductase family protein	PF00106: short chain dehydrogenase	TraesCS5D01G287000	-	-	Short-chain dehydrogenase/reductase family protein	PF00106: short chain dehydrogenase
Triad-34084	TraesCS5A01G525300	-8.20661	6.17504e-10	12-oxophytodienoate reductase-like protein	PF00724: NADH:flavin oxidoreductase / NADH oxidase family	TraesCS4B01G356100	-	-	12-oxophytodienoate reductase-like protein	PF00724: NADH:flavin oxidoreductase / NADH oxidase family	TraesCS4D01G349500	-	-	12-oxophytodienoate reductase-like protein	PF00724: NADH:flavin oxidoreductase / NADH oxidase family
Triad-34187	TraesCS4A01G002500	-6.43998	8.48983e-05	Terpene synthase	PF01397: Terpene synthase, N-terminal domain; PF03936: Terpene synthase family, metal binding domain	TraesCS2B01G000300	-	-	Terpene synthase	PF01397: Terpene synthase, N-terminal domain; PF03936: Terpene synthase family, metal binding domain	TraesCS2D01G004800	-	-	Terpene synthase	PF01397: Terpene synthase, N-terminal domain; PF03936: Terpene synthase family, metal binding domain
Triad-34286	TraesCS2A01G016100	-	-	Protein PLANT CADMIUM RESISTANCE 2	PF04749: PLAC8 family	TraesCS2B01G008100	-	-	Protein PLANT CADMIUM RESISTANCE 2	PF04749: PLAC8 family	TraesCS2D01G017300	-	-	Protein PLANT CADMIUM RESISTANCE 2	PF04749: PLAC8 family
Triad-34436	TraesCS7A01G420600	-	-	Zinc transporter	PF02535: ZIP Zinc transporter	TraesCS7B01G321200	-	-	Zinc transporter	PF02535: ZIP Zinc transporter	TraesCS7D01G413300	-	-	Zinc transporter	PF02535: ZIP Zinc transporter
Triad-35353	TraesCS2A01G021700	-	-	Chalcone synthase	PF00195: Chalcone and stilbene synthases, N-terminal domain; PF02797: Chalcone and stilbene synthases, C-terminal domain	TraesCS2B01G007000	-	-	Chalcone synthase	PF00195: Chalcone and stilbene synthases, N-terminal domain; PF02797: Chalcone and stilbene synthases, C-terminal domain	TraesCS2D01G022700	-	-	Chalcone synthase	PF00195: Chalcone and stilbene synthases, N-terminal domain; PF02797: Chalcone and stilbene synthases, C-terminal domain
Triad-35400	TraesCS1A01G041600	-	-	Chymotrypsin inhibitor	PF00280: Potato inhibitor I family	TraesCS1B01G033800	-	-	Chymotrypsin inhibitor	PF00280: Potato inhibitor I family	TraesCS1D01G027300	-	-	Chymotrypsin inhibitor	PF00280: Potato inhibitor I family
Triad-35434	TraesCS2A01G203000	-	-	Histone H4	PF15511: Centromere kinetochore component CENP-T histone fold	TraesCS2B01G230100	-	-	Histone H4	PF15511: Centromere kinetochore component CENP-T histone fold	TraesCS2D01G212700	-	-	Histone H4	PF15511: Centromere kinetochore component CENP-T histone fold
Triad-35924	TraesCS5A01G399800	-	-	Subtilisin-like protease	PF05922: Peptidase inhibitor I9; PF00082: Subtilase family; PF02225: PA domain	TraesCS5B01G404600	-	-	Subtilisin-like protease	PF05922: Peptidase inhibitor I9; PF00082: Subtilase family; PF02225: PA domain	TraesCS5D01G409600	-	-	Subtilisin-like protease	PF05922: Peptidase inhibitor I9; PF00082: Subtilase family; PF02225: PA domain
Triad-36439	TraesCS4A01G345400	-4.01517	2.63578e-16	Patatin	PF01734: Patatin-like phospholipase	TraesCS3B01G036500	-	-	Patatin	-	TraesCS3D01G033600	-	-	Patatin	-
Triad-37975	TraesCS1A01G359700	-	-	Protein kinase-like protein	PF07714: Protein tyrosine kinase	TraesCS1B01G376000	-5.42257	0.000298414	Protein kinase-like protein	PF07714: Protein tyrosine kinase	TraesCS1D01G364100	-	-	Protein kinase-like protein	PF07714: Protein tyrosine kinase
Triad-38237	TraesCS6A01G376300	-	-	Laccase	PF07732: Multicopper oxidase; PF00394: Multicopper oxidase; PF07731: Multicopper oxidase	TraesCS6B01G414100	-	-	Laccase	PF07732: Multicopper oxidase; PF00394: Multicopper oxidase; PF07731: Multicopper oxidase	TraesCS6D01G361500	-2.77068	2.94898e-06	Laccase	PF07732: Multicopper oxidase; PF00394: Multicopper oxidase; PF07731: Multicopper oxidase
Triad-38631	TraesCS7A01G132000	8.42871	2.3032e-11	Glutathione S-transferase	PF13417: Glutathione S-transferase, N-terminal domain; PF13410: Glutathione S-transferase, C-terminal domain	TraesCS7B01G032700	-	-	Glutathione S-transferase	PF13417: Glutathione S-transferase, N-terminal domain; PF13410: Glutathione S-transferase, C-terminal domain	TraesCS7D01G131600	-	-	Glutathione S-transferase	PF13417: Glutathione S-transferase, N-terminal domain; PF13410: Glutathione S-transferase, C-terminal domain
Triad-40399	TraesCS7A01G437800	-	-	F-box protein	PF00646: F-box domain	TraesCS7B01G383100	-	-	F-box protein	PF00646: F-box domain	TraesCS7D01G467800	-	-	F-box protein	PF00646: F-box domain
Triad-41182	TraesCS7A01G435600	-	-	RNA-binding protein	PF00076: RNA recognition motif. (a.k.a. RRM, RBD, or RNP domain)	TraesCS7B01G335300	-	-	RNA-binding protein	PF00076: RNA recognition motif. (a.k.a. RRM, RBD, or RNP domain)	TraesCS7D01G426500	-	-	RNA-binding protein	PF00076: RNA recognition motif. (a.k.a. RRM, RBD, or RNP domain)
Triad-41245	TraesCS1A01G406600	-	-	MYB transcription factor	PF00249: Myb-like DNA-binding domain	TraesCS1B01G436800	-	-	MYB transcription factor	PF00249: Myb-like DNA-binding domain	TraesCS1D01G415000	-	-	MYB transcription factor	PF00249: Myb-like DNA-binding domain
Triad-41266	TraesCS4A01G075400	-	-	MYB-related transcription factor	PF00249: Myb-like DNA-binding domain	TraesCS5B01G056600	-	-	MYB transcription factor	PF00249: Myb-like DNA-binding domain	TraesCS4D01G232800	-	-	MYB-related transcription factor	PF00249: Myb-like DNA-binding domain
Triad-41307	TraesCS3A01G439500	-	-	Myb transcription factor	PF00249: Myb-like DNA-binding domain	TraesCS3B01G473600	-	-	Myb transcription factor	PF00249: Myb-like DNA-binding domain	TraesCS3D01G432300	-	-	Myb transcription factor	PF00249: Myb-like DNA-binding domain
Triad-42354	TraesCS7A01G380000	-	-	FBD-associated F-box protein	PF00646: F-box domain; PF08387: FBD	TraesCS7B01G281900	-	-	FBD-associated F-box protein	PF00646: F-box domain; PF08387: FBD	TraesCS7D01G376500	-	-	FBD-associated F-box protein	PF00646: F-box domain; PF08387: FBD
Triad-42621	TraesCS4A01G415200	-	-	Sulfotransferase	PF00685: Sulfotransferase domain	TraesCS4B01G315900	-	-	Sulfotransferase	PF00685: Sulfotransferase domain	TraesCS1D01G031800	-	-	Sulfotransferase	PF00685: Sulfotransferase domain
Triad-44424	TraesCS5A01G257100	-6.80652	5.94283e-06	Glycosyltransferase	PF00201: UDP-glucoronosyl and UDP-glucosyl transferase	TraesCS5B01G256600	-	-	Glycosyltransferase	PF00201: UDP-glucoronosyl and UDP-glucosyl transferase	TraesCS5D01G265700	-	-	Glycosyltransferase	PF00201: UDP-glucoronosyl and UDP-glucosyl transferase
Triad-24938	TraesCS6A01G186600	-	-	ATP-dependent RNA helicase	PF00270: DEAD/DEAH box helicase; PF00271: Helicase conserved C-terminal domain	TraesCS6B01G217800	-	-	ATP-dependent RNA helicase	PF00270: DEAD/DEAH box helicase; PF00271: Helicase conserved C-terminal domain	TraesCS7D01G412200	-	-	ATP-dependent RNA helicase	PF00270: DEAD/DEAH box helicase; PF00271: Helicase conserved C-terminal domain
Triad-470	TraesCS4A01G231300	-	-	Homeobox-leucine zipper protein	PF00046: Homeobox domain; PF01852: START domain	TraesCS4B01G084700	-	-	Homeobox leucine zipper protein	PF00046: Homeobox domain; PF01852: START domain	TraesCS4D01G082600	-	-	Homeobox leucine zipper protein	PF00046: Homeobox domain; PF01852: START domain
Triad-11252	TraesCS4A01G488100	-	-	Coatomer beta' subunit	-	TraesCS7B01G443700	-	-	Coatomer subunit beta'-1	PF00400: WD domain, G-beta repeat	TraesCS2D01G464300	-	-	Coatomer subunit beta'-1	PF00400: WD domain, G-beta repeat
Triad-14800	TraesCS1A01G216300	-	-	Trihelix transcription factor	PF13837: Myb/SANT-like DNA-binding domain	TraesCS1B01G229500	-	-	Trihelix transcription factor	PF13837: Myb/SANT-like DNA-binding domain	TraesCS1D01G218500	-	-	Trihelix transcription factor	PF13837: Myb/SANT-like DNA-binding domain
Triad-8959	TraesCS5A01G299600	-	-	TBC1 domain family member 22A	PF00566: Rab-GTPase-TBC domain	TraesCS5B01G301700	-	-	TBC1 domain family member 22A	PF00566: Rab-GTPase-TBC domain	TraesCS5D01G308400	-	-	TBC1 domain family member 22A	PF00566: Rab-GTPase-TBC domain
Triad-19567	TraesCS4A01G341800	-8.18819	4.52857e-05	Thiopurine S-methyltransferase family protein, expressed	PF05724: Thiopurine S-methyltransferase (TPMT)	TraesCS5B01G532400	4.40833	0.00997925	Thiopurine S-methyltransferase family protein, expressed	PF05724: Thiopurine S-methyltransferase (TPMT)	TraesCS5D01G530800	-	-	Thiopurine S-methyltransferase family protein, expressed	PF05724: Thiopurine S-methyltransferase (TPMT)
Triad-9020	TraesCS7A01G309800	-	-	RNA exonuclease 4	PF00929: Exonuclease	TraesCS7B01G209800	-	-	RNA exonuclease 4	PF00929: Exonuclease	TraesCS7D01G306500	-	-	RNA exonuclease 4	PF00929: Exonuclease
Triad-10870	TraesCS5A01G490500	-	-	DNA polymerase delta small subunit	PF04042: DNA polymerase alpha/epsilon subunit B	TraesCS4B01G321500	-	-	DNA polymerase delta small subunit	PF04042: DNA polymerase alpha/epsilon subunit B	TraesCS4D01G318200	-	-	DNA polymerase delta small subunit	PF04042: DNA polymerase alpha/epsilon subunit B
Triad-18614	TraesCS2A01G069500	-	-	FACT complex subunit SPT16	PF14826: FACT complex subunit SPT16 N-terminal lobe domain; PF00557: Metallopeptidase family M24; PF08644: FACT complex subunit (SPT16/CDC68); PF08512: Histone chaperone Rttp106-like	TraesCS2B01G082700	-	-	FACT complex subunit SPT16	PF14826: FACT complex subunit SPT16 N-terminal lobe domain; PF00557: Metallopeptidase family M24; PF08644: FACT complex subunit (SPT16/CDC68); PF08512: Histone chaperone Rttp106-like	TraesCS2D01G068300	-	-	FACT complex subunit SPT16	PF14826: FACT complex subunit SPT16 N-terminal lobe domain; PF00557: Metallopeptidase family M24; PF08644: FACT complex subunit (SPT16/CDC68); PF08512: Histone chaperone Rttp106-like
Triad-25499	TraesCS7A01G410200	-	-	Rer1 protein, putative	PF03248: Rer1 family	TraesCS7B01G309600	-	-	Rer1 protein, putative	PF03248: Rer1 family	TraesCS7D01G403400	-	-	Rer1 protein, putative	PF03248: Rer1 family
Triad-18765	TraesCS6A01G321100	8.1574	2.2915e-09	Calcium binding family protein	PF13202: EF hand	TraesCS6B01G351800	3.1539	0.000277722	Calcium binding family protein	PF13202: EF hand	TraesCS6D01G300800	4.13182	1.18482e-24	Calcium binding family protein	PF13202: EF hand
Triad-41034	TraesCS3A01G075300	-	-	F-box domain containing protein, expressed	-	TraesCS3B01G089200	-	-	F-box family protein-like protein	PF00646: F-box domain	TraesCS3D01G075300	-	-	F-box family protein-like protein	PF00646: F-box domain
Triad-31299	TraesCS6A01G358300	-	-	F-box/RNI-like/FBD-like domains-containing protein	PF00646: F-box domain	TraesCS6B01G390700	-	-	FBD-associated F-box protein	PF00646: F-box domain	TraesCS6D01G341000	-	-	F-box/RNI-like/FBD-like domains-containing protein	PF00646: F-box domain
Triad-20636	TraesCS3A01G325400	-	-	Nuclear transport factor 2	PF02136: Nuclear transport factor 2 (NTF2) domain	TraesCS3B01G354200	-	-	Nuclear transport factor 2	PF02136: Nuclear transport factor 2 (NTF2) domain	TraesCS3D01G318700	-	-	Nuclear transport factor 2	PF02136: Nuclear transport factor 2 (NTF2) domain
Triad-18953	TraesCS1A01G264100	-	-	Wound-responsive family protein	PF08729: HPC2 and ubinuclein domain	TraesCS1B01G274800	-	-	Wound-responsive family protein	PF08729: HPC2 and ubinuclein domain	TraesCS1D01G264300	-	-	Wound-responsive family protein	PF08729: HPC2 and ubinuclein domain
Triad-14668	TraesCS7A01G338200	-	-	Embryo defective 2016, putative	PF15912: Virilizer, N-terminal	TraesCS7B01G249400	-	-	Embryo defective 2016, putative	PF15912: Virilizer, N-terminal	TraesCS7D01G345400	-	-	Embryo defective 2016, putative	PF15912: Virilizer, N-terminal
Triad-19702	TraesCS5A01G291800	-	-	meiosis chromosome segregation family protein	PF13915: Domain of unknown function (DUF4210); PF13889: Chromosome segregation during meiosis	TraesCS5B01G290900	-	-	meiosis chromosome segregation family protein	PF13889: Chromosome segregation during meiosis	TraesCS5D01G299200	-	-	meiosis chromosome segregation family protein	PF13915: Domain of unknown function (DUF4210); PF13889: Chromosome segregation during meiosis
Triad-20747	TraesCS2A01G110500	-	-	60S ribosomal protein L22, putative	PF01776: Ribosomal L22e protein family	TraesCS2B01G129300	-	-	60S ribosomal protein L22, putative	PF01776: Ribosomal L22e protein family	TraesCS2D01G111100	-	-	60S ribosomal protein L22, putative	PF01776: Ribosomal L22e protein family
Triad-6509	TraesCS2A01G395400	-	-	GRAS transcription factor	PF03514: GRAS domain family	TraesCS2B01G413500	-	-	GRAS transcription factor	PF03514: GRAS domain family	TraesCS2D01G393200	-	-	GRAS transcription factor	PF03514: GRAS domain family
Triad-23481	TraesCS6A01G330200	-	-	Transmembrane emp24 domain-containing protein	PF01105: emp24/gp25L/p24 family/GOLD	TraesCS6B01G361000	-	-	Transmembrane emp24 domain-containing protein	PF01105: emp24/gp25L/p24 family/GOLD	TraesCS6D01G309100	-	-	Transmembrane emp24 domain-containing protein	PF01105: emp24/gp25L/p24 family/GOLD
Triad-20889	TraesCS4A01G095300	-	-	Protein TOC75-3, chloroplastic	PF01103: Surface antigen	TraesCS4B01G209200	-	-	Protein TOC75-3, chloroplastic	PF01103: Surface antigen	TraesCS4D01G209900	-	-	Chloroplastic outer envelope membrane protein, putative, expressed	PF01103: Surface antigen
Triad-6498	TraesCS4A01G375800	-2.66866	0.0338363	transmembrane protein, putative (DUF594)	PF13968: Domain of unknown function (DUF4220); PF04578: Protein of unknown function, DUF594	TraesCS4B01G394500	-	-	transmembrane protein, putative (DUF594)	PF13968: Domain of unknown function (DUF4220); PF04578: Protein of unknown function, DUF594	TraesCS2D01G555700	5.53619	0.00139843	transmembrane protein, putative (DUF594)	PF13968: Domain of unknown function (DUF4220); PF04578: Protein of unknown function, DUF594
Triad-14098	TraesCS1A01G043200	-	-	Coiled-coil domain-containing protein, putative	PF04502: Family of unknown function (DUF572)	TraesCS1B01G055900	-	-	Coiled-coil domain-containing protein, putative	PF04502: Family of unknown function (DUF572)	TraesCS1D01G043700	-	-	Coiled-coil domain-containing protein, putative	PF04502: Family of unknown function (DUF572)
Triad-24828	TraesCS7A01G278600	-	-	Pyrimidine-specific ribonucleoside hydrolase	PF01156: Inosine-uridine preferring nucleoside hydrolase	TraesCS7B01G176500	-	-	Pyrimidine-specific ribonucleoside hydrolase	PF01156: Inosine-uridine preferring nucleoside hydrolase	TraesCS7D01G278400	-	-	Pyrimidine-specific ribonucleoside hydrolase	PF01156: Inosine-uridine preferring nucleoside hydrolase
Triad-10835	TraesCS7A01G415500	-	-	Dolichyl-diphosphooligosaccharide--protein glycosyltransferase 48 kDa subunit	PF03345: Oligosaccharyltransferase 48 kDa subunit beta	TraesCS7B01G315600	-	-	Dolichyl-diphosphooligosaccharide--protein glycosyltransferase 48 kDa subunit	PF03345: Oligosaccharyltransferase 48 kDa subunit beta	TraesCS7D01G409000	-	-	Dolichyl-diphosphooligosaccharide--protein glycosyltransferase 48 kDa subunit	PF03345: Oligosaccharyltransferase 48 kDa subunit beta
Triad-24445	TraesCS3A01G051100	-	-	GDSL esterase/lipase	-	TraesCS3B01G060100	-	-	GDSL esterase/lipase	PF00657: GDSL-like Lipase/Acylhydrolase	TraesCS3D01G050700	-	-	GDSL esterase/lipase	PF00657: GDSL-like Lipase/Acylhydrolase
Triad-30331	TraesCS3A01G424700	-	-	Cytochrome P450	PF00067: Cytochrome P450	TraesCS3B01G460900	-5.09766	4.01825e-08	Cytochrome P450	PF00067: Cytochrome P450	TraesCS3D01G419600	-	-	Cytochrome P450	PF00067: Cytochrome P450
Triad-21552	TraesCS2A01G260700	-	-	50S ribosomal protein L13	PF00572: Ribosomal protein L13	TraesCS2B01G281300	-	-	50S ribosomal protein L13	PF00572: Ribosomal protein L13	TraesCS2D01G263000	-	-	50S ribosomal protein L13	PF00572: Ribosomal protein L13
Triad-21992	TraesCS6A01G312300	-	-	Dynamin homolog	PF00350: Dynamin family; PF01031: Dynamin central region; PF00169: PH domain; PF02212: Dynamin GTPase effector domain	TraesCS6B01G342500	-	-	Dynamin homolog	PF00350: Dynamin family; PF01031: Dynamin central region; PF00169: PH domain; PF02212: Dynamin GTPase effector domain	TraesCS6D01G291700	-	-	Dynamin homolog	PF00350: Dynamin family; PF01031: Dynamin central region; PF00169: PH domain; PF02212: Dynamin GTPase effector domain
Triad-20258	TraesCS6A01G253400	-	-	S-acyltransferase	PF01529: DHHC palmitoyltransferase	TraesCS6B01G272000	-	-	S-acyltransferase	PF01529: DHHC palmitoyltransferase	TraesCS6D01G234900	-	-	S-acyltransferase	PF01529: DHHC palmitoyltransferase
Triad-33580	TraesCS6A01G150700	-	-	Flavin-containing monooxygenase	PF00743: Flavin-binding monooxygenase-like	TraesCS1B01G006000	-	-	Flavin-containing monooxygenase	PF00743: Flavin-binding monooxygenase-like	TraesCS6D01G110300	-2.90978	1.71179e-06	Flavin-containing monooxygenase	PF00743: Flavin-binding monooxygenase-like
Triad-29986	TraesCS4A01G093600	-	-	Serine/threonine-protein phosphatase	PF16891: Serine-threonine protein phosphatase N-terminal domain; PF00149: Calcineurin-like phosphoesterase	TraesCS4B01G210800	-	-	Serine/threonine-protein phosphatase	PF16891: Serine-threonine protein phosphatase N-terminal domain; PF00149: Calcineurin-like phosphoesterase	TraesCS4D01G211500	-	-	Serine/threonine-protein phosphatase	PF16891: Serine-threonine protein phosphatase N-terminal domain; PF00149: Calcineurin-like phosphoesterase
Triad-34632	TraesCS2A01G371500	-	-	Short chain dehydrogenase/reductase	PF00106: short chain dehydrogenase	TraesCS2B01G388700	-	-	Short chain dehydrogenase/reductase	PF00106: short chain dehydrogenase	TraesCS2D01G367800	-	-	Short chain dehydrogenase/reductase	PF00106: short chain dehydrogenase; PF13561: Enoyl-(Acyl carrier protein) reductase
Triad-31598	TraesCS4A01G049200	-	-	CASP-like protein	PF04535: Domain of unknown function (DUF588)	TraesCS4B01G255600	-	-	CASP-like protein	PF04535: Domain of unknown function (DUF588)	TraesCS4D01G255600	-	-	CASP-like protein	PF04535: Domain of unknown function (DUF588)
Triad-25322	TraesCS3A01G109900	-	-	Glycine-rich protein	-	TraesCS3B01G129000	-	-	Glycine-rich protein	-	TraesCS3D01G111600	-	-	Glycine-rich protein	-
Triad-12102	TraesCS1A01G129600	-4.86444	0.00376586	Bidirectional sugar transporter SWEET	PF03083: Sugar efflux transporter for intercellular exchange	TraesCS1B01G147200	-	-	Bidirectional sugar transporter SWEET	PF03083: Sugar efflux transporter for intercellular exchange	TraesCS1D01G125900	-4.86517	0.01656	Bidirectional sugar transporter SWEET	PF03083: Sugar efflux transporter for intercellular exchange
Triad-14251	TraesCS2A01G384900	-	-	Protein BREAST CANCER SUSCEPTIBILITY 1-like protein	PF13771: PHD-like zinc-binding domain; PF00533: BRCA1 C Terminus (BRCT) domain	TraesCS2B01G401900	-	-	Protein BREAST CANCER SUSCEPTIBILITY 1-like protein	PF13771: PHD-like zinc-binding domain; PF00533: BRCA1 C Terminus (BRCT) domain	TraesCS2D01G381600	-	-	Protein BREAST CANCER SUSCEPTIBILITY 1-like protein	PF13771: PHD-like zinc-binding domain; PF00533: BRCA1 C Terminus (BRCT) domain
Triad-18041	TraesCS5A01G370800	-	-	Elongation factor	PF00009: Elongation factor Tu GTP binding domain; PF03144: Elongation factor Tu domain 2; PF00679: Elongation factor G C-terminus	TraesCS5B01G373200	-	-	Elongation factor	PF00009: Elongation factor Tu GTP binding domain; PF03144: Elongation factor Tu domain 2; PF00679: Elongation factor G C-terminus	TraesCS5D01G380500	-	-	Elongation factor	PF00009: Elongation factor Tu GTP binding domain; PF03144: Elongation factor Tu domain 2; PF00679: Elongation factor G C-terminus
Triad-18991	TraesCS7A01G352500	-	-	O-fucosyltransferase-like protein	PF10250: GDP-fucose protein O-fucosyltransferase	TraesCS7B01G275600	-	-	O-fucosyltransferase-like protein	PF10250: GDP-fucose protein O-fucosyltransferase	TraesCS7D01G370600	-	-	O-fucosyltransferase-like protein	PF10250: GDP-fucose protein O-fucosyltransferase
Triad-12641	TraesCS7A01G260800	-	-	Glutamate-1-semialdehyde 2,1-aminomutase	PF00202: Aminotransferase class-III	TraesCS7B01G158800	-	-	Glutamate-1-semialdehyde 2,1-aminomutase	PF00202: Aminotransferase class-III	TraesCS7D01G261800	-	-	Glutamate-1-semialdehyde 2,1-aminomutase	PF00202: Aminotransferase class-III
Triad-3636	TraesCS3A01G092900	-	-	Proline-rich receptor-like kinase, putative (DUF1421)	PF07223: Protein of unknown function (DUF1421)	TraesCS3B01G108100	-	-	Proline-rich receptor-like kinase, putative (DUF1421)	PF07223: Protein of unknown function (DUF1421)	TraesCS3D01G093200	-	-	Proline-rich receptor-like kinase, putative (DUF1421)	PF07223: Protein of unknown function (DUF1421)
Triad-38468	TraesCS5A01G145700	-	-	Cytochrome P450	PF00067: Cytochrome P450	TraesCS5B01G144600	-	-	Cytochrome P450	PF00067: Cytochrome P450	TraesCS5D01G146500	-	-	Cytochrome P450	PF00067: Cytochrome P450
Triad-30841	TraesCS1A01G149300	-	-	Cellulose synthase	PF14569: Zinc-binding RING-finger; PF03552: Cellulose synthase	TraesCS1B01G167200	-2.00204	4.13282e-14	Cellulose synthase	PF14569: Zinc-binding RING-finger; PF03552: Cellulose synthase	TraesCS1D01G146600	-	-	Cellulose synthase	PF14569: Zinc-binding RING-finger; PF03552: Cellulose synthase
Triad-21775	TraesCS2A01G522400	-	-	DNA-directed RNA polymerase subunit beta	PF04563: RNA polymerase beta subunit; PF04561: RNA polymerase Rpb2, domain 2; PF04565: RNA polymerase Rpb2, domain 3; PF04566: RNA polymerase Rpb2, domain 4; PF04567: RNA polymerase Rpb2, domain 5; PF00562: RNA polymerase Rpb2, domain 6; PF04560: RNA polymerase Rpb2, domain 7	TraesCS2B01G552400	-	-	DNA-directed RNA polymerase subunit beta	PF04563: RNA polymerase beta subunit; PF04561: RNA polymerase Rpb2, domain 2; PF04565: RNA polymerase Rpb2, domain 3; PF04566: RNA polymerase Rpb2, domain 4; PF04567: RNA polymerase Rpb2, domain 5; PF00562: RNA polymerase Rpb2, domain 6; PF04560: RNA polymerase Rpb2, domain 7	TraesCS2D01G524500	-	-	DNA-directed RNA polymerase subunit beta	PF04563: RNA polymerase beta subunit; PF04561: RNA polymerase Rpb2, domain 2; PF04565: RNA polymerase Rpb2, domain 3; PF04566: RNA polymerase Rpb2, domain 4; PF04567: RNA polymerase Rpb2, domain 5; PF00562: RNA polymerase Rpb2, domain 6; PF04560: RNA polymerase Rpb2, domain 7
Triad-29685	TraesCS2A01G572900	-	-	Disease resistance protein	PF00931: NB-ARC domain	TraesCS5B01G229300	-	-	Disease resistance protein	PF00931: NB-ARC domain	TraesCS2D01G042200	-	-	Disease resistance protein	PF00931: NB-ARC domain
Triad-24592	TraesCS3A01G270300	-	-	Peroxiredoxin	PF08534: Redoxin	TraesCS3B01G304100	-	-	Peroxiredoxin	PF08534: Redoxin	TraesCS3D01G270100	-	-	Peroxiredoxin	PF08534: Redoxin
Triad-11597	TraesCS7A01G286300	-	-	Heme oxygenase-like, multi-helical protein	PF03070: TENA/THI-4/PQQC family	TraesCS7B01G182200	-	-	Heme oxygenase-like, multi-helical protein	PF03070: TENA/THI-4/PQQC family	TraesCS7D01G286800	-	-	Heme oxygenase-like, multi-helical protein	PF03070: TENA/THI-4/PQQC family
Triad-10620	TraesCS3A01G156100	-	-	Ribonuclease Z	PF13691: tRNase Z endonuclease; PF12706: Beta-lactamase superfamily domain	TraesCS3B01G182700	-	-	Ribonuclease Z	PF13691: tRNase Z endonuclease; PF12706: Beta-lactamase superfamily domain	TraesCS3D01G163900	-	-	Ribonuclease Z	PF13691: tRNase Z endonuclease; PF12706: Beta-lactamase superfamily domain
Triad-10038	TraesCS5A01G496200	-	-	NADH dehydrogenase [ubiquinone] 1 beta subcomplex subunit 7	PF05676: NADH-ubiquinone oxidoreductase B18 subunit (NDUFB7)	TraesCS4B01G323800	-	-	NADH dehydrogenase [ubiquinone] 1 beta subcomplex subunit 7	PF05676: NADH-ubiquinone oxidoreductase B18 subunit (NDUFB7)	TraesCS4D01G320600	-	-	NADH dehydrogenase [ubiquinone] 1 beta subcomplex subunit 7	PF05676: NADH-ubiquinone oxidoreductase B18 subunit (NDUFB7)
Triad-24695	TraesCS6A01G005100	3.01504	0.000329831	Pathogen-related protein	-	TraesCS6B01G010100	-	-	Pathogen-related protein	-	TraesCS6D01G007400	-	-	Pathogen-related protein	-
Triad-29994	TraesCS6A01G273700	-	-	Zinc finger homeodomain protein 1	PF04770: ZF-HD protein dimerisation region	TraesCS6B01G301000	-	-	Zinc finger homeodomain protein 1	PF04770: ZF-HD protein dimerisation region	TraesCS6D01G253700	-	-	Zinc finger homeodomain protein 1	PF04770: ZF-HD protein dimerisation region
Triad-19013	TraesCS4A01G264500	-	-	UV-B-induced protein, chloroplastic	PF05542: Protein of unknown function (DUF760)	TraesCS4B01G050500	-	-	UV-B-induced protein, chloroplastic	PF05542: Protein of unknown function (DUF760)	TraesCS4D01G050700	-	-	UV-B-induced protein, chloroplastic	PF05542: Protein of unknown function (DUF760)
Triad-9850	TraesCS6A01G201500	-	-	Mitochondrial transcription termination factor-like protein	PF02536: mTERF	TraesCS6B01G219200	-	-	Mitochondrial transcription termination factor-like protein	PF02536: mTERF	TraesCS6D01G188800	-	-	Mitochondrial transcription termination factor-like protein	PF02536: mTERF
Triad-13685	TraesCS2A01G478000	-	-	Histone-lysine N-methyltransferase	PF10440: Ubiquitin-binding WIYLD domain; PF05033: Pre-SET motif; PF00856: SET domain	TraesCS2B01G501300	-2.36988	5.45944e-08	Histone-lysine N-methyltransferase	PF10440: Ubiquitin-binding WIYLD domain; PF05033: Pre-SET motif; PF00856: SET domain	TraesCS2D01G477200	-	-	Histone-lysine N-methyltransferase	PF10440: Ubiquitin-binding WIYLD domain; PF05033: Pre-SET motif; PF00856: SET domain
Triad-9957	TraesCS3A01G124600	-	-	Prefoldin subunit	PF01920: Prefoldin subunit	TraesCS3B01G143500	-	-	Prefoldin subunit	PF01920: Prefoldin subunit	TraesCS3D01G126100	-	-	Prefoldin subunit	PF01920: Prefoldin subunit
Triad-14556	TraesCS3A01G127400	-	-	Peptidyl-prolyl cis-trans isomerase G isoform 1	PF08642: Histone deacetylation protein Rxt3	TraesCS3B01G146600	-	-	Peptidyl-prolyl cis-trans isomerase G isoform 1	PF08642: Histone deacetylation protein Rxt3	TraesCS3D01G128600	-	-	Peptidyl-prolyl cis-trans isomerase G isoform 1	PF08642: Histone deacetylation protein Rxt3
Triad-20609	TraesCS2A01G182400	-	-	Receptor kinase	PF08263: Leucine rich repeat N-terminal domain; PF13855: Leucine rich repeat; PF00560: Leucine Rich Repeat; PF00069: Protein kinase domain	TraesCS2B01G208900	2.25449	9.07388e-12	Receptor kinase	PF08263: Leucine rich repeat N-terminal domain; PF13855: Leucine rich repeat; PF00069: Protein kinase domain	TraesCS2D01G190200	3.19751	5.27922e-61	Receptor kinase	PF08263: Leucine rich repeat N-terminal domain; PF00560: Leucine Rich Repeat; PF13855: Leucine rich repeat; PF00069: Protein kinase domain
Triad-36944	TraesCS5A01G185600	-2.49451	1.10981e-17	WRKY transcription factor	PF03106: WRKY DNA -binding domain	TraesCS5B01G183700	-2.3038	9.05914e-11	WRKY transcription factor	PF03106: WRKY DNA -binding domain	TraesCS5D01G190700	-2.25333	4.20668e-16	WRKY transcription factor	PF03106: WRKY DNA -binding domain
Triad-13868	TraesCS5A01G156500	-	-	CCR4-NOT transcription complex subunit 4	PF14570: RING/Ubox like zinc-binding domain; PF00076: RNA recognition motif. (a.k.a. RRM, RBD, or RNP domain)	TraesCS5B01G154700	-	-	CCR4-NOT transcription complex subunit 4	PF14570: RING/Ubox like zinc-binding domain; PF00076: RNA recognition motif. (a.k.a. RRM, RBD, or RNP domain)	TraesCS5D01G161900	-	-	CCR4-NOT transcription complex subunit 4	PF14570: RING/Ubox like zinc-binding domain; PF00076: RNA recognition motif. (a.k.a. RRM, RBD, or RNP domain)
Triad-7916	TraesCS1A01G360400	-	-	Mitochondrial carrier family	PF00153: Mitochondrial carrier protein	TraesCS1B01G376900	-	-	Mitochondrial carrier family	PF00153: Mitochondrial carrier protein	TraesCS1D01G364800	-	-	Mitochondrial carrier family	PF00153: Mitochondrial carrier protein
Triad-21462	TraesCS2A01G362600	-	-	CLIP-associating family protein	PF02985: HEAT repeat; PF12348: CLASP N terminal	TraesCS2B01G380500	-	-	CLIP-associating family protein	PF02985: HEAT repeat; PF12348: CLASP N terminal	TraesCS2D01G360000	-	-	CLIP-associating family protein	PF02985: HEAT repeat; PF12348: CLASP N terminal
Triad-9504	TraesCS5A01G121400	-	-	Protein FLX-like 3	-	TraesCS5B01G113500	-	-	Protein FLX-like 3	-	TraesCS5D01G118100	-	-	Protein FLX-like 3	-
Triad-22746	TraesCS2A01G281000	-	-	Dynamin-like family protein	PF00350: Dynamin family; PF01031: Dynamin central region; PF02212: Dynamin GTPase effector domain	TraesCS2B01G298400	-	-	Dynamin-like family protein	PF00350: Dynamin family; PF01031: Dynamin central region; PF02212: Dynamin GTPase effector domain	TraesCS2D01G279900	-	-	Dynamin-like family protein	PF00350: Dynamin family; PF01031: Dynamin central region; PF02212: Dynamin GTPase effector domain
Triad-868	TraesCS2A01G143900	-	-	Carbamoyl-phosphate synthase large chain	-	TraesCS2B01G168800	-	-	Quinoprotein amine dehydrogenase, beta chain-like; RIC1-like guanyl-nucleotide exchange factor	-	TraesCS2D01G147800	-	-	ARM repeat superfamily protein	-
Triad-16758	TraesCS7A01G358400	-	-	T-complex protein 1 subunit epsilon	PF00118: TCP-1/cpn60 chaperonin family	TraesCS7B01G269300	-	-	T-complex protein 1 subunit epsilon	PF00118: TCP-1/cpn60 chaperonin family	TraesCS7D01G364400	-	-	T-complex protein 1	PF00118: TCP-1/cpn60 chaperonin family
Triad-17032	TraesCS6A01G199800	-	-	Zinc finger family protein	-	TraesCS6B01G230700	-	-	Zinc finger family protein	-	TraesCS6D01G185200	-	-	Zinc finger family protein	-
Triad-28647	TraesCS3A01G385600	2.54773	1.99196e-43	Serine hydroxymethyltransferase	PF00464: Serine hydroxymethyltransferase	TraesCS3B01G417800	2.01172	1.23226e-53	Serine hydroxymethyltransferase	PF00464: Serine hydroxymethyltransferase	TraesCS3D01G378700	-	-	Serine hydroxymethyltransferase	PF00464: Serine hydroxymethyltransferase
Triad-8545	TraesCS2A01G112700	-	-	THUMP domain-containing protein 1	PF02926: THUMP domain	TraesCS2B01G131500	-	-	THUMP domain-containing protein 1	PF02926: THUMP domain	TraesCS2D01G113200	-	-	THUMP domain-containing protein 1	PF02926: THUMP domain
Triad-23634	TraesCS6A01G153600	-	-	Receptor-like protein kinase	PF08263: Leucine rich repeat N-terminal domain; PF07714: Protein tyrosine kinase	TraesCS6B01G181300	-	-	Receptor-like protein kinase	PF08263: Leucine rich repeat N-terminal domain; PF07714: Protein tyrosine kinase	TraesCS6D01G142900	-	-	Receptor-like protein kinase	PF08263: Leucine rich repeat N-terminal domain; PF07714: Protein tyrosine kinase
Triad-28411	TraesCS7A01G483200	-	-	Signal peptidase I, putative	PF10502: Signal peptidase, peptidase S26	TraesCS7B01G385900	-	-	Signal peptidase I, putative	PF10502: Signal peptidase, peptidase S26	TraesCS7D01G470100	-	-	Signal peptidase I family protein	PF10502: Signal peptidase, peptidase S26
Triad-27811	TraesCS7A01G374500	-	-	Alba DNA/RNA-binding protein	PF01918: Alba	TraesCS7B01G252900	-	-	Alba DNA/RNA-binding protein	PF01918: Alba	TraesCS7D01G348900	-	-	Alba DNA/RNA-binding protein	PF01918: Alba
Triad-11571	TraesCS3A01G296500	-	-	ATP-binding ABC transporter	PF00005: ABC transporter	TraesCS3B01G340600	-	-	ATP-binding ABC transporter	PF00005: ABC transporter	TraesCS3D01G306200	-	-	ATP-binding ABC transporter	PF00005: ABC transporter
Triad-19363	TraesCS7A01G358500	-	-	Cell division cycle and apoptosis regulator protein 1	PF14443: DBC1	TraesCS7B01G269000	-	-	Cell division cycle and apoptosis regulator protein 1	PF14443: DBC1	TraesCS7D01G364200	-	-	Cell division cycle and apoptosis regulator protein 1	PF14443: DBC1
Triad-22308	TraesCS3A01G156500	-	-	Glycosyltransferase-like KOBITO 1	PF01697: Glycosyltransferase family 92	TraesCS3B01G183200	-	-	Glycosyltransferase-like KOBITO 1	PF01697: Glycosyltransferase family 92	TraesCS3D01G164400	-	-	Glycosyltransferase-like KOBITO 1	PF01697: Glycosyltransferase family 92
Triad-8400	TraesCS2A01G116600	-	-	MORC family CW-type zinc finger protein 4	PF07496: CW-type Zinc Finger	TraesCS2B01G135800	-	-	MORC family CW-type zinc finger protein 4	PF07496: CW-type Zinc Finger	TraesCS2D01G118500	-	-	MORC family CW-type zinc finger protein 4	PF07496: CW-type Zinc Finger
Triad-16633	TraesCS1A01G215400	-	-	Pleckstrin homology (PH) domain-containing protein	PF12624: N-terminal region of Chorein or VPS13; PF16908: Vacuolar sorting-associated protein 13, N-terminal; PF16910: Repeating coiled region of VPS13; PF00169: PH domain; PF06101: Plant protein of unknown function (DUF946); PF06650: SHR-binding domain of vacuolar-sorting associated protein 13	TraesCS1B01G228900	-	-	Pleckstrin homology (PH) domain-containing protein	PF12624: N-terminal region of Chorein or VPS13; PF16908: Vacuolar sorting-associated protein 13, N-terminal; PF16910: Repeating coiled region of VPS13; PF00169: PH domain; PF06101: Plant protein of unknown function (DUF946); PF06650: SHR-binding domain of vacuolar-sorting associated protein 13	TraesCS1D01G217900	-	-	Pleckstrin homology (PH) domain-containing protein	PF12624: N-terminal region of Chorein or VPS13; PF16908: Vacuolar sorting-associated protein 13, N-terminal; PF16910: Repeating coiled region of VPS13; PF00169: PH domain; PF06101: Plant protein of unknown function (DUF946); PF06650: SHR-binding domain of vacuolar-sorting associated protein 13
Triad-25416	TraesCS3A01G079900	-	-	Superoxide dismutase [Cu-Zn]	PF13365: Trypsin-like peptidase domain	TraesCS3B01G085100	-	-	Serine protease HTRA1	PF13365: Trypsin-like peptidase domain	TraesCS3D01G069900	-	-	Superoxide dismutase [Cu-Zn]	PF13365: Trypsin-like peptidase domain
Triad-24788	TraesCS5A01G374300	-	-	DNA-directed RNA polymerase subunit beta	PF04563: RNA polymerase beta subunit; PF04561: RNA polymerase Rpb2, domain 2; PF04565: RNA polymerase Rpb2, domain 3; PF04566: RNA polymerase Rpb2, domain 4; PF04567: RNA polymerase Rpb2, domain 5; PF00562: RNA polymerase Rpb2, domain 6; PF04560: RNA polymerase Rpb2, domain 7	TraesCS5B01G376200	-	-	DNA-directed RNA polymerase subunit beta	PF04563: RNA polymerase beta subunit; PF04561: RNA polymerase Rpb2, domain 2; PF04565: RNA polymerase Rpb2, domain 3; PF04566: RNA polymerase Rpb2, domain 4; PF04567: RNA polymerase Rpb2, domain 5; PF00562: RNA polymerase Rpb2, domain 6; PF04560: RNA polymerase Rpb2, domain 7	TraesCS5D01G383900	-	-	DNA-directed RNA polymerase subunit beta	PF04563: RNA polymerase beta subunit; PF04561: RNA polymerase Rpb2, domain 2; PF04565: RNA polymerase Rpb2, domain 3; PF04566: RNA polymerase Rpb2, domain 4; PF04567: RNA polymerase Rpb2, domain 5; PF00562: RNA polymerase Rpb2, domain 6; PF04560: RNA polymerase Rpb2, domain 7
Triad-22667	TraesCS7A01G414500	-	-	Histone acetyltransferase	PF02135: TAZ zinc finger; PF00628: PHD-finger; PF08214: Histone acetylation protein; PF00569: Zinc finger, ZZ type	TraesCS7B01G314400	-	-	Histone acetyltransferase	PF02135: TAZ zinc finger; PF00628: PHD-finger; PF08214: Histone acetylation protein; PF00569: Zinc finger, ZZ type	TraesCS7D01G407600	-	-	Histone acetyltransferase	PF02135: TAZ zinc finger; PF00628: PHD-finger; PF08214: Histone acetylation protein; PF00569: Zinc finger, ZZ type
Triad-6847	TraesCS7A01G386000	-	-	Pentatricopeptide repeat-containing protein	PF13041: PPR repeat family; PF01535: PPR repeat; PF17177: Pentacotripeptide-repeat region of PROPR	TraesCS7B01G288900	-	-	Pentatricopeptide repeat-containing protein	PF13041: PPR repeat family; PF01535: PPR repeat; PF17177: Pentacotripeptide-repeat region of PROPR	TraesCS7D01G382600	-	-	Pentatricopeptide repeat-containing protein	PF13041: PPR repeat family; PF01535: PPR repeat; PF17177: Pentacotripeptide-repeat region of PROPR
Triad-39611	TraesCS1A01G131500	-	-	Ras-related protein, expressed	PF00071: Ras family	TraesCS1B01G152100	-	-	Ras-related protein, expressed	PF00071: Ras family	TraesCS1D01G136900	-	-	Ras-related protein, expressed	PF00071: Ras family
Triad-9377	TraesCS6A01G234600	-	-	heat-inducible transcription repressor (DUF639)	PF04842: Plant protein of unknown function (DUF639)	TraesCS6B01G263300	-	-	heat-inducible transcription repressor (DUF639)	PF04842: Plant protein of unknown function (DUF639)	TraesCS6D01G217100	-	-	heat-inducible transcription repressor (DUF639)	PF04842: Plant protein of unknown function (DUF639)
Triad-28254	TraesCS5A01G070400	5.88742	0.0115453	Protease inhibitor/seed storage/lipid transfer protein family protein	PF14368: Probable lipid transfer	TraesCS5B01G076200	2.5965	2.74582e-09	Protease inhibitor/seed storage/lipid transfer protein family protein	PF14368: Probable lipid transfer	TraesCS5D01G082200	3.34305	1.30158e-07	Protease inhibitor/seed storage/lipid transfer protein family protein	PF14368: Probable lipid transfer
Triad-12927	TraesCS2A01G228600	-	-	RNA binding protein, putative	PF00076: RNA recognition motif. (a.k.a. RRM, RBD, or RNP domain)	TraesCS2B01G255100	-	-	RNA binding protein, putative	PF00076: RNA recognition motif. (a.k.a. RRM, RBD, or RNP domain)	TraesCS2D01G239800	-	-	RNA binding protein, putative	PF00076: RNA recognition motif. (a.k.a. RRM, RBD, or RNP domain)
Triad-26803	TraesCS6A01G104200	-	-	F-box domain containing protein	-	TraesCS6B01G133400	-	-	F-box domain containing protein	-	TraesCS6D01G092900	-	-	F-box domain containing protein	-
Triad-13446	TraesCS2A01G279200	-	-	Eukaryotic translation initiation factor 3 subunit H	PF01398: JAB1/Mov34/MPN/PAD-1 ubiquitin protease	TraesCS2B01G296700	-	-	Eukaryotic translation initiation factor 3 subunit H	PF01398: JAB1/Mov34/MPN/PAD-1 ubiquitin protease	TraesCS2D01G278200	-	-	Eukaryotic translation initiation factor 3 subunit H	PF01398: JAB1/Mov34/MPN/PAD-1 ubiquitin protease
Triad-13734	TraesCS6A01G300500	-	-	integral membrane protein (Protein of unknown function DUF92, transmembrane)	-	TraesCS6B01G330200	-	-	P-loop containing nucleoside triphosphate hydrolases superfamily protein	-	TraesCS6D01G280400	-	-	UDP-N-acetylmuramoylalanine--D-glutamate ligase	-
Triad-25785	TraesCS5A01G295700	-	-	CCR4-NOT transcription complex subunit 2	PF04153: NOT2 / NOT3 / NOT5 family	TraesCS5B01G295200	-	-	CCR4-NOT transcription complex subunit 2	PF04153: NOT2 / NOT3 / NOT5 family	TraesCS5D01G303200	-	-	CCR4-NOT transcription complex subunit 2	PF04153: NOT2 / NOT3 / NOT5 family
Triad-16060	TraesCS2A01G442800	-	-	Tudor/PWWP/MBT superfamily protein	PF00855: PWWP domain	TraesCS2B01G463900	-	-	Tudor/PWWP/MBT superfamily protein	PF00855: PWWP domain	TraesCS2D01G441900	-	-	Tudor/PWWP/MBT superfamily protein	PF00855: PWWP domain
Triad-16831	TraesCS5A01G109900	-	-	Defective in cullin neddylation protein	PF14555: UBA-like domain; PF03556: Cullin binding	TraesCS5B01G115600	-	-	Defective in cullin neddylation protein	PF14555: UBA-like domain; PF03556: Cullin binding	TraesCS5D01G117800	-	-	Defective in cullin neddylation protein	PF14555: UBA-like domain; PF03556: Cullin binding
Triad-32728	TraesCS3A01G087100	-	-	Cysteine synthase	PF00291: Pyridoxal-phosphate dependent enzyme	TraesCS3B01G102500	-	-	Cysteine synthase	PF00291: Pyridoxal-phosphate dependent enzyme	TraesCS3D01G087300	-	-	Cysteine synthase	PF00291: Pyridoxal-phosphate dependent enzyme
Triad-20336	TraesCS2A01G389300	-	-	Sphingoid long-chain bases kinase 1	PF00781: Diacylglycerol kinase catalytic domain	TraesCS2B01G407500	-	-	Sphingoid long-chain bases kinase 1	PF00781: Diacylglycerol kinase catalytic domain	TraesCS2D01G387200	-	-	Sphingoid long-chain bases kinase 1	PF00781: Diacylglycerol kinase catalytic domain
Triad-32339	TraesCS3A01G131200	-	-	Alpha/beta-Hydrolases superfamily protein	PF07859: alpha/beta hydrolase fold	TraesCS3B01G150000	-	-	Alpha/beta-Hydrolases superfamily protein	PF07859: alpha/beta hydrolase fold	TraesCS3D01G131800	-	-	Alpha/beta-Hydrolases superfamily protein	PF07859: alpha/beta hydrolase fold
Triad-34225	TraesCS1A01G402400	-	-	Mitogen-activated protein kinase	PF00069: Protein kinase domain	TraesCS1B01G431400	-	-	Mitogen-activated protein kinase	PF00069: Protein kinase domain	TraesCS1D01G410100	-	-	Mitogen-activated protein kinase	PF00069: Protein kinase domain
Triad-7844	TraesCS4A01G096800	-	-	ubiquitin carboxyl-terminal hydrolase	-	TraesCS4B01G207600	-	-	ubiquitin carboxyl-terminal hydrolase	-	TraesCS4D01G208500	-	-	ubiquitin carboxyl-terminal hydrolase	-
Triad-25889	TraesCS1A01G238800	2.82174	3.43836e-29	Calcium binding protein	PF13499: EF-hand domain pair	TraesCS1B01G250900	2.89807	2.71201e-29	Calcium binding protein	PF13499: EF-hand domain pair	TraesCS1D01G239000	2.3138	3.4661e-17	Calcium binding protein	PF13499: EF-hand domain pair
Triad-37987	TraesCS6A01G386800	-	-	Receptor-like kinase	PF00069: Protein kinase domain	TraesCS6B01G425900	-	-	Receptor-like kinase	PF00069: Protein kinase domain	TraesCS6D01G371500	-	-	Receptor-like kinase	PF00069: Protein kinase domain
Triad-9708	TraesCS3A01G322300	-	-	2-oxoglutarate and fe-dependent oxygenase superfamily protein	PF13621: Cupin-like domain	TraesCS3B01G343200	-	-	2-oxoglutarate (2OG) and Fe(II)-dependent oxygenase superfamily protein	PF13621: Cupin-like domain	TraesCS3D01G309100	-	-	2-oxoglutarate and fe-dependent oxygenase superfamily protein	PF13621: Cupin-like domain
Triad-16152	TraesCS3A01G239900	-	-	Exosome complex component rrp4	PF15985: KH domain	TraesCS3B01G268300	-	-	Exosome complex component rrp4	PF15985: KH domain	TraesCS3D01G240300	-	-	Exosome complex component rrp4	PF15985: KH domain
Triad-10876	TraesCS2A01G037200	-	-	dimethylallyl, adenosine tRNA methylthiotransferase	-	TraesCS2B01G050600	-	-	dimethylallyl, adenosine tRNA methylthiotransferase	-	TraesCS2D01G036300	-	-	dimethylallyl, adenosine tRNA methylthiotransferase	-
Triad-10611	TraesCS4A01G136700	-	-	tRNA pseudouridine synthase	PF01416: tRNA pseudouridine synthase	TraesCS4B01G167800	-	-	tRNA pseudouridine synthase	PF01416: tRNA pseudouridine synthase	TraesCS4D01G170500	-	-	tRNA pseudouridine synthase	PF01416: tRNA pseudouridine synthase
Triad-29851	TraesCS5A01G079000	-	-	Serine/arginine rich splicing factor, putative	PF00076: RNA recognition motif. (a.k.a. RRM, RBD, or RNP domain)	TraesCS5B01G087000	-	-	Serine/arginine rich splicing factor, putative	PF00076: RNA recognition motif. (a.k.a. RRM, RBD, or RNP domain)	TraesCS5D01G093200	-	-	Serine/arginine rich splicing factor, putative	PF00076: RNA recognition motif. (a.k.a. RRM, RBD, or RNP domain)
Triad-13468	TraesCS1A01G224000	-	-	Methionine aminopeptidase 2	PF00557: Metallopeptidase family M24	TraesCS1B01G237300	-	-	Methionine aminopeptidase 2	PF00557: Metallopeptidase family M24	TraesCS1D01G225600	-	-	Methionine aminopeptidase 2	PF00557: Metallopeptidase family M24
Triad-20865	TraesCS7A01G236400	-2.98509	7.05634e-37	BTB/POZ domain-containing protein	PF00651: BTB/POZ domain	TraesCS7B01G134500	-3.12223	6.16056e-26	BTB/POZ domain-containing protein	PF00651: BTB/POZ domain	TraesCS7D01G236600	-2.80013	3.63531e-33	BTB/POZ domain-containing protein	PF00651: BTB/POZ domain
Triad-21720	TraesCS1A01G246900	-	-	Coatomer subunit delta	PF00928: Adaptor complexes medium subunit family	TraesCS1B01G257500	-	-	Coatomer subunit delta	PF00928: Adaptor complexes medium subunit family	TraesCS1D01G246200	-	-	Coatomer subunit delta	PF00928: Adaptor complexes medium subunit family
Triad-23451	TraesCS4A01G096200	-	-	tRNA (Guanine(26)-N(2))-dimethyltransferase	PF02005: N2,N2-dimethylguanosine tRNA methyltransferase	TraesCS4B01G208200	-	-	tRNA (Guanine(26)-N(2))-dimethyltransferase	PF02005: N2,N2-dimethylguanosine tRNA methyltransferase	TraesCS4D01G209100	-	-	tRNA (Guanine(26)-N(2))-dimethyltransferase	PF02005: N2,N2-dimethylguanosine tRNA methyltransferase
Triad-36554	TraesCS3A01G292700	-	-	Callose synthase-like protein	PF14288: 1,3-beta-glucan synthase subunit FKS1, domain-1; PF02364: 1,3-beta-glucan synthase component	TraesCS3B01G327500	-	-	Callose synthase-like protein	PF14288: 1,3-beta-glucan synthase subunit FKS1, domain-1; PF02364: 1,3-beta-glucan synthase component	TraesCS3D01G292500	-	-	Callose synthase-like protein	PF14288: 1,3-beta-glucan synthase subunit FKS1, domain-1; PF02364: 1,3-beta-glucan synthase component
Triad-24497	TraesCS6A01G144900	-	-	S-acyltransferase	PF12796: Ankyrin repeats (3 copies); PF01529: DHHC palmitoyltransferase	TraesCS6B01G173100	-	-	S-acyltransferase	PF12796: Ankyrin repeats (3 copies); PF01529: DHHC palmitoyltransferase	TraesCS6D01G133900	-	-	S-acyltransferase	PF12796: Ankyrin repeats (3 copies); PF01529: DHHC palmitoyltransferase
Triad-27809	TraesCS3A01G129200	-	-	Alba DNA/RNA-binding protein	PF01918: Alba	TraesCS3B01G148300	-	-	Alba DNA/RNA-binding protein	PF01918: Alba	TraesCS3D01G130100	-	-	Alba DNA/RNA-binding protein	PF01918: Alba
Triad-15024	TraesCS1A01G305400	-	-	Ribosomal protein L34e superfamily protein	-	TraesCS1B01G316100	-	-	DNA-directed RNA polymerase subunit beta	-	TraesCS1D01G305100	-	-	DNA-directed RNA polymerase subunit beta	-
Triad-15672	TraesCS3A01G148800	-4.35613	2.14888e-08	Glutathione transport system permease protein gsiD	-	TraesCS3B01G176000	-5.1333	1.54448e-07	Glutathione transport system permease protein gsiD	-	TraesCS3D01G156700	-5.59778	2.63586e-06	Glutathione transport system permease protein gsiD	-
Triad-28807	TraesCS1A01G077800	-	-	Auxin influx transporter	PF01490: Transmembrane amino acid transporter protein	TraesCS1B01G095900	-	-	Auxin influx transporter	PF01490: Transmembrane amino acid transporter protein	TraesCS1D01G079900	-	-	Auxin influx transporter	PF01490: Transmembrane amino acid transporter protein
Triad-45627	TraesCS7A01G553600	-	-	Disease resistance protein RPM1	PF00931: NB-ARC domain	TraesCS7B01G477700	-	-	Disease resistance protein (NBS-LRR class) family	PF00931: NB-ARC domain	TraesCS7D01G540500	-	-	Disease resistance protein RPM1	PF00931: NB-ARC domain
Triad-8423	TraesCS3A01G083500	-	-	P-loop containing nucleoside triphosphate hydrolases superfamily protein	-	TraesCS3B01G098400	-	-	ent-kaurenoic acid hydroxylase 2	-	TraesCS3D01G082700	-	-	Pyrroline-5-carboxylate reductase	-
Triad-5874	TraesCS5A01G154000	-	-	Adhesin FhaB	-	TraesCS5B01G152700	-	-	Adhesin FhaB	-	TraesCS5D01G159200	-	-	Adhesin FhaB	-
Triad-8484	TraesCS6A01G318500	-	-	5-adenylylsulfate reductase-like protein	PF00085: Thioredoxin	TraesCS6B01G348800	-	-	5-adenylylsulfate reductase-like protein	PF00085: Thioredoxin	TraesCS6D01G297700	-	-	5-adenylylsulfate reductase-like protein	PF00085: Thioredoxin
Triad-11605	TraesCS6A01G232100	-	-	Cap-binding protein	PF00076: RNA recognition motif. (a.k.a. RRM, RBD, or RNP domain)	TraesCS6B01G249500	-	-	RNA binding protein	PF00076: RNA recognition motif. (a.k.a. RRM, RBD, or RNP domain)	TraesCS6D01G203100	-	-	RNA binding protein	PF00076: RNA recognition motif. (a.k.a. RRM, RBD, or RNP domain)
Triad-16176	TraesCS5A01G177400	-	-	Aspartokinase-homoserine dehydrogenase	PF00696: Amino acid kinase family; PF01842: ACT domain; PF03447: Homoserine dehydrogenase, NAD binding domain; PF00742: Homoserine dehydrogenase	TraesCS5B01G174600	-	-	Aspartokinase-homoserine dehydrogenase	PF00696: Amino acid kinase family; PF01842: ACT domain; PF03447: Homoserine dehydrogenase, NAD binding domain; PF00742: Homoserine dehydrogenase	TraesCS5D01G181600	-	-	Aspartokinase-homoserine dehydrogenase	PF00696: Amino acid kinase family; PF01842: ACT domain; PF03447: Homoserine dehydrogenase, NAD binding domain; PF00742: Homoserine dehydrogenase
Triad-16609	TraesCS2A01G380200	-	-	Endoplasmic reticulum metallopeptidase 1	PF04389: Peptidase family M28	TraesCS2B01G397200	-	-	Endoplasmic reticulum metallopeptidase 1	PF04389: Peptidase family M28	TraesCS2D01G376400	-	-	Endoplasmic reticulum metallopeptidase 1	PF04389: Peptidase family M28
Triad-42510	TraesCS1A01G078200	-	-	Peroxidase	PF00141: Peroxidase	TraesCS1B01G096300	-	-	Peroxidase	PF00141: Peroxidase	TraesCS1D01G080400	-	-	Peroxidase	PF00141: Peroxidase
Triad-11632	TraesCS6A01G377900	-	-	ABC(ATP-binding) family transporter	PF00005: ABC transporter	TraesCS6B01G415600	-	-	ABC(ATP-binding) family transporter	PF00005: ABC transporter	TraesCS6D01G362400	-	-	ABC(ATP-binding) family transporter	PF00005: ABC transporter
Triad-12413	TraesCS5A01G479100	-	-	Sec14 cytosolic factor	PF00650: CRAL/TRIO domain	TraesCS5B01G492000	-	-	Sec14 cytosolic factor	PF00650: CRAL/TRIO domain	TraesCS5D01G492600	-	-	Sec14 cytosolic factor	PF00650: CRAL/TRIO domain
Triad-30439	TraesCS3A01G161200	2.96547	6.00524e-149	Chaperone protein dnaJ	PF00226: DnaJ domain; PF01556: DnaJ C terminal domain	TraesCS3B01G192300	3.19004	6.14626e-75	Chaperone protein dnaJ	PF00226: DnaJ domain; PF01556: DnaJ C terminal domain	TraesCS3D01G168500	2.963	9.92257e-68	Chaperone protein dnaJ	PF00226: DnaJ domain; PF01556: DnaJ C terminal domain
Triad-28085	TraesCS4A01G083200	-	-	Patatin	PF01734: Patatin-like phospholipase	TraesCS4B01G221000	-	-	Patatin	PF01734: Patatin-like phospholipase	TraesCS4D01G221300	-	-	Patatin	PF01734: Patatin-like phospholipase
Triad-10631	TraesCS6A01G369000	-	-	N-alpha-acetyltransferase 35, NatC auxiliary subunit	PF04112: Mak10 subunit, NatC N(alpha)-terminal acetyltransferase	TraesCS6B01G405200	-	-	N-alpha-acetyltransferase 35, NatC auxiliary subunit	PF04112: Mak10 subunit, NatC N(alpha)-terminal acetyltransferase	TraesCS6D01G352500	-	-	N-alpha-acetyltransferase 35, NatC auxiliary subunit	PF04112: Mak10 subunit, NatC N(alpha)-terminal acetyltransferase
Triad-17115	TraesCS4A01G209900	-	-	Transcription factor	PF00170: bZIP transcription factor	TraesCS4B01G113400	-	-	Transcription factor	PF00170: bZIP transcription factor	TraesCS4D01G110900	-	-	Transcription factor	PF00170: bZIP transcription factor
Triad-9756	TraesCS3A01G393400	-	-	Mitochondrial intermediate peptidase	PF01432: Peptidase family M3	TraesCS3B01G425400	-	-	Mitochondrial intermediate peptidase	PF01432: Peptidase family M3	TraesCS3D01G386400	-	-	Mitochondrial intermediate peptidase	PF01432: Peptidase family M3
Triad-9563	TraesCS1A01G245000	-	-	Protein kinase, putative	PF00097: Zinc finger, C3HC4 type (RING finger); PF00069: Protein kinase domain; PF12796: Ankyrin repeats (3 copies)	TraesCS1B01G256200	-	-	Protein kinase, putative	PF00097: Zinc finger, C3HC4 type (RING finger); PF00069: Protein kinase domain; PF12796: Ankyrin repeats (3 copies)	TraesCS1D01G244900	-	-	Protein kinase, putative	PF00069: Protein kinase domain; PF12796: Ankyrin repeats (3 copies)
Triad-10524	TraesCS1A01G330600	-	-	Colon cancer-associated protein Mic1-like containing protein, expressed	PF07035: Colon cancer-associated protein Mic1-like	TraesCS1B01G344200	-	-	Colon cancer-associated protein Mic1-like containing protein, expressed	PF07035: Colon cancer-associated protein Mic1-like	TraesCS1D01G333000	-	-	Colon cancer-associated protein Mic1-like containing protein, expressed	PF07035: Colon cancer-associated protein Mic1-like
Triad-23328	TraesCS1A01G399800	-	-	60S ribosomal protein L18a	PF01775: Ribosomal proteins 50S-L18Ae/60S-L20/60S-L18A	TraesCS1B01G427900	-	-	60S ribosomal protein L18a	PF01775: Ribosomal proteins 50S-L18Ae/60S-L20/60S-L18A	TraesCS1D01G407500	-	-	60S ribosomal protein L18a	PF01775: Ribosomal proteins 50S-L18Ae/60S-L20/60S-L18A
Triad-26856	TraesCS1A01G222800	-	-	Importin subunit beta-1	PF03810: Importin-beta N-terminal domain; PF13513: HEAT-like repeat	TraesCS1B01G236100	-	-	Importin subunit beta-1	PF03810: Importin-beta N-terminal domain; PF13513: HEAT-like repeat	TraesCS1D01G224400	-	-	Importin subunit beta-1	PF03810: Importin-beta N-terminal domain; PF13513: HEAT-like repeat
Triad-13894	TraesCS1A01G169000	-	-	acyl-UDP-N-acetylglucosamine O-acyltransferase	-	TraesCS1B01G187900	-	-	acyl-UDP-N-acetylglucosamine O-acyltransferase	-	TraesCS1D01G167000	-	-	acyl-UDP-N-acetylglucosamine O-acyltransferase	-
Triad-40418	TraesCS5A01G073700	-	-	Dirigent protein	PF03018: Dirigent-like protein	TraesCS5B01G080000	-2.29504	0.0496162	Dirigent protein	PF03018: Dirigent-like protein	TraesCS5D01G087200	-	-	Dirigent protein	PF03018: Dirigent-like protein
Triad-17155	TraesCS1A01G105600	-	-	Dihydrolipoyl dehydrogenase	PF07992: Pyridine nucleotide-disulphide oxidoreductase; PF02852: Pyridine nucleotide-disulphide oxidoreductase, dimerisation domain	TraesCS1B01G131300	-	-	Dihydrolipoyl dehydrogenase	PF07992: Pyridine nucleotide-disulphide oxidoreductase; PF02852: Pyridine nucleotide-disulphide oxidoreductase, dimerisation domain	TraesCS1D01G109600	-	-	Dihydrolipoyl dehydrogenase	PF07992: Pyridine nucleotide-disulphide oxidoreductase; PF02852: Pyridine nucleotide-disulphide oxidoreductase, dimerisation domain
Triad-20822	TraesCS1A01G378000	-	-	Guanine nucleotide-binding protein subunit beta-1	PF00400: WD domain, G-beta repeat	TraesCS1B01G398800	-	-	Guanine nucleotide-binding protein subunit beta-1	PF00400: WD domain, G-beta repeat	TraesCS1D01G385000	-	-	Guanine nucleotide-binding protein beta subunit-like protein	PF00400: WD domain, G-beta repeat
Triad-24699	TraesCS5A01G302400	-	-	GDP-mannose-3',5'-epimerase	PF01370: NAD dependent epimerase/dehydratase family	TraesCS5B01G302500	-	-	GDP-mannose-3',5'-epimerase	PF01370: NAD dependent epimerase/dehydratase family	TraesCS5D01G309000	-	-	GDP-mannose-3',5'-epimerase	PF01370: NAD dependent epimerase/dehydratase family
Triad-13143	TraesCS2A01G492200	-	-	Zinc finger CCCH domain-containing protein 30	-	TraesCS2B01G520300	-	-	Zinc finger CCCH domain-containing protein 30	-	TraesCS2D01G492400	-	-	Zinc finger CCCH domain-containing protein 30	-
Triad-15115	TraesCS4A01G077200	-	-	Stress response protein nst1	-	TraesCS4B01G233400	-	-	Stress response protein nst1	-	TraesCS4D01G234500	-	-	Stress response protein nst1	-
Triad-4444	TraesCS7A01G321600	-2.86377	4.40859e-20	Kinase family protein	PF13540: Regulator of chromosome condensation (RCC1) repeat; PF00069: Protein kinase domain	TraesCS7B01G222500	-3.03446	1.62653e-28	Kinase family protein	PF13540: Regulator of chromosome condensation (RCC1) repeat; PF00069: Protein kinase domain	TraesCS7D01G318600	-3.79755	4.99317e-43	Kinase family protein	PF13540: Regulator of chromosome condensation (RCC1) repeat; PF00069: Protein kinase domain
Triad-10630	TraesCS7A01G280600	-	-	Signal peptide peptidase family protein	PF04258: Signal peptide peptidase	TraesCS7B01G181000	-	-	Signal peptide peptidase family protein	PF04258: Signal peptide peptidase	TraesCS7D01G279200	-	-	Signal peptide peptidase family protein	PF04258: Signal peptide peptidase
Triad-24367	TraesCS1A01G195400	-	-	Poly [ADP-ribose] polymerase	PF12174: RCD1-SRO-TAF4 (RST) plant domain	TraesCS1B01G210300	-	-	Poly [ADP-ribose] polymerase	PF12174: RCD1-SRO-TAF4 (RST) plant domain	TraesCS1D01G199200	-	-	Poly [ADP-ribose] polymerase	PF12174: RCD1-SRO-TAF4 (RST) plant domain
Triad-14721	TraesCS3A01G402600	-	-	Signal recognition particle subunit SRP72	PF17004: Putative TPR-like repeat; PF08492: SRP72 RNA-binding domain	TraesCS3B01G436000	-	-	Signal recognition particle subunit SRP72	PF17004: Putative TPR-like repeat; PF08492: SRP72 RNA-binding domain	TraesCS3D01G397600	-	-	Signal recognition particle subunit SRP72	PF17004: Putative TPR-like repeat; PF08492: SRP72 RNA-binding domain
Triad-27631	TraesCS5A01G441900	-	-	Basic helix-loop-helix transcription factor	PF00010: Helix-loop-helix DNA-binding domain	TraesCS5B01G445900	-	-	Basic helix-loop-helix transcription factor	PF00010: Helix-loop-helix DNA-binding domain	TraesCS5D01G449200	-	-	Basic helix-loop-helix transcription factor	PF00010: Helix-loop-helix DNA-binding domain
Triad-28927	TraesCS3A01G210600	-	-	Mitochondrial outer membrane protein porin	PF01459: Eukaryotic porin	TraesCS3B01G241200	-	-	Mitochondrial outer membrane protein porin	PF01459: Eukaryotic porin	TraesCS3D01G213400	-	-	Mitochondrial outer membrane protein porin	PF01459: Eukaryotic porin
Triad-28930	TraesCS4A01G046000	-	-	Outer mitochondrial membrane protein porin	PF01459: Eukaryotic porin	TraesCS4B01G259600	-	-	Outer mitochondrial membrane protein porin	PF01459: Eukaryotic porin	TraesCS4D01G258900	-	-	Outer mitochondrial membrane protein porin	PF01459: Eukaryotic porin
Triad-15144	TraesCS7A01G268600	-	-	Reticulocyte-binding protein 2 a	-	TraesCS7B01G166900	-	-	Reticulocyte-binding protein 2 a	-	TraesCS7D01G269200	-	-	Reticulocyte-binding protein 2 a	-
Triad-13769	TraesCS5A01G143400	-	-	RNA-binding domain CCCH-type zinc finger protein	PF16131: Torus domain; PF00076: RNA recognition motif. (a.k.a. RRM, RBD, or RNP domain)	TraesCS5B01G142300	-	-	RNA-binding domain CCCH-type zinc finger protein	PF00642: Zinc finger C-x8-C-x5-C-x3-H type (and similar); PF00076: RNA recognition motif. (a.k.a. RRM, RBD, or RNP domain)	TraesCS5D01G148600	-	-	RNA-binding domain CCCH-type zinc finger protein	PF16131: Torus domain; PF00076: RNA recognition motif. (a.k.a. RRM, RBD, or RNP domain)
Triad-27055	TraesCS3A01G166700	-4.10124	2.93626e-08	Stigma-specific Stig1 family protein, putative	PF04885: Stigma-specific protein, Stig1	TraesCS3B01G199400	-2.49439	5.57268e-06	Stigma-specific Stig1 family protein, putative	PF04885: Stigma-specific protein, Stig1	TraesCS3D01G175000	-	-	Stigma-specific Stig1 family protein, putative	PF04885: Stigma-specific protein, Stig1
Triad-7380	TraesCS7A01G294800	-	-	WRKY transcription factor, putative	PF03106: WRKY DNA -binding domain	TraesCS7B01G185400	-	-	WRKY transcription factor, putative	PF03106: WRKY DNA -binding domain	TraesCS7D01G287200	-	-	WRKY transcription factor, putative	PF03106: WRKY DNA -binding domain
Triad-19329	TraesCS6A01G306600	-	-	Cullin family protein	PF00888: Cullin family; PF10557: Cullin protein neddylation domain	TraesCS6B01G335200	-	-	Cullin family protein	PF00888: Cullin family; PF10557: Cullin protein neddylation domain	TraesCS6D01G285800	-	-	Cullin family protein	PF00888: Cullin family; PF10557: Cullin protein neddylation domain
Triad-26150	TraesCS2A01G467300	-	-	Amine oxidase family protein	PF01593: Flavin containing amine oxidoreductase	TraesCS2B01G490100	-	-	Amine oxidase family protein	PF01593: Flavin containing amine oxidoreductase	TraesCS2D01G467300	-	-	Amine oxidase family protein	PF01593: Flavin containing amine oxidoreductase
Triad-14309	TraesCS5A01G352800	-	-	DNA mismatch repair protein mutL	PF13589: Histidine kinase-, DNA gyrase B-, and HSP90-like ATPase; PF01119: DNA mismatch repair protein, C-terminal domain; PF08676: MutL C terminal dimerisation domain	TraesCS5B01G355000	-	-	DNA mismatch repair protein mutL	PF13589: Histidine kinase-, DNA gyrase B-, and HSP90-like ATPase; PF01119: DNA mismatch repair protein, C-terminal domain; PF08676: MutL C terminal dimerisation domain	TraesCS5D01G359800	-	-	DNA mismatch repair protein mutL	PF13589: Histidine kinase-, DNA gyrase B-, and HSP90-like ATPase; PF01119: DNA mismatch repair protein, C-terminal domain; PF08676: MutL C terminal dimerisation domain
Triad-11747	TraesCS6A01G299300	-	-	Nicastrin	PF05450: Nicastrin	TraesCS6B01G328900	-	-	Nicastrin	PF05450: Nicastrin	TraesCS6D01G279200	-	-	Nicastrin	PF05450: Nicastrin
Triad-27142	TraesCS1A01G096200	-	-	Fatty acid oxidation complex subunit alpha	PF00378: Enoyl-CoA hydratase/isomerase; PF02737: 3-hydroxyacyl-CoA dehydrogenase, NAD binding domain; PF00725: 3-hydroxyacyl-CoA dehydrogenase, C-terminal domain	TraesCS1B01G127500	-	-	Fatty acid oxidation complex subunit alpha	PF00378: Enoyl-CoA hydratase/isomerase; PF02737: 3-hydroxyacyl-CoA dehydrogenase, NAD binding domain; PF00725: 3-hydroxyacyl-CoA dehydrogenase, C-terminal domain	TraesCS1D01G105200	-	-	Fatty acid oxidation complex subunit alpha	PF00378: Enoyl-CoA hydratase/isomerase; PF02737: 3-hydroxyacyl-CoA dehydrogenase, NAD binding domain; PF00725: 3-hydroxyacyl-CoA dehydrogenase, C-terminal domain
Triad-17178	TraesCS4A01G135600	-	-	Transcription factor	PF00170: bZIP transcription factor	TraesCS4B01G169600	-	-	Transcription factor	PF00170: bZIP transcription factor	TraesCS4D01G171700	-	-	Transcription factor	PF00170: bZIP transcription factor
Triad-35206	TraesCS7A01G393600	-	-	Potassium transporter	PF02705: K+ potassium transporter	TraesCS7B01G295600	-	-	Potassium transporter	PF02705: K+ potassium transporter	TraesCS7D01G388900	-	-	Potassium transporter	PF02705: K+ potassium transporter
Triad-12596	TraesCS6A01G232600	-	-	NAD(P)H-hydrate epimerase	PF03853: YjeF-related protein N-terminus; PF01243: Pyridoxamine 5'-phosphate oxidase	TraesCS6B01G260500	-	-	NAD(P)H-hydrate epimerase	PF03853: YjeF-related protein N-terminus; PF01243: Pyridoxamine 5'-phosphate oxidase; PF10590: Pyridoxine 5'-phosphate oxidase C-terminal dimerisation region	TraesCS6D01G215500	-	-	NAD(P)H-hydrate epimerase	PF03853: YjeF-related protein N-terminus; PF01243: Pyridoxamine 5'-phosphate oxidase; PF10590: Pyridoxine 5'-phosphate oxidase C-terminal dimerisation region
Triad-10880	TraesCS2A01G070300	-	-	Lactoylglutathione lyase	PF00903: Glyoxalase/Bleomycin resistance protein/Dioxygenase superfamily	TraesCS2B01G083800	-	-	Lactoylglutathione lyase	PF00903: Glyoxalase/Bleomycin resistance protein/Dioxygenase superfamily	TraesCS2D01G069300	-	-	Lactoylglutathione lyase	PF00903: Glyoxalase/Bleomycin resistance protein/Dioxygenase superfamily
Triad-8719	TraesCS5A01G293600	-	-	WD40 repeat-like protein	PF00400: WD domain, G-beta repeat	TraesCS5B01G292800	-	-	WD40 repeat-like protein	PF00400: WD domain, G-beta repeat	TraesCS5D01G300900	-	-	WD40 repeat-like protein	PF00400: WD domain, G-beta repeat
Triad-13427	TraesCS1A01G090100	-	-	Serine/threonine-protein phosphatase 2A regulatory subunit B	PF13499: EF-hand domain pair	TraesCS1B01G118200	-	-	Serine/threonine-protein phosphatase 2A regulatory subunit B	PF13499: EF-hand domain pair	TraesCS1D01G098600	-	-	Serine/threonine-protein phosphatase 2A regulatory subunit B	PF13499: EF-hand domain pair
Triad-29283	TraesCS7A01G386600	-	-	Malate dehydrogenase	PF00056: lactate/malate dehydrogenase, NAD binding domain; PF02866: lactate/malate dehydrogenase, alpha/beta C-terminal domain	TraesCS7B01G289400	-	-	Malate dehydrogenase	PF00056: lactate/malate dehydrogenase, NAD binding domain; PF02866: lactate/malate dehydrogenase, alpha/beta C-terminal domain	TraesCS7D01G383100	-	-	Malate dehydrogenase	PF00056: lactate/malate dehydrogenase, NAD binding domain; PF02866: lactate/malate dehydrogenase, alpha/beta C-terminal domain
Triad-29474	TraesCS7A01G190600	-	-	Auxin efflux carrier component	PF03547: Membrane transport protein	TraesCS7B01G095500	-	-	Auxin efflux carrier component	PF03547: Membrane transport protein	TraesCS7D01G191600	-	-	Auxin efflux carrier component	PF03547: Membrane transport protein
Triad-16611	TraesCS5A01G113500	-	-	SWI/SNF complex subunit SWI3C	PF04433: SWIRM domain; PF00249: Myb-like DNA-binding domain; PF16495: SWIRM-associated region 1	TraesCS5B01G119800	-	-	SWI/SNF complex subunit SWI3C	PF04433: SWIRM domain; PF00249: Myb-like DNA-binding domain; PF16495: SWIRM-associated region 1	TraesCS5D01G128700	-	-	SWI/SNF complex subunit SWI3C	PF04433: SWIRM domain; PF00249: Myb-like DNA-binding domain; PF16495: SWIRM-associated region 1
Triad-20930	TraesCS3A01G475800	-	-	S-adenosyl-L-methionine-dependent methyltransferases superfamily protein	PF03141: Putative S-adenosyl-L-methionine-dependent methyltransferase	TraesCS1B01G170600	-	-	S-adenosyl-L-methionine-dependent methyltransferases superfamily protein	PF03141: Putative S-adenosyl-L-methionine-dependent methyltransferase	TraesCS1D01G153300	-	-	S-adenosyl-L-methionine-dependent methyltransferases superfamily protein	PF03141: Putative S-adenosyl-L-methionine-dependent methyltransferase
Triad-20210	TraesCS2A01G327600	-	-	Amine oxidase	PF02728: Copper amine oxidase, N3 domain; PF01179: Copper amine oxidase, enzyme domain	TraesCS6B01G236300	-	-	Amine oxidase	PF02728: Copper amine oxidase, N3 domain; PF01179: Copper amine oxidase, enzyme domain	TraesCS2D01G335300	-2.50759	4.30836e-75	Amine oxidase	PF02728: Copper amine oxidase, N3 domain; PF01179: Copper amine oxidase, enzyme domain
Triad-8322	TraesCS3A01G385500	-	-	1-phosphatidylinositol-3-phosphate 5-kinase	PF00118: TCP-1/cpn60 chaperonin family; PF01504: Phosphatidylinositol-4-phosphate 5-Kinase	TraesCS3B01G417700	-	-	1-phosphatidylinositol-3-phosphate 5-kinase	PF00118: TCP-1/cpn60 chaperonin family; PF01504: Phosphatidylinositol-4-phosphate 5-Kinase	TraesCS3D01G378500	-	-	1-phosphatidylinositol-3-phosphate 5-kinase	PF00118: TCP-1/cpn60 chaperonin family; PF01504: Phosphatidylinositol-4-phosphate 5-Kinase
Triad-16733	TraesCS1A01G106000	-	-	Golgi apparatus membrane protein TVP23	PF05832: Eukaryotic protein of unknown function (DUF846)	TraesCS1B01G128400	-	-	Golgi apparatus membrane protein TVP23	PF05832: Eukaryotic protein of unknown function (DUF846)	TraesCS1D01G109000	-	-	Golgi apparatus membrane protein TVP23	PF05832: Eukaryotic protein of unknown function (DUF846)
Triad-23008	TraesCS1A01G064000	-	-	Glycosyltransferases	PF03360: Glycosyltransferase family 43	TraesCS1B01G081900	-	-	Glycosyltransferases	PF03360: Glycosyltransferase family 43	TraesCS1D01G064500	-	-	Glycosyltransferases	PF03360: Glycosyltransferase family 43
Triad-35644	TraesCS7A01G271800	-	-	Pathogenesis-related thaumatin-like protein	PF00314: Thaumatin family	TraesCS7B01G170200	-	-	Pathogenesis-related thaumatin-like protein	PF00314: Thaumatin family	TraesCS7D01G272100	-	-	Pathogenesis-related thaumatin-like protein	PF00314: Thaumatin family
Triad-29109	TraesCS3A01G342300	-2.12757	8.75731e-05	Receptor-like kinase	PF08263: Leucine rich repeat N-terminal domain; PF12799: Leucine Rich repeats (2 copies); PF00560: Leucine Rich Repeat; PF07714: Protein tyrosine kinase	TraesCS3B01G374400	-3.21497	3.17861e-10	Receptor-like kinase	PF08263: Leucine rich repeat N-terminal domain; PF12799: Leucine Rich repeats (2 copies); PF00560: Leucine Rich Repeat; PF07714: Protein tyrosine kinase	TraesCS3D01G336200	-2.68477	1.90681e-06	Receptor-like kinase	PF08263: Leucine rich repeat N-terminal domain; PF12799: Leucine Rich repeats (2 copies); PF00560: Leucine Rich Repeat; PF07714: Protein tyrosine kinase
Triad-9465	TraesCS5A01G033400	-	-	Protein DETOXIFICATION	PF01554: MatE	TraesCS5B01G033600	-	-	Protein DETOXIFICATION	PF01554: MatE	TraesCS5D01G041700	-	-	Protein DETOXIFICATION	PF01554: MatE
Triad-22222	TraesCS7A01G189600	2.79373	4.71701e-52	Nuclear migration protein nudC	PF04969: CS domain	TraesCS7B01G094500	2.68589	8.36573e-44	Nuclear migration protein nudC	PF04969: CS domain	TraesCS7D01G190700	2.96376	1.07774e-64	Nuclear migration protein nudC	PF04969: CS domain
Triad-23315	TraesCS7A01G168500	-	-	LysM domain-containing GPI-anchored protein 1	PF01476: LysM domain	TraesCS7B01G073300	-	-	LysM domain-containing GPI-anchored protein 1	PF01476: LysM domain	TraesCS7D01G169400	-	-	LysM domain-containing GPI-anchored protein 1	PF01476: LysM domain
Triad-29235	TraesCS2A01G274100	-	-	Protein phosphatase 2C containing protein	PF00481: Protein phosphatase 2C	TraesCS2B01G291800	-	-	Protein phosphatase 2C containing protein	PF00481: Protein phosphatase 2C	TraesCS2D01G273100	-	-	Protein phosphatase 2C containing protein	PF00481: Protein phosphatase 2C
Triad-24589	TraesCS7A01G373900	-5.20673	0.00463916	Cellulose synthase	PF03552: Cellulose synthase	TraesCS3B01G324500	-	-	Cellulose synthase	PF03552: Cellulose synthase	TraesCS7D01G349200	-	-	Cellulose synthase	PF03552: Cellulose synthase
Triad-25323	TraesCS1A01G122100	-	-	Glycine-rich protein	-	TraesCS1B01G141300	-	-	Glycine-rich protein	-	TraesCS1D01G123100	-	-	Glycine-rich protein	-
Triad-10735	TraesCS2A01G322700	-	-	Mitochondrial inner membrane protease ATP23	PF09768: Peptidase M76 family	TraesCS2B01G359900	-	-	Mitochondrial inner membrane protease ATP23	PF09768: Peptidase M76 family	TraesCS2D01G340200	-	-	Mitochondrial inner membrane protease ATP23	PF09768: Peptidase M76 family
Triad-35755	TraesCS7A01G381800	-3.58553	3.3992e-20	Peptide transporter	PF00854: POT family	TraesCS7B01G284300	-4.26945	2.86755e-29	Major Facilitator Superfamily protein, expressed	PF00854: POT family	TraesCS7D01G378300	-3.54817	3.61635e-20	Peptide transporter	PF00854: POT family
Triad-33428	TraesCS6A01G176200	-	-	AT hook motif DNA-binding family protein	PF03479: Domain of unknown function (DUF296)	TraesCS6B01G209300	-	-	AT hook motif DNA-binding family protein	PF03479: Domain of unknown function (DUF296)	TraesCS6D01G167600	-	-	AT hook motif DNA-binding family protein	PF03479: Domain of unknown function (DUF296)
Triad-23630	TraesCS4A01G078800	-	-	Methionine--tRNA ligase	PF09334: tRNA synthetases class I (M); PF01588: Putative tRNA binding domain	TraesCS4B01G245500	-	-	Methionine--tRNA ligase	PF09334: tRNA synthetases class I (M); PF01588: Putative tRNA binding domain	TraesCS4D01G243900	-	-	Methionine--tRNA ligase	PF09334: tRNA synthetases class I (M); PF01588: Putative tRNA binding domain
Triad-23225	TraesCS6A01G358100	-	-	Photosystem II 10 kDa polypeptide	PF04725: Photosystem II 10 kDa polypeptide PsbR	TraesCS6B01G390600	-	-	Photosystem II 10 kDa polypeptide	PF04725: Photosystem II 10 kDa polypeptide PsbR	TraesCS6D01G340700	-	-	Photosystem II 10 kDa polypeptide	PF04725: Photosystem II 10 kDa polypeptide PsbR
Triad-5306	TraesCS2A01G259900	-2.90707	2.84776e-19	Dirigent protein	PF03018: Dirigent-like protein	TraesCS2B01G282000	-2.542	2.05001e-50	Dirigent protein	PF03018: Dirigent-like protein	TraesCS2D01G263600	-	-	Dirigent protein	PF03018: Dirigent-like protein
Triad-10670	TraesCS5A01G094300	-	-	Golgin candidate 6	PF04869: Uso1 / p115 like vesicle tethering protein, head region; PF04871: Uso1 / p115 like vesicle tethering protein, C terminal region	TraesCS5B01G100400	-	-	Golgin candidate 6	PF04869: Uso1 / p115 like vesicle tethering protein, head region; PF04871: Uso1 / p115 like vesicle tethering protein, C terminal region	TraesCS5D01G106600	-	-	Golgin candidate 6	PF04869: Uso1 / p115 like vesicle tethering protein, head region; PF04871: Uso1 / p115 like vesicle tethering protein, C terminal region
Triad-26572	TraesCS1A01G317000	-	-	actin cytoskeleton-regulatory complex pan-like protein	-	TraesCS1B01G329400	-	-	actin cytoskeleton-regulatory complex pan-like protein	-	TraesCS1D01G317000	-	-	actin cytoskeleton-regulatory complex pan-like protein	-
Triad-32184	TraesCS5A01G209100	-	-	O-fucosyltransferase family protein	PF10250: GDP-fucose protein O-fucosyltransferase	TraesCS5B01G207300	-	-	O-fucosyltransferase family protein	PF10250: GDP-fucose protein O-fucosyltransferase	TraesCS5D01G215300	-	-	O-fucosyltransferase family protein	PF10250: GDP-fucose protein O-fucosyltransferase
Triad-19749	TraesCS6A01G269400	-	-	Kinase-like protein	PF00069: Protein kinase domain	TraesCS6B01G296700	-	-	Kinase-like protein	PF00069: Protein kinase domain	TraesCS6D01G245500	-	-	Kinase-like protein	PF00069: Protein kinase domain
Triad-5670	TraesCS5A01G431900	-	-	Protein translocase subunit SecA 2	PF07762: Protein of unknown function (DUF1618)	TraesCS5B01G433700	-	-	Maintenance of telomere capping protein 2	PF07762: Protein of unknown function (DUF1618)	TraesCS5D01G439500	-	-	Asparagine--tRNA ligase	PF07762: Protein of unknown function (DUF1618)
Triad-9822	TraesCS3A01G439400	-	-	Ubiquitin-conjugating enzyme E2, putative	PF00179: Ubiquitin-conjugating enzyme; PF00627: UBA/TS-N domain	TraesCS3B01G473300	-	-	Ubiquitin-conjugating enzyme E2, putative	PF00179: Ubiquitin-conjugating enzyme; PF00627: UBA/TS-N domain	TraesCS3D01G432200	-	-	Ubiquitin-conjugating enzyme E2, putative	PF00179: Ubiquitin-conjugating enzyme; PF00627: UBA/TS-N domain
Triad-34758	TraesCS7A01G534600	-	-	Pm3-like disease resistance protein	PF00931: NB-ARC domain	TraesCS7B01G452000	-	-	Pm3-like disease resistance protein	PF00931: NB-ARC domain	TraesCS7D01G521900	-	-	Pm3-like disease resistance protein	PF00931: NB-ARC domain
Triad-20610	TraesCS7A01G125600	-	-	Glutamyl-tRNA reductase	PF05201: Glutamyl-tRNAGlu reductase, N-terminal domain; PF01488: Shikimate / quinate 5-dehydrogenase; PF00745: Glutamyl-tRNAGlu reductase, dimerisation domain	TraesCS7B01G024500	-	-	Glutamyl-tRNA reductase	PF05201: Glutamyl-tRNAGlu reductase, N-terminal domain; PF01488: Shikimate / quinate 5-dehydrogenase; PF00745: Glutamyl-tRNAGlu reductase, dimerisation domain	TraesCS7D01G122600	-	-	Glutamyl-tRNA reductase	PF05201: Glutamyl-tRNAGlu reductase, N-terminal domain; PF01488: Shikimate / quinate 5-dehydrogenase; PF00745: Glutamyl-tRNAGlu reductase, dimerisation domain
Triad-16577	TraesCS5A01G266600	-	-	DNA-binding bromodomain-containing protein	PF00249: Myb-like DNA-binding domain; PF00439: Bromodomain	TraesCS5B01G266200	-	-	DNA-binding bromodomain-containing protein	PF00249: Myb-like DNA-binding domain; PF00439: Bromodomain	TraesCS5D01G274400	-	-	DNA-binding bromodomain-containing protein	PF00249: Myb-like DNA-binding domain; PF00439: Bromodomain
Triad-14187	TraesCS2A01G284300	-	-	U6 snRNA-associated Sm-like protein LSm6	PF01423: LSM domain	TraesCS2B01G301300	-	-	U6 snRNA-associated Sm-like protein LSm6	PF01423: LSM domain	TraesCS2D01G283200	-	-	U6 snRNA-associated Sm-like protein LSm6	PF01423: LSM domain
Triad-37924	TraesCS3A01G104800	-3.04382	6.77744e-23	Receptor-like kinase	PF07714: Protein tyrosine kinase	TraesCS3B01G123300	-3.16292	8.73865e-24	Receptor-like kinase	PF07714: Protein tyrosine kinase	TraesCS3D01G107000	-2.30897	1.60012e-18	Receptor-like kinase	PF00069: Protein kinase domain
Triad-18745	TraesCS3A01G359200	-	-	Myb-like protein	PF00249: Myb-like DNA-binding domain	TraesCS3B01G391900	-	-	Myb-like protein	PF00249: Myb-like DNA-binding domain	TraesCS3D01G353500	-	-	Myb-like protein	PF00249: Myb-like DNA-binding domain
Triad-4271	TraesCS2A01G410900	-	-	CsAtPR5	-	TraesCS2B01G429800	-	-	CsAtPR5	-	TraesCS2D01G408300	-	-	CsAtPR5	-
Triad-26859	TraesCS1A01G065700	-	-	E3 SUMO-protein ligase SIZ1	PF02037: SAP domain; PF00628: PHD-finger; PF02891: MIZ/SP-RING zinc finger	TraesCS1B01G083900	-	-	E3 SUMO-protein ligase SIZ1	PF02037: SAP domain; PF00628: PHD-finger; PF02891: MIZ/SP-RING zinc finger	TraesCS1D01G066700	-	-	E3 SUMO-protein ligase SIZ1	PF02037: SAP domain; PF00628: PHD-finger; PF02891: MIZ/SP-RING zinc finger
Triad-6641	TraesCS5A01G072600	-	-	RING/U-box superfamily protein	PF13639: Ring finger domain	TraesCS5B01G078400	-	-	RING/U-box superfamily protein	PF13639: Ring finger domain	TraesCS5D01G085300	-	-	RING/U-box superfamily protein	PF13639: Ring finger domain
Triad-12420	TraesCS2A01G366700	-	-	ATP-dependent RNA helicase	PF00270: DEAD/DEAH box helicase; PF00271: Helicase conserved C-terminal domain	TraesCS2B01G384300	-	-	ATP-dependent RNA helicase	PF00270: DEAD/DEAH box helicase; PF00271: Helicase conserved C-terminal domain	TraesCS2D01G363700	-	-	ATP-dependent RNA helicase	PF00270: DEAD/DEAH box helicase; PF00271: Helicase conserved C-terminal domain
Triad-20051	TraesCS2A01G253700	-	-	ATP-dependent RNA helicase	PF00270: DEAD/DEAH box helicase; PF00271: Helicase conserved C-terminal domain	TraesCS2B01G273300	-	-	ATP-dependent RNA helicase	PF00270: DEAD/DEAH box helicase; PF00271: Helicase conserved C-terminal domain	TraesCS2D01G254200	-	-	ATP-dependent RNA helicase	PF00270: DEAD/DEAH box helicase; PF00271: Helicase conserved C-terminal domain
Triad-15119	TraesCS3A01G193700	-	-	Lipase family protein	PF04083: Partial alpha/beta-hydrolase lipase region	TraesCS3B01G222800	-	-	Lipase family protein	PF04083: Partial alpha/beta-hydrolase lipase region	TraesCS3D01G197500	-	-	Lipase family protein	PF04083: Partial alpha/beta-hydrolase lipase region
Triad-16833	TraesCS2A01G297500	-	-	Peroxiredoxin	PF00578: AhpC/TSA family; PF10417: C-terminal domain of 1-Cys peroxiredoxin	TraesCS2B01G313700	-	-	Peroxiredoxin	PF00578: AhpC/TSA family; PF10417: C-terminal domain of 1-Cys peroxiredoxin	TraesCS2D01G295500	-	-	Peroxiredoxin	PF00578: AhpC/TSA family; PF10417: C-terminal domain of 1-Cys peroxiredoxin
Triad-15790	TraesCS3A01G155600	-	-	Activating signal cointegrator 1 complex subunit 1	PF00013: KH domain; PF10469: AKAP7 2'5' RNA ligase-like domain	TraesCS3B01G182100	-	-	Activating signal cointegrator 1 complex subunit 1	PF00013: KH domain; PF10469: AKAP7 2'5' RNA ligase-like domain	TraesCS3D01G163100	-	-	Activating signal cointegrator 1 complex subunit 1	PF00013: KH domain; PF10469: AKAP7 2'5' RNA ligase-like domain
Triad-13188	TraesCS7A01G286800	-	-	HAUS augmin-like complex subunit 1	-	TraesCS7B01G197500	-	-	HAUS augmin-like complex subunit 1	-	TraesCS7D01G287800	-	-	HAUS augmin-like complex subunit 1	-
Triad-11879	TraesCS2A01G218300	-	-	Glycerol-3-phosphate acyltransferase 3	PF01553: Acyltransferase	TraesCS2B01G243700	-	-	Glycerol-3-phosphate acyltransferase 3	PF01553: Acyltransferase	TraesCS2D01G225100	-	-	Glycerol-3-phosphate acyltransferase 3	PF01553: Acyltransferase
Triad-27298	TraesCS5A01G152600	-	-	Ubiquitin activating enzyme E1	PF00899: ThiF family; PF16190: Ubiquitin-activating enzyme E1 FCCH domain; PF16191: Ubiquitin-activating enzyme E1 four-helix bundle; PF10585: Ubiquitin-activating enzyme active site; PF09358: Ubiquitin fold domain	TraesCS5B01G151300	-	-	Ubiquitin activating enzyme E1	PF00899: ThiF family; PF16190: Ubiquitin-activating enzyme E1 FCCH domain; PF16191: Ubiquitin-activating enzyme E1 four-helix bundle; PF10585: Ubiquitin-activating enzyme active site; PF09358: Ubiquitin fold domain	TraesCS5D01G157800	-	-	Ubiquitin activating enzyme E1	PF00899: ThiF family; PF16190: Ubiquitin-activating enzyme E1 FCCH domain; PF16191: Ubiquitin-activating enzyme E1 four-helix bundle; PF10585: Ubiquitin-activating enzyme active site; PF09358: Ubiquitin fold domain
Triad-12404	TraesCS2A01G188200	-	-	Alpha-1,6-mannosyl-glycoprotein 2-beta-N-acetylglucosaminyltransferase	PF13320: Domain of unknown function (DUF4091)	TraesCS2B01G219000	-	-	Alpha-1,6-mannosyl-glycoprotein 2-beta-N-acetylglucosaminyltransferase	PF13320: Domain of unknown function (DUF4091)	TraesCS2D01G199400	-	-	Alpha-1,6-mannosyl-glycoprotein 2-beta-N-acetylglucosaminyltransferase	PF13320: Domain of unknown function (DUF4091)
Triad-11686	TraesCS3A01G247300	-	-	Hydroxyacylglutathione hydrolase	PF00753: Metallo-beta-lactamase superfamily	TraesCS3B01G272000	-	-	Hydroxyacylglutathione hydrolase	PF00753: Metallo-beta-lactamase superfamily	TraesCS3D01G244100	-	-	Hydroxyacylglutathione hydrolase	PF00753: Metallo-beta-lactamase superfamily
Triad-11627	TraesCS3A01G298900	-	-	ATP-dependent RNA helicase, putative	PF01424: R3H domain; PF00270: DEAD/DEAH box helicase; PF00271: Helicase conserved C-terminal domain; PF04408: Helicase associated domain (HA2); PF07717: Oligonucleotide/oligosaccharide-binding (OB)-fold	TraesCS3B01G337600	-	-	ATP-dependent RNA helicase, putative	PF01424: R3H domain; PF00270: DEAD/DEAH box helicase; PF00271: Helicase conserved C-terminal domain; PF04408: Helicase associated domain (HA2); PF07717: Oligonucleotide/oligosaccharide-binding (OB)-fold	TraesCS3D01G302800	-	-	ATP-dependent RNA helicase, putative	PF01424: R3H domain; PF00270: DEAD/DEAH box helicase; PF00271: Helicase conserved C-terminal domain; PF04408: Helicase associated domain (HA2); PF07717: Oligonucleotide/oligosaccharide-binding (OB)-fold
Triad-36527	TraesCS6A01G284800	-	-	Sec14p-like phosphatidylinositol transfer family protein	PF03765: CRAL/TRIO, N-terminal domain; PF00650: CRAL/TRIO domain	TraesCS6B01G313500	-	-	Sec14p-like phosphatidylinositol transfer family protein	PF03765: CRAL/TRIO, N-terminal domain; PF00650: CRAL/TRIO domain	TraesCS6D01G265200	-	-	Sec14p-like phosphatidylinositol transfer family protein	PF03765: CRAL/TRIO, N-terminal domain; PF00650: CRAL/TRIO domain
Triad-42923	TraesCS2A01G135800	-	-	BTB-POZ and MATH domain protein	PF00651: BTB/POZ domain	TraesCS2B01G159700	-	-	BTB-POZ and MATH domain protein	PF00651: BTB/POZ domain	TraesCS2D01G138300	2.25551	3.12781e-59	BTB-POZ and MATH domain protein	PF00651: BTB/POZ domain
Triad-7182	TraesCS4A01G132900	-	-	Hydroxyacylglutathione hydrolase, putative, expressed	PF16123: Hydroxyacylglutathione hydrolase C-terminus	TraesCS4B01G171800	-	-	Hydroxyacylglutathione hydrolase, putative, expressed	PF16123: Hydroxyacylglutathione hydrolase C-terminus	TraesCS4D01G173800	-	-	Hydroxyacylglutathione hydrolase, putative, expressed	PF16123: Hydroxyacylglutathione hydrolase C-terminus
Triad-23327	TraesCS3A01G247600	-	-	60S ribosomal protein L18a	PF01775: Ribosomal proteins 50S-L18Ae/60S-L20/60S-L18A	TraesCS3B01G271800	-	-	60S ribosomal protein L18a	PF01775: Ribosomal proteins 50S-L18Ae/60S-L20/60S-L18A	TraesCS3D01G243800	-	-	60S ribosomal protein L18a	PF01775: Ribosomal proteins 50S-L18Ae/60S-L20/60S-L18A
Triad-16742	TraesCS2A01G033200	-	-	Carboxymethylenebutenolidase-like protein	PF01738: Dienelactone hydrolase family	TraesCS2B01G046800	-	-	Carboxymethylenebutenolidase 1	PF01738: Dienelactone hydrolase family	TraesCS2D01G032700	-	-	Carboxymethylenebutenolidase-like protein	PF01738: Dienelactone hydrolase family
Triad-13451	TraesCS4A01G046100	-	-	Dual-specificity RNA methyltransferase RlmN	PF04055: Radical SAM superfamily; PF13394: 4Fe-4S single cluster domain	TraesCS4B01G259700	-	-	Dual-specificity RNA methyltransferase RlmN	PF04055: Radical SAM superfamily; PF13394: 4Fe-4S single cluster domain	TraesCS4D01G258800	-	-	Dual-specificity RNA methyltransferase RlmN	PF04055: Radical SAM superfamily; PF13394: 4Fe-4S single cluster domain
Triad-20341	TraesCS5A01G259200	-	-	Vacuolar protein sorting-associated protein 52	PF04129: Vps52 / Sac2 family	TraesCS5B01G257900	-	-	Vacuolar protein sorting-associated protein 52	PF04129: Vps52 / Sac2 family	TraesCS5D01G267000	-	-	Vacuolar protein sorting-associated protein 52	PF04129: Vps52 / Sac2 family
Triad-12779	TraesCS2A01G424900	3.14588	3.31869e-82	Ribosome maturation protein SBDS	PF01172: Shwachman-Bodian-Diamond syndrome (SBDS) protein; PF09377: SBDS protein C-terminal domain	TraesCS2B01G444700	2.38057	8.80007e-68	Ribosome maturation protein SBDS	PF01172: Shwachman-Bodian-Diamond syndrome (SBDS) protein; PF09377: SBDS protein C-terminal domain	TraesCS2D01G422900	2.15371	4.03806e-44	Ribosome maturation protein SBDS	PF01172: Shwachman-Bodian-Diamond syndrome (SBDS) protein; PF09377: SBDS protein C-terminal domain
Triad-1985	TraesCS6A01G269300	-	-	Endonuclease/exonuclease/phosphatase family protein	-	TraesCS6B01G296600	-	-	Endonuclease/exonuclease/phosphatase family protein	-	TraesCS6D01G245600	-	-	Endonuclease/exonuclease/phosphatase family protein	-
Triad-12396	TraesCS2A01G281500	-	-	SWI/SNF complex component SNF12-like protein	PF02201: SWIB/MDM2 domain	TraesCS2B01G298800	-	-	SWI/SNF complex component SNF12-like protein	PF02201: SWIB/MDM2 domain	TraesCS2D01G280300	-	-	SWI/SNF complex component SNF12-like protein	PF02201: SWIB/MDM2 domain
Triad-32260	TraesCS4A01G356100	-	-	Actin	PF00022: Actin	TraesCS5B01G516100	-	-	Actin	PF00022: Actin	TraesCS5D01G516200	-	-	Actin	PF00022: Actin
Triad-8573	TraesCS3A01G304900	-	-	Protein curvature thylakoid chloroplastic-like	PF14159: CAAD domains of cyanobacterial aminoacyl-tRNA synthetase	TraesCS3B01G331600	-	-	Protein curvature thylakoid chloroplastic-like	PF14159: CAAD domains of cyanobacterial aminoacyl-tRNA synthetase	TraesCS3D01G296900	-	-	Protein curvature thylakoid chloroplastic-like	PF14159: CAAD domains of cyanobacterial aminoacyl-tRNA synthetase
Triad-34307	TraesCS4A01G046500	-	-	Serine protease HtrA-like	PF13365: Trypsin-like peptidase domain; PF13180: PDZ domain	TraesCS4B01G258500	-	-	Serine protease HtrA-like	PF13365: Trypsin-like peptidase domain	TraesCS4D01G258300	-	-	Serine protease HtrA-like	PF13365: Trypsin-like peptidase domain; PF13180: PDZ domain
Triad-23479	TraesCS6A01G170400	-	-	Serine/threonine-protein phosphatase 2A regulatory subunit B'' subunit alpha	PF13499: EF-hand domain pair	TraesCS6B01G198600	-	-	Serine/threonine-protein phosphatase 2A regulatory subunit B'' subunit alpha	PF13499: EF-hand domain pair	TraesCS6D01G160100	-	-	Serine/threonine-protein phosphatase 2A regulatory subunit B'' subunit alpha	PF13499: EF-hand domain pair
Triad-13279	TraesCS4A01G089200	-	-	S-ribonuclease binding protein	PF13920: Zinc finger, C3HC4 type (RING finger)	TraesCS4B01G215100	-	-	S-ribonuclease binding protein	PF13920: Zinc finger, C3HC4 type (RING finger)	TraesCS4D01G215600	-	-	S-ribonuclease binding protein	PF13920: Zinc finger, C3HC4 type (RING finger)
Triad-13994	TraesCS7A01G365900	-	-	Transmembrane protein	-	TraesCS7B01G261600	-	-	Transmembrane protein	-	TraesCS7D01G356600	-	-	Transmembrane protein	-
Triad-31635	TraesCS6A01G138100	-	-	Hexosyltransferase	PF13334: Domain of unknown function (DUF4094); PF01762: Galactosyltransferase	TraesCS6B01G166400	-	-	Hexosyltransferase	PF13334: Domain of unknown function (DUF4094); PF01762: Galactosyltransferase	TraesCS6D01G127200	-	-	Hexosyltransferase	PF13334: Domain of unknown function (DUF4094); PF01762: Galactosyltransferase
Triad-31177	TraesCS5A01G382400	-	-	Magnesium transporter MRS2-like protein	PF01544: CorA-like Mg2+ transporter protein	TraesCS5B01G386300	-	-	Magnesium transporter MRS2-like protein	PF01544: CorA-like Mg2+ transporter protein	TraesCS5D01G391700	-	-	Magnesium transporter MRS2-like protein	PF01544: CorA-like Mg2+ transporter protein
Triad-27622	TraesCS3A01G093400	-3.87635	1.0727e-40	Xyloglucan endotransglucosylase/hydrolase	PF00722: Glycosyl hydrolases family 16; PF06955: Xyloglucan endo-transglycosylase (XET) C-terminus	TraesCS3B01G108800	-2.52328	1.01363e-25	Xyloglucan endotransglucosylase/hydrolase	PF00722: Glycosyl hydrolases family 16; PF06955: Xyloglucan endo-transglycosylase (XET) C-terminus	TraesCS3D01G093700	-	-	Xyloglucan endotransglucosylase/hydrolase	PF00722: Glycosyl hydrolases family 16; PF06955: Xyloglucan endo-transglycosylase (XET) C-terminus
Triad-5141	TraesCS5A01G178400	-	-	RNA binding protein, putative	PF00076: RNA recognition motif. (a.k.a. RRM, RBD, or RNP domain); PF07744: SPOC domain	TraesCS5B01G176100	-	-	RNA binding protein, putative	PF00076: RNA recognition motif. (a.k.a. RRM, RBD, or RNP domain); PF07744: SPOC domain	TraesCS5D01G182900	-	-	RNA binding protein, putative	PF00076: RNA recognition motif. (a.k.a. RRM, RBD, or RNP domain); PF07744: SPOC domain
Triad-18326	TraesCS5A01G426600	-2.20862	1.57699e-39	Fasciclin-like arabinogalactan protein	PF02469: Fasciclin domain	TraesCS5B01G428500	-2.0336	9.35022e-24	Fasciclin-like arabinogalactan protein	PF02469: Fasciclin domain	TraesCS5D01G434600	-2.08942	7.60427e-31	Fasciclin-like arabinogalactan protein	PF02469: Fasciclin domain
Triad-23720	TraesCS6A01G116500	-	-	26S proteasome non-ATPase regulatory subunit-like protein	PF01851: Proteasome/cyclosome repeat	TraesCS6B01G144500	-	-	26S proteasome non-ATPase regulatory subunit-like protein	PF01851: Proteasome/cyclosome repeat	TraesCS6D01G105500	-	-	26S proteasome non-ATPase regulatory subunit-like protein	PF01851: Proteasome/cyclosome repeat
Triad-10610	TraesCS5A01G207500	-	-	Phospholipid:diacylglycerol acyltransferase	PF02450: Lecithin:cholesterol acyltransferase	TraesCS5B01G205800	-	-	Phospholipid:diacylglycerol acyltransferase	PF02450: Lecithin:cholesterol acyltransferase	TraesCS5D01G213600	-	-	Phospholipid:diacylglycerol acyltransferase	PF02450: Lecithin:cholesterol acyltransferase
Triad-17783	TraesCS6A01G274400	-	-	Ring box protein	PF12678: RING-H2 zinc finger domain	TraesCS6B01G301900	-	-	Ring box protein	PF12678: RING-H2 zinc finger domain	TraesCS6D01G254700	-	-	Ring box protein	PF12678: RING-H2 zinc finger domain
Triad-31048	TraesCS2A01G288300	-	-	glycosyltransferase family exostosin protein	PF03016: Exostosin family	TraesCS2B01G305100	-	-	glycosyltransferase family exostosin protein	PF03016: Exostosin family	TraesCS2D01G286600	-	-	glycosyltransferase family exostosin protein	PF03016: Exostosin family
Triad-10717	TraesCS3A01G266500	-	-	Splicing factor 3a, subunit 3	PF13019: Telomere stability and silencing; PF13297: Telomere stability C-terminal	TraesCS3B01G300000	-	-	Splicing factor 3a, subunit 3	PF13019: Telomere stability and silencing; PF13297: Telomere stability C-terminal	TraesCS3D01G266700	-	-	Splicing factor 3a, subunit 3	PF13019: Telomere stability and silencing; PF13297: Telomere stability C-terminal
Triad-8777	TraesCS3A01G383700	-	-	Erythroid differentiation-related factor 1-like protein	-	TraesCS3B01G416100	-	-	Erythroid differentiation-related factor 1-like protein	-	TraesCS3D01G376800	-	-	Erythroid differentiation-related factor 1-like protein	-
Triad-18507	TraesCS6A01G398000	-	-	Protein KINESIN LIGHT CHAIN-RELATED 3	PF13374: Tetratricopeptide repeat; PF13424: Tetratricopeptide repeat; PF13181: Tetratricopeptide repeat	TraesCS6B01G437800	-	-	Protein KINESIN LIGHT CHAIN-RELATED 3	PF13374: Tetratricopeptide repeat; PF13424: Tetratricopeptide repeat; PF13181: Tetratricopeptide repeat	TraesCS6D01G382300	-	-	Protein KINESIN LIGHT CHAIN-RELATED 3	PF13374: Tetratricopeptide repeat; PF13424: Tetratricopeptide repeat; PF13181: Tetratricopeptide repeat
Triad-10029	TraesCS3A01G181200	-	-	Pre-mRNA-splicing factor SPF27-like protein	PF05700: Breast carcinoma amplified sequence 2 (BCAS2)	TraesCS3B01G211300	-	-	Pre-mRNA-splicing factor SPF27-like protein	PF05700: Breast carcinoma amplified sequence 2 (BCAS2)	TraesCS3D01G186100	-	-	Pre-mRNA-splicing factor SPF27-like protein	PF05700: Breast carcinoma amplified sequence 2 (BCAS2)
Triad-22739	TraesCS5A01G396900	-	-	Protein ENHANCED DISEASE RESISTANCE 2-like	PF07059: Protein of unknown function (DUF1336)	TraesCS5B01G401900	-	-	Protein ENHANCED DISEASE RESISTANCE 2-like	PF07059: Protein of unknown function (DUF1336)	TraesCS5D01G406600	-	-	Protein ENHANCED DISEASE RESISTANCE 2-like	PF07059: Protein of unknown function (DUF1336)
Triad-17654	TraesCS7A01G332000	-	-	Phosphatidylinositol 4-kinase gamma 4	PF00240: Ubiquitin family; PF00454: Phosphatidylinositol 3- and 4-kinase	TraesCS7B01G243500	-	-	Phosphatidylinositol 4-kinase gamma 4	PF00240: Ubiquitin family; PF00454: Phosphatidylinositol 3- and 4-kinase	TraesCS7D01G340200	-	-	Phosphatidylinositol 4-kinase gamma 4	PF00240: Ubiquitin family; PF00454: Phosphatidylinositol 3- and 4-kinase
Triad-36767	TraesCS7A01G506300	-	-	Ubiquitin, putative	PF00240: Ubiquitin family	TraesCS7B01G413800	-	-	Ubiquitin, putative	PF00240: Ubiquitin family	TraesCS7D01G494400	-	-	Ubiquitin, putative	PF00240: Ubiquitin family
Triad-13511	TraesCS1A01G193300	-	-	DnaJ-like protein	PF14237: Domain of unknown function (DUF4339); PF00226: DnaJ domain	TraesCS1B01G208100	-	-	DnaJ-like protein	PF14237: Domain of unknown function (DUF4339); PF00226: DnaJ domain	TraesCS1D01G197000	-	-	DnaJ-like protein	PF14237: Domain of unknown function (DUF4339); PF00226: DnaJ domain
Triad-20373	TraesCS3A01G284700	-2.12825	6.97386e-11	Protein SPA1-RELATED 3	PF00400: WD domain, G-beta repeat	TraesCS3B01G318600	-2.00822	1.45603e-13	Protein SPA1-RELATED 3	PF00400: WD domain, G-beta repeat	TraesCS3D01G284500	-	-	Protein SPA1-RELATED 3	PF00400: WD domain, G-beta repeat
Triad-8860	TraesCS4A01G032800	-	-	BTB/POZ domain-containing protein	PF02214: BTB/POZ domain; PF00805: Pentapeptide repeats (8 copies)	TraesCS4B01G272500	-	-	BTB/POZ domain-containing protein	PF02214: BTB/POZ domain; PF00805: Pentapeptide repeats (8 copies)	TraesCS4D01G271600	-	-	BTB/POZ domain-containing protein	PF02214: BTB/POZ domain; PF00805: Pentapeptide repeats (8 copies)
Triad-19590	TraesCS3A01G261200	-	-	Serine/threonine-protein phosphatase	PF00149: Calcineurin-like phosphoesterase	TraesCS3B01G294200	-	-	Serine/threonine-protein phosphatase	PF00149: Calcineurin-like phosphoesterase	TraesCS3D01G261300	-	-	Serine/threonine-protein phosphatase	PF00149: Calcineurin-like phosphoesterase
Triad-21667	TraesCS5A01G054800	-	-	Inter-alpha-trypsin inhibitor heavy chain, putative	PF13768: von Willebrand factor type A domain	TraesCS5B01G061700	-	-	Inter-alpha-trypsin inhibitor heavy chain, putative	PF13768: von Willebrand factor type A domain	TraesCS5D01G066000	-	-	Inter-alpha-trypsin inhibitor heavy chain, putative	PF13768: von Willebrand factor type A domain
Triad-23459	TraesCS3A01G210300	-	-	Serine/threonine-protein phosphatase 6 regulatory subunit 3	PF04499: SIT4 phosphatase-associated protein	TraesCS3B01G240900	-	-	Serine/threonine-protein phosphatase 6 regulatory subunit 3	PF04499: SIT4 phosphatase-associated protein	TraesCS3D01G213100	-	-	Serine/threonine-protein phosphatase 6 regulatory subunit 3	PF04499: SIT4 phosphatase-associated protein
Triad-10158	TraesCS7A01G130400	-	-	Leucine-rich repeat receptor-like protein kinase	PF11721: Di-glucose binding within endoplasmic reticulum	TraesCS7B01G030700	-	-	Leucine-rich repeat receptor-like protein kinase	PF11721: Di-glucose binding within endoplasmic reticulum	TraesCS7D01G129800	-	-	Leucine-rich repeat receptor-like protein kinase	PF11721: Di-glucose binding within endoplasmic reticulum
Triad-36916	TraesCS3A01G229300	-2.09272	8.69845e-12	WRKY family transcription factor	PF03106: WRKY DNA -binding domain	TraesCS3B01G255400	-4.56485	2.56027e-32	WRKY family transcription factor	PF03106: WRKY DNA -binding domain	TraesCS3D01G227400	-2.20274	6.68978e-11	WRKY family transcription factor	PF03106: WRKY DNA -binding domain
Triad-6682	TraesCS7A01G173100	-	-	AR781, pheromone receptor-like protein (DUF1645)	PF07816: Protein of unknown function (DUF1645)	TraesCS7B01G078400	-	-	AR781, pheromone receptor-like protein (DUF1645)	PF07816: Protein of unknown function (DUF1645)	TraesCS7D01G174500	-	-	AR781, pheromone receptor-like protein (DUF1645)	PF07816: Protein of unknown function (DUF1645)
Triad-24188	TraesCS5A01G296900	-	-	Ankyrin repeat domain containing protein	PF12796: Ankyrin repeats (3 copies)	TraesCS5B01G296200	-	-	Ankyrin repeat domain containing protein	PF12796: Ankyrin repeats (3 copies)	TraesCS5D01G304000	-	-	Ankyrin repeat domain containing protein	PF12796: Ankyrin repeats (3 copies)
Triad-7769	TraesCS6A01G212800	-	-	TGN-related, localized SYP41-interacting protein, putative	-	TraesCS6B01G241600	-	-	TGN-related, localized SYP41-interacting protein, putative	-	TraesCS6D01G194800	-	-	TGN-related, localized SYP41-interacting protein, putative	-
Triad-10897	TraesCS3A01G388800	-	-	PHD finger protein	PF00628: PHD-finger	TraesCS3B01G419900	-	-	PHD finger protein	PF00628: PHD-finger	TraesCS3D01G380800	-	-	PHD finger protein	PF00628: PHD-finger
Triad-11476	TraesCS2A01G236300	-	-	Regulator of chromosome condensation (RCC1) family protein	PF00415: Regulator of chromosome condensation (RCC1) repeat; PF13540: Regulator of chromosome condensation (RCC1) repeat	TraesCS2B01G254900	-	-	Regulator of chromosome condensation (RCC1) family protein	PF00415: Regulator of chromosome condensation (RCC1) repeat; PF13540: Regulator of chromosome condensation (RCC1) repeat	TraesCS2D01G241400	-	-	Regulator of chromosome condensation (RCC1) family protein	PF00415: Regulator of chromosome condensation (RCC1) repeat; PF13540: Regulator of chromosome condensation (RCC1) repeat
Triad-35207	TraesCS2A01G116700	-	-	Potassium transporter	PF02705: K+ potassium transporter	TraesCS2B01G135900	-	-	Potassium transporter	PF02705: K+ potassium transporter	TraesCS2D01G118400	-	-	Potassium transporter	PF02705: K+ potassium transporter
Triad-8610	TraesCS2A01G244200	-	-	Kinase family protein	PF00069: Protein kinase domain	TraesCS2B01G258500	-	-	Kinase family protein	PF00069: Protein kinase domain	TraesCS2D01G246700	-	-	Kinase family protein	PF00069: Protein kinase domain
Triad-16129	TraesCS2A01G356400	-	-	Gamma-tubulin complex component	PF04130: Spc97 / Spc98 family	TraesCS2B01G375700	-	-	Gamma-tubulin complex component	PF04130: Spc97 / Spc98 family	TraesCS2D01G355300	-	-	Gamma-tubulin complex component	PF04130: Spc97 / Spc98 family
Triad-21783	TraesCS1A01G107300	-	-	Serine/threonine-protein phosphatase 4 regulatory subunit 3	PF04802: Component of IIS longevity pathway SMK-1	TraesCS1B01G124700	-	-	Serine/threonine-protein phosphatase 4 regulatory subunit 3	PF04802: Component of IIS longevity pathway SMK-1	TraesCS1D01G107500	-	-	Serine/threonine-protein phosphatase 4 regulatory subunit 3	PF04802: Component of IIS longevity pathway SMK-1
Triad-26394	TraesCS1A01G065300	4.4833	6.59079e-144	Transducin/WD-like repeat-protein	PF00400: WD domain, G-beta repeat	TraesCS1B01G083400	3.7196	2.99139e-104	Transducin/WD-like repeat-protein	PF00400: WD domain, G-beta repeat	TraesCS1D01G066000	3.77992	5.83591e-64	Transducin/WD-like repeat-protein	PF00400: WD domain, G-beta repeat
Triad-26879	TraesCS3A01G295900	-	-	Ubiquitin carboxyl-terminal hydrolase-like protein	PF00917: MATH domain; PF00443: Ubiquitin carboxyl-terminal hydrolase; PF12436: ICP0-binding domain of Ubiquitin-specific protease 7; PF14533: Ubiquitin-specific protease C-terminal	TraesCS3B01G341000	-	-	Ubiquitin carboxyl-terminal hydrolase-like protein	PF00917: MATH domain; PF00443: Ubiquitin carboxyl-terminal hydrolase; PF12436: ICP0-binding domain of Ubiquitin-specific protease 7; PF14533: Ubiquitin-specific protease C-terminal	TraesCS3D01G307100	-	-	Ubiquitin carboxyl-terminal hydrolase-like protein	PF00917: MATH domain; PF00443: Ubiquitin carboxyl-terminal hydrolase; PF12436: ICP0-binding domain of Ubiquitin-specific protease 7; PF14533: Ubiquitin-specific protease C-terminal
Triad-8540	TraesCS5A01G150700	-	-	Protein phosphatase 2c, putative, expressed	PF00481: Protein phosphatase 2C	TraesCS5B01G149300	-	-	Protein phosphatase 2c, putative, expressed	PF00481: Protein phosphatase 2C	TraesCS5D01G155800	-3.07012	0.0153087	Protein phosphatase 2c, putative, expressed	PF00481: Protein phosphatase 2C
Triad-9588	TraesCS7A01G304000	2.72659	1.23245e-73	Monodehydroascorbate reductase	PF07992: Pyridine nucleotide-disulphide oxidoreductase	TraesCS7B01G204400	3.01617	4.71862e-98	Monodehydroascorbate reductase	PF07992: Pyridine nucleotide-disulphide oxidoreductase	TraesCS7D01G299500	2.61213	5.71854e-41	Monodehydroascorbate reductase	PF07992: Pyridine nucleotide-disulphide oxidoreductase
Triad-13921	TraesCS3A01G381000	-	-	Chlorophyll a-b binding protein, chloroplastic	PF00504: Chlorophyll A-B binding protein	TraesCS3B01G413700	-	-	Photosystem II 22 kDa protein, chloroplastic	PF00504: Chlorophyll A-B binding protein	TraesCS3D01G374200	-	-	Photosystem II 22 kDa protein, chloroplastic	PF00504: Chlorophyll A-B binding protein
Triad-10815	TraesCS3A01G236500	-	-	Transducin/WD40 repeat-like superfamily protein	-	TraesCS3B01G263200	-	-	Transducin/WD40 repeat-like superfamily protein	-	TraesCS3D01G237000	-	-	Transducin/WD40 repeat-like superfamily protein	-
Triad-25120	TraesCS2A01G293500	-	-	RNA polymerase II C-terminal domain phosphatase-like protein	PF03031: NLI interacting factor-like phosphatase; PF00533: BRCA1 C Terminus (BRCT) domain	TraesCS2B01G309400	-	-	RNA polymerase II C-terminal domain phosphatase-like protein	PF03031: NLI interacting factor-like phosphatase; PF00533: BRCA1 C Terminus (BRCT) domain	TraesCS2D01G290700	-	-	RNA polymerase II C-terminal domain phosphatase-like protein	PF03031: NLI interacting factor-like phosphatase; PF00533: BRCA1 C Terminus (BRCT) domain
Triad-13950	TraesCS7A01G292400	-	-	Alpha-soluble NSF attachment protein	PF14938: Soluble NSF attachment protein, SNAP	TraesCS7B01G182700	-	-	Alpha-soluble NSF attachment protein	PF14938: Soluble NSF attachment protein, SNAP	TraesCS7D01G284600	-	-	Alpha-soluble NSF attachment protein	PF14938: Soluble NSF attachment protein, SNAP
Triad-24470	TraesCS7A01G402300	-	-	Zinc finger CCCH domain-containing protein	PF00642: Zinc finger C-x8-C-x5-C-x3-H type (and similar); PF00013: KH domain	TraesCS7B01G302400	-	-	Zinc finger CCCH domain-containing protein	PF00642: Zinc finger C-x8-C-x5-C-x3-H type (and similar); PF00013: KH domain	TraesCS7D01G396100	-	-	Zinc finger CCCH domain-containing protein	PF00642: Zinc finger C-x8-C-x5-C-x3-H type (and similar); PF00013: KH domain
Triad-9696	TraesCS1A01G410300	-	-	Protein ROOT PRIMORDIUM DEFECTIVE 1	PF11955: Plant organelle RNA recognition domain	TraesCS1B01G440200	-	-	Protein ROOT PRIMORDIUM DEFECTIVE 1	PF11955: Plant organelle RNA recognition domain	TraesCS1D01G417900	-	-	Protein ROOT PRIMORDIUM DEFECTIVE 1	PF11955: Plant organelle RNA recognition domain
Triad-29795	TraesCS7A01G443100	-	-	glucuronoxylan 4-O-methyltransferase-like protein (DUF579)	PF04669: Polysaccharide biosynthesis	TraesCS7B01G341900	-	-	glucuronoxylan 4-O-methyltransferase-like protein (DUF579)	PF04669: Polysaccharide biosynthesis	TraesCS7D01G432300	-	-	glucuronoxylan 4-O-methyltransferase-like protein (DUF579)	PF04669: Polysaccharide biosynthesis
Triad-11143	TraesCS5A01G152700	-	-	Protein kinase family protein, putative, expressed	PF07714: Protein tyrosine kinase	TraesCS5B01G151400	-	-	Protein kinase family protein, putative, expressed	PF07714: Protein tyrosine kinase	TraesCS5D01G157900	-	-	Receptor protein kinase, putative	PF07714: Protein tyrosine kinase
Triad-8360	TraesCS5A01G135600	-	-	oxidoreductase/transition metal ion-binding protein	-	TraesCS5B01G134500	-	-	Translation initiation factor IF-2	-	TraesCS5D01G142200	-	-	oxidoreductase/transition metal ion-binding protein	-
Triad-26940	TraesCS3A01G412800	-	-	Sulfotransferase	-	TraesCS3B01G447200	-	-	Sulfotransferase	-	TraesCS3D01G407500	-	-	Sulfotransferase	-
Triad-41484	TraesCS5A01G384300	-	-	Histone H2B	PF00125: Core histone H2A/H2B/H3/H4	TraesCS5B01G389100	-	-	Histone H2B	PF00125: Core histone H2A/H2B/H3/H4	TraesCS5D01G393900	-	-	Histone H2B	PF00125: Core histone H2A/H2B/H3/H4
Triad-10596	TraesCS4A01G218600	-	-	WD40 repeat-like protein	PF12937: F-box-like	TraesCS4B01G097400	-	-	WD40 repeat-like protein	PF12937: F-box-like	TraesCS4D01G093800	-	-	WD40 repeat-like protein	PF12937: F-box-like
Triad-8635	TraesCS5A01G472700	-	-	Zinc finger FYVE domain-containing protein 1	PF01363: FYVE zinc finger	TraesCS5B01G485600	-	-	Zinc finger FYVE domain-containing protein 1	PF01363: FYVE zinc finger	TraesCS5D01G485400	-	-	Zinc finger FYVE domain-containing protein 1	PF01363: FYVE zinc finger
Triad-22730	TraesCS4A01G115000	-	-	26S protease regulatory subunit	PF00004: ATPase family associated with various cellular activities (AAA)	TraesCS4B01G189200	-	-	26S protease regulatory subunit	PF00004: ATPase family associated with various cellular activities (AAA)	TraesCS4D01G190600	-	-	26S protease regulatory subunit	PF00004: ATPase family associated with various cellular activities (AAA)
Triad-24812	TraesCS5A01G335400	-	-	Alba DNA/RNA-binding protein	PF01918: Alba	TraesCS5B01G334600	-	-	Alba DNA/RNA-binding protein	PF01918: Alba	TraesCS5D01G340200	-	-	Alba DNA/RNA-binding protein	PF01918: Alba
Triad-16810	TraesCS2A01G144700	-	-	Cold shock protein	PF00313: 'Cold-shock' DNA-binding domain	TraesCS2B01G169600	-	-	Cold shock protein	PF00313: 'Cold-shock' DNA-binding domain	TraesCS2D01G148600	-7.1324	6.38288e-07	Cold shock protein	PF00313: 'Cold-shock' DNA-binding domain
Triad-40300	TraesCS3A01G534100	-	-	Histone H2A	PF00125: Core histone H2A/H2B/H3/H4; PF16211: C-terminus of histone H2A	TraesCS3B01G610800	-	-	Histone H2A	PF00125: Core histone H2A/H2B/H3/H4; PF16211: C-terminus of histone H2A	TraesCS3D01G539300	-	-	Histone H2A	PF00125: Core histone H2A/H2B/H3/H4; PF16211: C-terminus of histone H2A
Triad-23808	TraesCS3A01G255500	-	-	AWPM-19-like membrane family protein	PF05512: AWPM-19-like family	TraesCS3B01G288000	-	-	AWPM-19-like membrane family protein	PF05512: AWPM-19-like family	TraesCS3D01G256300	-	-	AWPM-19-like membrane family protein	PF05512: AWPM-19-like family
Triad-38537	TraesCS3A01G117900	-	-	F-box protein	-	TraesCS3B01G137200	-	-	F-box protein	-	TraesCS3D01G119700	-	-	F-box protein	-
Triad-24108	TraesCS2A01G432600	-	-	60S ribosomal protein L7	PF08079: Ribosomal L30 N-terminal domain; PF00327: Ribosomal protein L30p/L7e	TraesCS2B01G453900	-	-	60S ribosomal protein L7	PF08079: Ribosomal L30 N-terminal domain; PF00327: Ribosomal protein L30p/L7e	TraesCS2D01G430500	-	-	60S ribosomal protein L7	PF08079: Ribosomal L30 N-terminal domain; PF00327: Ribosomal protein L30p/L7e
Triad-18134	TraesCS2A01G202400	-	-	Kinesin-like protein	PF00225: Kinesin motor domain	TraesCS2B01G229500	-	-	Kinesin-like protein	PF00225: Kinesin motor domain	TraesCS2D01G213200	-	-	Kinesin-like protein	PF00225: Kinesin motor domain
Triad-17003	TraesCS6A01G285900	-	-	KH domain-containing protein	PF16544: Homodimerisation region of STAR domain protein; PF00013: KH domain	TraesCS6B01G314700	-	-	KH domain-containing protein	PF16544: Homodimerisation region of STAR domain protein; PF00013: KH domain	TraesCS6D01G266300	-	-	KH domain-containing protein	PF16544: Homodimerisation region of STAR domain protein; PF00013: KH domain
Triad-18303	TraesCS3A01G379700	-	-	Polypyrimidine tract-binding protein-like protein	PF13893: RNA recognition motif. (a.k.a. RRM, RBD, or RNP domain); PF00076: RNA recognition motif. (a.k.a. RRM, RBD, or RNP domain)	TraesCS3B01G412300	-	-	Polypyrimidine tract-binding protein-like protein	PF13893: RNA recognition motif. (a.k.a. RRM, RBD, or RNP domain); PF00076: RNA recognition motif. (a.k.a. RRM, RBD, or RNP domain)	TraesCS3D01G372700	-	-	Polypyrimidine tract-binding protein-like protein	PF13893: RNA recognition motif. (a.k.a. RRM, RBD, or RNP domain); PF00076: RNA recognition motif. (a.k.a. RRM, RBD, or RNP domain)
Triad-21647	TraesCS3A01G316600	-	-	Protein downstream neighbor of Son	-	TraesCS3B01G350100	-	-	Protein downstream neighbor of Son	-	TraesCS3D01G314600	-	-	Protein downstream neighbor of Son	-
Triad-32988	TraesCS2A01G433500	-2.20762	9.38571e-12	Xyloglucan endotransglucosylase/hydrolase	PF00722: Glycosyl hydrolases family 16; PF06955: Xyloglucan endo-transglycosylase (XET) C-terminus	TraesCS2B01G454500	-	-	Xyloglucan endotransglucosylase/hydrolase	PF00722: Glycosyl hydrolases family 16; PF06955: Xyloglucan endo-transglycosylase (XET) C-terminus	TraesCS2D01G431500	-	-	Xyloglucan endotransglucosylase/hydrolase	PF00722: Glycosyl hydrolases family 16; PF06955: Xyloglucan endo-transglycosylase (XET) C-terminus
Triad-30546	TraesCS7A01G313100	2.06188	1.34691e-18	Glyceraldehyde-3-phosphate dehydrogenase	PF00044: Glyceraldehyde 3-phosphate dehydrogenase, NAD binding domain; PF02800: Glyceraldehyde 3-phosphate dehydrogenase, C-terminal domain	TraesCS7B01G213300	-	-	Glyceraldehyde-3-phosphate dehydrogenase	PF00044: Glyceraldehyde 3-phosphate dehydrogenase, NAD binding domain; PF02800: Glyceraldehyde 3-phosphate dehydrogenase, C-terminal domain	TraesCS7D01G309500	-	-	Glyceraldehyde-3-phosphate dehydrogenase	PF00044: Glyceraldehyde 3-phosphate dehydrogenase, NAD binding domain; PF02800: Glyceraldehyde 3-phosphate dehydrogenase, C-terminal domain
Triad-10634	TraesCS7A01G342100	-	-	DGCR14 protein	PF09751: Nuclear protein Es2	TraesCS7B01G240700	-	-	DGCR14 protein	PF09751: Nuclear protein Es2	TraesCS7D01G337400	-	-	DGCR14 protein	PF09751: Nuclear protein Es2
Triad-27102	TraesCS1A01G385400	-	-	Dynamin-related protein	PF00350: Dynamin family; PF01031: Dynamin central region; PF02212: Dynamin GTPase effector domain	TraesCS1B01G411700	-	-	Dynamin-related protein	PF00350: Dynamin family; PF01031: Dynamin central region; PF02212: Dynamin GTPase effector domain	TraesCS1D01G393000	-	-	Dynamin-related protein	PF00350: Dynamin family; PF01031: Dynamin central region; PF02212: Dynamin GTPase effector domain
Triad-28924	TraesCS6A01G315300	-	-	Transport inhibitor response 1-like protein	-	TraesCS6B01G345800	-	-	Transport inhibitor response 1-like protein	-	TraesCS6D01G294600	-	-	Transport inhibitor response 1-like protein	-
Triad-9827	TraesCS5A01G174400	-	-	G-patch domain-containing protein	PF01805: Surp module; PF01585: G-patch domain	TraesCS5B01G171800	-	-	G-patch domain-containing protein	PF01805: Surp module; PF01585: G-patch domain	TraesCS5D01G179000	-	-	G-patch domain-containing protein	PF01805: Surp module; PF01585: G-patch domain
Triad-17552	TraesCS1A01G314400	-	-	Transcription factor TFIIIB component B	PF15963: Myb DNA-binding like	TraesCS1B01G326700	-	-	Transcription factor TFIIIB component B	PF15963: Myb DNA-binding like	TraesCS1D01G314900	-	-	Transcription factor TFIIIB component B	PF15963: Myb DNA-binding like
Triad-31297	TraesCS6A01G358200	-	-	F-box family protein	PF00646: F-box domain	TraesCS6B01G390800	-	-	F-box family protein	PF00646: F-box domain	TraesCS6D01G341100	-	-	F-box/FBD-like domains containing protein	PF00646: F-box domain
Triad-15398	TraesCS5A01G108500	-	-	Cyclin family protein	PF00134: Cyclin, N-terminal domain; PF02984: Cyclin, C-terminal domain	TraesCS5B01G114300	-	-	Cyclin family protein	PF00134: Cyclin, N-terminal domain; PF02984: Cyclin, C-terminal domain	TraesCS5D01G121100	-	-	Cyclin family protein	PF00134: Cyclin, N-terminal domain; PF02984: Cyclin, C-terminal domain
Triad-36545	TraesCS5A01G520600	-	-	Callose synthase-like protein	PF14288: 1,3-beta-glucan synthase subunit FKS1, domain-1; PF02364: 1,3-beta-glucan synthase component	TraesCS4B01G351900	-	-	Callose synthase-like protein	PF14288: 1,3-beta-glucan synthase subunit FKS1, domain-1; PF02364: 1,3-beta-glucan synthase component	TraesCS4D01G346600	-	-	Callose synthase-like protein	PF14288: 1,3-beta-glucan synthase subunit FKS1, domain-1; PF02364: 1,3-beta-glucan synthase component
Triad-26133	TraesCS2A01G401400	-	-	E3 ubiquitin-protein ligase	PF13639: Ring finger domain	TraesCS2B01G419400	-	-	E3 ubiquitin-protein ligase	PF13639: Ring finger domain	TraesCS2D01G398700	-	-	E3 ubiquitin-protein ligase	PF13639: Ring finger domain
Triad-18593	TraesCS2A01G114000	-	-	Rubber elongation factor	PF05755: Rubber elongation factor protein (REF)	TraesCS2B01G133200	-	-	Rubber elongation factor family protein	PF05755: Rubber elongation factor protein (REF)	TraesCS2D01G114800	-	-	Rubber elongation factor	PF05755: Rubber elongation factor protein (REF)
Triad-14038	TraesCS4A01G335300	-	-	RPM1-interacting protein 4	PF05627: Cleavage site for pathogenic type III effector avirulence factor Avr	TraesCS5B01G549800	-	-	RPM1-interacting protein 4	PF05627: Cleavage site for pathogenic type III effector avirulence factor Avr	TraesCS5D01G536800	-	-	RPM1-interacting protein 4	PF05627: Cleavage site for pathogenic type III effector avirulence factor Avr
Triad-24765	TraesCS5A01G373900	-	-	Serine/threonine-protein phosphatase	PF13415: Galactose oxidase, central domain; PF07646: Kelch motif; PF00149: Calcineurin-like phosphoesterase	TraesCS5B01G375800	-	-	Serine/threonine-protein phosphatase	PF13415: Galactose oxidase, central domain; PF07646: Kelch motif; PF00149: Calcineurin-like phosphoesterase	TraesCS5D01G383300	-	-	Serine/threonine-protein phosphatase	PF13415: Galactose oxidase, central domain; PF07646: Kelch motif; PF00149: Calcineurin-like phosphoesterase
Triad-15279	TraesCS6A01G221000	-	-	Surfeit locus protein 6	PF15459: 60S ribosome biogenesis protein Rrp14; PF04935: Surfeit locus protein 6	TraesCS6B01G262500	-	-	Surfeit locus protein 6	PF15459: 60S ribosome biogenesis protein Rrp14; PF04935: Surfeit locus protein 6	TraesCS6D01G214200	-	-	Surfeit locus protein 6	PF15459: 60S ribosome biogenesis protein Rrp14; PF04935: Surfeit locus protein 6
Triad-12346	TraesCS3A01G403100	-	-	Protein serine/threonine kinase	PF09202: Rio2, N-terminal; PF01163: RIO1 family	TraesCS3B01G436600	-	-	Protein serine/threonine kinase	PF09202: Rio2, N-terminal; PF01163: RIO1 family	TraesCS3D01G398000	-	-	Protein serine/threonine kinase	PF09202: Rio2, N-terminal; PF01163: RIO1 family
Triad-14066	TraesCS7A01G110200	-	-	Proteasome subunit beta type	PF00227: Proteasome subunit	TraesCS7B01G008100	-	-	Proteasome subunit beta type	PF00227: Proteasome subunit	TraesCS7D01G105500	-	-	Proteasome subunit beta type	PF00227: Proteasome subunit
Triad-5933	TraesCS2A01G260000	-2.35963	1.01373e-09	Receptor kinase	PF08263: Leucine rich repeat N-terminal domain; PF00560: Leucine Rich Repeat; PF13855: Leucine rich repeat; PF00069: Protein kinase domain	TraesCS2B01G281900	-	-	Receptor kinase	PF08263: Leucine rich repeat N-terminal domain; PF00560: Leucine Rich Repeat; PF13855: Leucine rich repeat; PF00069: Protein kinase domain	TraesCS2D01G263500	-2.83204	1.21645e-08	Receptor kinase	PF08263: Leucine rich repeat N-terminal domain; PF00560: Leucine Rich Repeat; PF13855: Leucine rich repeat; PF00069: Protein kinase domain
Triad-4794	TraesCS2A01G572500	-	-	Peroxidase	PF00141: Peroxidase	TraesCS2B01G615100	-	-	Peroxidase	PF00141: Peroxidase	TraesCS2D01G583700	-	-	Peroxidase	PF00141: Peroxidase
Triad-30081	TraesCS5A01G398200	-2.99764	8.54721e-24	Kinase family protein	PF00564: PB1 domain; PF07714: Protein tyrosine kinase	TraesCS5B01G403300	-3.36986	1.55764e-39	Kinase family protein	PF00564: PB1 domain; PF07714: Protein tyrosine kinase	TraesCS5D01G407700	-2.5935	1.05258e-34	Kinase family protein	PF00564: PB1 domain; PF07714: Protein tyrosine kinase
Triad-5800	TraesCS7A01G245200	-	-	RNA binding family protein, putative	PF00076: RNA recognition motif. (a.k.a. RRM, RBD, or RNP domain)	TraesCS7B01G146300	-	-	RNA binding family protein, putative	PF00076: RNA recognition motif. (a.k.a. RRM, RBD, or RNP domain)	TraesCS7D01G243800	-	-	RNA binding family protein, putative	PF00076: RNA recognition motif. (a.k.a. RRM, RBD, or RNP domain)
Triad-12610	TraesCS4A01G174700	-	-	Vacuolar protein sorting-associated protein 2-like protein 1	PF03357: Snf7	TraesCS4B01G142700	-	-	Vacuolar protein sorting-associated protein 2-like protein 1	PF03357: Snf7	TraesCS4D01G141000	-	-	Vacuolar protein sorting-associated protein 2-like protein 1	PF03357: Snf7
Triad-19397	TraesCS5A01G423000	-	-	Ferredoxin--NADP reductase	PF00175: Oxidoreductase NAD-binding domain	TraesCS5B01G424900	-	-	Ferredoxin--NADP reductase	PF00175: Oxidoreductase NAD-binding domain	TraesCS5D01G431300	-	-	Ferredoxin--NADP reductase	PF00175: Oxidoreductase NAD-binding domain
Triad-9797	TraesCS7A01G193400	-	-	DNA polymerase lambda	PF14716: Helix-hairpin-helix domain; PF10391: Fingers domain of DNA polymerase lambda; PF14792: DNA polymerase beta palm; PF14791: DNA polymerase beta thumb	TraesCS7B01G098700	-	-	DNA polymerase lambda	PF14716: Helix-hairpin-helix domain; PF10391: Fingers domain of DNA polymerase lambda; PF14792: DNA polymerase beta palm; PF14791: DNA polymerase beta thumb	TraesCS7D01G194700	-	-	DNA polymerase lambda	PF14716: Helix-hairpin-helix domain; PF10391: Fingers domain of DNA polymerase lambda; PF14792: DNA polymerase beta palm; PF14791: DNA polymerase beta thumb
Triad-36210	TraesCS4A01G290200	-	-	Ankyrin repeat family protein	PF12796: Ankyrin repeats (3 copies); PF13181: Tetratricopeptide repeat	TraesCS4B01G024100	-	-	Ankyrin repeat family protein	PF12796: Ankyrin repeats (3 copies); PF13181: Tetratricopeptide repeat	TraesCS4D01G021700	-	-	Ankyrin repeat family protein	PF12796: Ankyrin repeats (3 copies); PF13181: Tetratricopeptide repeat
Triad-12533	TraesCS1A01G097200	-	-	Fe/S biogenesis protein nfuA	PF08712: Scaffold protein Nfu/NifU N terminal; PF01106: NifU-like domain	TraesCS1B01G126700	-	-	Fe/S biogenesis protein nfuA	PF08712: Scaffold protein Nfu/NifU N terminal; PF01106: NifU-like domain	TraesCS1D01G106000	-	-	Fe/S biogenesis protein nfuA	PF08712: Scaffold protein Nfu/NifU N terminal; PF01106: NifU-like domain
Triad-35233	TraesCS6A01G229500	-	-	AP2-like ethylene-responsive transcription factor	PF00847: AP2 domain	TraesCS6B01G252000	-	-	AP2-like ethylene-responsive transcription factor	PF00847: AP2 domain	TraesCS6D01G205300	-	-	AP2-like ethylene-responsive transcription factor	PF00847: AP2 domain
Triad-17205	TraesCS7A01G278100	-	-	Cytochrome c1, heme protein, mitochondrial	PF02167: Cytochrome C1 family	TraesCS7B01G175500	-	-	Cytochrome c1, heme protein, mitochondrial	PF02167: Cytochrome C1 family	TraesCS7D01G277900	-	-	Cytochrome c1, heme protein, mitochondrial	PF02167: Cytochrome C1 family
Triad-42519	TraesCS7A01G222300	-	-	Peroxidase	PF00141: Peroxidase	TraesCS7B01G128700	-4.37056	3.24028e-12	Peroxidase	PF00141: Peroxidase	TraesCS7D01G223900	-5.74826	1.03066e-11	Peroxidase	PF00141: Peroxidase
Triad-29984	TraesCS7A01G126500	-	-	Serine/threonine-protein phosphatase	PF16891: Serine-threonine protein phosphatase N-terminal domain; PF00149: Calcineurin-like phosphoesterase	TraesCS7B01G025800	-	-	Serine/threonine-protein phosphatase	PF16891: Serine-threonine protein phosphatase N-terminal domain; PF00149: Calcineurin-like phosphoesterase	TraesCS7D01G124400	-	-	Serine/threonine-protein phosphatase	PF16891: Serine-threonine protein phosphatase N-terminal domain; PF00149: Calcineurin-like phosphoesterase
Triad-40607	TraesCS1A01G436500	-	-	Dihydroflavonol-4-reductase	PF01370: NAD dependent epimerase/dehydratase family	TraesCS5B01G268800	-	-	Cinnamoyl-CoA reductase 4	PF01370: NAD dependent epimerase/dehydratase family	TraesCS5D01G276800	-	-	Dihydroflavonol-4-reductase	PF01370: NAD dependent epimerase/dehydratase family
Triad-7458	TraesCS7A01G406200	-	-	Protein FAM63A	PF04424: Protein of unknown function (DUF544)	TraesCS7B01G306200	-	-	Protein FAM63A	PF04424: Protein of unknown function (DUF544)	TraesCS7D01G399900	-	-	Protein FAM63A	PF04424: Protein of unknown function (DUF544)
Triad-7692	TraesCS1A01G203100	-	-	Pentatricopeptide repeat-containing protein	PF01535: PPR repeat; PF13041: PPR repeat family; PF14432: DYW family of nucleic acid deaminases	TraesCS1B01G217100	-	-	Pentatricopeptide repeat-containing protein	PF01535: PPR repeat; PF13041: PPR repeat family; PF14432: DYW family of nucleic acid deaminases	TraesCS1D01G206600	-	-	Pentatricopeptide repeat-containing protein	PF01535: PPR repeat; PF13041: PPR repeat family; PF14432: DYW family of nucleic acid deaminases
Triad-9676	TraesCS4A01G071300	-	-	26S proteasome non-ATPase regulatory subunit 4	PF13519: von Willebrand factor type A domain; PF02809: Ubiquitin interaction motif	TraesCS4B01G227200	-	-	26S proteasome non-ATPase regulatory subunit 4	PF13519: von Willebrand factor type A domain; PF02809: Ubiquitin interaction motif	TraesCS4D01G227900	-	-	26S proteasome non-ATPase regulatory subunit 4	PF13519: von Willebrand factor type A domain; PF02809: Ubiquitin interaction motif
Triad-11587	TraesCS2A01G163100	-	-	Multifunctional methyltransferase subunit TRM112-like protein	PF03966: Trm112p-like protein	TraesCS2B01G188900	-	-	Multifunctional methyltransferase subunit TRM112-like protein	PF03966: Trm112p-like protein	TraesCS2D01G170000	-	-	Multifunctional methyltransferase subunit TRM112-like protein	PF03966: Trm112p-like protein
Triad-12579	TraesCS3A01G223400	-	-	N-alpha-acetyltransferase 15, NatA auxiliary subunit	PF13414: TPR repeat; PF12569: NMDA receptor-regulated protein 1	TraesCS3B01G252100	-	-	N-alpha-acetyltransferase 16, NatA auxiliary subunit	PF13414: TPR repeat; PF12569: NMDA receptor-regulated protein 1	TraesCS3D01G230900	-	-	N-alpha-acetyltransferase 15, NatA auxiliary subunit	PF13414: TPR repeat; PF12569: NMDA receptor-regulated protein 1
Triad-26401	TraesCS4A01G044000	-	-	Cytochrome b561 and DOMON domain-containing protein	PF04526: Protein of unknown function (DUF568); PF03188: Eukaryotic cytochrome b561	TraesCS4B01G265100	-	-	Cytochrome b561 and DOMON domain-containing protein	PF04526: Protein of unknown function (DUF568); PF03188: Eukaryotic cytochrome b561	TraesCS4D01G265000	-	-	Cytochrome b561 and DOMON domain-containing protein	PF04526: Protein of unknown function (DUF568); PF03188: Eukaryotic cytochrome b561
Triad-11095	TraesCS2A01G262200	-	-	Protein kish	PF06842: Protein of unknown function (DUF1242)	TraesCS2B01G280000	-	-	Protein kish	PF06842: Protein of unknown function (DUF1242)	TraesCS2D01G261800	-	-	Protein kish	PF06842: Protein of unknown function (DUF1242)
Triad-12958	TraesCS2A01G177500	-2.54712	8.89501e-29	Dihydroflavonol-4-reductase	PF01370: NAD dependent epimerase/dehydratase family	TraesCS2B01G204600	-	-	Dihydroflavonol-4-reductase	PF01370: NAD dependent epimerase/dehydratase family	TraesCS2D01G185600	-	-	Dihydroflavonol-4-reductase	PF01370: NAD dependent epimerase/dehydratase family
Triad-19315	TraesCS4A01G271200	-	-	Transmembrane fragile-X-F-associated protein	PF10269: Transmembrane Fragile-X-F protein; PF13920: Zinc finger, C3HC4 type (RING finger)	TraesCS4B01G042900	-	-	Transmembrane fragile-X-F-associated protein	PF10269: Transmembrane Fragile-X-F protein; PF13920: Zinc finger, C3HC4 type (RING finger)	TraesCS4D01G040200	-	-	Transmembrane fragile-X-F-associated protein	PF10269: Transmembrane Fragile-X-F protein; PF13920: Zinc finger, C3HC4 type (RING finger)
Triad-20216	TraesCS6A01G146700	-	-	Ubiquitin fusion degradation 1-like protein	PF03152: Ubiquitin fusion degradation protein UFD1	TraesCS6B01G174900	-	-	Ubiquitin fusion degradation 1-like protein	PF03152: Ubiquitin fusion degradation protein UFD1	TraesCS6D01G136000	-	-	Ubiquitin fusion degradation 1-like protein	PF03152: Ubiquitin fusion degradation protein UFD1
Triad-39680	TraesCS5A01G322700	-	-	Endoglucanase	PF00759: Glycosyl hydrolase family 9	TraesCS5B01G323300	-2.19724	1.67134e-16	Endoglucanase	PF00759: Glycosyl hydrolase family 9	TraesCS5D01G329600	-	-	Endoglucanase	PF00759: Glycosyl hydrolase family 9
Triad-18496	TraesCS3A01G526000	-	-	Protein FLX-like 3	-	TraesCS3B01G593200	-	-	Protein FLX-like 1	-	TraesCS3D01G531200	-	-	Protein FLX-like 3	-
Triad-31452	TraesCS2A01G425800	-5.61609	5.47188e-42	Vacuolar sorting receptor family protein	PF02225: PA domain	TraesCS2B01G446100	-5.4578	1.30372e-53	Vacuolar sorting receptor family protein	PF02225: PA domain	TraesCS2D01G423700	-4.09742	4.27863e-43	Vacuolar sorting receptor family protein	PF02225: PA domain
Triad-11498	TraesCS1A01G207700	-	-	Tetratricopeptide repeat-containing protein	PF13432: Tetratricopeptide repeat; PF13181: Tetratricopeptide repeat; PF07719: Tetratricopeptide repeat	TraesCS1B01G221400	-	-	Tetratricopeptide repeat-containing protein	PF13432: Tetratricopeptide repeat; PF13181: Tetratricopeptide repeat; PF07719: Tetratricopeptide repeat	TraesCS1D01G211000	-	-	Tetratricopeptide repeat-containing protein	PF13432: Tetratricopeptide repeat; PF13181: Tetratricopeptide repeat; PF07719: Tetratricopeptide repeat
Triad-9793	TraesCS4A01G239500	-	-	ATP-dependent RNA helicase, putative	PF00270: DEAD/DEAH box helicase; PF00271: Helicase conserved C-terminal domain; PF04408: Helicase associated domain (HA2); PF07717: Oligonucleotide/oligosaccharide-binding (OB)-fold	TraesCS4B01G075500	-	-	ATP-dependent RNA helicase, putative	PF00270: DEAD/DEAH box helicase; PF00271: Helicase conserved C-terminal domain; PF04408: Helicase associated domain (HA2); PF07717: Oligonucleotide/oligosaccharide-binding (OB)-fold	TraesCS4D01G074200	-	-	ATP-dependent RNA helicase, putative	PF00270: DEAD/DEAH box helicase; PF00271: Helicase conserved C-terminal domain; PF04408: Helicase associated domain (HA2); PF07717: Oligonucleotide/oligosaccharide-binding (OB)-fold
Triad-6650	TraesCS5A01G122100	-	-	SAP domain containing protein, expressed	PF02037: SAP domain	TraesCS5B01G122200	-	-	LPS-assembly protein LptD	-	TraesCS5D01G130500	-	-	SAP domain containing protein, expressed	-
Triad-29922	TraesCS5A01G459900	-	-	Hydrolase, NUDIX family protein, expressed	PF00293: NUDIX domain	TraesCS5B01G469500	-	-	Hydrolase, NUDIX family protein, expressed	PF00293: NUDIX domain	TraesCS5D01G471000	-	-	Hydrolase, NUDIX family protein, expressed	PF00293: NUDIX domain
Triad-13441	TraesCS2A01G263200	-	-	Tetratricopeptide repeat protein 13	PF13432: Tetratricopeptide repeat; PF13181: Tetratricopeptide repeat	TraesCS2B01G279000	-	-	Tetratricopeptide repeat protein 13	PF13432: Tetratricopeptide repeat; PF13181: Tetratricopeptide repeat	TraesCS2D01G260800	-	-	Tetratricopeptide repeat protein 13	PF13432: Tetratricopeptide repeat; PF13181: Tetratricopeptide repeat
Triad-10025	TraesCS1A01G143500	-	-	Polyadenylate-binding protein	PF00076: RNA recognition motif. (a.k.a. RRM, RBD, or RNP domain)	TraesCS1B01G160900	-	-	Polyadenylate-binding protein	PF00076: RNA recognition motif. (a.k.a. RRM, RBD, or RNP domain)	TraesCS1D01G142300	-	-	Polyadenylate-binding protein	PF00076: RNA recognition motif. (a.k.a. RRM, RBD, or RNP domain)
Triad-37624	TraesCS7A01G152600	-5.98489	1.35533e-05	RING finger protein	PF13639: Ring finger domain	TraesCS7B01G056400	-3.0113	0.000638051	RING finger protein	PF13639: Ring finger domain	TraesCS7D01G154300	-3.29082	0.00141905	RING finger protein	PF13639: Ring finger domain
Triad-38431	TraesCS2A01G201000	-	-	Cytochrome P450-like	PF00067: Cytochrome P450	TraesCS1B01G363500	-	-	Cytochrome P450	PF00067: Cytochrome P450	TraesCS1D01G351800	2.1205	1.81605e-22	Cytochrome P450	PF00067: Cytochrome P450
Triad-22770	TraesCS7A01G225800	-	-	Diacylglycerol O-acyltransferase 2	PF03982: Diacylglycerol acyltransferase	TraesCS7B01G193800	-	-	Diacylglycerol O-acyltransferase 2	PF03982: Diacylglycerol acyltransferase	TraesCS7D01G228700	-	-	Diacylglycerol O-acyltransferase 2	PF03982: Diacylglycerol acyltransferase
Triad-13466	TraesCS4A01G123600	-	-	NADH:ubiquinone oxidoreductase subunit	PF04716: ETC complex I subunit conserved region	TraesCS4B01G180700	-	-	NADH:ubiquinone oxidoreductase subunit	PF04716: ETC complex I subunit conserved region	TraesCS4D01G182200	-	-	NADH:ubiquinone oxidoreductase subunit	PF04716: ETC complex I subunit conserved region
Triad-9800	TraesCS5A01G178200	-	-	WD-repeat protein, putative	PF00400: WD domain, G-beta repeat; PF12894: Anaphase-promoting complex subunit 4 WD40 domain	TraesCS5B01G175900	-	-	WD-repeat protein, putative	PF00400: WD domain, G-beta repeat; PF12894: Anaphase-promoting complex subunit 4 WD40 domain	TraesCS5D01G182700	-	-	WD-repeat protein, putative	PF00400: WD domain, G-beta repeat; PF12894: Anaphase-promoting complex subunit 4 WD40 domain
Triad-31724	TraesCS3A01G205300	-	-	ATP-dependent zinc metalloprotease FTSH protein	PF00004: ATPase family associated with various cellular activities (AAA); PF01434: Peptidase family M41	TraesCS3B01G237400	-	-	ATP-dependent zinc metalloprotease FTSH protein	PF00004: ATPase family associated with various cellular activities (AAA); PF01434: Peptidase family M41	TraesCS3D01G210100	-	-	ATP-dependent zinc metalloprotease FTSH protein	PF00004: ATPase family associated with various cellular activities (AAA); PF01434: Peptidase family M41
Triad-14700	TraesCS5A01G360900	-	-	Ribosome biogenesis protein BOP1 homolog	PF08145: BOP1NT (NUC169) domain; PF00400: WD domain, G-beta repeat	TraesCS5B01G363500	-	-	Ribosome biogenesis protein BOP1 homolog	PF08145: BOP1NT (NUC169) domain; PF00400: WD domain, G-beta repeat	TraesCS5D01G370000	-	-	Ribosome biogenesis protein BOP1 homolog	PF08145: BOP1NT (NUC169) domain; PF00400: WD domain, G-beta repeat
Triad-24560	TraesCS6A01G155200	-	-	Protein kinase	PF07714: Protein tyrosine kinase	TraesCS6B01G183300	-	-	Protein kinase	PF07714: Protein tyrosine kinase	TraesCS6D01G145100	-	-	Protein kinase	PF07714: Protein tyrosine kinase
Triad-19701	TraesCS7A01G263400	-	-	meiosis chromosome segregation family protein	-	TraesCS7B01G161200	-	-	meiosis chromosome segregation family protein	PF13889: Chromosome segregation during meiosis	TraesCS7D01G264000	-	-	meiosis chromosome segregation family protein	PF13889: Chromosome segregation during meiosis
Triad-22668	TraesCS6A01G107300	-	-	Histone acetyltransferase	PF02135: TAZ zinc finger; PF08214: Histone acetylation protein; PF00569: Zinc finger, ZZ type	TraesCS6B01G135800	-	-	Histone acetyltransferase	PF02135: TAZ zinc finger; PF08214: Histone acetylation protein; PF00569: Zinc finger, ZZ type	TraesCS6D01G095400	-	-	Histone acetyltransferase	PF02135: TAZ zinc finger; PF08214: Histone acetylation protein; PF00569: Zinc finger, ZZ type
Triad-32406	TraesCS3A01G225100	2.57574	9.48234e-21	S-type anion channel	PF03595: Voltage-dependent anion channel	TraesCS3B01G254700	2.00284	1.86378e-05	S-type anion channel	PF03595: Voltage-dependent anion channel	TraesCS3D01G228400	-	-	S-type anion channel	PF03595: Voltage-dependent anion channel
Triad-13412	TraesCS3A01G281800	-	-	Peroxisomal membrane 22 kDa (Mpv17/PMP22) family protein	PF04117: Mpv17 / PMP22 family	TraesCS3B01G315500	-	-	Peroxisomal membrane 22 kDa (Mpv17/PMP22) family protein	PF04117: Mpv17 / PMP22 family	TraesCS3D01G281800	-	-	Peroxisomal membrane 22 kDa (Mpv17/PMP22) family protein	PF04117: Mpv17 / PMP22 family
Triad-13877	TraesCS5A01G272500	-	-	Methyl-CpG-binding domain protein	PF07496: CW-type Zinc Finger; PF01429: Methyl-CpG binding domain	TraesCS5B01G272700	-	-	Methyl-CpG-binding domain protein	PF07496: CW-type Zinc Finger; PF01429: Methyl-CpG binding domain	TraesCS5D01G280500	-	-	Methyl-CpG-binding domain protein	PF07496: CW-type Zinc Finger; PF01429: Methyl-CpG binding domain
Triad-18645	TraesCS7A01G311000	-	-	WD-repeat protein, putative	PF00400: WD domain, G-beta repeat	TraesCS7B01G210600	-	-	WD-repeat protein, putative	PF00400: WD domain, G-beta repeat	TraesCS7D01G307300	-	-	WD-repeat protein, putative	PF00400: WD domain, G-beta repeat
Triad-23214	TraesCS1A01G263000	-	-	UPF0301 protein	PF02622: Uncharacterized ACR, COG1678	TraesCS1B01G273600	-	-	UPF0301 protein	PF02622: Uncharacterized ACR, COG1678	TraesCS1D01G263100	-	-	UPF0301 protein	PF02622: Uncharacterized ACR, COG1678
Triad-26079	TraesCS7A01G358600	-	-	Pollen-specific protein SF21	PF03096: Ndr family	TraesCS7B01G268900	-	-	Pollen-specific protein SF21	PF03096: Ndr family	TraesCS7D01G364100	-	-	Pollen-specific protein SF21	PF03096: Ndr family
Triad-19880	TraesCS1A01G438600	-	-	Translation initiation factor IF-2, putative	PF00009: Elongation factor Tu GTP binding domain; PF03144: Elongation factor Tu domain 2; PF11987: Translation-initiation factor 2	TraesCS1B01G472500	-	-	Translation initiation factor if-2, putative	PF00009: Elongation factor Tu GTP binding domain; PF03144: Elongation factor Tu domain 2; PF11987: Translation-initiation factor 2	TraesCS1D01G446400	-	-	Translation initiation factor if-2, putative	PF00009: Elongation factor Tu GTP binding domain; PF03144: Elongation factor Tu domain 2; PF11987: Translation-initiation factor 2
Triad-5685	TraesCS2A01G094000	-	-	PHD and RING finger domain-containing protein 1	PF13639: Ring finger domain; PF00628: PHD-finger	TraesCS2B01G108800	-	-	PHD and RING finger domain-containing protein 1	PF13639: Ring finger domain; PF00628: PHD-finger	TraesCS2D01G092600	-	-	RING/U-box-like protein	PF13639: Ring finger domain; PF00628: PHD-finger
Triad-16713	TraesCS2A01G155600	-	-	Transmembrane emp24 domain-containing protein	PF01105: emp24/gp25L/p24 family/GOLD	TraesCS2B01G180800	-	-	Transmembrane emp24 domain-containing protein	PF01105: emp24/gp25L/p24 family/GOLD	TraesCS2D01G161400	-	-	Transmembrane emp24 domain-containing protein	PF01105: emp24/gp25L/p24 family/GOLD
Triad-31897	TraesCS1A01G077200	-	-	Protein kinase	PF00069: Protein kinase domain	TraesCS1B01G095200	-	-	Protein kinase	PF00069: Protein kinase domain	TraesCS1D01G079300	-	-	Protein kinase	PF00069: Protein kinase domain
Triad-24642	TraesCS7A01G296900	-	-	SNF2 domain-containing protein / helicase domain-containing protein	PF00176: SNF2 family N-terminal domain	TraesCS7B01G198800	-	-	SNF2 domain-containing protein / helicase domain-containing protein	PF00176: SNF2 family N-terminal domain	TraesCS7D01G291500	-	-	SNF2 domain-containing protein / helicase domain-containing protein / zinc finger protein-like protein	PF00176: SNF2 family N-terminal domain; PF13920: Zinc finger, C3HC4 type (RING finger); PF00271: Helicase conserved C-terminal domain
Triad-15267	TraesCS7A01G370000	-	-	UDP-galactose transporter, putative	PF08449: UAA transporter family	TraesCS7B01G258500	-	-	UDP-galactose transporter, putative	PF08449: UAA transporter family	TraesCS7D01G353100	-	-	UDP-galactose transporter, putative	PF08449: UAA transporter family
Triad-22775	TraesCS5A01G141200	-	-	Late embryogenesis abundant (LEA) hydroxyproline-rich glycoprotein family	PF03168: Late embryogenesis abundant protein	TraesCS5B01G139500	-3.54479	9.13247e-13	Late embryogenesis abundant (LEA) hydroxyproline-rich glycoprotein family	PF03168: Late embryogenesis abundant protein	TraesCS5D01G151200	-	-	Late embryogenesis abundant (LEA) hydroxyproline-rich glycoprotein family	PF03168: Late embryogenesis abundant protein
Triad-10392	TraesCS5A01G170600	-	-	GBF-interacting protein 1, putative isoform 1	PF06972: Protein of unknown function (DUF1296)	TraesCS5B01G167400	-	-	GBF-interacting protein 1, putative isoform 1	PF06972: Protein of unknown function (DUF1296)	TraesCS5D01G175100	-	-	GBF-interacting protein 1, putative isoform 1	PF06972: Protein of unknown function (DUF1296)
Triad-3520	TraesCS2A01G003800	-	-	Translation initiation factor IF-2	-	TraesCS4B01G091700	-	-	ATP synthase subunit b	-	TraesCS2D01G483900	5.7727	0.000367419	calpain-type cysteine protease family	-
Triad-16702	TraesCS2A01G354900	-	-	Eukaryotic translation initiation factor 4G-like protein	PF02854: MIF4G domain; PF02847: MA3 domain	TraesCS2B01G373600	-	-	Eukaryotic translation initiation factor 4G-like protein	PF02854: MIF4G domain; PF02847: MA3 domain	TraesCS2D01G353600	-	-	Eukaryotic translation initiation factor 4G	PF02854: MIF4G domain; PF02847: MA3 domain
Triad-19065	TraesCS6A01G173900	-	-	Protein TIC 21, chloroplastic	PF12263: Protein of unknown function (DUF3611)	TraesCS6B01G201800	-	-	Protein TIC 21, chloroplastic	PF12263: Protein of unknown function (DUF3611)	TraesCS6D01G163000	-	-	Protein TIC 21, chloroplastic	PF12263: Protein of unknown function (DUF3611)
Triad-8049	TraesCS5A01G498300	-	-	Calcium-dependent protein kinase	PF00036: EF hand	TraesCS4B01G326100	-	-	Calcium-dependent protein kinase	PF00036: EF hand	TraesCS4D01G323000	-	-	Calcium-dependent protein kinase	PF00036: EF hand
Triad-21593	TraesCS7A01G285500	-	-	Polypyrimidine tract-binding protein	PF00076: RNA recognition motif. (a.k.a. RRM, RBD, or RNP domain); PF13893: RNA recognition motif. (a.k.a. RRM, RBD, or RNP domain)	TraesCS7B01G200000	-	-	Polypyrimidine tract-binding protein	PF00076: RNA recognition motif. (a.k.a. RRM, RBD, or RNP domain); PF13893: RNA recognition motif. (a.k.a. RRM, RBD, or RNP domain)	TraesCS7D01G282900	-	-	Polypyrimidine tract-binding protein	PF00076: RNA recognition motif. (a.k.a. RRM, RBD, or RNP domain); PF13893: RNA recognition motif. (a.k.a. RRM, RBD, or RNP domain)
Triad-16996	TraesCS5A01G060400	-	-	MATH domain containing protein, expressed	PF00917: MATH domain	TraesCS5B01G071600	-	-	MATH domain containing protein, expressed	PF00917: MATH domain	TraesCS5D01G072000	-	-	MATH domain containing protein, expressed	PF00917: MATH domain
Triad-3261	TraesCS4A01G021600	-	-	Alba DNA/RNA-binding protein	PF01918: Alba	TraesCS4B01G281900	-	-	Alba DNA/RNA-binding protein	PF01918: Alba	TraesCS4D01G280500	-	-	Alba DNA/RNA-binding protein	PF01918: Alba
Triad-24169	TraesCS7A01G306400	-	-	Lysine-specific histone demethylase 1-like protein	PF04433: SWIRM domain; PF01593: Flavin containing amine oxidoreductase	TraesCS7B01G206700	-	-	Lysine-specific histone demethylase 1-like protein	PF04433: SWIRM domain; PF01593: Flavin containing amine oxidoreductase	TraesCS7D01G303200	-	-	Lysine-specific histone demethylase 1-like protein	PF04433: SWIRM domain; PF01593: Flavin containing amine oxidoreductase
Triad-13445	TraesCS1A01G227600	-	-	Serine/threonine-protein kinase	PF11865: Domain of unknown function (DUF3385); PF02259: FAT domain; PF08771: FKBP12-rapamycin binding domain; PF00454: Phosphatidylinositol 3- and 4-kinase; PF02260: FATC domain	TraesCS1B01G241900	-	-	Serine/threonine-protein kinase	PF11865: Domain of unknown function (DUF3385); PF02259: FAT domain; PF08771: FKBP12-rapamycin binding domain; PF00454: Phosphatidylinositol 3- and 4-kinase; PF02260: FATC domain	TraesCS1D01G229300	-	-	Serine/threonine-protein kinase	PF11865: Domain of unknown function (DUF3385); PF02259: FAT domain; PF08771: FKBP12-rapamycin binding domain; PF00454: Phosphatidylinositol 3- and 4-kinase; PF02260: FATC domain
Triad-15333	TraesCS2A01G255300	-	-	Receptor kinase	PF00069: Protein kinase domain	TraesCS2B01G266900	-	-	Receptor kinase	PF00069: Protein kinase domain	TraesCS2D01G255700	-	-	Receptor kinase	PF00069: Protein kinase domain
Triad-33264	TraesCS5A01G467400	-	-	ADP-ribosylation factor	PF00025: ADP-ribosylation factor family	TraesCS5B01G479100	-	-	ADP-ribosylation factor	PF00025: ADP-ribosylation factor family	TraesCS5D01G480200	-	-	ADP-ribosylation factor	PF00025: ADP-ribosylation factor family
Triad-30512	TraesCS2A01G139600	-	-	Hexosyltransferase	PF01501: Glycosyl transferase family 8	TraesCS2B01G163600	-	-	Hexosyltransferase	PF01501: Glycosyl transferase family 8	TraesCS2D01G142400	-	-	Hexosyltransferase	PF01501: Glycosyl transferase family 8
Triad-18016	TraesCS4A01G113300	-	-	Eukaryotic translation initiation factor 2 subunit alpha	PF00575: S1 RNA binding domain; PF07541: Eukaryotic translation initiation factor 2 alpha subunit	TraesCS4B01G190900	-	-	Eukaryotic translation initiation factor 2 subunit alpha	PF00575: S1 RNA binding domain; PF07541: Eukaryotic translation initiation factor 2 alpha subunit	TraesCS4D01G192100	-	-	Eukaryotic translation initiation factor 2 subunit alpha	PF00575: S1 RNA binding domain; PF07541: Eukaryotic translation initiation factor 2 alpha subunit
Triad-14506	TraesCS5A01G383000	-	-	Kinase	PF13855: Leucine rich repeat; PF14381: Ethylene-responsive protein kinase Le-CTR1; PF00069: Protein kinase domain	TraesCS5B01G387500	-	-	Kinase	PF13855: Leucine rich repeat; PF14381: Ethylene-responsive protein kinase Le-CTR1; PF00069: Protein kinase domain	TraesCS5D01G392400	-	-	Kinase	PF13855: Leucine rich repeat; PF14381: Ethylene-responsive protein kinase Le-CTR1; PF00069: Protein kinase domain
Triad-24883	TraesCS4A01G248200	-2.34642	1.87675e-24	Endoglucanase	PF00759: Glycosyl hydrolase family 9	TraesCS4B01G066700	-2.2482	3.37803e-24	Endoglucanase	PF00759: Glycosyl hydrolase family 9	TraesCS4D01G065600	-3.06739	1.32191e-31	Endoglucanase	PF00759: Glycosyl hydrolase family 9
Triad-43823	TraesCS3A01G465200	-	-	F-box family protein	PF12937: F-box-like; PF08268: F-box associated domain	TraesCS3B01G509200	-	-	F-box family protein	PF12937: F-box-like; PF08268: F-box associated domain	TraesCS3D01G460500	-	-	F-box family protein	PF12937: F-box-like; PF08268: F-box associated domain
Triad-32254	TraesCS1A01G215500	-	-	Beta-amylase	PF01373: Glycosyl hydrolase family 14	TraesCS1B01G229000	2.09653	1.38027e-05	Beta-amylase	PF01373: Glycosyl hydrolase family 14	TraesCS1D01G218000	-	-	Beta-amylase	PF01373: Glycosyl hydrolase family 14
Triad-7193	TraesCS2A01G398100	-	-	Ankyrin repeat and zinc finger domain-containing protein 1	-	TraesCS2B01G416200	-	-	Ankyrin repeat and zinc finger domain-containing protein 1	-	TraesCS2D01G395800	-	-	Ankyrin repeat and zinc finger domain-containing protein 1	-
Triad-12433	TraesCS3A01G059900	-	-	transmembrane protein	-	TraesCS3B01G072500	-	-	transmembrane protein	-	TraesCS3D01G060100	-	-	transmembrane protein	-
Triad-36672	TraesCS3A01G274900	-	-	GATA transcription factor	PF00320: GATA zinc finger	TraesCS3B01G308500	-2.33776	0.00080648	GATA transcription factor	PF00320: GATA zinc finger	TraesCS3D01G274600	-	-	GATA transcription factor	PF00320: GATA zinc finger
Triad-18032	TraesCS4A01G221900	-	-	Transducin/WD-like repeat-protein	PF00400: WD domain, G-beta repeat	TraesCS4B01G094400	-	-	Transducin/WD-like repeat-protein	PF00400: WD domain, G-beta repeat	TraesCS4D01G091200	-	-	Transducin/WD-like repeat-protein	PF00400: WD domain, G-beta repeat
Triad-9523	TraesCS6A01G355300	-	-	Translation initiation factor IF-3	PF05198: Translation initiation factor IF-3, N-terminal domain; PF00707: Translation initiation factor IF-3, C-terminal domain	TraesCS6B01G388100	-	-	Translation initiation factor IF-3	PF05198: Translation initiation factor IF-3, N-terminal domain; PF00707: Translation initiation factor IF-3, C-terminal domain	TraesCS6D01G337500	-	-	Translation initiation factor IF-3	PF05198: Translation initiation factor IF-3, N-terminal domain; PF00707: Translation initiation factor IF-3, C-terminal domain
Triad-25086	TraesCS1A01G307700	-	-	Endoplasmic reticulum-Golgi intermediate compartment protein 3	PF13850: Endoplasmic Reticulum-Golgi Intermediate Compartment (ERGIC); PF07970: Endoplasmic reticulum vesicle transporter	TraesCS1B01G318400	-	-	Endoplasmic reticulum-Golgi intermediate compartment protein 3	PF13850: Endoplasmic Reticulum-Golgi Intermediate Compartment (ERGIC); PF07970: Endoplasmic reticulum vesicle transporter	TraesCS1D01G307100	-	-	Endoplasmic reticulum-Golgi intermediate compartment protein 3	PF13850: Endoplasmic Reticulum-Golgi Intermediate Compartment (ERGIC); PF07970: Endoplasmic reticulum vesicle transporter
Triad-18870	TraesCS5A01G058000	-	-	E3 ubiquitin protein ligase DRIP2	PF13923: Zinc finger, C3HC4 type (RING finger)	TraesCS5B01G065600	-	-	E3 ubiquitin protein ligase DRIP2	PF13923: Zinc finger, C3HC4 type (RING finger)	TraesCS5D01G069800	-	-	E3 ubiquitin protein ligase DRIP2	PF13923: Zinc finger, C3HC4 type (RING finger)
Triad-26671	TraesCS5A01G383200	-	-	Stem-specific protein TSJT1	PF12481: Aluminium induced protein	TraesCS5B01G387700	-	-	Stem-specific protein TSJT1	PF12481: Aluminium induced protein	TraesCS5D01G392600	-	-	Stem-specific protein TSJT1	PF12481: Aluminium induced protein
Triad-8572	TraesCS7A01G316100	-	-	Calmodulin	PF13405: EF-hand domain; PF13499: EF-hand domain pair	TraesCS7B01G217200	-	-	Calmodulin	PF13405: EF-hand domain; PF13499: EF-hand domain pair	TraesCS7D01G313100	-	-	Calmodulin	PF13405: EF-hand domain; PF13499: EF-hand domain pair
Triad-19870	TraesCS4A01G182300	-	-	Clathrin heavy chain	PF01394: Clathrin propeller repeat; PF09268: Clathrin, heavy-chain linker; PF13838: Clathrin-H-link; PF00637: Region in Clathrin and VPS	TraesCS4B01G136100	-	-	Clathrin heavy chain	PF01394: Clathrin propeller repeat; PF09268: Clathrin, heavy-chain linker; PF13838: Clathrin-H-link; PF00637: Region in Clathrin and VPS	TraesCS4D01G130900	-	-	Clathrin heavy chain	PF01394: Clathrin propeller repeat; PF09268: Clathrin, heavy-chain linker; PF13838: Clathrin-H-link; PF00637: Region in Clathrin and VPS
Triad-15478	TraesCS5A01G302800	-	-	Hydroxyacylglutathione hydrolase	PF00753: Metallo-beta-lactamase superfamily; PF16123: Hydroxyacylglutathione hydrolase C-terminus	TraesCS5B01G303100	-	-	Hydroxyacylglutathione hydrolase	PF00753: Metallo-beta-lactamase superfamily; PF16123: Hydroxyacylglutathione hydrolase C-terminus	TraesCS5D01G309600	-	-	Hydroxyacylglutathione hydrolase	PF00753: Metallo-beta-lactamase superfamily; PF16123: Hydroxyacylglutathione hydrolase C-terminus
Triad-42638	TraesCS2A01G375700	-	-	Sulfotransferase	PF00685: Sulfotransferase domain	TraesCS2B01G392600	-	-	Sulfotransferase	PF00685: Sulfotransferase domain	TraesCS2D01G371900	-	-	Sulfotransferase	PF00685: Sulfotransferase domain
Triad-27300	TraesCS4A01G180800	-	-	Ubiquitin activating enzyme E1	PF00899: ThiF family; PF16190: Ubiquitin-activating enzyme E1 FCCH domain; PF16191: Ubiquitin-activating enzyme E1 four-helix bundle; PF10585: Ubiquitin-activating enzyme active site; PF09358: Ubiquitin fold domain	TraesCS4B01G137100	-	-	Ubiquitin activating enzyme E1	PF00899: ThiF family; PF16190: Ubiquitin-activating enzyme E1 FCCH domain; PF16191: Ubiquitin-activating enzyme E1 four-helix bundle; PF10585: Ubiquitin-activating enzyme active site; PF09358: Ubiquitin fold domain	TraesCS4D01G131600	-	-	Ubiquitin activating enzyme E1	PF00899: ThiF family; PF16190: Ubiquitin-activating enzyme E1 FCCH domain; PF16191: Ubiquitin-activating enzyme E1 four-helix bundle; PF10585: Ubiquitin-activating enzyme active site; PF09358: Ubiquitin fold domain
Triad-15090	TraesCS7A01G322300	-	-	Phosphoinositide phosphatase family protein	PF02383: SacI homology domain	TraesCS7B01G223200	-	-	Phosphoinositide phosphatase family protein	PF02383: SacI homology domain	TraesCS7D01G319200	-	-	Phosphoinositide phosphatase family protein	PF02383: SacI homology domain
Triad-7388	TraesCS7A01G291500	-	-	DNA mismatch repair protein MSH3	-	TraesCS7B01G198200	-	-	DNA mismatch repair protein MSH3	-	TraesCS7D01G284500	-	-	DNA mismatch repair protein MSH3	-
Triad-28403	TraesCS7A01G349100	-	-	Protein DJ-1	PF01965: DJ-1/PfpI family	TraesCS7B01G233600	-	-	Protein DJ-1	PF01965: DJ-1/PfpI family	TraesCS7D01G329500	-	-	Protein DJ-1	PF01965: DJ-1/PfpI family
Triad-25309	TraesCS1A01G413700	-	-	Glutamyl-tRNA(Gln) amidotransferase subunit A	PF01425: Amidase	TraesCS1B01G443700	-2.21523	7.14604e-17	Glutamyl-tRNA(Gln) amidotransferase subunit A	PF01425: Amidase	TraesCS1D01G421100	-	-	Glutamyl-tRNA(Gln) amidotransferase subunit A	PF01425: Amidase
Triad-14096	TraesCS7A01G427500	-	-	Inositol polyphosphate multikinase	PF03770: Inositol polyphosphate kinase	TraesCS7B01G327600	-	-	Inositol polyphosphate multikinase	PF03770: Inositol polyphosphate kinase	TraesCS7D01G419800	-	-	Inositol polyphosphate multikinase	PF03770: Inositol polyphosphate kinase
Triad-12354	TraesCS2A01G201200	-	-	alpha 1,4-glycosyltransferase family protein	PF04488: Glycosyltransferase sugar-binding region containing DXD motif; PF04572: Alpha 1,4-glycosyltransferase conserved region	TraesCS2B01G228500	-	-	alpha 1,4-glycosyltransferase family protein	PF04488: Glycosyltransferase sugar-binding region containing DXD motif; PF04572: Alpha 1,4-glycosyltransferase conserved region	TraesCS2D01G213600	-	-	alpha 1,4-glycosyltransferase family protein	PF04488: Glycosyltransferase sugar-binding region containing DXD motif; PF04572: Alpha 1,4-glycosyltransferase conserved region
Triad-10683	TraesCS2A01G126900	-	-	Nucleosome-remodeling factor subunit	PF02791: DDT domain; PF00628: PHD-finger	TraesCS2B01G148800	-	-	Nucleosome-remodeling factor subunit	PF02791: DDT domain; PF00628: PHD-finger	TraesCS2D01G129400	-	-	Nucleosome-remodeling factor subunit	PF02791: DDT domain; PF00628: PHD-finger
Triad-8601	TraesCS3A01G108800	-	-	CRS2-associated factor 1	PF01985: CRS1 / YhbY (CRM) domain	TraesCS3B01G127800	-	-	CRS2-associated factor 1	PF01985: CRS1 / YhbY (CRM) domain	TraesCS3D01G110600	-	-	CRS2-associated factor 1	PF01985: CRS1 / YhbY (CRM) domain
Triad-12640	TraesCS6A01G375400	-	-	Clathrin interactor EPSIN-like protein	PF01417: ENTH domain	TraesCS6B01G413000	-	-	Clathrin interactor EPSIN-like protein	PF01417: ENTH domain	TraesCS6D01G359900	-	-	Clathrin interactor EPSIN-like protein	PF01417: ENTH domain
Triad-11366	TraesCS5A01G099800	-	-	Histone-lysine N-methyltransferase	PF00628: PHD-finger	TraesCS5B01G105000	-	-	Histone-lysine N-methyltransferase	PF00628: PHD-finger	TraesCS5D01G112100	-	-	Histone-lysine N-methyltransferase	PF00628: PHD-finger
Triad-18386	TraesCS1A01G354600	-	-	Transmembrane protein	PF10225: NEMP family	TraesCS1B01G367200	2.00834	2.93298e-16	Transmembrane protein	PF10225: NEMP family	TraesCS1D01G355900	-	-	Transmembrane protein	PF10225: NEMP family
Triad-35750	TraesCS4A01G076200	-2.24398	3.92593e-21	Peptide transporter, putative	PF00854: POT family	TraesCS4B01G232100	-2.46551	7.7284e-26	Peptide transporter	PF00854: POT family	TraesCS4D01G233400	-	-	Peptide transporter, putative	PF00854: POT family
Triad-18897	TraesCS2A01G473000	-	-	RNA-binding family protein	PF00076: RNA recognition motif. (a.k.a. RRM, RBD, or RNP domain)	TraesCS2B01G495700	-	-	RNA-binding family protein	PF00076: RNA recognition motif. (a.k.a. RRM, RBD, or RNP domain)	TraesCS2D01G472700	-	-	RNA-binding family protein	PF00076: RNA recognition motif. (a.k.a. RRM, RBD, or RNP domain)
Triad-9071	TraesCS2A01G559500	-	-	Tubulin-folding cofactor B	PF14560: Ubiquitin-like domain; PF01302: CAP-Gly domain	TraesCS2B01G620700	-	-	Tubulin-folding cofactor B	PF14560: Ubiquitin-like domain; PF01302: CAP-Gly domain	TraesCS2D01G571000	-	-	Tubulin-folding cofactor B	PF14560: Ubiquitin-like domain; PF01302: CAP-Gly domain
Triad-14597	TraesCS2A01G275700	-	-	Kinesin-like protein	PF00225: Kinesin motor domain	TraesCS2B01G293400	-	-	Kinesin-like protein	PF00225: Kinesin motor domain	TraesCS2D01G274700	-	-	Kinesin-like protein	PF00225: Kinesin motor domain
Triad-14601	TraesCS5A01G497000	-	-	Calcium-binding EF hand protein	PF13202: EF hand; PF12763: Cytoskeletal-regulatory complex EF hand	TraesCS4B01G324500	-	-	Calcium-binding EF hand-containing protein	PF13202: EF hand; PF12763: Cytoskeletal-regulatory complex EF hand	TraesCS4D01G321600	-	-	Calcium-binding EF hand-containing protein	PF13202: EF hand; PF12763: Cytoskeletal-regulatory complex EF hand
Triad-17770	TraesCS2A01G365400	-	-	Ubiquinone/menaquinone biosynthesis methyltransferase	PF01209: ubiE/COQ5 methyltransferase family	TraesCS2B01G380700	-	-	Ubiquinone/menaquinone biosynthesis methyltransferase	PF01209: ubiE/COQ5 methyltransferase family	TraesCS2D01G360200	-	-	Ubiquinone/menaquinone biosynthesis methyltransferase	PF01209: ubiE/COQ5 methyltransferase family
Triad-25873	TraesCS5A01G366700	-	-	Cation-chloride cotransporter 1	PF00324: Amino acid permease; PF03522: Solute carrier family 12	TraesCS5B01G368800	-	-	Cation-chloride cotransporter 1	PF00324: Amino acid permease; PF03522: Solute carrier family 12	TraesCS5D01G375900	-	-	Cation-chloride cotransporter 1	PF00324: Amino acid permease; PF03522: Solute carrier family 12
Triad-8855	TraesCS3A01G408000	-	-	GRAS family transcription factor	PF03514: GRAS domain family	TraesCS3B01G441600	-	-	GRAS family transcription factor	PF03514: GRAS domain family	TraesCS3D01G403100	-	-	GRAS family transcription factor	PF03514: GRAS domain family
Triad-29780	TraesCS5A01G432900	-	-	Lipid transfer protein	PF14368: Probable lipid transfer	TraesCS5B01G435600	-	-	Lipid transfer protein	PF14368: Probable lipid transfer	TraesCS5D01G441300	-	-	Lipid transfer protein	PF14368: Probable lipid transfer
Triad-11837	TraesCS2A01G247800	-	-	Prefoldin subunit, putative	PF01920: Prefoldin subunit	TraesCS2B01G269400	-	-	Prefoldin subunit, putative	PF01920: Prefoldin subunit	TraesCS2D01G249600	-	-	Prefoldin subunit 1	PF01920: Prefoldin subunit
Triad-15046	TraesCS4A01G261600	-	-	SWI/SNF complex subunit SWI3D	PF04433: SWIRM domain; PF00569: Zinc finger, ZZ type; PF00249: Myb-like DNA-binding domain; PF16495: SWIRM-associated region 1	TraesCS4B01G053000	-	-	SWI/SNF complex subunit SWI3D	PF04433: SWIRM domain; PF00569: Zinc finger, ZZ type; PF00249: Myb-like DNA-binding domain; PF16495: SWIRM-associated region 1	TraesCS4D01G053300	-	-	SWI/SNF complex subunit SWI3D	PF04433: SWIRM domain; PF00569: Zinc finger, ZZ type; PF00249: Myb-like DNA-binding domain; PF16495: SWIRM-associated region 1
Triad-26384	TraesCS7A01G325800	-	-	E3 ubiquitin-protein ligase	PF02225: PA domain; PF13639: Ring finger domain	TraesCS7B01G226400	-	-	RING finger protein 13	PF02225: PA domain; PF13639: Ring finger domain	TraesCS7D01G322500	-	-	E3 ubiquitin-protein ligase	PF02225: PA domain; PF13639: Ring finger domain
Triad-7034	TraesCS1A01G197100	-	-	Cytochrome P450 family protein	PF00067: Cytochrome P450	TraesCS1B01G211700	2.27067	0.000349711	Cytochrome P450 family protein	PF00067: Cytochrome P450	TraesCS1D01G200600	2.08206	0.000110038	Cytochrome P450 family protein	PF00067: Cytochrome P450
Triad-24612	TraesCS3A01G189300	-	-	Pyruvate kinase	PF00224: Pyruvate kinase, barrel domain; PF02887: Pyruvate kinase, alpha/beta domain	TraesCS3B01G218500	-	-	Pyruvate kinase	PF00224: Pyruvate kinase, barrel domain; PF02887: Pyruvate kinase, alpha/beta domain	TraesCS3D01G192800	-	-	Pyruvate kinase	PF00224: Pyruvate kinase, barrel domain; PF02887: Pyruvate kinase, alpha/beta domain
Triad-9265	TraesCS2A01G431900	-2.1635	9.07284e-13	ELKS/Rab6-interacting/CAST family protein	-	TraesCS2B01G453400	-2.0772	5.80891e-19	ELKS/Rab6-interacting/CAST family protein	-	TraesCS2D01G429900	-2.18231	5.80209e-17	ELKS/Rab6-interacting/CAST family protein	-
Triad-24357	TraesCS4A01G082700	-	-	Type I inositol-1,4,5-trisphosphate 5-phosphatase	PF03372: Endonuclease/Exonuclease/phosphatase family	TraesCS4B01G221300	-	-	Type I inositol-1,4,5-trisphosphate 5-phosphatase	PF03372: Endonuclease/Exonuclease/phosphatase family	TraesCS4D01G221700	-	-	Type I inositol-1,4,5-trisphosphate 5-phosphatase	PF03372: Endonuclease/Exonuclease/phosphatase family
Triad-41288	TraesCS7A01G272100	-	-	MYB transcription factor	PF00249: Myb-like DNA-binding domain	TraesCS7B01G169900	-	-	MYB transcription factor	PF00249: Myb-like DNA-binding domain	TraesCS7D01G272400	-	-	MYB transcription factor	PF00249: Myb-like DNA-binding domain
Triad-27254	TraesCS2A01G329900	-	-	F-box family protein	PF03478: Protein of unknown function (DUF295)	TraesCS2B01G352400	-	-	F-box family protein	PF03478: Protein of unknown function (DUF295)	TraesCS2D01G332800	-	-	F-box family protein	PF03478: Protein of unknown function (DUF295)
Triad-23889	TraesCS3A01G172000	-	-	Importin subunit alpha	PF01749: Importin beta binding domain; PF00514: Armadillo/beta-catenin-like repeat; PF16186: Atypical Arm repeat	TraesCS3B01G202800	-	-	Importin subunit alpha	PF01749: Importin beta binding domain; PF00514: Armadillo/beta-catenin-like repeat; PF16186: Atypical Arm repeat	TraesCS3D01G178500	-	-	Importin subunit alpha	PF01749: Importin beta binding domain; PF00514: Armadillo/beta-catenin-like repeat; PF16186: Atypical Arm repeat
Triad-22832	TraesCS5A01G249300	-	-	Protein kinase family protein	PF13947: Wall-associated receptor kinase galacturonan-binding; PF00069: Protein kinase domain	TraesCS5B01G247400	-	-	Protein kinase family protein	PF13947: Wall-associated receptor kinase galacturonan-binding; PF00069: Protein kinase domain	TraesCS5D01G256700	-	-	Protein kinase family protein	PF13947: Wall-associated receptor kinase galacturonan-binding; PF07645: Calcium-binding EGF domain; PF00069: Protein kinase domain
Triad-37483	TraesCS6A01G388700	-	-	transmembrane protein, putative (DUF679)	PF05078: Protein of unknown function (DUF679)	TraesCS6B01G427700	-	-	transmembrane protein, putative (DUF679)	PF05078: Protein of unknown function (DUF679)	TraesCS6D01G372500	-	-	transmembrane protein, putative (DUF679)	PF05078: Protein of unknown function (DUF679)
Triad-24250	TraesCS5A01G077400	3.58648	0.000555732	Pathogenesis-related thaumatin-like protein	-	TraesCS5B01G088200	3.02864	0.00132972	Pathogenesis-related thaumatin-like protein	-	TraesCS5D01G094400	4.58342	1.63858e-08	Pathogenesis-related thaumatin-like protein	-
Triad-22376	TraesCS5A01G393000	-	-	Receptor protein kinase, putative	PF08263: Leucine rich repeat N-terminal domain; PF13855: Leucine rich repeat; PF00560: Leucine Rich Repeat; PF00069: Protein kinase domain	TraesCS5B01G397900	-	-	Receptor protein kinase, putative	PF08263: Leucine rich repeat N-terminal domain; PF13855: Leucine rich repeat; PF00560: Leucine Rich Repeat; PF00069: Protein kinase domain	TraesCS5D01G402900	-	-	Receptor-like kinase	PF08263: Leucine rich repeat N-terminal domain; PF13855: Leucine rich repeat; PF00560: Leucine Rich Repeat; PF00069: Protein kinase domain
Triad-42547	TraesCS6A01G320200	2.64728	0.0430143	Peroxidase	PF00141: Peroxidase	TraesCS6B01G351100	-2.56418	6.80185e-05	Peroxidase	PF00141: Peroxidase	TraesCS6D01G299900	-	-	Peroxidase	PF00141: Peroxidase
Triad-16157	TraesCS5A01G186200	-	-	Fatty acid desaturase, putative	PF00173: Cytochrome b5-like Heme/Steroid binding domain; PF00487: Fatty acid desaturase	TraesCS5B01G184300	-2.33152	1.30169e-11	Desaturase	PF00173: Cytochrome b5-like Heme/Steroid binding domain; PF00487: Fatty acid desaturase	TraesCS5D01G191300	-	-	Desaturase	PF00173: Cytochrome b5-like Heme/Steroid binding domain; PF00487: Fatty acid desaturase
Triad-9050	TraesCS7A01G384400	-	-	NADH dehydrogenase [ubiquinone] 1 beta subcomplex subunit 9	PF05347: Complex 1 protein (LYR family)	TraesCS7B01G287000	-	-	NADH dehydrogenase [ubiquinone] 1 beta subcomplex subunit 9	PF05347: Complex 1 protein (LYR family)	TraesCS7D01G380800	-	-	NADH dehydrogenase [ubiquinone] 1 beta subcomplex subunit 9	PF05347: Complex 1 protein (LYR family)
Triad-16100	TraesCS6A01G204800	-	-	Ribosome biogenesis protein BRX1-like protein	PF04427: Brix domain	TraesCS6B01G225700	-	-	Ribosome biogenesis protein BRX1-like protein	PF04427: Brix domain	TraesCS6D01G190000	-	-	Ribosome biogenesis protein BRX1-like protein	PF04427: Brix domain
Triad-7714	TraesCS3A01G237300	-	-	Eukaryotic translation initiation factor 3 subunit 10-like	-	TraesCS3B01G265900	-	-	Eukaryotic translation initiation factor 3 subunit 10-like	-	TraesCS3D01G237700	-	-	Eukaryotic translation initiation factor 3 subunit 10-like	-
Triad-15767	TraesCS2A01G364700	-	-	Dicer-like 3	PF04851: Type III restriction enzyme, res subunit; PF00271: Helicase conserved C-terminal domain; PF03368: Dicer dimerisation domain; PF02170: PAZ domain; PF00636: Ribonuclease III domain; PF14709: double strand RNA binding domain from DEAD END PROTEIN 1	TraesCS2B01G383300	-	-	Dicer-like 3	PF04851: Type III restriction enzyme, res subunit; PF00271: Helicase conserved C-terminal domain; PF03368: Dicer dimerisation domain; PF02170: PAZ domain; PF00636: Ribonuclease III domain; PF14709: double strand RNA binding domain from DEAD END PROTEIN 1	TraesCS2D01G362700	-	-	Dicer-like 3	PF00270: DEAD/DEAH box helicase; PF00271: Helicase conserved C-terminal domain; PF03368: Dicer dimerisation domain; PF02170: PAZ domain; PF00636: Ribonuclease III domain; PF14709: double strand RNA binding domain from DEAD END PROTEIN 1
Triad-12342	TraesCS3A01G196900	-	-	Carbohydrate-binding-like fold protein	PF13620: Carboxypeptidase regulatory-like domain	TraesCS3B01G232500	-	-	Carbohydrate-binding-like fold protein	PF13620: Carboxypeptidase regulatory-like domain	TraesCS3D01G205400	-	-	Carbohydrate-binding-like fold protein	PF13620: Carboxypeptidase regulatory-like domain
Triad-27632	TraesCS3A01G404200	-	-	KH domain-containing protein	PF16544: Homodimerisation region of STAR domain protein; PF00013: KH domain	TraesCS3B01G437700	-	-	KH domain-containing protein	PF16544: Homodimerisation region of STAR domain protein; PF00013: KH domain	TraesCS3D01G399400	-	-	KH domain-containing protein	PF16544: Homodimerisation region of STAR domain protein; PF00013: KH domain
Triad-22725	TraesCS2A01G149200	-	-	Leucine--tRNA ligase	PF00133: tRNA synthetases class I (I, L, M and V); PF08264: Anticodon-binding domain of tRNA	TraesCS2B01G174100	-	-	Leucine--tRNA ligase	PF00133: tRNA synthetases class I (I, L, M and V); PF08264: Anticodon-binding domain of tRNA	TraesCS2D01G154000	-	-	Leucine--tRNA ligase	PF00133: tRNA synthetases class I (I, L, M and V); PF08264: Anticodon-binding domain of tRNA
Triad-25667	TraesCS5A01G170000	-	-	Phosphatidylinositol transfer protein Sec14p	PF03765: CRAL/TRIO, N-terminal domain; PF00650: CRAL/TRIO domain	TraesCS5B01G166800	-	-	Phosphatidylinositol transfer protein Sec14p	PF03765: CRAL/TRIO, N-terminal domain; PF00650: CRAL/TRIO domain	TraesCS5D01G174400	-	-	Phosphatidylinositol transfer protein Sec14p	PF03765: CRAL/TRIO, N-terminal domain; PF00650: CRAL/TRIO domain
Triad-28498	TraesCS5A01G113400	-	-	Aspartic proteinase Asp1	PF14543: Xylanase inhibitor N-terminal; PF14541: Xylanase inhibitor C-terminal	TraesCS5B01G119900	-	-	Aspartic proteinase Asp1	PF14543: Xylanase inhibitor N-terminal; PF14541: Xylanase inhibitor C-terminal	TraesCS5D01G128800	-	-	Aspartic proteinase Asp1	PF14543: Xylanase inhibitor N-terminal; PF14541: Xylanase inhibitor C-terminal
Triad-8633	TraesCS2A01G255000	-	-	PERQ amino acid-rich with GYF domain-containing protein 2	PF02213: GYF domain	TraesCS2B01G267200	-	-	PERQ amino acid-rich with GYF domain-containing protein 2	PF02213: GYF domain	TraesCS2D01G255400	-	-	PERQ amino acid-rich with GYF domain-containing protein 2	PF02213: GYF domain
Triad-32263	TraesCS4A01G264400	-	-	Actin	PF00022: Actin	TraesCS4B01G050600	-	-	Actin	PF00022: Actin	TraesCS4D01G050800	-	-	Actin	PF00022: Actin
Triad-9651	TraesCS5A01G099100	-	-	Dipeptidyl peptidase	PF00930: Dipeptidyl peptidase IV (DPP IV) N-terminal region; PF00326: Prolyl oligopeptidase family	TraesCS5B01G104300	-	-	Dipeptidyl peptidase	PF00930: Dipeptidyl peptidase IV (DPP IV) N-terminal region; PF00326: Prolyl oligopeptidase family	TraesCS5D01G111400	-	-	Dipeptidyl peptidase	PF00930: Dipeptidyl peptidase IV (DPP IV) N-terminal region; PF00326: Prolyl oligopeptidase family
Triad-11989	TraesCS2A01G338400	-	-	Cyclic pyranopterin monophosphate synthase	PF01967: MoaC family	TraesCS2B01G343500	-	-	Cyclic pyranopterin monophosphate synthase	PF01967: MoaC family	TraesCS2D01G324600	-	-	Cyclic pyranopterin monophosphate synthase	PF01967: MoaC family
Triad-8956	TraesCS1A01G255300	-	-	Squamosa promoter-binding-like protein	PF03110: SBP domain	TraesCS1B01G266100	-	-	Squamosa promoter-binding-like protein	PF03110: SBP domain	TraesCS1D01G254700	-	-	Squamosa promoter-binding-like protein	PF03110: SBP domain
Triad-20616	TraesCS2A01G191100	-	-	Acetylglutamate kinase	PF00696: Amino acid kinase family; PF00583: Acetyltransferase (GNAT) family	TraesCS2B01G215900	-	-	Acetylglutamate kinase	PF00696: Amino acid kinase family; PF00583: Acetyltransferase (GNAT) family	TraesCS2D01G196900	-	-	Acetylglutamate kinase	PF00696: Amino acid kinase family; PF00583: Acetyltransferase (GNAT) family
Triad-41049	TraesCS6A01G057200	-	-	F-box family protein	PF12937: F-box-like	TraesCS6B01G075100	-	-	F-box family protein	PF12937: F-box-like	TraesCS6D01G059400	4.34521	0.0202654	F-box family protein	PF00646: F-box domain
Triad-17016	TraesCS2A01G275800	-	-	Tetratricopeptide repeat (TPR)-containing protein	PF13432: Tetratricopeptide repeat; PF13181: Tetratricopeptide repeat; PF00515: Tetratricopeptide repeat; PF13414: TPR repeat; PF13844: Glycosyl transferase family 41	TraesCS2B01G293500	-	-	Tetratricopeptide repeat (TPR)-like superfamily protein	PF13432: Tetratricopeptide repeat; PF13181: Tetratricopeptide repeat; PF00515: Tetratricopeptide repeat; PF13414: TPR repeat; PF13844: Glycosyl transferase family 41	TraesCS2D01G274800	-	-	Tetratricopeptide repeat (TPR)-containing protein	PF13432: Tetratricopeptide repeat; PF13181: Tetratricopeptide repeat; PF00515: Tetratricopeptide repeat; PF13414: TPR repeat; PF13844: Glycosyl transferase family 41
Triad-21810	TraesCS2A01G291700	-	-	Uridylate kinase	PF13837: Myb/SANT-like DNA-binding domain; PF00696: Amino acid kinase family	TraesCS2B01G308200	-	-	Uridylate kinase	PF13837: Myb/SANT-like DNA-binding domain; PF00696: Amino acid kinase family	TraesCS2D01G289700	-	-	Uridylate kinase	PF13837: Myb/SANT-like DNA-binding domain; PF00696: Amino acid kinase family
Triad-12568	TraesCS4A01G249300	-	-	Transducin/WD-like repeat-protein	PF00400: WD domain, G-beta repeat	TraesCS4B01G065400	-	-	Transducin/WD-like repeat-protein	PF00400: WD domain, G-beta repeat	TraesCS4D01G064400	-	-	WD repeat-containing protein	PF00400: WD domain, G-beta repeat
Triad-13991	TraesCS4A01G304500	-	-	Protein HIRA	PF00400: WD domain, G-beta repeat; PF07569: TUP1-like enhancer of split	TraesCS4B01G006700	-	-	Protein HIRA	PF00400: WD domain, G-beta repeat; PF07569: TUP1-like enhancer of split	TraesCS4D01G008400	-	-	WD-repeat protein, putative	PF00400: WD domain, G-beta repeat; PF07569: TUP1-like enhancer of split
Triad-11596	TraesCS6A01G360600	-	-	DNA helicase	PF14551: MCM N-terminal domain; PF17207: MCM OB domain; PF00493: MCM2/3/5 family	TraesCS6B01G393500	-	-	DNA helicase	PF14551: MCM N-terminal domain; PF17207: MCM OB domain; PF00493: MCM2/3/5 family	TraesCS6D01G344100	-	-	DNA helicase	PF17207: MCM OB domain; PF00493: MCM2/3/5 family
Triad-9597	TraesCS2A01G327700	-	-	F-box protein	PF08238: Sel1 repeat	TraesCS2B01G354300	-	-	F-box protein	PF00646: F-box domain; PF08238: Sel1 repeat	TraesCS2D01G335200	-	-	F-box protein	PF00646: F-box domain; PF08238: Sel1 repeat
Triad-9952	TraesCS6A01G117600	-	-	Homeobox protein	PF00628: PHD-finger; PF00046: Homeobox domain	TraesCS6B01G145900	-	-	Pathogenesis-related homeodomain protein	PF00628: PHD-finger; PF00046: Homeobox domain	TraesCS6D01G107700	-	-	Homeobox protein	PF00628: PHD-finger; PF00046: Homeobox domain
Triad-30658	TraesCS1A01G210800	-	-	Oxysterol-binding protein, expressed	PF01237: Oxysterol-binding protein	TraesCS1B01G224800	-	-	Oxysterol-binding protein, expressed	PF15413: Pleckstrin homology domain; PF01237: Oxysterol-binding protein	TraesCS1D01G214100	-	-	Oxysterol-binding protein, expressed	PF01237: Oxysterol-binding protein
Triad-26130	TraesCS1A01G201600	-	-	Monosaccharide-sensing protein 2	PF00083: Sugar (and other) transporter	TraesCS1B01G215800	-	-	Monosaccharide-sensing protein 2	PF00083: Sugar (and other) transporter	TraesCS1D01G204900	-	-	Monosaccharide-sensing protein 2	PF00083: Sugar (and other) transporter
Triad-8856	TraesCS5A01G129400	-	-	Signal recognition particle subunit SRP68	PF16969: RNA-binding signal recognition particle 68	TraesCS5B01G128000	-	-	Signal recognition particle subunit SRP68	PF16969: RNA-binding signal recognition particle 68	TraesCS5D01G136900	-	-	Signal recognition particle subunit SRP68	PF16969: RNA-binding signal recognition particle 68
Triad-6744	TraesCS3A01G128000	-	-	Chaperone protein DnaK	PF07800: Protein of unknown function (DUF1644)	TraesCS3B01G147200	-	-	DUF1644 family protein	PF07800: Protein of unknown function (DUF1644)	TraesCS3D01G129000	-	-	Chaperone protein DnaK	PF07800: Protein of unknown function (DUF1644)
Triad-13369	TraesCS2A01G364500	-	-	Lipase	PF00168: C2 domain; PF01764: Lipase (class 3)	TraesCS2B01G383100	-	-	Lipase	PF00168: C2 domain; PF01764: Lipase (class 3)	TraesCS2D01G362500	-	-	Lipase	PF00168: C2 domain; PF01764: Lipase (class 3)
Triad-6808	TraesCS2A01G336400	-	-	Myb/SANT-like DNA-binding domain protein	PF12776: Myb/SANT-like DNA-binding domain	TraesCS2B01G345500	-	-	Myb/SANT-like DNA-binding domain protein	PF12776: Myb/SANT-like DNA-binding domain	TraesCS2D01G326500	-	-	Myb/SANT-like DNA-binding domain protein	PF12776: Myb/SANT-like DNA-binding domain
Triad-17543	TraesCS5A01G175300	-	-	Protein ENHANCED DOWNY MILDEW 2	PF12047: Cytosine specific DNA methyltransferase replication foci domain	TraesCS5B01G172800	-	-	Protein ENHANCED DOWNY MILDEW 2	PF12047: Cytosine specific DNA methyltransferase replication foci domain	TraesCS5D01G179800	-	-	Protein ENHANCED DOWNY MILDEW 2	PF12047: Cytosine specific DNA methyltransferase replication foci domain
Triad-35650	TraesCS4A01G070800	-3.3053	1.45439e-23	Pathogenesis-related thaumatin-like protein	PF00314: Thaumatin family	TraesCS4B01G226800	-3.40465	1.42616e-41	Pathogenesis-related thaumatin-like protein	PF00314: Thaumatin family	TraesCS4D01G227500	-2.95582	1.03011e-15	Pathogenesis-related thaumatin-like protein	PF00314: Thaumatin family
Triad-23937	TraesCS7A01G261000	-	-	S-acyltransferase	PF01529: DHHC palmitoyltransferase	TraesCS7B01G160100	-	-	S-acyltransferase	PF01529: DHHC palmitoyltransferase	TraesCS7D01G263200	-	-	S-acyltransferase	PF01529: DHHC palmitoyltransferase
Triad-3396	TraesCS4A01G317700	-	-	Oxidoreductase/transition metal ion-binding protein	-	TraesCS5B01G561600	-	-	Oxidoreductase/transition metal ion-binding protein	-	TraesCS5D01G568200	-	-	Oxidoreductase/transition metal ion-binding protein	-
Triad-26194	TraesCS4A01G061500	-	-	RING/U-box superfamily protein	PF01485: IBR domain, a half RING-finger domain	TraesCS4B01G236900	-	-	RING/U-box superfamily protein	PF01485: IBR domain, a half RING-finger domain	TraesCS4D01G238400	-	-	RING/U-box superfamily protein	PF01485: IBR domain, a half RING-finger domain
Triad-11795	TraesCS5A01G066300	-	-	OTU domain-containing protein, putative	PF02338: OTU-like cysteine protease	TraesCS5B01G073000	-	-	OTU domain-containing protein, putative	PF02338: OTU-like cysteine protease	TraesCS5D01G077300	-	-	OTU domain-containing protein, putative	PF02338: OTU-like cysteine protease
Triad-7398	TraesCS3A01G165200	-	-	DNA-binding storekeeper protein-related transcriptional regulator	PF04504: Protein of unknown function, DUF573	TraesCS3B01G200500	-	-	DNA-binding storekeeper protein-related transcriptional regulator	PF04504: Protein of unknown function, DUF573	TraesCS3D01G176400	-	-	DNA-binding storekeeper protein-related transcriptional regulator	PF04504: Protein of unknown function, DUF573
Triad-17070	TraesCS2A01G457600	-	-	ATP-dependent zinc metalloprotease FtsH	PF00004: ATPase family associated with various cellular activities (AAA)	TraesCS2B01G480000	-	-	ATP-dependent zinc metalloprotease FtsH	PF00004: ATPase family associated with various cellular activities (AAA)	TraesCS2D01G458300	-	-	ATP-dependent zinc metalloprotease FtsH	PF00004: ATPase family associated with various cellular activities (AAA)
Triad-18919	TraesCS6A01G307300	-4.78275	2.63253e-121	Aquaporin-1	PF00230: Major intrinsic protein	TraesCS6B01G335900	-4.924	1.43624e-120	Aquaporin-1	PF00230: Major intrinsic protein	TraesCS6D01G286400	-4.823	2.76742e-115	Aquaporin-1	PF00230: Major intrinsic protein
Triad-7389	TraesCS3A01G321400	-	-	myosin-binding protein (Protein of unknown function, DUF593)	PF04576: Zein-binding	TraesCS3B01G343400	-	-	IFA-binding protein-like	PF04576: Zein-binding	TraesCS3D01G309900	-	-	IFA-binding protein-like	PF04576: Zein-binding
Triad-9633	TraesCS6A01G379900	-	-	Transducin/WD40 repeat-like superfamily protein	-	TraesCS6B01G418500	-	-	Transducin/WD40 repeat-like superfamily protein	-	TraesCS6D01G364500	-	-	Transducin/WD40 repeat-like superfamily protein	-
Triad-15218	TraesCS6A01G172400	-	-	Branched-chain amino acid aminotransferase, putative, expressed	PF01063: Amino-transferase class IV	TraesCS6B01G200300	-	-	Branched-chain amino acid aminotransferase, putative, expressed	PF01063: Amino-transferase class IV	TraesCS6D01G161800	-	-	Branched-chain amino acid aminotransferase, putative, expressed	PF01063: Amino-transferase class IV
Triad-39455	TraesCS2A01G399500	-6.37891	2.79584e-06	Dehydration-responsive element-binding factor 1	PF00847: AP2 domain	TraesCS2B01G417500	-	-	Dehydration-responsive element-binding factor 1	PF00847: AP2 domain	TraesCS2D01G397000	-4.42386	0.000357256	Dehydration-responsive element binding factor	PF00847: AP2 domain
Triad-30170	TraesCS3A01G044000	-	-	Nuclease S1	PF02265: S1/P1 Nuclease	TraesCS3B01G039600	-3.26495	0.00472012	Nuclease S1	PF02265: S1/P1 Nuclease	TraesCS3D01G036800	-	-	Nuclease S1	PF02265: S1/P1 Nuclease
Triad-23969	TraesCS7A01G232600	-	-	Protein sawadee homeodomain-like 2	PF00046: Homeobox domain; PF16719: SAWADEE domain	TraesCS7B01G131100	-	-	DNA-BINDING TRANSCRIPTION FACTOR 2	PF00046: Homeobox domain; PF16719: SAWADEE domain	TraesCS7D01G232800	-	-	DNA-BINDING TRANSCRIPTION FACTOR 2	PF00046: Homeobox domain; PF16719: SAWADEE domain
Triad-20438	TraesCS5A01G073900	-	-	Hexosyltransferase	PF01501: Glycosyl transferase family 8	TraesCS5B01G080300	-	-	Hexosyltransferase	PF01501: Glycosyl transferase family 8	TraesCS5D01G087600	-	-	Hexosyltransferase	PF01501: Glycosyl transferase family 8
Triad-22317	TraesCS1A01G258400	-3.24694	4.20238e-15	Two-component response regulator	PF00249: Myb-like DNA-binding domain	TraesCS1B01G268900	-3.33801	3.64919e-10	Two-component response regulator	PF00249: Myb-like DNA-binding domain	TraesCS1D01G257700	-2.44461	7.89264e-09	Two-component response regulator	PF00249: Myb-like DNA-binding domain
Triad-7684	TraesCS5A01G169000	-	-	DNA glycosylase	PF15629: Permuted single zf-CXXC unit; PF15628: RRM in Demeter	TraesCS5B01G165800	-	-	DNA glycosylase	PF15629: Permuted single zf-CXXC unit; PF15628: RRM in Demeter	TraesCS5D01G173300	-	-	DNA glycosylase	PF15629: Permuted single zf-CXXC unit; PF15628: RRM in Demeter
Triad-29920	TraesCS2A01G349600	-	-	RING/U-box superfamily protein	PF01485: IBR domain, a half RING-finger domain	TraesCS2B01G368000	-	-	RING/U-box superfamily protein	PF01485: IBR domain, a half RING-finger domain	TraesCS2D01G348000	-	-	RING/U-box superfamily protein	PF01485: IBR domain, a half RING-finger domain
Triad-15709	TraesCS5A01G548000	6.52188	3.62841e-105	BAG family molecular chaperone regulator 6	PF02179: BAG domain	TraesCS4B01G382700	10.1387	4.05569e-15	BAG family molecular chaperone regulator 6	PF02179: BAG domain	TraesCS4D01G357900	11.2046	1.62279e-17	BAG family molecular chaperone regulator 6	PF02179: BAG domain
Triad-28404	TraesCS3A01G142800	-	-	Protein DJ-1	PF01965: DJ-1/PfpI family	TraesCS3B01G162300	-	-	Protein DJ-1	PF01965: DJ-1/PfpI family	TraesCS3D01G144800	-	-	Protein DJ-1	PF01965: DJ-1/PfpI family
Triad-6596	TraesCS3A01G238100	-	-	NAD-dependent deacetylase sirtuin-6	-	TraesCS3B01G266600	-	-	NAD-dependent deacetylase sirtuin-6	-	TraesCS3D01G238500	-	-	NAD-dependent deacetylase sirtuin-6	-
Triad-12477	TraesCS3A01G380800	-	-	Nuclear matrix protein 1	PF06694: Plant nuclear matrix protein 1 (NMP1)	TraesCS3B01G413500	-	-	Nuclear matrix protein 1	PF06694: Plant nuclear matrix protein 1 (NMP1)	TraesCS3D01G374000	-	-	Nuclear matrix protein 1	PF06694: Plant nuclear matrix protein 1 (NMP1)
Triad-15752	TraesCS1A01G109500	-	-	Nucleolar MIF4G domain-containing protein 1	PF02854: MIF4G domain; PF02847: MA3 domain	TraesCS1B01G109000	-	-	Nucleolar MIF4G domain-containing protein 1	PF02854: MIF4G domain; PF02847: MA3 domain	TraesCS1D01G091200	-	-	Nucleolar MIF4G domain-containing protein 1	PF02854: MIF4G domain; PF02847: MA3 domain
Triad-19801	TraesCS4A01G272500	-	-	Protein kinase	PF00069: Protein kinase domain	TraesCS4B01G041600	-	-	Protein kinase	PF00069: Protein kinase domain	TraesCS4D01G038900	-	-	Protein kinase	PF00069: Protein kinase domain
Triad-28058	TraesCS1A01G240500	-2.73238	1.87922e-08	ABC transporter G family member	PF00005: ABC transporter; PF01061: ABC-2 type transporter	TraesCS1B01G252600	-2.91812	1.20798e-07	ABC transporter G family member	PF00005: ABC transporter; PF01061: ABC-2 type transporter	TraesCS1D01G240600	-2.69376	4.67465e-07	ABC transporter G family member	PF00005: ABC transporter; PF01061: ABC-2 type transporter
Triad-14640	TraesCS3A01G218100	-	-	V-type proton ATPase proteolipid subunit	PF00137: ATP synthase subunit C	TraesCS3B01G249000	-	-	V-type proton ATPase proteolipid subunit	PF00137: ATP synthase subunit C	TraesCS3D01G234100	-	-	V-type proton ATPase proteolipid subunit	PF00137: ATP synthase subunit C
Triad-18362	TraesCS7A01G521900	-	-	Protein mak16	PF01778: Ribosomal L28e protein family; PF04874: Mak16 protein C-terminal region	TraesCS7B01G439100	-	-	Protein mak16	PF01778: Ribosomal L28e protein family; PF04874: Mak16 protein C-terminal region	TraesCS7D01G511400	-	-	Protein mak16	PF01778: Ribosomal L28e protein family; PF04874: Mak16 protein C-terminal region
Triad-24176	TraesCS4A01G126500	-	-	SNF1 protein kinase regulatory subunit beta-1	PF16561: Glycogen recognition site of AMP-activated protein kinase; PF04739: 5'-AMP-activated protein kinase beta subunit, interaction domain	TraesCS4B01G178400	-	-	SNF1 protein kinase regulatory subunit beta-1	PF16561: Glycogen recognition site of AMP-activated protein kinase; PF04739: 5'-AMP-activated protein kinase beta subunit, interaction domain	TraesCS4D01G180000	-	-	SNF1 protein kinase regulatory subunit beta-1	PF16561: Glycogen recognition site of AMP-activated protein kinase; PF04739: 5'-AMP-activated protein kinase beta subunit, interaction domain
Triad-10828	TraesCS4A01G214100	-	-	TOM1-like protein 2	PF00790: VHS domain; PF03127: GAT domain	TraesCS4B01G101900	-	-	TOM1-like protein 2	PF00790: VHS domain; PF03127: GAT domain	TraesCS4D01G098500	-	-	TOM1-like protein 2	PF00790: VHS domain; PF03127: GAT domain
Triad-10793	TraesCS4A01G087200	-	-	Chaperone protein DnaJ	PF00226: DnaJ domain	TraesCS4B01G217200	-	-	Chaperone protein DnaJ	PF00226: DnaJ domain	TraesCS4D01G217500	-	-	Chaperone protein DnaJ	PF00226: DnaJ domain
Triad-20379	TraesCS2A01G426900	-	-	Oxygen-dependent coproporphyrinogen-III oxidase	PF01218: Coproporphyrinogen III oxidase	TraesCS2B01G447300	-	-	Oxygen-dependent coproporphyrinogen-III oxidase	PF01218: Coproporphyrinogen III oxidase	TraesCS2D01G425000	-	-	Oxygen-dependent coproporphyrinogen-III oxidase	PF01218: Coproporphyrinogen III oxidase
Triad-3971	TraesCS4A01G251500	-	-	Protein MIZU-KUSSEI 1	PF04759: Protein of unknown function, DUF617	TraesCS4B01G063300	-	-	Protein MIZU-KUSSEI 1	PF04759: Protein of unknown function, DUF617	TraesCS4D01G062300	-5.51938	0.000463446	Protein MIZU-KUSSEI 1	PF04759: Protein of unknown function, DUF617
Triad-37453	TraesCS2A01G204800	-	-	Chlorophyll a-b binding protein, chloroplastic	PF00504: Chlorophyll A-B binding protein	TraesCS1B01G451100	-	-	Chlorophyll a-b binding protein, chloroplastic	PF00504: Chlorophyll A-B binding protein	TraesCS1D01G428200	-2.16107	0.014327	Chlorophyll a-b binding protein, chloroplastic	PF00504: Chlorophyll A-B binding protein
Triad-9396	TraesCS5A01G315100	-	-	RNA-binding family protein	PF00076: RNA recognition motif. (a.k.a. RRM, RBD, or RNP domain)	TraesCS5B01G316100	5.36053	0.000365126	RNA-binding family protein	PF00076: RNA recognition motif. (a.k.a. RRM, RBD, or RNP domain)	TraesCS5D01G321400	-	-	RNA-binding family protein	PF00076: RNA recognition motif. (a.k.a. RRM, RBD, or RNP domain)
Triad-25474	TraesCS4A01G180500	-	-	PRA1 family protein	PF03208: PRA1 family protein	TraesCS4B01G137300	-	-	PRA1 family protein	PF03208: PRA1 family protein	TraesCS4D01G132000	-	-	PRA1 family protein	PF03208: PRA1 family protein
Triad-21609	TraesCS1A01G198500	-	-	zinc finger B-box protein	-	TraesCS1B01G213400	-	-	zinc finger B-box protein	-	TraesCS1D01G202200	-	-	zinc finger B-box protein	-
Triad-8530	TraesCS7A01G281900	-	-	RNA binding protein	PF02136: Nuclear transport factor 2 (NTF2) domain; PF00076: RNA recognition motif. (a.k.a. RRM, RBD, or RNP domain)	TraesCS7B01G179500	-	-	RNA binding protein	PF02136: Nuclear transport factor 2 (NTF2) domain; PF00076: RNA recognition motif. (a.k.a. RRM, RBD, or RNP domain)	TraesCS7D01G280400	-	-	RNA binding protein	PF02136: Nuclear transport factor 2 (NTF2) domain; PF00076: RNA recognition motif. (a.k.a. RRM, RBD, or RNP domain)
Triad-14895	TraesCS1A01G227200	-	-	Dehydration-induced 19-like protein	PF05605: Drought induced 19 protein (Di19), zinc-binding; PF14571: Stress-induced protein Di19, C-terminal	TraesCS1B01G241300	-	-	Dehydration-induced 19-like protein	PF05605: Drought induced 19 protein (Di19), zinc-binding; PF14571: Stress-induced protein Di19, C-terminal	TraesCS1D01G228800	-	-	Dehydration-induced 19-like protein	PF05605: Drought induced 19 protein (Di19), zinc-binding; PF14571: Stress-induced protein Di19, C-terminal
Triad-20308	TraesCS7A01G377800	-	-	TPX2 (targeting protein for Xklp2) protein family	PF06886: Targeting protein for Xklp2 (TPX2)	TraesCS7B01G279500	-	-	TPX2 (Targeting protein for Xklp2) family protein	PF06886: Targeting protein for Xklp2 (TPX2)	TraesCS7D01G374600	-	-	TPX2 (Targeting protein for Xklp2) family protein	PF06886: Targeting protein for Xklp2 (TPX2)
Triad-31968	TraesCS5A01G153400	3.44068	8.05487e-49	Calcium-binding protein	PF13499: EF-hand domain pair; PF13833: EF-hand domain pair	TraesCS5B01G152400	-	-	Calcium-binding protein	PF13499: EF-hand domain pair; PF13833: EF-hand domain pair	TraesCS5D01G158700	-	-	Calcium-binding protein	PF13499: EF-hand domain pair; PF13833: EF-hand domain pair
Triad-25118	TraesCS1A01G244200	-	-	RNA polymerase II C-terminal domain phosphatase-like protein	PF03031: NLI interacting factor-like phosphatase; PF00533: BRCA1 C Terminus (BRCT) domain	TraesCS1B01G255600	-	-	RNA polymerase II C-terminal domain phosphatase-like protein	PF03031: NLI interacting factor-like phosphatase; PF12738: twin BRCT domain	TraesCS1D01G244100	-	-	RNA polymerase II C-terminal domain phosphatase-like protein	PF03031: NLI interacting factor-like phosphatase; PF00533: BRCA1 C Terminus (BRCT) domain
Triad-12272	TraesCS7A01G313200	-	-	Protein strawberry notch-like protein 1	PF03004: Plant transposase (Ptta/En/Spm family)	TraesCS7B01G213600	-	-	Protein strawberry notch-like protein 1	PF03004: Plant transposase (Ptta/En/Spm family)	TraesCS7D01G309600	-	-	Protein strawberry notch-like protein 1	PF03004: Plant transposase (Ptta/En/Spm family)
Triad-1859	TraesCS7A01G202600	-	-	F-box protein	-	TraesCS7B01G109600	-	-	F-box protein	-	TraesCS7D01G205900	-	-	F-box protein	PF12937: F-box-like
Triad-4452	TraesCS2A01G427000	-	-	Potassium transporter	PF02705: K+ potassium transporter	TraesCS2B01G447400	-	-	Potassium transporter	PF02705: K+ potassium transporter	TraesCS2D01G425100	-	-	Potassium transporter	PF02705: K+ potassium transporter
Triad-26698	TraesCS5A01G178100	-	-	Phosphate translocator	PF03151: Triose-phosphate Transporter family	TraesCS5B01G175700	-	-	Phosphate translocator	PF03151: Triose-phosphate Transporter family	TraesCS5D01G182500	-	-	Phosphate translocator	PF03151: Triose-phosphate Transporter family
Triad-6446	TraesCS7A01G313900	-	-	Holliday junction ATP-dependent DNA helicase RuvB	PF13177: DNA polymerase III, delta subunit	TraesCS7B01G214800	-	-	Holliday junction ATP-dependent DNA helicase RuvB	PF13177: DNA polymerase III, delta subunit	TraesCS7D01G310800	-	-	Holliday junction ATP-dependent DNA helicase RuvB	PF13177: DNA polymerase III, delta subunit
Triad-24271	TraesCS4A01G173600	-	-	Xylanase inhibitor protein 1	PF00704: Glycosyl hydrolases family 18	TraesCS6B01G103800	8.05396	7.68768e-63	Xylanase inhibitor protein 1	-	TraesCS4D01G142000	-	-	Xylanase inhibitor protein 1	PF00704: Glycosyl hydrolases family 18
Triad-15490	TraesCS6A01G287800	-	-	BSD domain containing protein	PF03909: BSD domain	TraesCS6B01G317200	-	-	BSD domain containing protein	PF03909: BSD domain	TraesCS6D01G268500	-	-	BSD domain containing protein	PF03909: BSD domain
Triad-23681	TraesCS2A01G072700	-	-	DNA/RNA helicase protein	PF08797: HIRAN domain; PF00176: SNF2 family N-terminal domain; PF13920: Zinc finger, C3HC4 type (RING finger); PF00271: Helicase conserved C-terminal domain	TraesCS2B01G086700	-	-	DNA/RNA helicase protein	PF08797: HIRAN domain; PF00176: SNF2 family N-terminal domain; PF13920: Zinc finger, C3HC4 type (RING finger); PF00271: Helicase conserved C-terminal domain	TraesCS2D01G071800	-	-	DNA/RNA helicase protein	PF08797: HIRAN domain; PF00176: SNF2 family N-terminal domain; PF13920: Zinc finger, C3HC4 type (RING finger); PF00271: Helicase conserved C-terminal domain
Triad-9262	TraesCS1A01G221100	-	-	Agenet domain containing protein, expressed	PF05641: Agenet domain	TraesCS1B01G234400	-	-	Agenet domain containing protein, expressed	PF05641: Agenet domain	TraesCS1D01G222700	-	-	Agenet domain containing protein, expressed	PF05641: Agenet domain
Triad-15016	TraesCS6A01G281500	-	-	PRELI/MSF1-like protein	PF04707: PRELI-like family	TraesCS6B01G310300	-	-	PRELI/MSF1-like protein	PF04707: PRELI-like family	TraesCS6D01G262200	-	-	PRELI/MSF1-like protein	PF04707: PRELI-like family
Triad-16120	TraesCS1A01G067300	-	-	Polyribonucleotide nucleotidyltransferase	PF00575: S1 RNA binding domain; PF05843: Suppressor of forked protein (Suf)	TraesCS1B01G085800	-	-	Polyribonucleotide nucleotidyltransferase	PF00575: S1 RNA binding domain; PF05843: Suppressor of forked protein (Suf)	TraesCS1D01G068300	-	-	Polyribonucleotide nucleotidyltransferase	PF00575: S1 RNA binding domain; PF05843: Suppressor of forked protein (Suf)
Triad-11793	TraesCS6A01G276600	-	-	ATP-dependent RNA helicase	PF00270: DEAD/DEAH box helicase; PF00271: Helicase conserved C-terminal domain	TraesCS6B01G304100	-	-	ATP-dependent RNA helicase	PF00270: DEAD/DEAH box helicase; PF00271: Helicase conserved C-terminal domain	TraesCS6D01G256900	-	-	ATP-dependent RNA helicase	PF00270: DEAD/DEAH box helicase; PF00271: Helicase conserved C-terminal domain
Triad-25494	TraesCS7A01G254300	-	-	Serrate RNA effector molecule	PF12066: Domain of unknown function (DUF3546); PF04959: Arsenite-resistance protein 2	TraesCS7B01G150500	-	-	Serrate RNA effector molecule	PF12066: Domain of unknown function (DUF3546); PF04959: Arsenite-resistance protein 2	TraesCS7D01G252800	-	-	Serrate RNA effector molecule	PF12066: Domain of unknown function (DUF3546); PF04959: Arsenite-resistance protein 2
Triad-23288	TraesCS5A01G161200	-2.4158	3.07421e-32	Divalent metal cation transporter MntH 2	PF01566: Natural resistance-associated macrophage protein	TraesCS5B01G158500	-2.89932	1.91413e-36	Divalent metal cation transporter MntH 2	PF01566: Natural resistance-associated macrophage protein	TraesCS5D01G166000	-2.83062	8.02431e-23	Divalent metal cation transporter MntH 2	PF01566: Natural resistance-associated macrophage protein
Triad-8779	TraesCS3A01G128600	-	-	NADH-cytochrome b5 reductase	PF00970: Oxidoreductase FAD-binding domain; PF00175: Oxidoreductase NAD-binding domain	TraesCS3B01G147600	-	-	NADH-cytochrome b5 reductase	PF00970: Oxidoreductase FAD-binding domain; PF00175: Oxidoreductase NAD-binding domain	TraesCS3D01G129500	-	-	NADH-cytochrome b5 reductase	PF00970: Oxidoreductase FAD-binding domain; PF00175: Oxidoreductase NAD-binding domain
Triad-32092	TraesCS4A01G268700	-	-	14-3-3 protein	PF00244: 14-3-3 protein	TraesCS4B01G045500	-	-	14-3-3 protein	PF00244: 14-3-3 protein	TraesCS4D01G046400	-	-	14-3-3 protein	PF00244: 14-3-3 protein
Triad-19704	TraesCS2A01G244100	-	-	Exocyst complex component 8	PF08700: Vps51/Vps67; PF16528: Exocyst component 84 C-terminal	TraesCS2B01G263000	-	-	Exocyst complex component 8	PF08700: Vps51/Vps67; PF16528: Exocyst component 84 C-terminal	TraesCS2D01G242400	-	-	Exocyst complex component 8	PF08700: Vps51/Vps67; PF16528: Exocyst component 84 C-terminal
Triad-21092	TraesCS7A01G398300	-	-	Brefeldin A-inhibited guanine nucleotide-exchange protein	PF16213: Dimerisation and cyclophilin-binding domain of Mon2; PF12783: Guanine nucleotide exchange factor in Golgi transport N-terminal; PF01369: Sec7 domain; PF09324: Domain of unknown function (DUF1981)	TraesCS7B01G299100	-	-	Brefeldin A-inhibited guanine nucleotide-exchange protein	PF16213: Dimerisation and cyclophilin-binding domain of Mon2; PF12783: Guanine nucleotide exchange factor in Golgi transport N-terminal; PF01369: Sec7 domain; PF09324: Domain of unknown function (DUF1981)	TraesCS7D01G392600	-	-	Brefeldin A-inhibited guanine nucleotide-exchange protein	PF16213: Dimerisation and cyclophilin-binding domain of Mon2; PF12783: Guanine nucleotide exchange factor in Golgi transport N-terminal; PF01369: Sec7 domain; PF09324: Domain of unknown function (DUF1981)
Triad-10285	TraesCS2A01G202700	-	-	Bromodomain protein	PF00439: Bromodomain	TraesCS2B01G229800	-	-	Bromodomain protein	PF00439: Bromodomain	TraesCS2D01G213000	-	-	Bromodomain protein	PF00439: Bromodomain
Triad-8955	TraesCS6A01G275500	-	-	Calpain-like protein	PF00648: Calpain family cysteine protease; PF01067: Calpain large subunit, domain III	TraesCS6B01G302900	-	-	Calpain-like protein	PF00648: Calpain family cysteine protease; PF01067: Calpain large subunit, domain III	TraesCS6D01G255800	-	-	Calpain-like protein	PF00648: Calpain family cysteine protease; PF01067: Calpain large subunit, domain III
Triad-21310	TraesCS1A01G102500	-	-	4-hydroxy-tetrahydrodipicolinate reductase	PF01113: Dihydrodipicolinate reductase, N-terminus; PF05173: Dihydrodipicolinate reductase, C-terminus	TraesCS1B01G113300	-	-	4-hydroxy-tetrahydrodipicolinate reductase	PF01113: Dihydrodipicolinate reductase, N-terminus; PF05173: Dihydrodipicolinate reductase, C-terminus	TraesCS1D01G094400	-	-	4-hydroxy-tetrahydrodipicolinate reductase	PF01113: Dihydrodipicolinate reductase, N-terminus; PF05173: Dihydrodipicolinate reductase, C-terminus
Triad-11047	TraesCS5A01G059600	-	-	N-carbamyl-L-amino acid amidohydrolase	PF01546: Peptidase family M20/M25/M40	TraesCS5B01G066900	-	-	N-carbamyl-L-amino acid amidohydrolase	PF01546: Peptidase family M20/M25/M40	TraesCS5D01G071100	-	-	N-carbamyl-L-amino acid amidohydrolase	PF01546: Peptidase family M20/M25/M40
Triad-31893	TraesCS1A01G125000	-	-	Kinase family protein	PF00069: Protein kinase domain	TraesCS1B01G142300	-	-	Kinase family protein	PF00069: Protein kinase domain	TraesCS1D01G129000	-	-	Kinase family protein	PF00069: Protein kinase domain
Triad-33552	TraesCS7A01G180800	-4.11526	1.10157e-11	Trehalose 6-phosphate phosphatase	PF02358: Trehalose-phosphatase	TraesCS7B01G085800	-5.21689	1.22563e-13	Trehalose 6-phosphate phosphatase	PF02358: Trehalose-phosphatase	TraesCS7D01G182600	-7.20584	4.47518e-07	Trehalose 6-phosphate phosphatase	PF02358: Trehalose-phosphatase
Triad-10574	TraesCS3A01G219400	-	-	DUF1644 family protein	PF07800: Protein of unknown function (DUF1644)	TraesCS3B01G249800	-	-	DUF1644 family protein	PF07800: Protein of unknown function (DUF1644)	TraesCS3D01G233100	-	-	DUF1644 family protein	PF07800: Protein of unknown function (DUF1644)
Triad-25231	TraesCS1A01G045400	-	-	Beta-hexosaminidase	PF14845: beta-acetyl hexosaminidase like; PF00728: Glycosyl hydrolase family 20, catalytic domain	TraesCS1B01G058700	-	-	Beta-hexosaminidase	PF14845: beta-acetyl hexosaminidase like; PF00728: Glycosyl hydrolase family 20, catalytic domain	TraesCS1D01G046100	-2.18916	2.68976e-18	Beta-hexosaminidase	PF14845: beta-acetyl hexosaminidase like; PF00728: Glycosyl hydrolase family 20, catalytic domain
Triad-22729	TraesCS2A01G090000	-	-	26S protease regulatory subunit	PF00004: ATPase family associated with various cellular activities (AAA)	TraesCS2B01G105700	-	-	26S protease regulatory subunit	PF00004: ATPase family associated with various cellular activities (AAA)	TraesCS2D01G087900	-	-	26S protease regulatory subunit	PF00004: ATPase family associated with various cellular activities (AAA)
Triad-28350	TraesCS7A01G127600	-	-	Caffeoyl-CoA O-methyltransferase	PF01596: O-methyltransferase	TraesCS7B01G027200	-	-	Caffeoyl-CoA O-methyltransferase	PF01596: O-methyltransferase	TraesCS7D01G126000	-	-	Caffeoyl-CoA O-methyltransferase	PF01596: O-methyltransferase
Triad-16436	TraesCS2A01G233400	-	-	Kinase family protein	PF00069: Protein kinase domain	TraesCS2B01G249900	-	-	Kinase family protein	PF00069: Protein kinase domain	TraesCS2D01G232200	-	-	Kinase family protein	PF00069: Protein kinase domain
Triad-5031	TraesCS5A01G426400	-	-	Nuclear pore complex protein NUP1	-	TraesCS5B01G428300	-	-	Nuclear pore complex protein NUP1	-	TraesCS5D01G434400	-	-	Nuclear pore complex protein NUP1	-
Triad-19581	TraesCS1A01G278300	-	-	Pleckstrin homology domain-containing protein 1	PF00169: PH domain	TraesCS1B01G287200	-	-	Pleckstrin homology domain-containing protein 1	PF00169: PH domain	TraesCS1D01G277400	-	-	Pleckstrin homology domain-containing protein 1	PF00169: PH domain
Triad-4438	TraesCS7A01G389400	-5.67206	2.67363e-08	RPM1-interacting protein 4	PF05627: Cleavage site for pathogenic type III effector avirulence factor Avr	TraesCS7B01G291200	-	-	RPM1-interacting protein 4	PF05627: Cleavage site for pathogenic type III effector avirulence factor Avr	TraesCS7D01G385400	-	-	RPM1-interacting protein 4	PF05627: Cleavage site for pathogenic type III effector avirulence factor Avr
Triad-7670	TraesCS6A01G337400	2.76005	2.71869e-11	cotton fiber protein	PF14364: Domain of unknown function (DUF4408)	TraesCS6B01G368100	3.21003	6.0465e-14	Cytochrome b559 subunit alpha	PF14364: Domain of unknown function (DUF4408)	TraesCS6D01G318300	2.50705	6.91391e-09	Cortactin-binding protein 2	PF14364: Domain of unknown function (DUF4408)
Triad-16974	TraesCS5A01G396100	-	-	Kinesin-like protein	PF00225: Kinesin motor domain; PF11995: Domain of unknown function (DUF3490)	TraesCS5B01G400900	-	-	Kinesin-like protein	PF00225: Kinesin motor domain; PF11995: Domain of unknown function (DUF3490)	TraesCS5D01G405400	-	-	Kinesin-like protein	PF00225: Kinesin motor domain; PF11995: Domain of unknown function (DUF3490)
Triad-10903	TraesCS6A01G281000	-	-	2-oxoglutarate (2OG) and Fe(II)-dependent oxygenase superfamily protein	-	TraesCS6B01G309800	-	-	2-oxoglutarate (2OG) and Fe(II)-dependent oxygenase superfamily protein	-	TraesCS6D01G261300	-	-	2-oxoglutarate (2OG) and Fe(II)-dependent oxygenase superfamily protein	-
Triad-13862	TraesCS2A01G228000	-	-	Regulator of nonsense transcripts 1-like protein	PF09416: RNA helicase (UPF2 interacting domain); PF04851: Type III restriction enzyme, res subunit; PF13086: AAA domain; PF13087: AAA domain	TraesCS2B01G257200	-	-	Regulator of nonsense transcripts 1-like protein	PF09416: RNA helicase (UPF2 interacting domain); PF04851: Type III restriction enzyme, res subunit; PF13086: AAA domain; PF13087: AAA domain	TraesCS2D01G241300	-	-	Regulator of nonsense transcripts 1-like protein	PF09416: RNA helicase (UPF2 interacting domain); PF04851: Type III restriction enzyme, res subunit; PF13086: AAA domain; PF13087: AAA domain
Triad-15785	TraesCS2A01G076700	-	-	Elongation factor 1 alpha	PF00009: Elongation factor Tu GTP binding domain; PF03144: Elongation factor Tu domain 2; PF03143: Elongation factor Tu C-terminal domain	TraesCS2B01G091600	-	-	Elongation factor 1 alpha	PF00009: Elongation factor Tu GTP binding domain; PF03144: Elongation factor Tu domain 2; PF03143: Elongation factor Tu C-terminal domain	TraesCS2D01G075300	-	-	Elongation factor 1 alpha	PF00009: Elongation factor Tu GTP binding domain; PF03144: Elongation factor Tu domain 2; PF03143: Elongation factor Tu C-terminal domain
Triad-33173	TraesCS6A01G134900	-	-	F-box family protein	-	TraesCS6B01G163000	-	-	F-box family protein	-	TraesCS6D01G124100	-	-	F-box family protein	-
Triad-19694	TraesCS1A01G217900	-	-	Protein ARABIDILLO 1	PF12937: F-box-like; PF00514: Armadillo/beta-catenin-like repeat	TraesCS1B01G231300	-	-	Protein ARABIDILLO 1	PF12937: F-box-like; PF00514: Armadillo/beta-catenin-like repeat	TraesCS1D01G219600	-	-	Protein ARABIDILLO 1	PF12937: F-box-like; PF00514: Armadillo/beta-catenin-like repeat
Triad-25184	TraesCS6A01G082400	-	-	StAR-related lipid transfer protein	-	TraesCS6B01G109400	-	-	StAR-related lipid transfer protein	-	TraesCS6D01G075400	-	-	StAR-related lipid transfer protein	-
Triad-14213	TraesCS7A01G308600	2.20495	3.3465e-22	Tryptophan synthase beta chain	PF00291: Pyridoxal-phosphate dependent enzyme	TraesCS7B01G208700	2.26052	4.8229e-33	Tryptophan synthase beta chain	PF00291: Pyridoxal-phosphate dependent enzyme	TraesCS7D01G305300	-	-	Tryptophan synthase beta chain	PF00291: Pyridoxal-phosphate dependent enzyme
Triad-21745	TraesCS5A01G082800	-	-	50S ribosomal protein L2	PF00181: Ribosomal Proteins L2, RNA binding domain; PF03947: Ribosomal Proteins L2, C-terminal domain	TraesCS5B01G088900	-	-	50S ribosomal protein L2	PF00181: Ribosomal Proteins L2, RNA binding domain; PF03947: Ribosomal Proteins L2, C-terminal domain	TraesCS4D01G123700	-	-	50S ribosomal protein L2	PF00181: Ribosomal Proteins L2, RNA binding domain; PF03947: Ribosomal Proteins L2, C-terminal domain
Triad-20748	TraesCS7A01G344500	-	-	60S ribosomal protein L22, putative	PF01776: Ribosomal L22e protein family	TraesCS7B01G238600	-	-	60S ribosomal protein L22, putative	PF01776: Ribosomal L22e protein family	TraesCS7D01G335000	-	-	60S ribosomal protein L22, putative	PF01776: Ribosomal L22e protein family
Triad-14049	TraesCS1A01G087900	-	-	DNA/RNA helicase protein	PF00176: SNF2 family N-terminal domain; PF00271: Helicase conserved C-terminal domain	TraesCS1B01G106900	-	-	DNA/RNA helicase protein	PF00176: SNF2 family N-terminal domain; PF00271: Helicase conserved C-terminal domain	TraesCS1D01G089200	-	-	DNA/RNA helicase protein	PF00176: SNF2 family N-terminal domain; PF00271: Helicase conserved C-terminal domain
Triad-36892	TraesCS5A01G395100	-	-	WRKY transcription factor	PF03106: WRKY DNA -binding domain	TraesCS5B01G399900	-2.3766	7.4215e-09	WRKY transcription factor	PF03106: WRKY DNA -binding domain	TraesCS5D01G404400	-	-	WRKY transcription factor	PF03106: WRKY DNA -binding domain
Triad-41322	TraesCS2A01G381900	-	-	MYB-related protein	PF00249: Myb-like DNA-binding domain	TraesCS2B01G399200	2.18503	1.80329e-14	Myb-related protein	PF00249: Myb-like DNA-binding domain	TraesCS2D01G378400	2.13662	5.09148e-13	Myb-related protein	PF00249: Myb-like DNA-binding domain
Triad-22029	TraesCS5A01G195900	-	-	Histidine protein methyltransferase	PF10294: Lysine methyltransferase	TraesCS5B01G187500	-	-	Histidine protein methyltransferase	PF10294: Lysine methyltransferase	TraesCS5D01G195100	-	-	Histidine protein methyltransferase	-
Triad-17756	TraesCS5A01G189600	-	-	Pre-mRNA-processing-splicing factor 8	PF08082: PRO8NT (NUC069), PrP8 N-terminal domain; PF08083: PROCN (NUC071) domain; PF10598: RNA recognition motif of the spliceosomal PrP8; PF10597: U5-snRNA binding site 2 of PrP8; PF10596: U6-snRNA interacting domain of PrP8; PF12134: PRP8 domain IV core; PF01398: JAB1/Mov34/MPN/PAD-1 ubiquitin protease; PF08084: PROCT (NUC072) domain	TraesCS5B01G193600	-	-	Pre-mRNA-processing-splicing factor 8	PF08082: PRO8NT (NUC069), PrP8 N-terminal domain; PF08083: PROCN (NUC071) domain; PF10598: RNA recognition motif of the spliceosomal PrP8; PF10597: U5-snRNA binding site 2 of PrP8; PF10596: U6-snRNA interacting domain of PrP8; PF12134: PRP8 domain IV core; PF01398: JAB1/Mov34/MPN/PAD-1 ubiquitin protease; PF08084: PROCT (NUC072) domain	TraesCS5D01G201300	-	-	Pre-mRNA-processing-splicing factor 8	PF08082: PRO8NT (NUC069), PrP8 N-terminal domain; PF08083: PROCN (NUC071) domain; PF10598: RNA recognition motif of the spliceosomal PrP8; PF10597: U5-snRNA binding site 2 of PrP8; PF10596: U6-snRNA interacting domain of PrP8; PF12134: PRP8 domain IV core; PF01398: JAB1/Mov34/MPN/PAD-1 ubiquitin protease; PF08084: PROCT (NUC072) domain
Triad-20412	TraesCS7A01G240700	-	-	Chloride channel protein	PF00654: Voltage gated chloride channel	TraesCS7B01G136300	-	-	Chloride channel protein	PF00654: Voltage gated chloride channel; PF00571: CBS domain	TraesCS7D01G239700	-	-	Chloride channel protein	PF00654: Voltage gated chloride channel
Triad-15121	TraesCS6A01G223400	-	-	Adenosine kinase-like protein	PF00294: pfkB family carbohydrate kinase	TraesCS6B01G257900	-	-	Adenosine kinase-like protein	PF00294: pfkB family carbohydrate kinase	TraesCS6D01G212000	-	-	Adenosine kinase-like protein	PF00294: pfkB family carbohydrate kinase
Triad-15055	TraesCS6A01G251200	-	-	E3 ubiquitin-protein ligase BRE1-like protein	PF13923: Zinc finger, C3HC4 type (RING finger)	TraesCS6B01G274100	-	-	E3 ubiquitin-protein ligase BRE1-like 1	PF13923: Zinc finger, C3HC4 type (RING finger)	TraesCS6D01G233000	-	-	E3 ubiquitin-protein ligase BRE1-like 1	PF13923: Zinc finger, C3HC4 type (RING finger)
Triad-8790	TraesCS5A01G497200	-2.04739	5.33008e-10	RB1-inducible coiled-coil protein 1, putative isoform 2	PF14383: DUF761-associated sequence motif; PF14309: Domain of unknown function (DUF4378)	TraesCS4B01G324900	-2.45821	3.41692e-26	RB1-inducible coiled-coil protein 1, putative isoform 2	PF14383: DUF761-associated sequence motif; PF14309: Domain of unknown function (DUF4378)	TraesCS4D01G321800	-4.03073	6.16675e-17	RB1-inducible coiled-coil protein 1, putative isoform 2	PF14383: DUF761-associated sequence motif; PF14309: Domain of unknown function (DUF4378)
Triad-36966	TraesCS2A01G248200	-	-	Calcium-dependent protein kinase	PF00069: Protein kinase domain; PF13499: EF-hand domain pair	TraesCS2B01G269200	-	-	Calcium-dependent protein kinase	PF00069: Protein kinase domain; PF13499: EF-hand domain pair	TraesCS2D01G249900	-	-	Calcium-dependent protein kinase	PF00069: Protein kinase domain; PF13499: EF-hand domain pair
Triad-13222	TraesCS2A01G227400	-	-	E3 ubiquitin-protein ligase	PF13639: Ring finger domain; PF02845: CUE domain	TraesCS2B01G255300	-	-	E3 ubiquitin-protein ligase	PF13639: Ring finger domain; PF02845: CUE domain	TraesCS2D01G235300	-	-	E3 ubiquitin-protein ligase	PF13639: Ring finger domain; PF02845: CUE domain
Triad-11384	TraesCS1A01G251400	-	-	Oxidoreductase, 2OG-Fe(II) oxygenase family protein	PF03171: 2OG-Fe(II) oxygenase superfamily	TraesCS1B01G262000	-	-	Oxidoreductase, 2OG-Fe(II) oxygenase family protein	PF03171: 2OG-Fe(II) oxygenase superfamily	TraesCS1D01G250900	-	-	Oxidoreductase, 2OG-Fe(II) oxygenase family protein	PF03171: 2OG-Fe(II) oxygenase superfamily
Triad-30711	TraesCS7A01G482200	-	-	LEM3 (Ligand-effect modulator 3)-like	PF03381: LEM3 (ligand-effect modulator 3) family / CDC50 family	TraesCS7B01G384400	-	-	LEM3 (Ligand-effect modulator 3)-like	PF03381: LEM3 (ligand-effect modulator 3) family / CDC50 family	TraesCS7D01G469100	-	-	LEM3 (Ligand-effect modulator 3)-like	PF03381: LEM3 (ligand-effect modulator 3) family / CDC50 family
Triad-36962	TraesCS5A01G104900	-	-	WRKY transcription factor	PF03106: WRKY DNA -binding domain	TraesCS5B01G108500	-	-	WRKY transcription factor	PF03106: WRKY DNA -binding domain	TraesCS5D01G116100	-	-	WRKY transcription factor	PF03106: WRKY DNA -binding domain
Triad-23502	TraesCS5A01G226600	-	-	ATP-dependent 6-phosphofructokinase	PF00365: Phosphofructokinase	TraesCS5B01G225200	-	-	ATP-dependent 6-phosphofructokinase	PF00365: Phosphofructokinase	TraesCS5D01G234000	-	-	ATP-dependent 6-phosphofructokinase	PF00365: Phosphofructokinase
Triad-9528	TraesCS5A01G491500	-	-	SMAD/FHA domain-containing family protein	PF00498: FHA domain	TraesCS4B01G320500	-	-	SMAD/FHA domain-containing family protein	PF00498: FHA domain	TraesCS4D01G317000	-	-	SMAD/FHA domain-containing family protein	PF00498: FHA domain
Triad-27589	TraesCS7A01G201100	-	-	Jasmonate zim-domain protein	PF06200: tify domain; PF09425: Divergent CCT motif	TraesCS7B01G107700	2.04408	0.000138091	Jasmonate zim-domain protein	PF06200: tify domain; PF09425: Divergent CCT motif	TraesCS7D01G204200	-	-	Jasmonate zim-domain protein	PF06200: tify domain; PF09425: Divergent CCT motif
Triad-13805	TraesCS4A01G082500	-2.93738	3.20995e-27	Clathrin heavy chain	-	TraesCS4B01G221500	-3.65657	2.59496e-40	Clathrin heavy chain	-	TraesCS4D01G221900	-3.57303	9.72513e-31	Clathrin heavy chain	-
Triad-22657	TraesCS3A01G192400	-	-	Coatomer subunit beta	PF01602: Adaptin N terminal region; PF07718: Coatomer beta C-terminal region; PF14806: Coatomer beta subunit appendage platform	TraesCS3B01G221200	-	-	Coatomer subunit beta	PF01602: Adaptin N terminal region; PF07718: Coatomer beta C-terminal region; PF14806: Coatomer beta subunit appendage platform	TraesCS3D01G195500	-	-	Coatomer subunit beta	PF01602: Adaptin N terminal region; PF07718: Coatomer beta C-terminal region; PF14806: Coatomer beta subunit appendage platform
Triad-15527	TraesCS2A01G160200	-	-	DNA-directed RNA polymerase II, putative	PF10186: Vacuolar sorting 38 and autophagy-related subunit 14	TraesCS2B01G186500	-	-	DNA-directed RNA polymerase II, putative	PF10186: Vacuolar sorting 38 and autophagy-related subunit 14	TraesCS2D01G167600	-	-	DNA-directed RNA polymerase II, putative	PF10186: Vacuolar sorting 38 and autophagy-related subunit 14
Triad-13197	TraesCS7A01G521300	-	-	Phox domain-containing family protein	PF00787: PX domain	TraesCS7B01G438100	-	-	Phox domain-containing family protein	PF00787: PX domain	TraesCS7D01G510800	-	-	Phox (PX) domain-containing protein	PF00787: PX domain
Triad-14159	TraesCS7A01G314000	-	-	Succinate dehydrogenase [ubiquinone] iron-sulfur subunit, mitochondrial	PF13085: 2Fe-2S iron-sulfur cluster binding domain; PF00253: Ribosomal protein S14p/S29e	TraesCS7B01G214900	-	-	Succinate dehydrogenase [ubiquinone] iron-sulfur subunit, mitochondrial	PF13085: 2Fe-2S iron-sulfur cluster binding domain; PF00253: Ribosomal protein S14p/S29e	TraesCS7D01G311200	-	-	Succinate dehydrogenase [ubiquinone] iron-sulfur subunit, mitochondrial	PF13085: 2Fe-2S iron-sulfur cluster binding domain; PF00253: Ribosomal protein S14p/S29e
Triad-11502	TraesCS3A01G216500	-	-	Serine hydroxymethyltransferase	-	TraesCS3B01G246800	-	-	Kinase interacting (KIP1-like) family protein	-	TraesCS3D01G218500	-	-	Serine hydroxymethyltransferase	-
Triad-13371	TraesCS5A01G137600	-	-	Proteasome-associated protein ECM29-like protein	PF13001: Proteasome stabiliser	TraesCS5B01G136300	-	-	Proteasome-associated protein ECM29-like protein	PF13001: Proteasome stabiliser	TraesCS5D01G154400	-	-	Proteasome-associated protein ECM29-like protein	PF13001: Proteasome stabiliser
Triad-30893	TraesCS3A01G154600	-	-	Rac-like GTP-binding protein	PF00071: Ras family	TraesCS3B01G180900	-	-	Rac-like GTP-binding protein	PF00071: Ras family	TraesCS3D01G161900	-	-	Rac-like GTP-binding protein	PF00071: Ras family
Triad-32356	TraesCS5A01G312000	-	-	CRT-binding factor	PF00847: AP2 domain	TraesCS5B01G313000	-	-	CRT-binding factor	PF00847: AP2 domain	TraesCS5D01G318900	-	-	CRT-binding factor	PF00847: AP2 domain
Triad-2578	TraesCS2A01G005600	-4.25481	0.00722867	Transducin/WD40 repeat-like superfamily protein	-	TraesCS2B01G016400	-4.92373	0.00295224	Transducin/WD40 repeat-like superfamily protein	-	TraesCS2D01G006100	-2.55472	0.0157312	BAH and TFIIS domain-containing protein	-
Triad-25476	TraesCS1A01G297900	-	-	PRA1 family protein	PF03208: PRA1 family protein	TraesCS1B01G307400	-	-	PRA1 family protein	PF03208: PRA1 family protein	TraesCS1D01G293300	-	-	PRA1 family protein	PF03208: PRA1 family protein
Triad-12194	TraesCS1A01G311400	-	-	Transcription elongation factor SPT6	PF14632: Acidic N-terminal SPT6; PF14641: Helix-turn-helix DNA-binding domain of SPT6; PF14639: Holliday-junction resolvase-like of SPT6; PF14635: Helix-hairpin-helix motif; PF14878: Death-like domain of SPT6; PF14633: SH2 domain	TraesCS1B01G322900	-	-	Transcription elongation factor SPT6	PF14632: Acidic N-terminal SPT6; PF14641: Helix-turn-helix DNA-binding domain of SPT6; PF14639: Holliday-junction resolvase-like of SPT6; PF14635: Helix-hairpin-helix motif; PF14878: Death-like domain of SPT6; PF14633: SH2 domain	TraesCS1D01G311400	-	-	Transcription elongation factor SPT6	PF14632: Acidic N-terminal SPT6; PF14641: Helix-turn-helix DNA-binding domain of SPT6; PF14639: Holliday-junction resolvase-like of SPT6; PF14635: Helix-hairpin-helix motif; PF14878: Death-like domain of SPT6; PF14633: SH2 domain
Triad-37863	TraesCS1A01G079700	-	-	Kinase family protein	PF07714: Protein tyrosine kinase	TraesCS1B01G097700	-	-	Kinase family protein	PF07714: Protein tyrosine kinase	TraesCS1D01G081400	-	-	Kinase family protein	PF07714: Protein tyrosine kinase
Triad-10772	TraesCS5A01G494600	-	-	Dolichyl-diphosphooligosaccharide--protein glycosyltransferase subunit 1	PF04597: Ribophorin I	TraesCS4B01G322500	-	-	Dolichyl-diphosphooligosaccharide--protein glycosyltransferase subunit 1	PF04597: Ribophorin I	TraesCS4D01G318900	-	-	Dolichyl-diphosphooligosaccharide--protein glycosyltransferase subunit 1	PF04597: Ribophorin I
Triad-8753	TraesCS6A01G182600	-	-	Nucleolar protein 12	PF09805: Nucleolar protein 12 (25kDa)	TraesCS4B01G152300	-	-	Nucleolar protein 12	PF09805: Nucleolar protein 12 (25kDa)	TraesCS6D01G171900	-	-	Nucleolar protein 12	PF09805: Nucleolar protein 12 (25kDa)
Triad-5195	TraesCS4A01G005200	4.23171	1.27505e-11	senescence-associated family protein, putative (DUF581)	PF04570: zinc-finger of the FCS-type, C2-C2	TraesCS4B01G299800	2.61207	6.38402e-05	DUF581 family protein	PF04570: zinc-finger of the FCS-type, C2-C2	TraesCS4D01G298700	3.88138	1.08181e-13	DUF581 family protein	PF04570: zinc-finger of the FCS-type, C2-C2
Triad-18939	TraesCS6A01G198600	-	-	Trihelix transcription factor	PF13837: Myb/SANT-like DNA-binding domain	TraesCS6B01G230000	-	-	Trihelix transcription factor	PF13837: Myb/SANT-like DNA-binding domain	TraesCS6D01G184500	-	-	Trihelix transcription factor	PF13837: Myb/SANT-like DNA-binding domain
Triad-24538	TraesCS2A01G170300	-	-	Adipocyte plasma membrane-associated protein	PF03088: Strictosidine synthase	TraesCS2B01G196600	-	-	Adipocyte plasma membrane-associated protein	PF03088: Strictosidine synthase	TraesCS2D01G177900	-	-	Adipocyte plasma membrane-associated protein	PF03088: Strictosidine synthase
Triad-20622	TraesCS3A01G379000	-	-	Protein YIPF	PF04893: Yip1 domain	TraesCS3B01G411900	-	-	Protein YIPF	PF04893: Yip1 domain	TraesCS3D01G372500	-	-	Protein YIPF	PF04893: Yip1 domain
Triad-32035	TraesCS1A01G205300	-	-	Protein phosphatase 2C	PF00481: Protein phosphatase 2C	TraesCS1B01G218900	-	-	Protein phosphatase 2C	PF00481: Protein phosphatase 2C	TraesCS1D01G208600	-	-	Protein phosphatase 2C	PF00481: Protein phosphatase 2C
Triad-32865	TraesCS6A01G234500	-	-	Alcohol dehydrogenase family protein	PF08240: Alcohol dehydrogenase GroES-like domain; PF00107: Zinc-binding dehydrogenase	TraesCS6B01G263200	-	-	Alcohol dehydrogenase family protein	PF08240: Alcohol dehydrogenase GroES-like domain; PF00107: Zinc-binding dehydrogenase	TraesCS6D01G217000	-	-	Alcohol dehydrogenase	PF08240: Alcohol dehydrogenase GroES-like domain
Triad-7647	TraesCS3A01G352700	-	-	DNA-3-methyladenine glycosylase, putative	PF03352: Methyladenine glycosylase	TraesCS3B01G385400	-	-	DNA glycosylase	PF03352: Methyladenine glycosylase	TraesCS3D01G346700	-2.35969	7.72243e-13	DNA glycosylase	PF03352: Methyladenine glycosylase
Triad-20159	TraesCS3A01G321300	-	-	MATH domain-containing protein	PF00917: MATH domain	TraesCS3B01G343300	-	-	MATH domain-containing protein	PF00917: MATH domain	TraesCS3D01G310000	-	-	MATH domain-containing protein	PF00917: MATH domain
Triad-20358	TraesCS1A01G027100	-	-	Laccase	PF07732: Multicopper oxidase; PF00394: Multicopper oxidase	TraesCS1B01G033000	-	-	Multicopper oxidase LPR2	PF07732: Multicopper oxidase; PF00394: Multicopper oxidase; PF07731: Multicopper oxidase	TraesCS3D01G032400	-4.4806	1.57088e-14	Laccase	PF07732: Multicopper oxidase; PF07731: Multicopper oxidase
Triad-27383	TraesCS3A01G212200	-	-	Protein kinase	PF00069: Protein kinase domain	TraesCS3B01G242600	-	-	Protein kinase	PF00069: Protein kinase domain	TraesCS3D01G214800	-	-	Protein kinase	PF00069: Protein kinase domain
Triad-7194	TraesCS3A01G312900	-	-	Thioredoxin-like protein	-	TraesCS3B01G159000	-	-	Thioredoxin-like protein	-	TraesCS3D01G141400	-	-	Thioredoxin-like protein	-
Triad-29427	TraesCS1A01G181900	-	-	Protein kinase family protein	PF00069: Protein kinase domain	TraesCS1B01G199100	-	-	Protein kinase family protein	PF00069: Protein kinase domain	TraesCS1D01G185000	-	-	Protein kinase family protein	PF00069: Protein kinase domain
Triad-10888	TraesCS4A01G410500	-	-	Ankyrin repeat-containing protein, putative	PF12796: Ankyrin repeats (3 copies)	TraesCS4B01G310600	-	-	Ankyrin repeat-containing protein, putative	PF12796: Ankyrin repeats (3 copies)	TraesCS4D01G308500	-	-	Ankyrin repeat-containing protein, putative	PF12796: Ankyrin repeats (3 copies)
Triad-13272	TraesCS1A01G329200	-	-	Ubiquitin carboxyl-terminal hydrolase	PF00443: Ubiquitin carboxyl-terminal hydrolase	TraesCS1B01G342600	-	-	Ubiquitin carboxyl-terminal hydrolase	PF00443: Ubiquitin carboxyl-terminal hydrolase	TraesCS1D01G331300	-	-	Ubiquitin carboxyl-terminal hydrolase	PF00443: Ubiquitin carboxyl-terminal hydrolase
Triad-10320	TraesCS3A01G246900	-	-	RING/U-box superfamily protein	PF13639: Ring finger domain	TraesCS3B01G272400	-	-	RING/U-box superfamily protein	PF13639: Ring finger domain	TraesCS3D01G244600	-	-	RING/U-box superfamily protein	PF13639: Ring finger domain
Triad-26570	TraesCS2A01G469100	-	-	actin cytoskeleton-regulatory complex pan-like protein	-	TraesCS2B01G492000	-	-	actin cytoskeleton-regulatory complex pan-like protein	-	TraesCS2D01G469200	-	-	actin cytoskeleton-regulatory complex pan-like protein	-
Triad-28012	TraesCS6A01G019400	-	-	COPII coat assembly protein sec16	PF12932: Vesicle coat trafficking protein Sec16 mid-region; PF12931: Sec23-binding domain of Sec16	TraesCS6B01G026100	-	-	COPII coat assembly protein sec16	PF12932: Vesicle coat trafficking protein Sec16 mid-region; PF12931: Sec23-binding domain of Sec16	TraesCS6D01G022300	-	-	COPII coat assembly protein sec16	PF12932: Vesicle coat trafficking protein Sec16 mid-region; PF12931: Sec23-binding domain of Sec16
Triad-6489	TraesCS7A01G298600	-	-	Cellulose synthase-like protein	PF03552: Cellulose synthase	TraesCS7B01G188400	-	-	Cellulose synthase-like protein	PF03552: Cellulose synthase	TraesCS7D01G294300	-2.11856	2.6866e-21	Cellulose synthase-like protein	PF03552: Cellulose synthase
Triad-35825	TraesCS3A01G480400	-	-	Beta-1,3-glucanase	PF00332: Glycosyl hydrolases family 17	TraesCS3B01G526000	-	-	Beta-1,3-glucanase	PF00332: Glycosyl hydrolases family 17	TraesCS3D01G475200	-	-	Beta-1,3-glucanase	PF00332: Glycosyl hydrolases family 17
Triad-9714	TraesCS5A01G045300	-2.21188	1.53704e-21	Chaperone protein dnaJ	PF00226: DnaJ domain; PF14901: Cleavage inducing molecular chaperone	TraesCS5B01G049500	-2.039	4.56947e-15	Chaperone protein dnaJ	PF00226: DnaJ domain; PF14901: Cleavage inducing molecular chaperone	TraesCS5D01G055400	-2.30731	1.70675e-27	Chaperone protein dnaJ	PF00226: DnaJ domain; PF14901: Cleavage inducing molecular chaperone
Triad-9358	TraesCS6A01G161200	-	-	Pesticidal crystal cry8Ba	-	TraesCS6B01G190300	-	-	Pesticidal crystal cry8Ba	-	TraesCS6D01G151700	-	-	Pesticidal crystal cry8Ba	-
Triad-28874	TraesCS7A01G332700	-	-	E3 ubiquitin-protein ligase	PF03145: Seven in absentia protein family	TraesCS7B01G244800	-	-	E3 ubiquitin-protein ligase	PF03145: Seven in absentia protein family	TraesCS7D01G340900	-	-	E3 ubiquitin-protein ligase	PF03145: Seven in absentia protein family
Triad-30842	TraesCS4A01G355000	-2.62361	1.31779e-107	Cellulose synthase	PF14569: Zinc-binding RING-finger; PF03552: Cellulose synthase	TraesCS5B01G517500	-2.16375	5.5935e-87	Cellulose synthase	PF14569: Zinc-binding RING-finger; PF03552: Cellulose synthase	TraesCS5D01G517200	-3.08822	1.55441e-154	Cellulose synthase	PF14569: Zinc-binding RING-finger; PF03552: Cellulose synthase
Triad-7433	TraesCS5A01G529700	-	-	F-box and Leucine Rich Repeat domains containing protein, putative isoform 1	PF10358: N-terminal C2 in EEIG1 and EHBP1 proteins	TraesCS4B01G361700	-	-	F-box and Leucine Rich Repeat domains containing protein, putative isoform 1	PF10358: N-terminal C2 in EEIG1 and EHBP1 proteins	TraesCS4D01G354700	-	-	F-box and Leucine Rich Repeat domains containing protein, putative isoform 1	PF10358: N-terminal C2 in EEIG1 and EHBP1 proteins
Triad-4443	TraesCS1A01G074400	-	-	G-patch domain containing protein	PF01424: R3H domain; PF01585: G-patch domain	TraesCS1B01G093300	-	-	G-patch domain containing protein	PF01424: R3H domain; PF01585: G-patch domain	TraesCS1D01G077300	-	-	G-patch domain containing protein	PF01424: R3H domain; PF01585: G-patch domain
Triad-16735	TraesCS4A01G281500	-	-	Nuclease domain-containing protein 1	PF00565: Staphylococcal nuclease homologue; PF00567: Tudor domain	TraesCS4B01G031500	-	-	Nuclease domain-containing protein 1	PF00565: Staphylococcal nuclease homologue; PF00567: Tudor domain	TraesCS4D01G029200	-	-	Nuclease domain-containing protein 1	PF00565: Staphylococcal nuclease homologue; PF00567: Tudor domain
Triad-9581	TraesCS5A01G396700	-	-	Glutamate NMDA receptor subunit epsilon-1, putative (DUF3598)	PF12204: Domain of unknown function (DUF3598)	TraesCS5B01G401700	-	-	Glutamate NMDA receptor subunit epsilon-1, putative (DUF3598)	PF12204: Domain of unknown function (DUF3598)	TraesCS5D01G406400	-	-	Glutamate NMDA receptor subunit epsilon-1, putative (DUF3598)	PF12204: Domain of unknown function (DUF3598)
Triad-10436	TraesCS3A01G265500	-	-	Origin recognition complex subunit 4	PF13191: AAA ATPase domain; PF14629: Origin recognition complex (ORC) subunit 4 C-terminus	TraesCS3B01G298900	-	-	Origin recognition complex subunit 4	PF13191: AAA ATPase domain; PF14629: Origin recognition complex (ORC) subunit 4 C-terminus	TraesCS3D01G265800	-	-	Origin recognition complex subunit 4	PF13191: AAA ATPase domain; PF14629: Origin recognition complex (ORC) subunit 4 C-terminus
Triad-7850	TraesCS7A01G213900	-	-	Co-chaperone, HscB-like protein	PF07743: HSCB C-terminal oligomerisation domain	TraesCS7B01G121200	-	-	Co-chaperone, HscB-like protein	PF07743: HSCB C-terminal oligomerisation domain	TraesCS7D01G216000	-	-	Co-chaperone, HscB-like protein	PF07743: HSCB C-terminal oligomerisation domain
Triad-22336	TraesCS2A01G341800	-	-	Lipoyl synthase	PF16881: N-terminal domain of lipoyl synthase of Radical_SAM family; PF04055: Radical SAM superfamily	TraesCS2B01G339600	-	-	Lipoyl synthase	PF16881: N-terminal domain of lipoyl synthase of Radical_SAM family; PF04055: Radical SAM superfamily	TraesCS2D01G319600	-	-	Lipoyl synthase	PF16881: N-terminal domain of lipoyl synthase of Radical_SAM family; PF04055: Radical SAM superfamily
Triad-17078	TraesCS7A01G261300	-	-	ARM repeat superfamily protein	PF12348: CLASP N terminal	TraesCS7B01G159800	-	-	ARM repeat superfamily protein	PF12348: CLASP N terminal	TraesCS7D01G262900	-	-	ARM repeat superfamily protein	PF12348: CLASP N terminal
Triad-31727	TraesCS3A01G204400	-	-	IAA-amino acid hydrolase ILR1, putative	PF01546: Peptidase family M20/M25/M40; PF07687: Peptidase dimerisation domain	TraesCS3B01G232800	-	-	IAA-amino acid hydrolase ILR1, putative	PF01546: Peptidase family M20/M25/M40; PF07687: Peptidase dimerisation domain	TraesCS3D01G207700	-	-	IAA-amino acid hydrolase ILR1, putative	PF01546: Peptidase family M20/M25/M40; PF07687: Peptidase dimerisation domain
Triad-13960	TraesCS6A01G232900	-	-	E2F-associated phosphoprotein	PF10238: E2F-associated phosphoprotein	TraesCS6B01G260200	-	-	E2F-associated phosphoprotein	PF10238: E2F-associated phosphoprotein	TraesCS6D01G215900	-	-	E2F-associated phosphoprotein	PF10238: E2F-associated phosphoprotein
Triad-5814	TraesCS1A01G077700	-	-	Peroxidase	PF00141: Peroxidase	TraesCS1B01G095800	-	-	Peroxidase	PF00141: Peroxidase	TraesCS1D01G079800	-	-	Peroxidase	PF00141: Peroxidase
Triad-15538	TraesCS7A01G489500	-	-	ATP synthase subunit beta	PF02874: ATP synthase alpha/beta family, beta-barrel domain; PF16886: ATPsynthase alpha/beta subunit N-term extension; PF00006: ATP synthase alpha/beta family, nucleotide-binding domain	TraesCS7B01G392600	-	-	ATP synthase subunit beta	PF02874: ATP synthase alpha/beta family, beta-barrel domain; PF16886: ATPsynthase alpha/beta subunit N-term extension; PF00006: ATP synthase alpha/beta family, nucleotide-binding domain	TraesCS7D01G475900	-	-	ATP synthase subunit beta	PF02874: ATP synthase alpha/beta family, beta-barrel domain; PF16886: ATPsynthase alpha/beta subunit N-term extension; PF00006: ATP synthase alpha/beta family, nucleotide-binding domain
Triad-21361	TraesCS1A01G054900	-	-	Zinc finger protein, putative	-	TraesCS1B01G071700	-	-	Zinc finger family protein	-	TraesCS1D01G055600	-	-	Zinc finger protein, putative	-
Triad-33056	TraesCS2A01G502400	-	-	Plasma membrane ATPase	PF00690: Cation transporter/ATPase, N-terminus; PF00122: E1-E2 ATPase; PF00702: haloacid dehalogenase-like hydrolase	TraesCS2B01G530500	-	-	Plasma membrane ATPase	PF00690: Cation transporter/ATPase, N-terminus; PF00122: E1-E2 ATPase; PF00702: haloacid dehalogenase-like hydrolase	TraesCS2D01G503000	-	-	Plasma membrane ATPase	PF00690: Cation transporter/ATPase, N-terminus; PF00122: E1-E2 ATPase; PF00702: haloacid dehalogenase-like hydrolase
Triad-11783	TraesCS1A01G288700	-	-	DNA helicase	PF17207: MCM OB domain; PF00493: MCM2/3/5 family	TraesCS1B01G298100	-	-	DNA helicase	PF17207: MCM OB domain; PF00493: MCM2/3/5 family	TraesCS1D01G287700	-	-	DNA helicase	PF17207: MCM OB domain; PF00493: MCM2/3/5 family
Triad-9514	TraesCS2A01G526700	-	-	MICOS complex subunit MIC60	PF09731: Mitochondrial inner membrane protein	TraesCS2B01G557000	-	-	MICOS complex subunit MIC60	PF09731: Mitochondrial inner membrane protein	TraesCS2D01G529400	-	-	MICOS complex subunit MIC60	PF09731: Mitochondrial inner membrane protein
Triad-13531	TraesCS5A01G167200	-	-	Trafficking protein particle complex subunit-like protein	PF04051: Transport protein particle (TRAPP) component	TraesCS5B01G164200	-	-	Trafficking protein particle complex subunit-like protein	PF04051: Transport protein particle (TRAPP) component	TraesCS5D01G171500	-	-	Trafficking protein particle complex subunit-like protein	PF04051: Transport protein particle (TRAPP) component
Triad-9073	TraesCS2A01G559100	-	-	CsAtPR5	-	TraesCS2B01G621100	-	-	CsAtPR5	-	TraesCS2D01G299300	-	-	CsAtPR5	-
Triad-29911	TraesCS6A01G195200	-	-	ATP-dependent Clp protease ATP-binding subunit ClpB	PF02861: Clp amino terminal domain, pathogenicity island component; PF00004: ATPase family associated with various cellular activities (AAA); PF02151: UvrB/uvrC motif; PF07724: AAA domain (Cdc48 subfamily); PF10431: C-terminal, D2-small domain, of ClpB protein	TraesCS6B01G233800	-	-	ATP-dependent Clp protease ATP-binding subunit ClpB	PF02861: Clp amino terminal domain, pathogenicity island component; PF00004: ATPase family associated with various cellular activities (AAA); PF02151: UvrB/uvrC motif; PF07724: AAA domain (Cdc48 subfamily); PF10431: C-terminal, D2-small domain, of ClpB protein	TraesCS6D01G183600	-	-	ATP-dependent Clp protease ATP-binding subunit ClpB	PF02861: Clp amino terminal domain, pathogenicity island component; PF00004: ATPase family associated with various cellular activities (AAA); PF02151: UvrB/uvrC motif; PF07724: AAA domain (Cdc48 subfamily); PF10431: C-terminal, D2-small domain, of ClpB protein
Triad-18355	TraesCS1A01G185300	-	-	C-terminal binding protein	PF02826: D-isomer specific 2-hydroxyacid dehydrogenase, NAD binding domain	TraesCS1B01G193200	-	-	C-terminal binding protein	PF02826: D-isomer specific 2-hydroxyacid dehydrogenase, NAD binding domain	TraesCS1D01G191600	-	-	C-terminal binding protein	PF02826: D-isomer specific 2-hydroxyacid dehydrogenase, NAD binding domain
Triad-6462	TraesCS3A01G454600	-	-	Homeobox protein LUMINIDEPENDENS	-	TraesCS3B01G493200	-	-	Homeobox protein LUMINIDEPENDENS	PF00046: Homeobox domain	TraesCS3D01G447300	-	-	Homeobox protein LUMINIDEPENDENS	PF00046: Homeobox domain
Triad-13973	TraesCS3A01G022700	-3.18066	9.85556e-17	Glycine-rich domain-containing protein 1	PF07173: Glycine-rich domain-containing protein-like	TraesCS3B01G022500	-3.98471	9.47541e-53	Glycine-rich domain-containing protein 2	PF07173: Glycine-rich domain-containing protein-like	TraesCS3D01G023700	-3.3614	1.07683e-26	Glycine-rich domain-containing protein 2	PF07173: Glycine-rich domain-containing protein-like
Triad-5999	TraesCS1A01G394400	-	-	Structural constituent of cell wall	PF07223: Protein of unknown function (DUF1421)	TraesCS1B01G422400	-	-	Structural constituent of cell wall	PF07223: Protein of unknown function (DUF1421)	TraesCS1D01G402000	-	-	Structural constituent of cell wall	PF07223: Protein of unknown function (DUF1421)
Triad-7139	TraesCS4A01G019900	-	-	plant/protein	PF11360: Protein of unknown function (DUF3110)	TraesCS4B01G283700	2.2282	4.4531e-13	plant/protein	PF11360: Protein of unknown function (DUF3110)	TraesCS4D01G282500	2.32233	1.07081e-08	plant/protein	PF11360: Protein of unknown function (DUF3110)
Triad-9780	TraesCS2A01G297300	-	-	FAM210B-like protein	PF06916: Protein of unknown function (DUF1279)	TraesCS2B01G313500	-	-	FAM210B-like protein	PF06916: Protein of unknown function (DUF1279)	TraesCS2D01G295200	-	-	FAM210B-like protein	PF06916: Protein of unknown function (DUF1279)
Triad-19427	TraesCS5A01G084700	-	-	Succinate--CoA ligase [ADP-forming] subunit beta	PF08442: ATP-grasp domain; PF16114: ATP citrate lyase citrate-binding	TraesCS5B01G090600	-	-	Succinate--CoA ligase [ADP-forming] subunit beta	PF08442: ATP-grasp domain; PF16114: ATP citrate lyase citrate-binding	TraesCS5D01G097100	-	-	Succinate--CoA ligase [ADP-forming] subunit beta	PF08442: ATP-grasp domain; PF16114: ATP citrate lyase citrate-binding
Triad-17741	TraesCS2A01G041100	-	-	Acetyltransferase component of pyruvate dehydrogenase complex	PF00364: Biotin-requiring enzyme; PF00198: 2-oxoacid dehydrogenases acyltransferase (catalytic domain)	TraesCS2B01G053600	-	-	Acetyltransferase component of pyruvate dehydrogenase complex	PF00364: Biotin-requiring enzyme; PF00198: 2-oxoacid dehydrogenases acyltransferase (catalytic domain)	TraesCS2D01G039500	-	-	Acetyltransferase component of pyruvate dehydrogenase complex	PF00364: Biotin-requiring enzyme; PF00198: 2-oxoacid dehydrogenases acyltransferase (catalytic domain)
Triad-24561	TraesCS7A01G292800	-	-	Protein kinase	PF07714: Protein tyrosine kinase	TraesCS7B01G182600	-	-	Protein kinase	PF07714: Protein tyrosine kinase	TraesCS7D01G289500	-	-	Protein kinase	PF07714: Protein tyrosine kinase
Triad-15502	TraesCS1A01G227700	-	-	DNA primase	PF01896: DNA primase small subunit	TraesCS1B01G242000	-	-	DNA primase	PF01896: DNA primase small subunit	TraesCS1D01G229400	-	-	DNA primase	PF01896: DNA primase small subunit
Triad-13202	TraesCS6A01G153900	-	-	Fiber protein Fb15	-	TraesCS6B01G181600	-	-	Fiber protein Fb15	-	TraesCS6D01G143400	-	-	Fiber protein Fb15	-
Triad-21179	TraesCS1A01G203000	-	-	Ubiquitin-like protein	PF00240: Ubiquitin family; PF00627: UBA/TS-N domain	TraesCS1B01G217000	-	-	Ubiquitin-like protein	PF00240: Ubiquitin family; PF00627: UBA/TS-N domain	TraesCS1D01G206500	-	-	Ubiquitin-like protein	PF00240: Ubiquitin family; PF00627: UBA/TS-N domain
Triad-16297	TraesCS1A01G223700	-	-	serine/arginine repetitive matrix protein	-	TraesCS1B01G237000	-	-	serine/arginine repetitive matrix protein	-	TraesCS1D01G225300	-	-	Serine/arginine repetitive matrix protein 2 isoform 2	-
Triad-18946	TraesCS1A01G091200	-	-	Double stranded RNA binding protein 3	PF00035: Double-stranded RNA binding motif	TraesCS1B01G119000	-	-	Double stranded RNA binding protein 3	PF00035: Double-stranded RNA binding motif	TraesCS1D01G099700	-	-	Double stranded RNA binding protein 3	PF00035: Double-stranded RNA binding motif
Triad-18533	TraesCS5A01G330000	-	-	Tetratricopeptide repeat (TPR)-like superfamily protein	PF14559: Tetratricopeptide repeat	TraesCS5B01G330200	-	-	Tetratricopeptide repeat (TPR)-like superfamily protein	PF14559: Tetratricopeptide repeat	TraesCS5D01G335800	-	-	Tetratricopeptide repeat (TPR)-like superfamily protein	PF14559: Tetratricopeptide repeat
Triad-10632	TraesCS6A01G354100	-	-	Isopentenyl-diphosphate delta-isomerase	PF00293: NUDIX domain; PF03571: Peptidase family M49	TraesCS6B01G387000	-	-	Isopentenyl-diphosphate delta-isomerase	PF00293: NUDIX domain; PF03571: Peptidase family M49	TraesCS6D01G336400	-	-	Isopentenyl-diphosphate delta-isomerase	PF00293: NUDIX domain; PF03571: Peptidase family M49
Triad-13866	TraesCS6A01G294100	-	-	Mediator of RNA polymerase II transcription subunit 23	PF11573: Mediator complex subunit 23	TraesCS6B01G324700	-	-	Mediator of RNA polymerase II transcription subunit 23	PF11573: Mediator complex subunit 23	TraesCS6D01G275000	-	-	Mediator of RNA polymerase II transcription subunit 23	PF11573: Mediator complex subunit 23
Triad-13757	TraesCS4A01G154100	-	-	Pumilio	PF00806: Pumilio-family RNA binding repeat	TraesCS4B01G145000	-	-	Pumilio	PF00806: Pumilio-family RNA binding repeat	TraesCS4D01G152500	-	-	Pumilio	PF00806: Pumilio-family RNA binding repeat
Triad-17158	TraesCS1A01G051300	-	-	WEB family protein, chloroplastic	PF05701: Weak chloroplast movement under blue light	TraesCS1B01G068000	-2.35879	9.01026e-38	WEB family protein, chloroplastic	-	TraesCS1D01G053300	-2.04423	2.66336e-24	WEB family protein, chloroplastic	-
Triad-12687	TraesCS7A01G159400	-	-	Magnesium transporter protein 1	PF04756: OST3 / OST6 family, transporter family	TraesCS7B01G063800	-	-	Alpha-amylase 2	PF04756: OST3 / OST6 family, transporter family	TraesCS7D01G160200	-	-	Alpha-amylase 2	PF04756: OST3 / OST6 family, transporter family
Triad-8608	TraesCS1A01G255900	-	-	Ubiquitin-associated domain-containing family protein	-	TraesCS1B01G266600	-	-	Ubiquitin-associated domain-containing family protein	-	TraesCS1D01G255200	-	-	Ubiquitin-associated domain-containing family protein	-
Triad-22626	TraesCS4A01G180100	-	-	Receptor-like kinase	PF08263: Leucine rich repeat N-terminal domain; PF07714: Protein tyrosine kinase	TraesCS4B01G137400	-	-	Receptor-like kinase	PF08263: Leucine rich repeat N-terminal domain; PF13855: Leucine rich repeat; PF07714: Protein tyrosine kinase	TraesCS4D01G132100	-	-	Receptor-like kinase	PF08263: Leucine rich repeat N-terminal domain; PF13516: Leucine Rich repeat; PF07714: Protein tyrosine kinase
Triad-22179	TraesCS2A01G257000	-	-	26S proteasome non-ATPase regulatory subunit-like protein	PF01399: PCI domain	TraesCS2B01G285600	-	-	26S proteasome non-ATPase regulatory subunit-like protein	PF01399: PCI domain	TraesCS2D01G265800	-	-	26S proteasome non-ATPase regulatory subunit-like protein	PF01399: PCI domain
Triad-14539	TraesCS5A01G149200	-	-	Regulatory-associated protein of TOR 1	PF14538: Raptor N-terminal CASPase like domain; PF00400: WD domain, G-beta repeat	TraesCS5B01G147900	-	-	Regulatory-associated protein of TOR 1	PF14538: Raptor N-terminal CASPase like domain; PF00400: WD domain, G-beta repeat	TraesCS5D01G143600	-	-	Regulatory-associated protein of TOR 1	PF14538: Raptor N-terminal CASPase like domain; PF00400: WD domain, G-beta repeat
Triad-31875	TraesCS6A01G394300	-	-	Pumilio-like protein	PF07990: Nucleic acid binding protein NABP; PF00806: Pumilio-family RNA binding repeat	TraesCS6B01G434300	-	-	Pumilio-like protein	PF07990: Nucleic acid binding protein NABP; PF00806: Pumilio-family RNA binding repeat	TraesCS6D01G379800	-	-	Pumilio-like protein	PF07990: Nucleic acid binding protein NABP; PF00806: Pumilio-family RNA binding repeat
Triad-27678	TraesCS5A01G161800	-	-	Polyadenylate-binding protein	PF00076: RNA recognition motif. (a.k.a. RRM, RBD, or RNP domain); PF00658: Poly-adenylate binding protein, unique domain	TraesCS5B01G159400	-	-	Polyadenylate-binding protein	PF00076: RNA recognition motif. (a.k.a. RRM, RBD, or RNP domain); PF00658: Poly-adenylate binding protein, unique domain	TraesCS5D01G167000	-	-	Polyadenylate-binding protein	PF00076: RNA recognition motif. (a.k.a. RRM, RBD, or RNP domain); PF00658: Poly-adenylate binding protein, unique domain
Triad-9841	TraesCS4A01G083400	-	-	Chorismate synthase	PF01264: Chorismate synthase	TraesCS4B01G220800	-	-	Chorismate synthase	PF01264: Chorismate synthase	TraesCS4D01G221100	-	-	Chorismate synthase	PF01264: Chorismate synthase
Triad-9801	TraesCS5A01G378100	-	-	Single-stranded DNA-binding protein	PF00436: Single-strand binding protein family	TraesCS5B01G381700	-	-	Single-stranded DNA-binding protein	PF00436: Single-strand binding protein family	TraesCS5D01G388100	-	-	Single-stranded DNA-binding protein	PF00436: Single-strand binding protein family
Triad-22590	TraesCS5A01G002700	-	-	Sucrose-phosphatase	PF05116: Sucrose-6F-phosphate phosphohydrolase; PF08472: Sucrose-6-phosphate phosphohydrolase C-terminal	TraesCS5B01G002900	-	-	Sucrose-phosphatase	PF05116: Sucrose-6F-phosphate phosphohydrolase; PF08472: Sucrose-6-phosphate phosphohydrolase C-terminal	TraesCS5D01G002500	-	-	Sucrose-phosphatase	PF05116: Sucrose-6F-phosphate phosphohydrolase; PF08472: Sucrose-6-phosphate phosphohydrolase C-terminal
Triad-25834	TraesCS7A01G468400	-	-	Glutathione S-transferase	PF13417: Glutathione S-transferase, N-terminal domain; PF13410: Glutathione S-transferase, C-terminal domain	TraesCS7B01G370000	-3.24551	3.59134e-18	Glutathione S-transferase	PF13417: Glutathione S-transferase, N-terminal domain; PF13410: Glutathione S-transferase, C-terminal domain	TraesCS7D01G456000	-3.18447	3.20541e-17	Glutathione S-transferase	PF13417: Glutathione S-transferase, N-terminal domain; PF13410: Glutathione S-transferase, C-terminal domain
Triad-7439	TraesCS4A01G118000	-	-	DUF3511 domain protein	PF12023: Domain of unknown function (DUF3511)	TraesCS4B01G186400	-	-	DUF3511 domain protein	PF12023: Domain of unknown function (DUF3511)	TraesCS4D01G187700	-	-	DUF3511 domain protein	PF12023: Domain of unknown function (DUF3511)
Triad-24988	TraesCS1A01G307400	-	-	60S ribosomal protein L30	PF01248: Ribosomal protein L7Ae/L30e/S12e/Gadd45 family	TraesCS1B01G318200	-	-	60S ribosomal protein L30	PF01248: Ribosomal protein L7Ae/L30e/S12e/Gadd45 family	TraesCS1D01G306800	-	-	60S ribosomal protein L30	PF01248: Ribosomal protein L7Ae/L30e/S12e/Gadd45 family
Triad-14702	TraesCS5A01G138500	-	-	WD-repeat protein, putative	PF12894: Anaphase-promoting complex subunit 4 WD40 domain; PF00400: WD domain, G-beta repeat	TraesCS5B01G138600	-	-	WD-repeat protein, putative	PF12894: Anaphase-promoting complex subunit 4 WD40 domain; PF00400: WD domain, G-beta repeat	TraesCS5D01G152200	-	-	WD-repeat protein, putative	PF12894: Anaphase-promoting complex subunit 4 WD40 domain; PF00400: WD domain, G-beta repeat
Triad-12805	TraesCS3A01G143500	-	-	DWNN domain, a CCHC-type zinc finger	-	TraesCS3B01G161600	-	-	Eukaryotic translation initiation factor 3 subunit 10-like	-	TraesCS3D01G144100	-	-	Eukaryotic translation initiation factor 3 subunit 10-like	-
Triad-11529	TraesCS4A01G088700	-	-	Splicing factor 3A subunit 2	PF12874: Zinc-finger of C2H2 type; PF16835: Pre-mRNA-splicing factor SF3a complex subunit 2 (Prp11)	TraesCS4B01G215500	-	-	Splicing factor 3A subunit 2	PF12874: Zinc-finger of C2H2 type; PF16835: Pre-mRNA-splicing factor SF3a complex subunit 2 (Prp11)	TraesCS4D01G216000	-	-	Splicing factor 3A subunit 2	PF12874: Zinc-finger of C2H2 type; PF16835: Pre-mRNA-splicing factor SF3a complex subunit 2 (Prp11)
Triad-21786	TraesCS2A01G249100	-	-	MD-2-related lipid recognition domain-containing protein / ML domain-containing protein	PF02221: ML domain	TraesCS2B01G266200	-	-	MD-2-related lipid recognition domain-containing protein / ML domain-containing protein	PF02221: ML domain	TraesCS2D01G250700	-	-	MD-2-related lipid recognition domain-containing protein / ML domain-containing protein	PF02221: ML domain
Triad-28887	TraesCS7A01G176300	-	-	GLABRA2 expression modulator	PF02893: GRAM domain	TraesCS7B01G081300	-	-	GLABRA2 expression modulator	PF02893: GRAM domain	TraesCS7D01G177600	-	-	GLABRA2 expression modulator	PF02893: GRAM domain
Triad-19566	TraesCS5A01G168400	-	-	Serine/threonine protein phosphatase 2a regulatory subunit A, putative	PF02985: HEAT repeat; PF13646: HEAT repeats	TraesCS5B01G165200	-	-	Serine/threonine protein phosphatase 2a regulatory subunit A, putative	PF02985: HEAT repeat; PF13646: HEAT repeats	TraesCS5D01G172700	-	-	Serine/threonine protein phosphatase 2a regulatory subunit A, putative	PF02985: HEAT repeat; PF13646: HEAT repeats
Triad-22187	TraesCS1A01G349600	-	-	DNA glycosylase	PF15628: RRM in Demeter	TraesCS1B01G364100	-	-	DNA glycosylase	PF15628: RRM in Demeter	TraesCS1D01G352500	-	-	DNA glycosylase	PF15628: RRM in Demeter
Triad-13182	TraesCS1A01G422400	-	-	Sorting nexin-16	PF02194: PXA domain; PF00787: PX domain; PF08628: Sorting nexin C terminal	TraesCS1B01G453700	-	-	Sorting nexin-16	PF02194: PXA domain; PF00787: PX domain; PF08628: Sorting nexin C terminal	TraesCS1D01G430600	-	-	Sorting nexin-16	PF02194: PXA domain; PF00787: PX domain; PF08628: Sorting nexin C terminal
Triad-27343	TraesCS5A01G359800	-	-	Transmembrane 9 superfamily member	PF02990: Endomembrane protein 70	TraesCS5B01G362100	-	-	Transmembrane 9 superfamily member	PF02990: Endomembrane protein 70	TraesCS5D01G369000	-	-	Transmembrane 9 superfamily member	PF02990: Endomembrane protein 70
Triad-27125	TraesCS3A01G136100	-	-	Cytochrome P450 family cinnamate 4-hydroxylase	PF00067: Cytochrome P450	TraesCS3B01G154000	-	-	Cytochrome P450 family cinnamate 4-hydroxylase	PF00067: Cytochrome P450	TraesCS3D01G136900	-	-	Cytochrome P450 family cinnamate 4-hydroxylase	PF00067: Cytochrome P450
Triad-20370	TraesCS6A01G379500	-	-	Ankyrin repeat protein-like	PF11904: GPCR-chaperone	TraesCS6B01G417700	-	-	Ankyrin repeat protein-like	PF11904: GPCR-chaperone	TraesCS6D01G363800	-	-	Ankyrin repeat protein-like	PF11904: GPCR-chaperone
Triad-25291	TraesCS1A01G106600	-	-	Universal stress protein	PF00582: Universal stress protein family	TraesCS1B01G124100	-	-	Universal stress protein	PF00582: Universal stress protein family	TraesCS1D01G108300	-	-	Adenine nucleotide alpha hydrolases-like superfamily protein	PF00582: Universal stress protein family
Triad-8960	TraesCS2A01G246000	-	-	Nuclear pore complex protein Nup54	PF13874: Nucleoporin complex subunit 54	TraesCS2B01G252900	-	-	Nuclear pore complex protein Nup54	PF13874: Nucleoporin complex subunit 54	TraesCS2D01G245100	-	-	Nuclear pore complex protein Nup54	PF13874: Nucleoporin complex subunit 54
Triad-33937	TraesCS5A01G527400	-3.1786	2.85651e-09	Short-chain dehydrogenase/reductase family protein	PF00106: short chain dehydrogenase	TraesCS4B01G358500	-	-	Short-chain dehydrogenase/reductase family protein	PF00106: short chain dehydrogenase	TraesCS4D01G351800	-	-	Short-chain dehydrogenase/reductase family protein	PF00106: short chain dehydrogenase
Triad-17521	TraesCS2A01G440100	-	-	Clathrin interactor EPSIN 1	PF01417: ENTH domain	TraesCS2B01G461300	-	-	Clathrin interactor EPSIN 1	PF01417: ENTH domain	TraesCS2D01G438700	-	-	Clathrin interactor EPSIN 1	PF01417: ENTH domain
Triad-22731	TraesCS3A01G264000	-	-	RING/FYVE/PHD zinc finger superfamily protein	PF12906: RING-variant domain; PF12428: Protein of unknown function (DUF3675)	TraesCS3B01G297400	-	-	RING/FYVE/PHD zinc finger superfamily protein	PF12906: RING-variant domain; PF12428: Protein of unknown function (DUF3675)	TraesCS3D01G264100	-	-	RING/FYVE/PHD zinc finger superfamily protein	PF12906: RING-variant domain; PF12428: Protein of unknown function (DUF3675)
Triad-25303	TraesCS2A01G226200	-	-	SH3 domain-containing protein 1	PF14604: Variant SH3 domain	TraesCS2B01G249500	-	-	SH3 domain-containing protein 1	PF14604: Variant SH3 domain	TraesCS2D01G231700	-	-	SH3 domain-containing protein 1	PF14604: Variant SH3 domain
Triad-25553	TraesCS1A01G330300	-	-	Protein PAT1-1-like protein	-	TraesCS1B01G343900	-	-	Protein PAT1-1-like protein	-	TraesCS1D01G332700	-	-	Protein PAT1-1-like protein	-
Triad-33093	TraesCS7A01G343800	-	-	Ubiquitin-conjugating enzyme E2	PF00179: Ubiquitin-conjugating enzyme	TraesCS7B01G239300	-	-	Ubiquitin-conjugating enzyme E2	PF00179: Ubiquitin-conjugating enzyme	TraesCS7D01G335800	-	-	Ubiquitin-conjugating enzyme E2	PF00179: Ubiquitin-conjugating enzyme
Triad-13400	TraesCS1A01G145800	-	-	Plant/T7N9-9 protein	PF07063: Domain of unknown function (DUF1338)	TraesCS1B01G164000	-	-	Plant/T7N9-9 protein	PF07063: Domain of unknown function (DUF1338)	TraesCS1D01G144400	-	-	Plant/T7N9-9 protein	PF07063: Domain of unknown function (DUF1338)
Triad-16301	TraesCS6A01G241300	-	-	U6 snRNA phosphodiesterase	PF09749: Uncharacterised conserved protein	TraesCS6B01G283300	-	-	U6 snRNA phosphodiesterase	PF09749: Uncharacterised conserved protein	TraesCS6D01G223500	-	-	U6 snRNA phosphodiesterase	PF09749: Uncharacterised conserved protein
Triad-19307	TraesCS4A01G367500	-	-	Organic solute transporter-like	PF03619: Organic solute transporter Ostalpha	TraesCS5B01G505200	-	-	Organic solute transporter-like	PF03619: Organic solute transporter Ostalpha	TraesCS5D01G505900	-	-	Organic solute transporter-like	PF03619: Organic solute transporter Ostalpha
Triad-41285	TraesCS2A01G152700	-	-	MYB transcription factor	PF00249: Myb-like DNA-binding domain	TraesCS2B01G177900	-	-	MYB transcription factor	PF00249: Myb-like DNA-binding domain	TraesCS2D01G158200	-	-	MYB transcription factor	PF00249: Myb-like DNA-binding domain
Triad-23390	TraesCS7A01G180000	-	-	Oxidation resistance protein 1	PF07534: TLD	TraesCS7B01G085200	-	-	Oxidation resistance protein 1	PF07534: TLD	TraesCS7D01G181500	-	-	Oxidation resistance protein 1	PF07534: TLD
Triad-5247	TraesCS5A01G277500	-	-	MTD1	-	TraesCS5B01G277200	-	-	MTD1	-	TraesCS5D01G284800	-	-	MTD1	-
Triad-19296	TraesCS3A01G111500	-	-	Glutamine--tRNA ligase	PF04558: Glutaminyl-tRNA synthetase, non-specific RNA binding region part 1; PF04557: Glutaminyl-tRNA synthetase, non-specific RNA binding region part 2; PF00749: tRNA synthetases class I (E and Q), catalytic domain; PF03950: tRNA synthetases class I (E and Q), anti-codon binding domain	TraesCS3B01G132300	-	-	Glutamine--tRNA ligase	PF04558: Glutaminyl-tRNA synthetase, non-specific RNA binding region part 1; PF04557: Glutaminyl-tRNA synthetase, non-specific RNA binding region part 2; PF00749: tRNA synthetases class I (E and Q), catalytic domain; PF03950: tRNA synthetases class I (E and Q), anti-codon binding domain	TraesCS3D01G113800	-	-	Glutamine--tRNA ligase	PF04558: Glutaminyl-tRNA synthetase, non-specific RNA binding region part 1; PF04557: Glutaminyl-tRNA synthetase, non-specific RNA binding region part 2; PF00749: tRNA synthetases class I (E and Q), catalytic domain; PF03950: tRNA synthetases class I (E and Q), anti-codon binding domain
Triad-13179	TraesCS6A01G279300	-	-	Trafficking protein particle complex subunit 11	PF11817: Foie gras liver health family 1	TraesCS6B01G308100	-	-	Trafficking protein particle complex subunit 11	PF11817: Foie gras liver health family 1	TraesCS6D01G259700	-	-	Trafficking protein particle complex subunit 11	PF11817: Foie gras liver health family 1
Triad-27000	TraesCS2A01G263400	-	-	Protein kinase	PF00069: Protein kinase domain	TraesCS2B01G278700	-	-	Protein kinase	PF00069: Protein kinase domain	TraesCS2D01G260500	-	-	Protein kinase	PF00069: Protein kinase domain
Triad-30423	TraesCS1A01G052300	-	-	GDSL esterase/lipase	PF00657: GDSL-like Lipase/Acylhydrolase	TraesCS1B01G069200	-	-	GDSL esterase/lipase	PF00657: GDSL-like Lipase/Acylhydrolase	TraesCS1D01G054200	-	-	GDSL esterase/lipase	PF00657: GDSL-like Lipase/Acylhydrolase
Triad-16560	TraesCS7A01G251000	-	-	RanBP2-type zinc finger protein	PF00641: Zn-finger in Ran binding protein and others	TraesCS7B01G140100	-	-	RanBP2-type zinc finger protein	PF00641: Zn-finger in Ran binding protein and others	TraesCS7D01G250900	-	-	RanBP2-type zinc finger protein	PF00641: Zn-finger in Ran binding protein and others
Triad-27233	TraesCS7A01G254100	-	-	Methyltransferase-like protein	PF08241: Methyltransferase domain	TraesCS7B01G150300	-	-	Methyltransferase-like protein 13	PF08241: Methyltransferase domain	TraesCS7D01G252600	-	-	Methyltransferase-like protein	PF08241: Methyltransferase domain
Triad-4529	TraesCS7A01G236100	-	-	phospholipase D gamma 2	-	TraesCS7B01G134100	-	-	Conserved virulence factor C	-	TraesCS7D01G236100	-	-	Phospholipase D	-
Triad-21529	TraesCS5A01G170300	-	-	50S ribosomal protein L22	PF00237: Ribosomal protein L22p/L17e	TraesCS5B01G167100	-	-	50S ribosomal protein L22	PF00237: Ribosomal protein L22p/L17e	TraesCS5D01G174700	-	-	50S ribosomal protein L22	PF00237: Ribosomal protein L22p/L17e
Triad-17295	TraesCS6A01G373900	-	-	Oxidoreductase family protein	PF08240: Alcohol dehydrogenase GroES-like domain; PF00107: Zinc-binding dehydrogenase	TraesCS6B01G411600	-	-	Oxidoreductase family protein	PF08240: Alcohol dehydrogenase GroES-like domain; PF00107: Zinc-binding dehydrogenase	TraesCS6D01G358100	-	-	Oxidoreductase family protein	PF08240: Alcohol dehydrogenase GroES-like domain; PF00107: Zinc-binding dehydrogenase
Triad-27027	TraesCS1A01G218900	-	-	Dual specificity protein phosphatase	PF00782: Dual specificity phosphatase, catalytic domain	TraesCS1B01G232400	-	-	Dual specificity protein phosphatase	PF00782: Dual specificity phosphatase, catalytic domain	TraesCS1D01G220600	-	-	Dual specificity protein phosphatase	PF00782: Dual specificity phosphatase, catalytic domain
Triad-24362	TraesCS7A01G270600	-	-	GTPase-activating protein GYP7	PF00566: Rab-GTPase-TBC domain	TraesCS7B01G168700	-	-	GTPase-activating protein GYP7	PF00566: Rab-GTPase-TBC domain	TraesCS7D01G271000	-	-	GTPase-activating protein GYP7	PF00566: Rab-GTPase-TBC domain
Triad-19291	TraesCS4A01G366200	-	-	Fumarylacetoacetate hydrolase, putative	PF01557: Fumarylacetoacetate (FAA) hydrolase family	TraesCS5B01G507100	-	-	Fumarylacetoacetate hydrolase, putative	PF01557: Fumarylacetoacetate (FAA) hydrolase family	TraesCS5D01G506900	-	-	Fumarylacetoacetate hydrolase, putative	PF01557: Fumarylacetoacetate (FAA) hydrolase family
Triad-16095	TraesCS5A01G304200	-	-	C2 domain-containing protein / GRAM domain-containing protein	PF00168: C2 domain; PF02893: GRAM domain; PF16016: Domain of unknown function (DUF4782)	TraesCS5B01G304400	-	-	C2 domain-containing protein / GRAM domain-containing protein	PF00168: C2 domain; PF02893: GRAM domain; PF16016: Domain of unknown function (DUF4782)	TraesCS5D01G311000	-	-	C2 domain-containing protein / GRAM domain-containing protein	PF00168: C2 domain; PF02893: GRAM domain; PF16016: Domain of unknown function (DUF4782)
Triad-6922	TraesCS7A01G211800	-	-	RING/U-box superfamily protein	PF14369: zinc-ribbon; PF13639: Ring finger domain	TraesCS7B01G118700	-	-	RING/U-box superfamily protein	PF14369: zinc-ribbon; PF13639: Ring finger domain	TraesCS7D01G213400	-	-	RING/U-box superfamily protein	PF14369: zinc-ribbon; PF13639: Ring finger domain
Triad-28311	TraesCS4A01G058700	-	-	GDP-mannose transporter	PF03151: Triose-phosphate Transporter family	TraesCS4B01G246000	-	-	GDP-mannose transporter	PF03151: Triose-phosphate Transporter family	TraesCS4D01G245400	-	-	GDP-mannose transporter	PF03151: Triose-phosphate Transporter family
Triad-10268	TraesCS2A01G223000	-	-	RNA-binding protein	PF00076: RNA recognition motif. (a.k.a. RRM, RBD, or RNP domain)	TraesCS2B01G248600	-	-	RNA-binding protein	PF00076: RNA recognition motif. (a.k.a. RRM, RBD, or RNP domain)	TraesCS2D01G229000	-	-	RNA-binding protein	PF00076: RNA recognition motif. (a.k.a. RRM, RBD, or RNP domain)
Triad-9280	TraesCS2A01G194700	-	-	serine/arginine repetitive matrix-like protein	-	TraesCS2B01G212100	-	-	GPI-anchored adhesin-like protein, putative (DUF3741)	-	TraesCS2D01G193200	-	-	serine/arginine repetitive matrix-like protein	-
Triad-14759	TraesCS7A01G245700	-	-	Eukaryotic translation initiation factor 2D	PF01253: Translation initiation factor SUI1	TraesCS7B01G145900	-	-	Eukaryotic translation initiation factor 2D	PF01253: Translation initiation factor SUI1	TraesCS7D01G244200	-	-	Eukaryotic translation initiation factor 2D	PF01253: Translation initiation factor SUI1
Triad-8974	TraesCS7A01G195900	-	-	Ribosomal RNA small subunit methyltransferase G	PF02527: rRNA small subunit methyltransferase G	TraesCS7B01G101600	-	-	Ribosomal RNA small subunit methyltransferase G	PF02527: rRNA small subunit methyltransferase G	TraesCS7D01G197400	-	-	Ribosomal RNA small subunit methyltransferase G	PF02527: rRNA small subunit methyltransferase G
Triad-8840	TraesCS4A01G028000	-2.94478	0.000225696	Pectinesterase	PF01095: Pectinesterase	TraesCS4B01G277900	-6.92722	2.28999e-07	Pectinesterase	PF01095: Pectinesterase	TraesCS4D01G276200	-	-	Pectinesterase	PF01095: Pectinesterase
Triad-21915	TraesCS5A01G203000	-	-	Annexin	PF00191: Annexin	TraesCS5B01G201700	-	-	Annexin	PF00191: Annexin	TraesCS5D01G209400	-	-	Annexin	PF00191: Annexin
Triad-31651	TraesCS5A01G420000	-	-	Tetraspanin family protein	PF00335: Tetraspanin family	TraesCS5B01G421900	-2.32398	0.000273423	Tetraspanin family protein	PF00335: Tetraspanin family	TraesCS5D01G428300	-	-	Tetraspanin family protein	PF00335: Tetraspanin family
Triad-5772	TraesCS7A01G312700	-	-	Transcription factor GTE8	PF00439: Bromodomain; PF17035: Bromodomain extra-terminal - transcription regulation	TraesCS7B01G212400	-	-	Transcription factor GTE8	PF00439: Bromodomain; PF17035: Bromodomain extra-terminal - transcription regulation	TraesCS7D01G309100	-	-	Transcription factor GTE8	PF00439: Bromodomain; PF17035: Bromodomain extra-terminal - transcription regulation
Triad-28159	TraesCS2A01G491600	-	-	G-box regulating factor 6	-	TraesCS2B01G519700	-	-	G-box regulating factor 6	-	TraesCS2D01G491900	-	-	Peptide chain release factor 3	-
Triad-8390	TraesCS6A01G093300	-2.19515	1.46882e-20	Endoglucanase 11	-	TraesCS6B01G122200	-	-	Endoglucanase 11	-	TraesCS6D01G089000	-	-	Endoglucanase 11	-
Triad-27697	TraesCS1A01G015300	-	-	Ras-like protein	PF00071: Ras family	TraesCS1B01G019100	-	-	Ras-like protein	PF00071: Ras family	TraesCS1D01G013200	-	-	Ras-like protein	PF00071: Ras family
Triad-5372	TraesCS5A01G135100	-	-	RING finger protein	PF00097: Zinc finger, C3HC4 type (RING finger)	TraesCS5B01G133900	-	-	RING finger protein	PF00097: Zinc finger, C3HC4 type (RING finger)	TraesCS5D01G139400	-	-	RING finger protein	PF00097: Zinc finger, C3HC4 type (RING finger)
Triad-20354	TraesCS2A01G407300	-	-	Alpha-L-fucosidase 1	PF01120: Alpha-L-fucosidase	TraesCS2B01G425000	-	-	Alpha-L-fucosidase 1	PF01120: Alpha-L-fucosidase	TraesCS2D01G404300	-	-	Alpha-L-fucosidase 1	PF01120: Alpha-L-fucosidase
Triad-9836	TraesCS7A01G406900	-2.02876	3.92914e-06	Kelch repeat-containing F-box family protein	-	TraesCS7B01G306900	-2.80734	1.67335e-07	F-box/kelch-repeat protein	-	TraesCS7D01G400500	-	-	Kelch repeat-containing F-box family protein	-
Triad-11675	TraesCS6A01G093100	-	-	Anthranilate phosphoribosyltransferase	-	TraesCS6B01G121900	-	-	Anthranilate phosphoribosyltransferase	-	TraesCS6D01G089300	-	-	Anthranilate phosphoribosyltransferase	-
Triad-20952	TraesCS2A01G051200	-8.66505	5.59365e-12	Serine/threonine-protein kinase	PF01453: D-mannose binding lectin; PF00954: S-locus glycoprotein domain; PF08276: PAN-like domain; PF07714: Protein tyrosine kinase	TraesCS1B01G251700	-	-	Serine/threonine-protein kinase	PF01453: D-mannose binding lectin; PF00954: S-locus glycoprotein domain; PF08276: PAN-like domain; PF07714: Protein tyrosine kinase	TraesCS2D01G050800	-6.23964	1.13702e-16	Serine/threonine-protein kinase	PF01453: D-mannose binding lectin; PF00954: S-locus glycoprotein domain; PF08276: PAN-like domain
Triad-6832	TraesCS5A01G337000	-	-	Syringolide-induced protein 14-1-1	-	TraesCS5B01G336000	-	-	Syringolide-induced protein 14-1-1	-	TraesCS5D01G341700	-	-	Syringolide-induced protein 14-1-1	-
Triad-15764	TraesCS5A01G214400	-	-	Phenylalanine--tRNA ligase alpha subunit	PF01409: tRNA synthetases class II core domain (F)	TraesCS5B01G209400	-	-	Phenylalanine--tRNA ligase alpha subunit	PF01409: tRNA synthetases class II core domain (F)	TraesCS5D01G217600	-	-	Phenylalanine--tRNA ligase alpha subunit	PF01409: tRNA synthetases class II core domain (F)
Triad-20294	TraesCS7A01G239700	-	-	Copper-transporting ATPase	PF00403: Heavy-metal-associated domain; PF00122: E1-E2 ATPase; PF00702: haloacid dehalogenase-like hydrolase	TraesCS7B01G135300	-	-	Copper-transporting ATPase	PF00403: Heavy-metal-associated domain; PF00122: E1-E2 ATPase; PF00702: haloacid dehalogenase-like hydrolase	TraesCS7D01G237500	-	-	Copper-transporting ATPase	PF00403: Heavy-metal-associated domain; PF00122: E1-E2 ATPase; PF00702: haloacid dehalogenase-like hydrolase
Triad-19895	TraesCS5A01G513300	-	-	60S ribosomal protein L21	PF01157: Ribosomal protein L21e	TraesCS4B01G344400	-	-	60S ribosomal protein L21	PF01157: Ribosomal protein L21e	TraesCS4D01G339500	-	-	60S ribosomal protein L21	PF01157: Ribosomal protein L21e
Triad-7429	TraesCS6A01G282700	-	-	PHD finger protein	PF00628: PHD-finger	TraesCS6B01G311000	-	-	PHD finger protein	PF00628: PHD-finger	TraesCS6D01G263200	-	-	PHD finger protein	PF00628: PHD-finger
Triad-19496	TraesCS3A01G270500	-	-	Receptor protein kinase, putative	PF08263: Leucine rich repeat N-terminal domain; PF13855: Leucine rich repeat; PF07714: Protein tyrosine kinase	TraesCS3B01G304300	-	-	Receptor protein kinase, putative	PF08263: Leucine rich repeat N-terminal domain; PF13855: Leucine rich repeat; PF07714: Protein tyrosine kinase	TraesCS3D01G270300	-	-	Receptor protein kinase, putative	PF08263: Leucine rich repeat N-terminal domain; PF13855: Leucine rich repeat; PF07714: Protein tyrosine kinase
Triad-34447	TraesCS2A01G143400	-3.11814	0.000111508	Zinc transporter	PF02535: ZIP Zinc transporter	TraesCS2B01G168400	-4.56943	0.00120533	Zinc transporter	PF02535: ZIP Zinc transporter	TraesCS2D01G146800	-2.58654	0.0014198	Zinc transporter	PF02535: ZIP Zinc transporter
Triad-12513	TraesCS4A01G245700	-	-	Cytosolic Fe-S cluster assembly factor NBP35	PF10609: NUBPL iron-transfer P-loop NTPase	TraesCS4B01G069800	-	-	Cytosolic Fe-S cluster assembly factor NBP35	PF10609: NUBPL iron-transfer P-loop NTPase	TraesCS4D01G068500	-	-	Cytosolic Fe-S cluster assembly factor NBP35	PF10609: NUBPL iron-transfer P-loop NTPase
Triad-35017	TraesCS1A01G305800	-	-	Type I inositol-1,4,5-trisphosphate 5-phosphatase	PF03372: Endonuclease/Exonuclease/phosphatase family	TraesCS1B01G316500	-	-	Type I inositol-1,4,5-trisphosphate 5-phosphatase	PF03372: Endonuclease/Exonuclease/phosphatase family	TraesCS1D01G305500	-	-	Type I inositol-1,4,5-trisphosphate 5-phosphatase	PF03372: Endonuclease/Exonuclease/phosphatase family
Triad-22818	TraesCS2A01G109900	-	-	60S ribosomal protein L18	PF17135: Ribosomal protein 60S L18 and 50S L18e	TraesCS2B01G127900	-	-	60S ribosomal protein L18	PF17135: Ribosomal protein 60S L18 and 50S L18e	TraesCS2D01G110100	-	-	60S ribosomal protein L18	PF17135: Ribosomal protein 60S L18 and 50S L18e
Triad-25085	TraesCS2A01G341900	-	-	Endoplasmic reticulum-Golgi intermediate compartment protein 3	PF13850: Endoplasmic Reticulum-Golgi Intermediate Compartment (ERGIC); PF07970: Endoplasmic reticulum vesicle transporter	TraesCS2B01G339700	-	-	Endoplasmic reticulum-Golgi intermediate compartment protein 3	PF13850: Endoplasmic Reticulum-Golgi Intermediate Compartment (ERGIC); PF07970: Endoplasmic reticulum vesicle transporter	TraesCS2D01G319700	-	-	Endoplasmic reticulum-Golgi intermediate compartment protein 3	PF13850: Endoplasmic Reticulum-Golgi Intermediate Compartment (ERGIC); PF07970: Endoplasmic reticulum vesicle transporter
Triad-11661	TraesCS1A01G315600	-	-	Protease-related family protein	PF13365: Trypsin-like peptidase domain	TraesCS1B01G327500	-	-	Protease-related family protein	PF13365: Trypsin-like peptidase domain	TraesCS1D01G315800	-	-	Protease-related family protein	PF13365: Trypsin-like peptidase domain
Triad-4578	TraesCS3A01G048000	-	-	Heavy metal transport/detoxification superfamily protein	PF00403: Heavy-metal-associated domain	TraesCS3B01G034100	-	-	Heavy metal transport/detoxification protein	PF00403: Heavy-metal-associated domain	TraesCS3D01G031400	-	-	Heavy metal transport/detoxification superfamily protein	PF00403: Heavy-metal-associated domain
Triad-21140	TraesCS1A01G287600	-	-	SAC3/GANP/Nin1/mts3/eIF-3 p25 family protein	PF03399: SAC3/GANP family	TraesCS1B01G297000	-	-	SAC3/GANP/Nin1/mts3/eIF-3 p25 family protein	PF03399: SAC3/GANP family	TraesCS1D01G286500	-	-	SAC3/GANP/Nin1/mts3/eIF-3 p25 family protein	PF03399: SAC3/GANP family
Triad-20483	TraesCS2A01G280000	-	-	Sterile alpha motif (SAM) domain-containing protein	PF00536: SAM domain (Sterile alpha motif)	TraesCS2B01G297500	-	-	Sterile alpha motif (SAM) domain-containing protein	PF00536: SAM domain (Sterile alpha motif)	TraesCS2D01G279000	-	-	Sterile alpha motif (SAM) domain-containing protein	PF00536: SAM domain (Sterile alpha motif)
Triad-11700	TraesCS5A01G095100	-	-	Conserved oligomeric Golgi complex subunit 8	PF04124: Dor1-like family	TraesCS5B01G101300	-	-	Conserved oligomeric Golgi complex subunit 8	PF04124: Dor1-like family	TraesCS5D01G107800	-	-	Conserved oligomeric Golgi complex subunit 8	PF04124: Dor1-like family
Triad-14472	TraesCS4A01G028900	-	-	Basic helix-loop-helix (BHLH) family transcription factor	PF14215: bHLH-MYC and R2R3-MYB transcription factors N-terminal; PF00010: Helix-loop-helix DNA-binding domain	TraesCS4B01G276900	-	-	Basic helix-loop-helix (BHLH) family transcription factor	PF14215: bHLH-MYC and R2R3-MYB transcription factors N-terminal; PF00010: Helix-loop-helix DNA-binding domain	TraesCS4D01G275500	-	-	Basic helix-loop-helix (BHLH) family transcription factor	PF14215: bHLH-MYC and R2R3-MYB transcription factors N-terminal; PF00010: Helix-loop-helix DNA-binding domain
Triad-17628	TraesCS3A01G269500	-	-	SPOROCYTELESS-like EAR-containing protein 3	-	TraesCS3B01G303500	-	-	mediator of RNA polymerase II transcription subunit	-	TraesCS3D01G269300	-	-	mediator of RNA polymerase II transcription subunit	-
Triad-27344	TraesCS7A01G294000	-	-	Transmembrane 9 superfamily member	PF02990: Endomembrane protein 70	TraesCS7B01G186300	-	-	Transmembrane 9 superfamily member	PF02990: Endomembrane protein 70	TraesCS7D01G292300	-	-	Transmembrane 9 superfamily member	PF02990: Endomembrane protein 70
Triad-7481	TraesCS7A01G268500	-	-	RING/U-box superfamily protein	PF13639: Ring finger domain	TraesCS7B01G163800	-	-	RING/U-box superfamily protein	PF13639: Ring finger domain	TraesCS7D01G266300	-	-	RING/U-box superfamily protein	PF13639: Ring finger domain
Triad-10695	TraesCS4A01G121500	-	-	ATP-dependent Clp protease proteolytic subunit	PF00574: Clp protease	TraesCS4B01G181600	-	-	ATP-dependent Clp protease proteolytic subunit	PF00574: Clp protease	TraesCS4D01G184400	-	-	ATP-dependent Clp protease proteolytic subunit	PF00574: Clp protease
Triad-33427	TraesCS1A01G043100	-	-	AT hook motif DNA-binding family protein	PF03479: Domain of unknown function (DUF296)	TraesCS1B01G056000	-	-	AT hook motif DNA-binding family protein	PF03479: Domain of unknown function (DUF296)	TraesCS1D01G043600	-	-	AT hook motif DNA-binding family protein	PF03479: Domain of unknown function (DUF296)
Triad-22268	TraesCS2A01G482800	-	-	Harpin-induced protein	PF03168: Late embryogenesis abundant protein	TraesCS2B01G509400	-4.66809	1.52962e-05	Harpin-induced protein	PF03168: Late embryogenesis abundant protein	TraesCS2D01G482900	-	-	Harpin-induced protein	PF03168: Late embryogenesis abundant protein
Triad-20448	TraesCS3A01G287600	-	-	NADH-quinone oxidoreductase subunit B	PF01058: NADH ubiquinone oxidoreductase, 20 Kd subunit	TraesCS3B01G322300	-	-	NADH-quinone oxidoreductase subunit B	PF01058: NADH ubiquinone oxidoreductase, 20 Kd subunit	TraesCS3D01G287400	-	-	NADH-quinone oxidoreductase subunit B	PF01058: NADH ubiquinone oxidoreductase, 20 Kd subunit
Triad-13879	TraesCS1A01G417400	-	-	Zinc finger CCCH domain protein	PF00076: RNA recognition motif. (a.k.a. RRM, RBD, or RNP domain)	TraesCS1B01G447600	-	-	Zinc finger CCCH domain protein	PF00076: RNA recognition motif. (a.k.a. RRM, RBD, or RNP domain)	TraesCS1D01G425000	-	-	Zinc finger CCCH domain protein	PF00076: RNA recognition motif. (a.k.a. RRM, RBD, or RNP domain)
Triad-10303	TraesCS3A01G467600	-	-	Vesicle-associated protein 1-2	PF00635: MSP (Major sperm protein) domain	TraesCS3B01G511900	-	-	Vesicle-associated protein 1-2	PF00635: MSP (Major sperm protein) domain	TraesCS3D01G462100	-	-	Vesicle-associated protein 1-2	PF00635: MSP (Major sperm protein) domain
Triad-29373	TraesCS1A01G330500	-	-	Protein kinase	PF00069: Protein kinase domain; PF00433: Protein kinase C terminal domain	TraesCS1B01G344100	-	-	Protein kinase	PF00069: Protein kinase domain; PF00433: Protein kinase C terminal domain	TraesCS1D01G332900	-	-	Protein kinase	PF00069: Protein kinase domain; PF00433: Protein kinase C terminal domain
Triad-4581	TraesCS1A01G072600	-	-	BZIP transcription factor	PF00170: bZIP transcription factor	TraesCS1B01G091500	-	-	BZIP transcription factor	PF07716: Basic region leucine zipper	TraesCS1D01G075500	-	-	BZIP transcription factor	PF07716: Basic region leucine zipper
Triad-13932	TraesCS5A01G167500	-	-	Auxin transport protein BIG	PF00569: Zinc finger, ZZ type; PF13764: E3 ubiquitin-protein ligase UBR4	TraesCS5B01G164500	-	-	Auxin transport protein BIG	PF00569: Zinc finger, ZZ type; PF13764: E3 ubiquitin-protein ligase UBR4	TraesCS5D01G171900	-	-	Auxin transport protein BIG	PF00569: Zinc finger, ZZ type; PF13764: E3 ubiquitin-protein ligase UBR4
Triad-10860	TraesCS1A01G112000	-	-	ATP-dependent helicase/deoxyribonuclease subunit B	-	TraesCS1B01G132300	-	-	ATP-dependent helicase/deoxyribonuclease subunit B	-	TraesCS1D01G113600	-	-	ATP-dependent helicase/deoxyribonuclease subunit B	-
Triad-16020	TraesCS5A01G464900	-	-	Remorin	PF03763: Remorin, C-terminal region	TraesCS5B01G476700	-	-	Remorin	PF03763: Remorin, C-terminal region	TraesCS5D01G477500	-	-	Remorin	PF03763: Remorin, C-terminal region
Triad-24542	TraesCS2A01G286000	-	-	Hydroxyproline-rich glycoprotein-like	PF16746: BAR domain of APPL family	TraesCS2B01G303100	-	-	Hydroxyproline-rich glycoprotein-like	PF16746: BAR domain of APPL family	TraesCS2D01G284800	-	-	Hydroxyproline-rich glycoprotein-like	PF16746: BAR domain of APPL family
Triad-23306	TraesCS6A01G022600	-	-	Acetyltransferase component of pyruvate dehydrogenase complex	PF00364: Biotin-requiring enzyme; PF02817: e3 binding domain; PF00198: 2-oxoacid dehydrogenases acyltransferase (catalytic domain)	TraesCS6B01G028600	-	-	Acetyltransferase component of pyruvate dehydrogenase complex	PF00364: Biotin-requiring enzyme; PF02817: e3 binding domain; PF00198: 2-oxoacid dehydrogenases acyltransferase (catalytic domain)	TraesCS6D01G024400	-	-	Acetyltransferase component of pyruvate dehydrogenase complex	PF00364: Biotin-requiring enzyme; PF02817: e3 binding domain; PF00198: 2-oxoacid dehydrogenases acyltransferase (catalytic domain)
Triad-22045	TraesCS7A01G378600	-	-	26S protease regulatory subunit	PF00004: ATPase family associated with various cellular activities (AAA)	TraesCS7B01G280400	-	-	26S protease regulatory subunit	PF00004: ATPase family associated with various cellular activities (AAA)	TraesCS7D01G375500	-	-	26S protease regulatory subunit	PF00004: ATPase family associated with various cellular activities (AAA)
Triad-29108	TraesCS2A01G104100	-	-	Receptor-like kinase	PF08263: Leucine rich repeat N-terminal domain; PF13855: Leucine rich repeat; PF00560: Leucine Rich Repeat; PF00069: Protein kinase domain	TraesCS2B01G121100	-2.71178	5.1514e-29	Receptor-like kinase	PF08263: Leucine rich repeat N-terminal domain; PF13855: Leucine rich repeat; PF00560: Leucine Rich Repeat; PF00069: Protein kinase domain	TraesCS2D01G103800	-	-	Receptor-like kinase	PF08263: Leucine rich repeat N-terminal domain; PF13855: Leucine rich repeat; PF00560: Leucine Rich Repeat; PF00069: Protein kinase domain
Triad-7774	TraesCS4A01G358100	-	-	Sentrin-specific protease	PF02902: Ulp1 protease family, C-terminal catalytic domain	TraesCS5B01G514400	-	-	Sentrin-specific protease	PF02902: Ulp1 protease family, C-terminal catalytic domain	TraesCS5D01G514800	-	-	Sentrin-specific protease	PF02902: Ulp1 protease family, C-terminal catalytic domain
Triad-12688	TraesCS7A01G267300	-	-	Biotin synthase	PF04055: Radical SAM superfamily; PF06968: Biotin and Thiamin Synthesis associated domain	TraesCS7B01G164700	-	-	Biotin synthase	PF04055: Radical SAM superfamily; PF06968: Biotin and Thiamin Synthesis associated domain	TraesCS7D01G267400	-	-	Biotin synthase	PF04055: Radical SAM superfamily; PF06968: Biotin and Thiamin Synthesis associated domain
Triad-33267	TraesCS4A01G149200	-	-	ADP-ribosylation factor, putative	PF00025: ADP-ribosylation factor family	TraesCS4B01G164400	-	-	ADP-ribosylation factor, putative	PF00025: ADP-ribosylation factor family	TraesCS4D01G152600	-	-	ADP-ribosylation factor, putative	PF00025: ADP-ribosylation factor family
Triad-32094	TraesCS3A01G055600	-	-	14-3-3 protein	PF00244: 14-3-3 protein	TraesCS3B01G068000	-	-	14-3-3 protein	PF00244: 14-3-3 protein	TraesCS3D01G055500	-	-	14-3-3 protein	PF00244: 14-3-3 protein
Triad-7507	TraesCS7A01G560400	-	-	Peptidoglycan-binding LysM domain protein, putative	-	TraesCS7B01G486800	-	-	Peptidoglycan-binding LysM domain protein, putative	-	TraesCS7D01G549400	-	-	Peptidoglycan-binding LysM domain protein, putative	-
Triad-29671	TraesCS3A01G236200	-	-	Trichome birefringence-like protein	PF14416: PMR5 N terminal Domain; PF13839: GDSL/SGNH-like Acyl-Esterase family found in Pmr5 and Cas1p	TraesCS3B01G263600	-	-	Trichome birefringence-like protein	PF14416: PMR5 N terminal Domain; PF13839: GDSL/SGNH-like Acyl-Esterase family found in Pmr5 and Cas1p	TraesCS3D01G236700	-	-	Trichome birefringence-like protein	PF14416: PMR5 N terminal Domain; PF13839: GDSL/SGNH-like Acyl-Esterase family found in Pmr5 and Cas1p
Triad-37873	TraesCS7A01G215800	-	-	Receptor-like protein kinase	PF00069: Protein kinase domain	TraesCS7B01G122800	-	-	Receptor-like protein kinase	PF00069: Protein kinase domain	TraesCS7D01G217500	-2.19007	7.05336e-13	Receptor-like protein kinase	PF00069: Protein kinase domain
Triad-23939	TraesCS5A01G289300	-	-	S-acyltransferase	PF01529: DHHC palmitoyltransferase	TraesCS5B01G288700	-	-	S-acyltransferase	PF01529: DHHC palmitoyltransferase	TraesCS5D01G297200	-	-	S-acyltransferase	PF01529: DHHC palmitoyltransferase
Triad-25486	TraesCS1A01G363100	-	-	Vesicle transport V-SNARE protein	PF05008: Vesicle transport v-SNARE protein N-terminus; PF12352: Snare region anchored in the vesicle membrane C-terminus	TraesCS1B01G380300	-	-	Vesicle transport V-SNARE protein	PF05008: Vesicle transport v-SNARE protein N-terminus; PF12352: Snare region anchored in the vesicle membrane C-terminus	TraesCS1D01G368100	-	-	Vesicle transport V-SNARE protein	PF05008: Vesicle transport v-SNARE protein N-terminus; PF12352: Snare region anchored in the vesicle membrane C-terminus
Triad-15153	TraesCS6A01G118500	-	-	Structural maintenance of chromosomes protein 2-1	-	TraesCS6B01G146700	-	-	Structural maintenance of chromosomes protein 2-1	-	TraesCS6D01G108600	-	-	Structural maintenance of chromosomes protein 2-1	-
Triad-22174	TraesCS5A01G157200	-	-	Kinesin-like protein	PF00225: Kinesin motor domain	TraesCS5B01G156500	-	-	Kinesin-like protein	PF00225: Kinesin motor domain	TraesCS5D01G162500	-	-	Kinesin-like protein	PF00225: Kinesin motor domain
Triad-22920	TraesCS2A01G307100	-	-	protein kinase family protein	PF00069: Protein kinase domain	TraesCS2B01G323700	-	-	protein kinase family protein	PF00069: Protein kinase domain	TraesCS2D01G305500	-	-	protein kinase family protein	PF00069: Protein kinase domain
Triad-30517	TraesCS7A01G295100	-	-	Transducin/WD40 repeat protein	PF00400: WD domain, G-beta repeat	TraesCS7B01G178000	-	-	Transducin/WD40 repeat protein	PF00400: WD domain, G-beta repeat	TraesCS7D01G290100	-	-	Transducin/WD40 repeat protein	PF00400: WD domain, G-beta repeat
Triad-28728	TraesCS2A01G291900	-	-	Arogenate dehydratase	PF00800: Prephenate dehydratase	TraesCS2B01G308400	-	-	Arogenate dehydratase	PF00800: Prephenate dehydratase	TraesCS2D01G289900	-	-	Arogenate dehydratase	PF00800: Prephenate dehydratase
Triad-10308	TraesCS4A01G336900	-	-	Ubiquitin carboxyl-terminal hydrolase-related protein	-	TraesCS5B01G536600	-	-	myb-like protein X	-	TraesCS5D01G534100	-	-	myb-like protein X	-
Triad-9844	TraesCS3A01G158500	-	-	Exportin-2	PF03810: Importin-beta N-terminal domain; PF08506: Cse1; PF03378: CAS/CSE protein, C-terminus	TraesCS3B01G185300	-	-	Exportin-2	PF03810: Importin-beta N-terminal domain; PF08506: Cse1; PF03378: CAS/CSE protein, C-terminus	TraesCS3D01G166200	-	-	Exportin-2	PF03810: Importin-beta N-terminal domain; PF08506: Cse1; PF03378: CAS/CSE protein, C-terminus
Triad-7374	TraesCS6A01G219000	-	-	Arginine/serine-rich splicing factor, putative	PF00076: RNA recognition motif. (a.k.a. RRM, RBD, or RNP domain); PF00098: Zinc knuckle	TraesCS6B01G248500	-	-	Arginine/serine-rich splicing factor, putative	PF00076: RNA recognition motif. (a.k.a. RRM, RBD, or RNP domain); PF00098: Zinc knuckle	TraesCS6D01G202100	-	-	Arginine/serine-rich splicing factor, putative	PF00076: RNA recognition motif. (a.k.a. RRM, RBD, or RNP domain); PF00098: Zinc knuckle
Triad-22131	TraesCS1A01G151200	-	-	Tetratricopeptide repeat protein 7A	PF13432: Tetratricopeptide repeat	TraesCS1B01G168800	-	-	Tetratricopeptide repeat protein 7A	-	TraesCS1D01G148200	-	-	Tetratricopeptide repeat protein 7A	-
Triad-23738	TraesCS4A01G090600	-	-	Glycogen synthase	PF13439: Glycosyltransferase Family 4; PF00534: Glycosyl transferases group 1	TraesCS4B01G214000	-	-	Glycogen synthase	PF13439: Glycosyltransferase Family 4; PF00534: Glycosyl transferases group 1	TraesCS4D01G214700	-	-	Glycogen synthase	PF13439: Glycosyltransferase Family 4; PF00534: Glycosyl transferases group 1
Triad-28619	TraesCS5A01G265400	-	-	C2 calcium/lipid-binding and GRAM domain protein	PF00168: C2 domain; PF08372: Plant phosphoribosyltransferase C-terminal	TraesCS5B01G265100	-	-	C2 calcium/lipid-binding and GRAM domain protein	PF00168: C2 domain; PF08372: Plant phosphoribosyltransferase C-terminal	TraesCS5D01G273300	-	-	C2 calcium/lipid-binding and GRAM domain protein	PF00168: C2 domain; PF08372: Plant phosphoribosyltransferase C-terminal
Triad-24483	TraesCS2A01G279300	-	-	Protein XRI1	-	TraesCS2B01G296800	-	-	Protein XRI1	-	TraesCS2D01G278300	-	-	Protein XRI1	-
Triad-33094	TraesCS3A01G342500	-	-	Ubiquitin-conjugating enzyme E2	PF00179: Ubiquitin-conjugating enzyme	TraesCS3B01G374500	-	-	Ubiquitin-conjugating enzyme E2	PF00179: Ubiquitin-conjugating enzyme	TraesCS3D01G336300	-	-	Ubiquitin-conjugating enzyme E2	PF00179: Ubiquitin-conjugating enzyme
Triad-12545	TraesCS5A01G026000	-	-	No exine formation 1	-	TraesCS5B01G025200	-	-	No exine formation 1	-	TraesCS5D01G033800	-	-	No exine formation 1	-
Triad-6831	TraesCS7A01G188900	-2.87067	2.35894e-12	GDSL esterase/lipase	PF00657: GDSL-like Lipase/Acylhydrolase	TraesCS7B01G093700	-2.45435	2.62818e-09	GDSL esterase/lipase	PF00657: GDSL-like Lipase/Acylhydrolase	TraesCS7D01G190200	-2.61237	4.79694e-10	GDSL esterase/lipase	PF00657: GDSL-like Lipase/Acylhydrolase
Triad-21768	TraesCS3A01G252700	-	-	60S ribosomal protein l28	PF01778: Ribosomal L28e protein family	TraesCS3B01G284300	-	-	60S ribosomal protein l28	PF01778: Ribosomal L28e protein family	TraesCS3D01G253300	-	-	60S ribosomal protein l28	PF01778: Ribosomal L28e protein family
Triad-14521	TraesCS7A01G524600	-	-	E3 ubiquitin-protein ligase MARCH6	PF12906: RING-variant domain	TraesCS7B01G442100	-	-	E3 ubiquitin-protein ligase MARCH6	PF12906: RING-variant domain	TraesCS7D01G513500	-	-	E3 ubiquitin-protein ligase MARCH6	PF12906: RING-variant domain
Triad-293	TraesCS7A01G542500	-5.55824	0.000124113	UPF0496 protein	PF05055: Protein of unknown function (DUF677)	TraesCS7B01G464400	-2.98466	0.00216385	UPF0496 protein	PF05055: Protein of unknown function (DUF677)	TraesCS7D01G527700	-2.12152	0.0237484	UPF0496 protein	PF05055: Protein of unknown function (DUF677)
Triad-17015	TraesCS2A01G274900	-	-	Importin-like protein	PF03810: Importin-beta N-terminal domain; PF08506: Cse1	TraesCS2B01G292000	-	-	Importin-like protein	PF03810: Importin-beta N-terminal domain; PF08506: Cse1	TraesCS2D01G273300	-	-	Importin-like protein	PF03810: Importin-beta N-terminal domain; PF08506: Cse1
Triad-25371	TraesCS6A01G409100	-	-	ATP-dependent RNA helicase	PF00270: DEAD/DEAH box helicase; PF00271: Helicase conserved C-terminal domain	TraesCS6B01G455000	-	-	ATP-dependent RNA helicase	PF00270: DEAD/DEAH box helicase; PF00271: Helicase conserved C-terminal domain	TraesCS6D01G392700	-	-	ATP-dependent RNA helicase	PF00270: DEAD/DEAH box helicase; PF00271: Helicase conserved C-terminal domain
Triad-7549	TraesCS2A01G207000	-	-	Transcription factor jumonji domain-containing protein	PF08879: WRC	TraesCS2B01G234100	-	-	Transcription factor jumonji domain-containing protein	PF08879: WRC	TraesCS2D01G209000	-	-	Transcription factor jumonji domain-containing protein	PF08879: WRC
Triad-28273	TraesCS4A01G236200	-	-	LOB domain-containing protein, putative	PF03195: Protein of unknown function DUF260	TraesCS4B01G078800	-	-	LOB domain-containing protein, putative	PF03195: Protein of unknown function DUF260	TraesCS4D01G077600	-	-	LOB domain-containing protein, putative	PF03195: Protein of unknown function DUF260
Triad-30083	TraesCS7A01G511900	-	-	Kinase family protein	PF00564: PB1 domain; PF07714: Protein tyrosine kinase	TraesCS7B01G423200	-	-	Kinase family protein	PF00564: PB1 domain; PF07714: Protein tyrosine kinase	TraesCS7D01G500900	-	-	Kinase family protein	PF00564: PB1 domain; PF07714: Protein tyrosine kinase
Triad-9167	TraesCS5A01G307300	-	-	PHD-finger family protein, expressed	PF00628: PHD-finger	TraesCS5B01G307700	-	-	PHD-finger family protein, expressed	PF00628: PHD-finger	TraesCS5D01G314200	-	-	PHD-finger family protein, expressed	-
Triad-38881	TraesCS4A01G242700	-2.11581	7.46662e-07	NAC domain protein,	PF02365: No apical meristem (NAM) protein	TraesCS4B01G072400	-	-	NAC domain protein,	PF02365: No apical meristem (NAM) protein	TraesCS4D01G071200	-	-	NAC domain protein,	PF02365: No apical meristem (NAM) protein
Triad-27036	TraesCS5A01G359900	-	-	Phosphatase 2C family protein	PF00481: Protein phosphatase 2C	TraesCS5B01G362300	-	-	Phosphatase 2C family protein	PF00481: Protein phosphatase 2C	TraesCS5D01G369200	-	-	Phosphatase 2C family protein	PF00481: Protein phosphatase 2C
Triad-9040	TraesCS5A01G107400	-	-	Dbj|BAA96220.1	-	TraesCS5B01G109600	-	-	Dbj|BAA96220.1	-	TraesCS5D01G121000	-	-	Dbj|BAA96220.1	-
Triad-11835	TraesCS3A01G227700	2.28811	1.51323e-10	Siroheme synthase	PF00590: Tetrapyrrole (Corrin/Porphyrin) Methylases	TraesCS3B01G256800	2.36442	8.81241e-09	Siroheme synthase	PF00590: Tetrapyrrole (Corrin/Porphyrin) Methylases	TraesCS3D01G225500	2.1058	8.25001e-12	Siroheme synthase	PF00590: Tetrapyrrole (Corrin/Porphyrin) Methylases
Triad-32469	TraesCS3A01G176000	-3.07005	4.33458e-16	Rapid alkalinization factor (RALF) family protein	PF05498: Rapid ALkalinization Factor (RALF)	TraesCS3B01G205700	-2.2407	5.36012e-06	Rapid alkalinization factor (RALF) family protein	PF05498: Rapid ALkalinization Factor (RALF)	TraesCS3D01G181700	-3.07611	5.19867e-25	Rapid alkalinization factor (RALF) family protein	PF05498: Rapid ALkalinization Factor (RALF)
Triad-5367	TraesCS3A01G098700	-	-	Multidrug resistance 3	-	TraesCS3B01G114800	-	-	multidrug resistance protein	-	TraesCS3D01G099100	-	-	Multidrug resistance 3	-
Triad-16122	TraesCS4A01G128000	-	-	bZIP transcription factor (DUF630 and DUF632)	PF04783: Protein of unknown function (DUF630); PF04782: Protein of unknown function (DUF632)	TraesCS4B01G176800	-	-	bZIP transcription factor (DUF630 and DUF632)	PF04783: Protein of unknown function (DUF630); PF04782: Protein of unknown function (DUF632)	TraesCS4D01G178500	-	-	bZIP transcription factor (DUF630 and DUF632)	PF04783: Protein of unknown function (DUF630); PF04782: Protein of unknown function (DUF632)
Triad-18368	TraesCS6A01G347800	-	-	Diacylglycerol kinase	PF00781: Diacylglycerol kinase catalytic domain; PF00609: Diacylglycerol kinase accessory domain	TraesCS6B01G381300	-	-	Diacylglycerol kinase	PF00781: Diacylglycerol kinase catalytic domain; PF00609: Diacylglycerol kinase accessory domain	TraesCS6D01G330800	-	-	Diacylglycerol kinase	PF00781: Diacylglycerol kinase catalytic domain; PF00609: Diacylglycerol kinase accessory domain
Triad-12535	TraesCS4A01G246400	-	-	Vps51 vps67 family (Components of vesicular transport) protein	PF08700: Vps51/Vps67	TraesCS4B01G068400	-	-	Vps51 vps67 family (Components of vesicular transport) protein	PF08700: Vps51/Vps67	TraesCS4D01G067500	-	-	Vps51 vps67 family (Components of vesicular transport) protein	PF08700: Vps51/Vps67
Triad-16985	TraesCS5A01G490900	-4.53536	1.00572e-26	Fasciclin-like arabinogalactan protein	PF02469: Fasciclin domain	TraesCS4B01G321200	-4.66484	5.46392e-42	Fasciclin-like arabinogalactan protein	PF02469: Fasciclin domain	TraesCS4D01G317800	-4.90177	5.36666e-33	Fasciclin-like arabinogalactan protein	PF02469: Fasciclin domain
Triad-22477	TraesCS2A01G347600	-	-	Sn1-specific diacylglycerol lipase	PF01764: Lipase (class 3)	TraesCS2B01G366000	-	-	Sn1-specific diacylglycerol lipase	PF01764: Lipase (class 3)	TraesCS2D01G346000	-	-	Sn1-specific diacylglycerol lipase	PF01764: Lipase (class 3)
Triad-24810	TraesCS2A01G302000	-	-	DNA/RNA-binding protein Alba-like protein	PF01918: Alba	TraesCS2B01G317800	-	-	DNA/RNA-binding protein Alba-like protein	PF01918: Alba	TraesCS2D01G300500	-	-	Alba DNA/RNA-binding protein	PF01918: Alba
Triad-30830	TraesCS3A01G262400	-	-	Alpha/beta-Hydrolases superfamily protein	PF12146: Serine aminopeptidase, S33	TraesCS3B01G295700	-	-	Alpha/beta-Hydrolases superfamily protein	PF12146: Serine aminopeptidase, S33	TraesCS3D01G262400	-	-	Alpha/beta-Hydrolases superfamily protein	PF12146: Serine aminopeptidase, S33
Triad-23217	TraesCS7A01G312600	-	-	Acid phosphatase/vanadium-dependent haloperoxidase related	PF02681: Divergent PAP2 family	TraesCS7B01G212300	-	-	Acid phosphatase/vanadium-dependent haloperoxidase related	PF02681: Divergent PAP2 family	TraesCS7D01G309000	-	-	Acid phosphatase/vanadium-dependent haloperoxidase related	PF02681: Divergent PAP2 family
Triad-7376	TraesCS7A01G294500	-	-	Pre-mRNA cleavage complex-related family protein	PF04818: RNA polymerase II-binding domain.	TraesCS7B01G181900	-	-	Pre-mRNA cleavage complex-related family protein	PF04818: RNA polymerase II-binding domain.	TraesCS7D01G290300	-	-	Pre-mRNA cleavage complex 2 protein Pcf11	PF04818: RNA polymerase II-binding domain.
Triad-13302	TraesCS3A01G320700	-	-	Small RNA degrading nuclease	PF00929: Exonuclease	TraesCS3B01G345100	-	-	Small RNA degrading nuclease	PF00929: Exonuclease	TraesCS3D01G310600	-	-	Small RNA degrading nuclease	PF00929: Exonuclease
Triad-32487	TraesCS1A01G258800	-	-	Tubulin beta chain	PF00091: Tubulin/FtsZ family, GTPase domain; PF03953: Tubulin C-terminal domain	TraesCS1B01G269400	-	-	Tubulin beta chain	PF00091: Tubulin/FtsZ family, GTPase domain; PF03953: Tubulin C-terminal domain	TraesCS1D01G258800	-	-	Tubulin beta chain	PF00091: Tubulin/FtsZ family, GTPase domain; PF03953: Tubulin C-terminal domain
Triad-20814	TraesCS2A01G383600	-	-	60S ribosomal protein L14, putative	PF01929: Ribosomal protein L14	TraesCS2B01G400600	-	-	60S ribosomal protein L14, putative	PF01929: Ribosomal protein L14	TraesCS2D01G379700	-	-	60S ribosomal protein L14, putative	PF01929: Ribosomal protein L14
Triad-13168	TraesCS5A01G101200	-	-	1-acyl-sn-glycerol-3-phosphate acyltransferase	PF01553: Acyltransferase; PF16076: Acyltransferase C-terminus	TraesCS5B01G106000	-	-	1-acyl-sn-glycerol-3-phosphate acyltransferase	PF01553: Acyltransferase; PF16076: Acyltransferase C-terminus	TraesCS5D01G113400	-	-	1-acyl-sn-glycerol-3-phosphate acyltransferase	PF01553: Acyltransferase; PF16076: Acyltransferase C-terminus
Triad-16544	TraesCS4A01G280500	-5.58824	5.37146e-05	DUF538 family protein, putative (Protein of unknown function, DUF538)	PF04398: Protein of unknown function, DUF538	TraesCS4B01G032300	-3.27586	0.000245412	DUF538 family protein, putative (Protein of unknown function, DUF538)	PF04398: Protein of unknown function, DUF538	TraesCS4D01G030000	-	-	DUF538 family protein, putative (Protein of unknown function, DUF538)	PF04398: Protein of unknown function, DUF538
Triad-16889	TraesCS5A01G042500	-	-	Protein TRIGALACTOSYLDIACYLGLYCEROL 2, chloroplastic	PF02470: MlaD protein	TraesCS5B01G046100	-	-	Protein TRIGALACTOSYLDIACYLGLYCEROL 2, chloroplastic	PF02470: MlaD protein	TraesCS5D01G050900	-	-	Protein TRIGALACTOSYLDIACYLGLYCEROL 2, chloroplastic	PF02470: MlaD protein
Triad-17604	TraesCS5A01G265500	-	-	2-oxoglutarate (2OG) and Fe(II)-dependent oxygenase superfamily protein	PF13621: Cupin-like domain	TraesCS5B01G265200	-	-	2-oxoglutarate (2OG) and Fe(II)-dependent oxygenase superfamily protein	PF13621: Cupin-like domain	TraesCS5D01G273400	-	-	2-oxoglutarate (2OG) and Fe(II)-dependent oxygenase superfamily protein	PF13621: Cupin-like domain
Triad-9066	TraesCS4A01G234400	-	-	N-acetyl-gamma-glutamyl-phosphate reductase	PF01118: Semialdehyde dehydrogenase, NAD binding domain; PF02774: Semialdehyde dehydrogenase, dimerisation domain	TraesCS4B01G080800	-	-	N-acetyl-gamma-glutamyl-phosphate reductase	PF01118: Semialdehyde dehydrogenase, NAD binding domain; PF02774: Semialdehyde dehydrogenase, dimerisation domain	TraesCS4D01G079600	-	-	N-acetyl-gamma-glutamyl-phosphate reductase	PF01118: Semialdehyde dehydrogenase, NAD binding domain; PF02774: Semialdehyde dehydrogenase, dimerisation domain
Triad-22427	TraesCS5A01G495100	-	-	Glyceraldehyde-3-phosphate dehydrogenase	PF00044: Glyceraldehyde 3-phosphate dehydrogenase, NAD binding domain; PF02800: Glyceraldehyde 3-phosphate dehydrogenase, C-terminal domain	TraesCS4B01G323000	-	-	Glyceraldehyde-3-phosphate dehydrogenase	PF00044: Glyceraldehyde 3-phosphate dehydrogenase, NAD binding domain; PF02800: Glyceraldehyde 3-phosphate dehydrogenase, C-terminal domain	TraesCS4D01G319400	-	-	Glyceraldehyde-3-phosphate dehydrogenase	PF00044: Glyceraldehyde 3-phosphate dehydrogenase, NAD binding domain; PF02800: Glyceraldehyde 3-phosphate dehydrogenase, C-terminal domain
Triad-18029	TraesCS2A01G037800	-	-	Cullin-associated NEDD8-dissociated protein 1	PF08623: TATA-binding protein interacting (TIP20)	TraesCS2B01G051000	-	-	Cullin-associated NEDD8-dissociated protein 1	PF08623: TATA-binding protein interacting (TIP20)	TraesCS2D01G036800	-	-	Cullin-associated NEDD8-dissociated protein 1	PF08623: TATA-binding protein interacting (TIP20)
Triad-9945	TraesCS2A01G097600	-	-	Peptidyl-prolyl cis-trans isomerase	PF13616: PPIC-type PPIASE domain; PF00581: Rhodanese-like domain	TraesCS2B01G113300	-	-	Peptidyl-prolyl cis-trans isomerase	PF13616: PPIC-type PPIASE domain; PF00581: Rhodanese-like domain	TraesCS2D01G096900	-	-	Peptidyl-prolyl cis-trans isomerase	PF13616: PPIC-type PPIASE domain; PF00581: Rhodanese-like domain
Triad-18917	TraesCS5A01G392300	-	-	Mitochondrial carrier family protein	PF00153: Mitochondrial carrier protein	TraesCS5B01G397100	-	-	Mitochondrial carrier family protein	PF00153: Mitochondrial carrier protein	TraesCS5D01G402100	-	-	Mitochondrial carrier family protein	PF00153: Mitochondrial carrier protein
Triad-16587	TraesCS3A01G469400	-	-	UV-stimulated scaffold protein A-like protein	PF09740: Uncharacterized conserved protein (DUF2043)	TraesCS3B01G512500	-	-	UV-stimulated scaffold protein A-like protein	PF09740: Uncharacterized conserved protein (DUF2043)	TraesCS3D01G465900	-	-	UV-stimulated scaffold protein A-like protein	PF09740: Uncharacterized conserved protein (DUF2043)
Triad-16837	TraesCS1A01G176500	-	-	U1 small nuclear ribonucleoprotein 70 kDa	PF12220: U1 small nuclear ribonucleoprotein of 70kDa MW N terminal; PF00076: RNA recognition motif. (a.k.a. RRM, RBD, or RNP domain)	TraesCS1B01G203600	-	-	U1 small nuclear ribonucleoprotein 70 kDa	PF12220: U1 small nuclear ribonucleoprotein of 70kDa MW N terminal; PF00076: RNA recognition motif. (a.k.a. RRM, RBD, or RNP domain)	TraesCS1D01G162500	-	-	U1 small nuclear ribonucleoprotein 70 kDa	PF12220: U1 small nuclear ribonucleoprotein of 70kDa MW N terminal; PF00076: RNA recognition motif. (a.k.a. RRM, RBD, or RNP domain)
Triad-18404	TraesCS3A01G147900	-	-	Soul heme-binding protein	PF10184: Uncharacterized conserved protein (DUF2358)	TraesCS3B01G174500	-	-	Soul heme-binding protein	PF10184: Uncharacterized conserved protein (DUF2358)	TraesCS3D01G155800	-	-	Soul heme-binding protein	PF10184: Uncharacterized conserved protein (DUF2358)
Triad-9654	TraesCS6A01G111500	-	-	CRS2-associated factor 1	PF01985: CRS1 / YhbY (CRM) domain	TraesCS6B01G139600	-2.08789	0.00873432	CRS2-associated factor 1	PF01985: CRS1 / YhbY (CRM) domain	TraesCS6D01G100100	-	-	CRS2-associated factor 1	PF01985: CRS1 / YhbY (CRM) domain
Triad-4089	TraesCS2A01G441600	-	-	Wound-induced basic	PF08186: Wound-inducible basic protein family	TraesCS2B01G461800	-	-	Wound-induced basic	PF08186: Wound-inducible basic protein family	TraesCS2D01G439300	-	-	Wound-induced basic	PF08186: Wound-inducible basic protein family
Triad-11637	TraesCS3A01G290800	-	-	tobamovirus multiplication protein	PF06454: Protein of unknown function (DUF1084)	TraesCS3B01G325400	-	-	tobamovirus multiplication protein	PF06454: Protein of unknown function (DUF1084)	TraesCS3D01G290600	-	-	tobamovirus multiplication protein	PF06454: Protein of unknown function (DUF1084)
Triad-24521	TraesCS5A01G454600	-	-	ATP dependent RNA helicase	PF00270: DEAD/DEAH box helicase; PF00271: Helicase conserved C-terminal domain	TraesCS5B01G464500	-	-	ATP dependent RNA helicase	PF00270: DEAD/DEAH box helicase; PF00271: Helicase conserved C-terminal domain	TraesCS5D01G465100	-	-	ATP dependent RNA helicase	PF00270: DEAD/DEAH box helicase; PF00271: Helicase conserved C-terminal domain
Triad-24874	TraesCS6A01G102100	-	-	Glycosyltransferase	PF04577: Protein of unknown function (DUF563)	TraesCS6B01G130500	-	-	Glycosyltransferase	PF04577: Protein of unknown function (DUF563)	TraesCS6D01G090700	-	-	Glycosyltransferase	PF04577: Protein of unknown function (DUF563)
Triad-12450	TraesCS2A01G478300	-	-	UHRF1-binding protein 1	PF12624: N-terminal region of Chorein or VPS13	TraesCS2B01G501500	-	-	UHRF1-binding protein 1	PF12624: N-terminal region of Chorein or VPS13	TraesCS2D01G477500	-	-	UHRF1-binding protein 1	PF12624: N-terminal region of Chorein or VPS13
Triad-19824	TraesCS2A01G314600	-	-	Major facilitator superfamily transporter	PF07690: Major Facilitator Superfamily	TraesCS2B01G332800	-	-	Major facilitator superfamily transporter	PF07690: Major Facilitator Superfamily	TraesCS2D01G312800	-3.68679	1.68144e-05	Major facilitator superfamily transporter	PF07690: Major Facilitator Superfamily
Triad-5551	TraesCS1A01G121200	-	-	Pentatricopeptide repeat-containing protein	PF13041: PPR repeat family; PF12854: PPR repeat; PF01535: PPR repeat	TraesCS1B01G140500	-	-	Pentatricopeptide repeat-containing protein	PF13041: PPR repeat family	TraesCS1D01G122000	-	-	Pentatricopeptide repeat-containing protein	PF13041: PPR repeat family; PF12854: PPR repeat; PF01535: PPR repeat
Triad-11452	TraesCS3A01G156200	-	-	VHS domain-containing protein	PF01417: ENTH domain	TraesCS3B01G182800	-	-	VHS domain-containing protein	PF01417: ENTH domain	TraesCS3D01G164000	-	-	VHS domain-containing protein	PF01417: ENTH domain
Triad-12103	TraesCS4A01G115100	-	-	Sel1 repeat protein	-	TraesCS4B01G189100	-	-	DEAD/DEAH box RNA helicase family protein	-	TraesCS4D01G190400	-	-	DEAD/DEAH box RNA helicase family protein	-
Triad-16743	TraesCS1A01G199000	-	-	N-alpha-acetyltransferase 25, NatB auxiliary subunit	PF09797: N-acetyltransferase B complex (NatB) non catalytic subunit	TraesCS1B01G214000	-	-	N-alpha-acetyltransferase 25, NatB auxiliary subunit	PF09797: N-acetyltransferase B complex (NatB) non catalytic subunit	TraesCS1D01G202800	-	-	N-alpha-acetyltransferase 25, NatB auxiliary subunit	PF09797: N-acetyltransferase B complex (NatB) non catalytic subunit
Triad-14696	TraesCS2A01G218600	-	-	PPDK regulatory protein	PF03618: Kinase/pyrophosphorylase	TraesCS2B01G244000	3.43783	3.10382e-67	PPDK regulatory protein	PF03618: Kinase/pyrophosphorylase	TraesCS2D01G224800	-	-	PPDK regulatory protein	PF03618: Kinase/pyrophosphorylase
Triad-27112	TraesCS2A01G297400	-	-	Transcription factor	PF02319: E2F/DP family winged-helix DNA-binding domain; PF16421: E2F transcription factor CC-MB domain	TraesCS2B01G313600	-	-	Transcription factor	PF02319: E2F/DP family winged-helix DNA-binding domain; PF16421: E2F transcription factor CC-MB domain	TraesCS2D01G295300	-	-	Transcription factor	PF02319: E2F/DP family winged-helix DNA-binding domain; PF16421: E2F transcription factor CC-MB domain
Triad-31827	TraesCS4A01G183400	-2.75603	2.05004e-42	transcription factor-like protein	PF00170: bZIP transcription factor; PF14144: Seed dormancy control	TraesCS4B01G135000	-2.44913	4.13792e-32	transcription factor-like protein	PF00170: bZIP transcription factor; PF14144: Seed dormancy control	TraesCS4D01G129900	-3.12993	8.60062e-57	transcription factor-like protein	PF00170: bZIP transcription factor; PF14144: Seed dormancy control
Triad-9088	TraesCS6A01G273300	-	-	Chromatin modification-related protein MEAF6	PF09340: Histone acetyltransferase subunit NuA4	TraesCS6B01G300700	-	-	Chromatin modification-related protein MEAF6	PF09340: Histone acetyltransferase subunit NuA4	TraesCS6D01G253400	-	-	Chromatin modification-related protein MEAF6	PF09340: Histone acetyltransferase subunit NuA4
Triad-17415	TraesCS7A01G517800	-	-	Er membrane protein complex subunit 7-like protein	PF09430: Protein of unknown function (DUF2012)	TraesCS7B01G433900	-	-	Er membrane protein complex subunit 7-like protein	PF09430: Protein of unknown function (DUF2012)	TraesCS7D01G507700	-	-	Er membrane protein complex subunit 7-like protein	PF09430: Protein of unknown function (DUF2012)
Triad-17140	TraesCS7A01G447700	-	-	Ran-binding protein 1 domain-containing	PF08911: NUP50 (Nucleoporin 50 kDa); PF00638: RanBP1 domain	TraesCS7B01G347900	-	-	Ran-binding protein 1 domain-containing	PF08911: NUP50 (Nucleoporin 50 kDa); PF00638: RanBP1 domain	TraesCS7D01G437400	-	-	Ran-binding protein 1 domain-containing	PF08911: NUP50 (Nucleoporin 50 kDa); PF00638: RanBP1 domain
Triad-14253	TraesCS4A01G097100	-	-	S-acyltransferase	PF01529: DHHC palmitoyltransferase	TraesCS4B01G207300	-	-	S-acyltransferase	PF01529: DHHC palmitoyltransferase	TraesCS4D01G208200	-	-	S-acyltransferase	PF01529: DHHC palmitoyltransferase
Triad-14814	TraesCS7A01G227100	-	-	Chlorophyll a-b binding protein, chloroplastic	PF00504: Chlorophyll A-B binding protein	TraesCS7B01G192500	-	-	Chlorophyll a-b binding protein, chloroplastic	PF00504: Chlorophyll A-B binding protein	TraesCS7D01G227300	-	-	Chlorophyll a-b binding protein, chloroplastic	PF00504: Chlorophyll A-B binding protein
Triad-10731	TraesCS5A01G393300	-	-	Transmembrane protein adipocyte-associated 1	PF10160: Predicted membrane protein	TraesCS5B01G398100	-	-	Transmembrane protein adipocyte-associated 1	PF10160: Predicted membrane protein	TraesCS5D01G403100	-	-	Transmembrane protein adipocyte-associated 1	PF10160: Predicted membrane protein
Triad-10691	TraesCS1A01G182900	-	-	Methyltransferase-like protein 17, mitochondrial	PF09243: Mitochondrial small ribosomal subunit Rsm22	TraesCS1B01G197800	-	-	Methyltransferase-like protein 17, mitochondrial	PF09243: Mitochondrial small ribosomal subunit Rsm22	TraesCS1D01G186400	-	-	Methyltransferase-like protein 17, mitochondrial	PF09243: Mitochondrial small ribosomal subunit Rsm22
Triad-17973	TraesCS4A01G101600	-	-	ABC transporter ATP-binding protein	PF00664: ABC transporter transmembrane region; PF00005: ABC transporter	TraesCS4B01G203000	-	-	ABC transporter ATP-binding protein	PF00664: ABC transporter transmembrane region; PF00005: ABC transporter	TraesCS4D01G203900	-	-	ABC transporter ATP-binding protein	PF00664: ABC transporter transmembrane region; PF00005: ABC transporter
Triad-18608	TraesCS2A01G420100	-	-	RNA polymerase II, Rpb4, core protein	PF03874: RNA polymerase Rpb4	TraesCS2B01G439200	-	-	RNA polymerase II, Rpb4, core protein	PF03874: RNA polymerase Rpb4	TraesCS2D01G417200	-	-	RNA polymerase II, Rpb4, core protein	PF03874: RNA polymerase Rpb4
Triad-28129	TraesCS4A01G110900	2.81768	1.58156e-41	Pyruvate decarboxylase	PF02776: Thiamine pyrophosphate enzyme, N-terminal TPP binding domain; PF00205: Thiamine pyrophosphate enzyme, central domain; PF02775: Thiamine pyrophosphate enzyme, C-terminal TPP binding domain	TraesCS4B01G193200	3.1076	4.48591e-50	Pyruvate decarboxylase	PF02776: Thiamine pyrophosphate enzyme, N-terminal TPP binding domain; PF00205: Thiamine pyrophosphate enzyme, central domain; PF02775: Thiamine pyrophosphate enzyme, C-terminal TPP binding domain	TraesCS4D01G194200	3.51958	1.8841e-69	Pyruvate decarboxylase	PF02776: Thiamine pyrophosphate enzyme, N-terminal TPP binding domain; PF00205: Thiamine pyrophosphate enzyme, central domain; PF02775: Thiamine pyrophosphate enzyme, C-terminal TPP binding domain
Triad-17687	TraesCS5A01G198800	-	-	U-box domain-containing protein	PF04564: U-box domain; PF00514: Armadillo/beta-catenin-like repeat	TraesCS5B01G197400	-	-	U-box domain-containing protein	PF04564: U-box domain; PF00514: Armadillo/beta-catenin-like repeat	TraesCS5D01G204700	-	-	U-box domain-containing protein	PF04564: U-box domain; PF00514: Armadillo/beta-catenin-like repeat
Triad-30730	TraesCS1A01G369700	-	-	ENTH/ANTH/VHS superfamily protein	PF07651: ANTH domain	TraesCS1B01G388800	-	-	ENTH/ANTH/VHS superfamily protein	PF07651: ANTH domain	TraesCS1D01G375800	-	-	ENTH/ANTH/VHS superfamily protein	PF07651: ANTH domain
Triad-20538	TraesCS3A01G116000	-	-	spatacsin carboxy-terminus protein	PF14649: Spatacsin C-terminus	TraesCS3B01G135100	-	-	spatacsin carboxy-terminus protein	PF14649: Spatacsin C-terminus	TraesCS3D01G117900	-	-	spatacsin carboxy-terminus protein	PF14649: Spatacsin C-terminus
Triad-25963	TraesCS7A01G241800	-	-	Protein phosphatase-2c, putative	PF00481: Protein phosphatase 2C	TraesCS7B01G137400	-	-	Protein phosphatase-2c, putative	PF00481: Protein phosphatase 2C	TraesCS7D01G240800	-	-	Protein phosphatase-2c, putative	PF00481: Protein phosphatase 2C
Triad-20477	TraesCS3A01G245700	-	-	Homeobox protein, putative	PF00046: Homeobox domain; PF02791: DDT domain; PF05066: HB1, ASXL, restriction endonuclease HTH domain; PF15612: WSTF, HB1, Itc1p, MBD9 motif 1; PF15613: Williams-Beuren syndrome DDT (WSD), D-TOX E motif	TraesCS3B01G273900	-	-	Homeobox protein, putative	PF00046: Homeobox domain; PF02791: DDT domain; PF05066: HB1, ASXL, restriction endonuclease HTH domain; PF15612: WSTF, HB1, Itc1p, MBD9 motif 1; PF15613: Williams-Beuren syndrome DDT (WSD), D-TOX E motif	TraesCS3D01G245800	-	-	Homeobox protein, putative	PF00046: Homeobox domain; PF02791: DDT domain; PF05066: HB1, ASXL, restriction endonuclease HTH domain; PF15612: WSTF, HB1, Itc1p, MBD9 motif 1; PF15613: Williams-Beuren syndrome DDT (WSD), D-TOX E motif
Triad-32864	TraesCS4A01G202100	3.16249	1.41059e-63	Alcohol dehydrogenase	PF08240: Alcohol dehydrogenase GroES-like domain; PF00107: Zinc-binding dehydrogenase	TraesCS4B01G106300	3.24743	1.25157e-73	Alcohol dehydrogenase	PF08240: Alcohol dehydrogenase GroES-like domain; PF00107: Zinc-binding dehydrogenase	TraesCS4D01G103000	3.11938	2.25102e-58	Alcohol dehydrogenase	PF08240: Alcohol dehydrogenase GroES-like domain; PF00107: Zinc-binding dehydrogenase
Triad-9480	TraesCS5A01G084800	2.24651	1.22227e-56	Protein MODIFIER OF SNC1 1	-	TraesCS5B01G090800	2.00988	3.57833e-25	Protein MODIFIER OF SNC1 1	-	TraesCS5D01G097200	2.12571	3.4075e-49	Protein MODIFIER OF SNC1 1	-
Triad-24107	TraesCS2A01G389900	2.06139	2.64023e-15	Glutamate dehydrogenase	PF02812: Glu/Leu/Phe/Val dehydrogenase, dimerisation domain; PF00208: Glutamate/Leucine/Phenylalanine/Valine dehydrogenase	TraesCS2B01G409300	-	-	Glutamate dehydrogenase	PF02812: Glu/Leu/Phe/Val dehydrogenase, dimerisation domain; PF00208: Glutamate/Leucine/Phenylalanine/Valine dehydrogenase	TraesCS2D01G388800	2.14907	2.36792e-14	Glutamate dehydrogenase	PF02812: Glu/Leu/Phe/Val dehydrogenase, dimerisation domain; PF00208: Glutamate/Leucine/Phenylalanine/Valine dehydrogenase
Triad-16250	TraesCS2A01G498000	-	-	Protein kinase	PF00069: Protein kinase domain	TraesCS2B01G526200	-	-	Protein kinase	PF00069: Protein kinase domain	TraesCS2D01G498100	-	-	Protein kinase	PF00069: Protein kinase domain
Triad-436	TraesCS5A01G151600	-	-	PRA1 family protein	PF03208: PRA1 family protein	TraesCS5B01G150200	-5.43276	0.000239794	PRA1 family protein	PF03208: PRA1 family protein	TraesCS5D01G156800	-2.00942	0.00685494	PRA1 family protein	PF03208: PRA1 family protein
Triad-6022	TraesCS1A01G276400	-	-	Syntaxin protein	PF09177: Syntaxin 6, N-terminal	TraesCS1B01G285600	-	-	Syntaxin protein	PF09177: Syntaxin 6, N-terminal	TraesCS1D01G275900	-	-	Syntaxin protein	PF09177: Syntaxin 6, N-terminal
Triad-11822	TraesCS1A01G161300	-	-	Metal-dependent phosphohydrolase, HD subdomain	PF01966: HD domain	TraesCS1B01G177800	-	-	Metal-dependent phosphohydrolase, HD subdomain	PF01966: HD domain	TraesCS1D01G158300	-	-	Metal-dependent phosphohydrolase, HD subdomain	PF01966: HD domain
Triad-8417	TraesCS6A01G190200	-	-	E2F transcription factor 1	-	TraesCS6B01G222600	-	-	E2F transcription factor 1	-	TraesCS6D01G180600	-	-	Protein phosphatase 2A regulatory B subunit family protein	-
Triad-25615	TraesCS3A01G404000	-	-	ATP-dependent Clp protease ATP-binding subunit ClpX	PF07724: AAA domain (Cdc48 subfamily); PF10431: C-terminal, D2-small domain, of ClpB protein	TraesCS3B01G437500	-	-	ATP-dependent Clp protease ATP-binding subunit ClpX	PF07724: AAA domain (Cdc48 subfamily); PF10431: C-terminal, D2-small domain, of ClpB protein	TraesCS3D01G399200	-	-	ATP-dependent Clp protease ATP-binding subunit ClpX	PF07724: AAA domain (Cdc48 subfamily); PF10431: C-terminal, D2-small domain, of ClpB protein
Triad-25673	TraesCS6A01G380200	-	-	Cytosine-specific methyltransferase	PF01426: BAH domain; PF00385: Chromo (CHRromatin Organisation MOdifier) domain; PF00145: C-5 cytosine-specific DNA methylase	TraesCS6B01G419000	-	-	Cytosine-specific methyltransferase	PF01426: BAH domain; PF00385: Chromo (CHRromatin Organisation MOdifier) domain; PF00145: C-5 cytosine-specific DNA methylase	TraesCS6D01G364900	-	-	Cytosine-specific methyltransferase	PF01426: BAH domain; PF00385: Chromo (CHRromatin Organisation MOdifier) domain; PF00145: C-5 cytosine-specific DNA methylase
Triad-16602	TraesCS7A01G321500	-	-	Survival of motor neuron-related-splicing factor 30	PF06003: Survival motor neuron protein (SMN)	TraesCS7B01G222400	-	-	Survival of motor neuron-related-splicing factor 30	PF06003: Survival motor neuron protein (SMN)	TraesCS7D01G318400	-	-	Survival of motor neuron-related-splicing factor 30	PF06003: Survival motor neuron protein (SMN)
Triad-22649	TraesCS7A01G182400	-	-	Membrane-anchored ubiquitin-fold protein	PF13881: Ubiquitin-2 like Rad60 SUMO-like	TraesCS7B01G087300	-	-	Membrane-anchored ubiquitin-fold protein	PF13881: Ubiquitin-2 like Rad60 SUMO-like	TraesCS7D01G183800	-	-	Membrane-anchored ubiquitin-fold protein	PF13881: Ubiquitin-2 like Rad60 SUMO-like
Triad-21604	TraesCS7A01G311700	-	-	Actin-related family protein	PF00022: Actin	TraesCS7B01G211500	-	-	Actin-related family protein	PF00022: Actin	TraesCS7D01G308200	-	-	Actin-related family protein	PF00022: Actin
Triad-16124	TraesCS4A01G202700	-	-	Transport Sec24 family protein	PF04810: Sec23/Sec24 zinc finger; PF04811: Sec23/Sec24 trunk domain; PF08033: Sec23/Sec24 beta-sandwich domain; PF04815: Sec23/Sec24 helical domain; PF00626: Gelsolin repeat	TraesCS4B01G106800	-	-	Transport Sec24 family protein	PF04810: Sec23/Sec24 zinc finger; PF04811: Sec23/Sec24 trunk domain; PF08033: Sec23/Sec24 beta-sandwich domain; PF04815: Sec23/Sec24 helical domain; PF00626: Gelsolin repeat	TraesCS4D01G103700	-	-	Protein transport protein Sec24-like family	PF04810: Sec23/Sec24 zinc finger; PF04811: Sec23/Sec24 trunk domain; PF08033: Sec23/Sec24 beta-sandwich domain; PF04815: Sec23/Sec24 helical domain; PF00626: Gelsolin repeat
Triad-27364	TraesCS6A01G167100	-	-	Chaperone protein dnaJ	PF00226: DnaJ domain; PF11926: Domain of unknown function (DUF3444)	TraesCS6B01G194500	-	-	Chaperone protein dnaJ	PF00226: DnaJ domain; PF11926: Domain of unknown function (DUF3444)	TraesCS6D01G155600	-	-	Chaperone protein dnaJ	PF00226: DnaJ domain; PF11926: Domain of unknown function (DUF3444)
Triad-17553	TraesCS2A01G323100	-	-	inner centromere protein, ARK-binding region protein	PF03941: Inner centromere protein, ARK binding region	TraesCS2B01G359500	-	-	inner centromere protein, ARK-binding region protein	PF03941: Inner centromere protein, ARK binding region	TraesCS2D01G339800	-	-	inner centromere protein, ARK-binding region protein	PF03941: Inner centromere protein, ARK binding region
Triad-28948	TraesCS3A01G340000	-	-	Protein kinase-like protein	PF07714: Protein tyrosine kinase	TraesCS3B01G371600	-	-	Protein kinase-like protein	PF08263: Leucine rich repeat N-terminal domain; PF13855: Leucine rich repeat; PF07714: Protein tyrosine kinase	TraesCS3D01G333500	-2.72833	0.039422	Protein kinase-like protein	PF07714: Protein tyrosine kinase
Triad-6553	TraesCS3A01G300600	-	-	extra-large GTP-binding protein 3	-	TraesCS3B01G335900	-	-	SPX domain-containing protein 4	-	TraesCS3D01G301200	-	-	SPX domain-containing protein 4	-
Triad-29101	TraesCS5A01G194400	-	-	LAG1 longevity assurance-like protein	PF03798: TLC domain	TraesCS5B01G189800	-	-	LAG1 longevity assurance-like protein 1	PF03798: TLC domain	TraesCS5D01G197000	-	-	LAG1 longevity assurance-like protein 1	PF03798: TLC domain
Triad-31763	TraesCS6A01G187000	-	-	RNA-binding family protein	PF00076: RNA recognition motif. (a.k.a. RRM, RBD, or RNP domain)	TraesCS6B01G217500	-	-	RNA-binding family protein	PF00076: RNA recognition motif. (a.k.a. RRM, RBD, or RNP domain)	TraesCS6D01G173900	-	-	RNA-binding family protein	PF00076: RNA recognition motif. (a.k.a. RRM, RBD, or RNP domain)
Triad-22052	TraesCS7A01G298800	-	-	ATP-dependent RNA helicase DeaD	PF00270: DEAD/DEAH box helicase; PF00271: Helicase conserved C-terminal domain	TraesCS7B01G187000	-	-	ATP-dependent RNA helicase DeaD	PF00270: DEAD/DEAH box helicase; PF00271: Helicase conserved C-terminal domain	TraesCS7D01G294500	-	-	ATP-dependent RNA helicase DeaD	PF00270: DEAD/DEAH box helicase; PF00271: Helicase conserved C-terminal domain
Triad-4493	TraesCS1A01G246500	-	-	Leucine-rich repeat receptor-like protein kinase	PF12819: Carbohydrate-binding protein of the ER	TraesCS1B01G257200	-	-	Leucine-rich repeat receptor-like protein kinase family protein	PF12819: Carbohydrate-binding protein of the ER	TraesCS1D01G245800	-	-	Leucine-rich repeat receptor-like protein kinase	PF12819: Carbohydrate-binding protein of the ER
Triad-8099	TraesCS4A01G029000	-2.02384	0.000416483	Kinase interacting (KIP1-like) family protein, putative	PF07765: KIP1-like protein	TraesCS4B01G276800	-2.82836	2.16434e-08	Kinase interacting (KIP1-like) family protein, putative	PF07765: KIP1-like protein	TraesCS4D01G275400	-2.4269	1.32116e-09	Kinase interacting (KIP1-like) family protein, putative	PF07765: KIP1-like protein
Triad-8040	TraesCS3A01G268300	-	-	50S ribosomal protein L15, putative, expressed	PF00828: Ribosomal proteins 50S-L15, 50S-L18e, 60S-L27A	TraesCS3B01G302700	-	-	50S ribosomal protein L15, putative, expressed	PF00828: Ribosomal proteins 50S-L15, 50S-L18e, 60S-L27A	TraesCS3D01G268400	-	-	50S ribosomal protein L15, putative, expressed	PF00828: Ribosomal proteins 50S-L15, 50S-L18e, 60S-L27A
Triad-17812	TraesCS2A01G278000	-	-	Nuclear transport factor 2 family protein with RNA binding domain	PF02136: Nuclear transport factor 2 (NTF2) domain; PF00076: RNA recognition motif. (a.k.a. RRM, RBD, or RNP domain)	TraesCS2B01G295400	-	-	Nuclear transport factor 2 family protein with RNA binding domain	PF02136: Nuclear transport factor 2 (NTF2) domain; PF00076: RNA recognition motif. (a.k.a. RRM, RBD, or RNP domain)	TraesCS2D01G277000	-	-	Nuclear transport factor 2 family protein with RNA binding domain	PF02136: Nuclear transport factor 2 (NTF2) domain; PF00076: RNA recognition motif. (a.k.a. RRM, RBD, or RNP domain)
Triad-18615	TraesCS2A01G174700	-	-	Mitochondrial import inner membrane translocase subunit Tim17	PF02466: Tim17/Tim22/Tim23/Pmp24 family	TraesCS2B01G201100	-	-	Mitochondrial import inner membrane translocase subunit Tim17	PF02466: Tim17/Tim22/Tim23/Pmp24 family	TraesCS2D01G182100	-	-	Mitochondrial import inner membrane translocase subunit Tim17	PF02466: Tim17/Tim22/Tim23/Pmp24 family
Triad-22164	TraesCS4A01G330400	-	-	Elongation factor Tu	PF00009: Elongation factor Tu GTP binding domain; PF03144: Elongation factor Tu domain 2; PF03143: Elongation factor Tu C-terminal domain	TraesCS5B01G545200	-	-	Elongation factor Tu	PF00009: Elongation factor Tu GTP binding domain; PF03144: Elongation factor Tu domain 2; PF03143: Elongation factor Tu C-terminal domain	TraesCS5D01G542300	-	-	Elongation factor Tu	PF00009: Elongation factor Tu GTP binding domain; PF03144: Elongation factor Tu domain 2; PF03143: Elongation factor Tu C-terminal domain
Triad-8674	TraesCS7A01G228700	-	-	SLH domain protein	-	TraesCS7B01G195000	-	-	SLH domain protein	-	TraesCS7D01G229800	-	-	SLH domain protein	-
Triad-18154	TraesCS5A01G155600	-	-	Glucan endo-1,3-beta-glucosidase, putative	PF00332: Glycosyl hydrolases family 17; PF07983: X8 domain	TraesCS5B01G153900	-	-	Glucan endo-1,3-beta-glucosidase, putative	PF00332: Glycosyl hydrolases family 17; PF07983: X8 domain	TraesCS5D01G160700	-	-	Glucan endo-1,3-beta-glucosidase, putative	PF00332: Glycosyl hydrolases family 17; PF07983: X8 domain
Triad-27144	TraesCS6A01G306400	-	-	HVA22-like protein	PF03134: TB2/DP1, HVA22 family	TraesCS6B01G334800	-	-	HVA22-like protein	PF03134: TB2/DP1, HVA22 family	TraesCS6D01G285500	-	-	HVA22-like protein	PF03134: TB2/DP1, HVA22 family
Triad-7955	TraesCS7A01G227400	-	-	CDK5RAP3-like protein	PF05600: Protein of unknown function (DUF773)	TraesCS7B01G192100	-	-	CDK5RAP3-like protein	PF05600: Protein of unknown function (DUF773)	TraesCS7D01G227000	-	-	CDK5RAP3-like protein	PF05600: Protein of unknown function (DUF773)
Triad-36198	TraesCS4A01G325000	-	-	Ankyrin repeat family protein	PF12796: Ankyrin repeats (3 copies); PF07719: Tetratricopeptide repeat	TraesCS5B01G537800	-	-	Ankyrin repeat family protein	PF13637: Ankyrin repeats (many copies); PF07719: Tetratricopeptide repeat	TraesCS5D01G555800	-	-	Ankyrin repeat family protein	PF12796: Ankyrin repeats (3 copies); PF07719: Tetratricopeptide repeat
Triad-6924	TraesCS7A01G213000	-	-	Protein kinase family protein	PF07714: Protein tyrosine kinase	TraesCS7B01G119700	-	-	Protein kinase family protein	PF07714: Protein tyrosine kinase	TraesCS7D01G214900	-	-	Kinase family protein	PF07714: Protein tyrosine kinase
Triad-23654	TraesCS4A01G117100	-2.63479	4.50366e-15	Protein COBRA, putative	PF04833: COBRA-like protein	TraesCS4B01G187300	-2.55607	1.0642e-17	Protein COBRA, putative	PF04833: COBRA-like protein	TraesCS4D01G188600	-2.49512	6.68292e-20	Protein COBRA, putative	PF04833: COBRA-like protein
Triad-25923	TraesCS1A01G087100	-	-	extracellular ligand-gated ion channel protein (DUF3537)	PF12056: Protein of unknown function (DUF3537)	TraesCS1B01G105700	-2.24478	0.00768811	extracellular ligand-gated ion channel protein (DUF3537)	PF12056: Protein of unknown function (DUF3537)	TraesCS1D01G088700	-	-	extracellular ligand-gated ion channel protein (DUF3537)	PF12056: Protein of unknown function (DUF3537)
Triad-9357	TraesCS5A01G390400	-	-	Structural maintenance of chromosomes protein 2	-	TraesCS5B01G395300	-	-	Structural maintenance of chromosomes protein 2	-	TraesCS5D01G400200	-	-	ATPase alpha subunit	-
Triad-9127	TraesCS2A01G453300	-	-	Receptor-like kinase	PF12819: Carbohydrate-binding protein of the ER	TraesCS2B01G340100	-	-	Receptor-like kinase	PF12819: Carbohydrate-binding protein of the ER	TraesCS2D01G320600	-	-	Receptor-like kinase	PF12819: Carbohydrate-binding protein of the ER
Triad-10559	TraesCS3A01G246600	-3.84263	1.12797e-33	Fasciclin-like arabinogalactan protein	PF02469: Fasciclin domain	TraesCS3B01G272700	-3.36527	1.10848e-31	Fasciclin-like arabinogalactan protein	PF02469: Fasciclin domain	TraesCS3D01G244900	-2.88197	1.15154e-26	Fasciclin-like arabinogalactan protein	PF02469: Fasciclin domain
Triad-19312	TraesCS3A01G025500	-	-	Eukaryotic translation initiation factor 3 subunit A	PF01399: PCI domain	TraesCS3B01G019500	-	-	Eukaryotic translation initiation factor 3 subunit A	PF01399: PCI domain	TraesCS3D01G020200	-	-	Eukaryotic translation initiation factor 3 subunit A	PF01399: PCI domain
Triad-29598	TraesCS6A01G170700	2.38133	2.01935e-20	Amino acid transporter-like protein	PF01490: Transmembrane amino acid transporter protein	TraesCS6B01G198900	-	-	Amino acid transporter-like protein	PF01490: Transmembrane amino acid transporter protein	TraesCS6D01G160400	-	-	Amino acid transporter-like protein	PF01490: Transmembrane amino acid transporter protein
Triad-9773	TraesCS3A01G177500	-	-	Transcription factor Pur-alpha 1	PF04845: PurA ssDNA and RNA-binding protein	TraesCS3B01G207500	-	-	Transcription factor Pur-alpha 1	PF04845: PurA ssDNA and RNA-binding protein	TraesCS3D01G183300	-	-	Transcription factor Pur-alpha 1	PF04845: PurA ssDNA and RNA-binding protein
Triad-23818	TraesCS1A01G283200	-	-	S-acyltransferase	PF01529: DHHC palmitoyltransferase	TraesCS1B01G292300	-	-	S-acyltransferase	PF01529: DHHC palmitoyltransferase	TraesCS1D01G282400	-	-	S-acyltransferase	PF01529: DHHC palmitoyltransferase
Triad-16615	TraesCS4A01G271000	-	-	GAI-like protein 1	PF12041: Transcriptional regulator DELLA protein N terminal; PF03514: GRAS domain family	TraesCS4B01G043100	-	-	GAI-like protein 1	PF12041: Transcriptional regulator DELLA protein N terminal; PF03514: GRAS domain family	TraesCS4D01G040400	-	-	GAI-like protein 1	PF12041: Transcriptional regulator DELLA protein N terminal; PF03514: GRAS domain family
Triad-14186	TraesCS5A01G296400	-	-	UPF0664 stress-induced protein C29B12.11c	-	TraesCS5B01G295600	-	-	UPF0664 stress-induced protein C29B12.11c	-	TraesCS5D01G303600	-	-	UPF0664 stress-induced protein C29B12.11c	-
Triad-16140	TraesCS5A01G155200	-	-	Protein transport protein Sec61 subunit beta, putative	PF03911: Sec61beta family	TraesCS5B01G153400	-	-	Protein transport protein Sec61 subunit beta, putative	PF03911: Sec61beta family	TraesCS5D01G160200	-	-	Protein transport protein Sec61 subunit beta, putative	PF03911: Sec61beta family
Triad-25555	TraesCS5A01G329400	-	-	Protein PAT1 1	-	TraesCS5B01G329500	-	-	Protein PAT1 1	-	TraesCS5D01G335200	-	-	Protein PAT1 1	-
Triad-14610	TraesCS4A01G166200	-	-	Beta-adaptin-like protein	PF01602: Adaptin N terminal region; PF09066: Beta2-adaptin appendage, C-terminal sub-domain	TraesCS4B01G165000	-	-	Beta-adaptin-like protein	PF01602: Adaptin N terminal region; PF09066: Beta2-adaptin appendage, C-terminal sub-domain	TraesCS4D01G166700	-	-	Beta-adaptin-like protein	PF01602: Adaptin N terminal region; PF09066: Beta2-adaptin appendage, C-terminal sub-domain
Triad-15260	TraesCS5A01G256700	-	-	Protein LTV1	PF04180: Low temperature viability protein	TraesCS5B01G256200	-	-	Protein LTV1	PF04180: Low temperature viability protein	TraesCS5D01G265300	-	-	Protein LTV1	PF04180: Low temperature viability protein
Triad-12792	TraesCS3A01G210400	-	-	V-type proton ATPase subunit d	PF01992: ATP synthase (C/AC39) subunit	TraesCS3B01G241000	-	-	V-type proton ATPase subunit d	PF01992: ATP synthase (C/AC39) subunit	TraesCS3D01G213200	-	-	V-type proton ATPase subunit d	PF01992: ATP synthase (C/AC39) subunit
Triad-24420	TraesCS3A01G339200	-	-	60S ribosomal protein L24	PF01246: Ribosomal protein L24e	TraesCS3B01G370900	-	-	60S ribosomal protein L24	PF01246: Ribosomal protein L24e	TraesCS3D01G332800	-	-	60S ribosomal protein L24	PF01246: Ribosomal protein L24e
Triad-7983	TraesCS3A01G186700	-	-	rRNA N-glycosidase	-	TraesCS3B01G216200	-	-	rRNA N-glycosidase	-	TraesCS3D01G190600	-	-	rRNA N-glycosidase	-
Triad-27520	TraesCS2A01G396400	-	-	1-aminocyclopropane-1-carboxylate synthase	PF00155: Aminotransferase class I and II	TraesCS2B01G414800	2.14762	1.05229e-21	1-aminocyclopropane-1-carboxylate synthase	PF00155: Aminotransferase class I and II	TraesCS2D01G394200	-	-	1-aminocyclopropane-1-carboxylate synthase	PF00155: Aminotransferase class I and II
Triad-21428	TraesCS5A01G299400	-	-	Transcription factor	PF00170: bZIP transcription factor	TraesCS5B01G301900	-	-	Transcription factor	PF00170: bZIP transcription factor	TraesCS5D01G308600	-	-	Transcription factor	PF00170: bZIP transcription factor
Triad-10641	TraesCS6A01G374100	-	-	Protein kinase superfamily protein	PF03109: ABC1 family; PF01636: Phosphotransferase enzyme family	TraesCS6B01G411900	-	-	Protein kinase superfamily protein	PF03109: ABC1 family; PF01636: Phosphotransferase enzyme family	TraesCS6D01G358500	-	-	Protein kinase superfamily protein	PF03109: ABC1 family; PF01636: Phosphotransferase enzyme family
Triad-18869	TraesCS5A01G378600	-	-	E3 ubiquitin protein ligase DRIP2	PF13923: Zinc finger, C3HC4 type (RING finger)	TraesCS5B01G382100	-	-	E3 ubiquitin protein ligase DRIP2	PF13923: Zinc finger, C3HC4 type (RING finger)	TraesCS5D01G388500	-	-	E3 ubiquitin protein ligase DRIP2	PF13923: Zinc finger, C3HC4 type (RING finger)
Triad-14513	TraesCS4A01G201300	-	-	Phosphatidylinositol 4-kinase	PF00454: Phosphatidylinositol 3- and 4-kinase	TraesCS4B01G105400	-	-	Phosphatidylinositol 4-kinase	PF00454: Phosphatidylinositol 3- and 4-kinase	TraesCS4D01G102300	-	-	Phosphatidylinositol 4-kinase	PF00454: Phosphatidylinositol 3- and 4-kinase
Triad-36671	TraesCS6A01G374600	-2.52461	7.76786e-13	GATA transcription factor	PF00320: GATA zinc finger	TraesCS6B01G412300	-2.0661	1.28297e-14	GATA transcription factor	PF00320: GATA zinc finger	TraesCS6D01G358700	-2.51904	3.33175e-15	GATA transcription factor	PF00320: GATA zinc finger
Triad-16266	TraesCS5A01G321500	-	-	Lon protease homolog	PF02190: ATP-dependent protease La (LON) substrate-binding domain; PF00004: ATPase family associated with various cellular activities (AAA); PF05362: Lon protease (S16) C-terminal proteolytic domain	TraesCS5B01G322000	-	-	Lon protease homolog	PF02190: ATP-dependent protease La (LON) substrate-binding domain; PF00004: ATPase family associated with various cellular activities (AAA); PF05362: Lon protease (S16) C-terminal proteolytic domain	TraesCS5D01G328300	-	-	Lon protease homolog	PF02190: ATP-dependent protease La (LON) substrate-binding domain; PF00004: ATPase family associated with various cellular activities (AAA); PF05362: Lon protease (S16) C-terminal proteolytic domain
Triad-10267	TraesCS6A01G306900	-	-	DCD (Development and cell death) domain protein	PF10539: Development and cell death domain	TraesCS6B01G335500	-	-	DCD (Development and cell death) domain protein	PF10539: Development and cell death domain	TraesCS6D01G286100	-	-	DCD (Development and cell death) domain protein	PF10539: Development and cell death domain
Triad-11823	TraesCS3A01G275700	-	-	Tryptophan--tRNA ligase	PF00579: tRNA synthetases class I (W and Y)	TraesCS3B01G309400	-	-	Tryptophan--tRNA ligase	PF00579: tRNA synthetases class I (W and Y)	TraesCS3D01G275600	-	-	Tryptophan--tRNA ligase	PF00579: tRNA synthetases class I (W and Y)
Triad-11542	TraesCS5A01G135500	-	-	PP2A regulatory subunit TAP46	PF04177: TAP42-like family	TraesCS5B01G134400	-	-	PP2A regulatory subunit TAP46	PF04177: TAP42-like family	TraesCS5D01G142100	-	-	PP2A regulatory subunit TAP46	PF04177: TAP42-like family
Triad-31061	TraesCS1A01G309800	-	-	Cyclin	PF00134: Cyclin, N-terminal domain; PF02984: Cyclin, C-terminal domain	TraesCS1B01G320900	-	-	Cyclin	PF00134: Cyclin, N-terminal domain; PF02984: Cyclin, C-terminal domain	TraesCS1D01G309300	-	-	Cyclin	PF00134: Cyclin, N-terminal domain; PF02984: Cyclin, C-terminal domain
Triad-29912	TraesCS2A01G287300	-	-	Chloroplast ATP-dependent Clp protease chaperone protein	PF02861: Clp amino terminal domain, pathogenicity island component; PF00004: ATPase family associated with various cellular activities (AAA); PF02151: UvrB/uvrC motif; PF07724: AAA domain (Cdc48 subfamily); PF10431: C-terminal, D2-small domain, of ClpB protein	TraesCS2B01G304200	-	-	ATP-dependent Clp protease ATP-binding subunit ClpB	PF02861: Clp amino terminal domain, pathogenicity island component; PF00004: ATPase family associated with various cellular activities (AAA); PF02151: UvrB/uvrC motif; PF07724: AAA domain (Cdc48 subfamily); PF10431: C-terminal, D2-small domain, of ClpB protein	TraesCS2D01G285800	-	-	ATP-dependent Clp protease ATP-binding subunit ClpB	PF02861: Clp amino terminal domain, pathogenicity island component; PF00004: ATPase family associated with various cellular activities (AAA); PF02151: UvrB/uvrC motif; PF07724: AAA domain (Cdc48 subfamily); PF10431: C-terminal, D2-small domain, of ClpB protein
Triad-39328	TraesCS7A01G308100	-	-	Blue copper protein	PF02298: Plastocyanin-like domain	TraesCS7B01G208300	-	-	Blue copper protein	PF02298: Plastocyanin-like domain	TraesCS7D01G304900	-	-	Blue copper protein	PF02298: Plastocyanin-like domain
Triad-9859	TraesCS7A01G284800	2.69973	2.72101e-105	Regulator of chromosome condensation (RCC1) family protein	PF00415: Regulator of chromosome condensation (RCC1) repeat	TraesCS7B01G200200	-	-	Regulator of chromosome condensation (RCC1) family protein	PF00415: Regulator of chromosome condensation (RCC1) repeat	TraesCS7D01G282600	-	-	Regulator of chromosome condensation (RCC1) family protein	PF00415: Regulator of chromosome condensation (RCC1) repeat
Triad-13102	TraesCS1A01G190900	-	-	AT hook motif DNA-binding family protein	PF03479: Domain of unknown function (DUF296)	TraesCS1B01G206100	-	-	AT hook motif DNA-binding family protein	PF03479: Domain of unknown function (DUF296)	TraesCS1D01G194900	-	-	AT hook motif DNA-binding family protein	PF03479: Domain of unknown function (DUF296)
Triad-19945	TraesCS7A01G390200	-	-	UBX domain-containing protein, putative	PF14555: UBA-like domain; PF08059: SEP domain; PF00789: UBX domain	TraesCS7B01G291800	-	-	UBX domain-containing protein, putative	PF14555: UBA-like domain; PF08059: SEP domain; PF00789: UBX domain	TraesCS7D01G385900	-	-	UBX domain-containing protein, putative	PF14555: UBA-like domain; PF08059: SEP domain; PF00789: UBX domain
Triad-10605	TraesCS3A01G324900	-	-	Breast carcinoma-amplified sequence 3-like protein	PF12490: Breast carcinoma amplified sequence 3	TraesCS3B01G353900	-	-	Breast carcinoma-amplified sequence 3-like protein	PF12490: Breast carcinoma amplified sequence 3	TraesCS3D01G318200	-	-	Breast carcinoma-amplified sequence 3-like protein	PF12490: Breast carcinoma amplified sequence 3
Triad-21130	TraesCS4A01G132700	-	-	ABC transporter B family protein	PF00664: ABC transporter transmembrane region; PF00005: ABC transporter	TraesCS4B01G172000	-	-	ABC transporter B family protein	PF00664: ABC transporter transmembrane region; PF00005: ABC transporter	TraesCS4D01G174000	-	-	ABC transporter B family protein	PF00664: ABC transporter transmembrane region; PF00005: ABC transporter
Triad-11824	TraesCS2A01G319100	-	-	ATP synthase subunit B	-	TraesCS2B01G337400	-	-	ATP synthase subunit B	-	TraesCS2D01G316900	-	-	ATP synthase subunit B	-
Triad-9795	TraesCS6A01G153800	-	-	Proline-rich protein PRCC	PF10253: Mitotic checkpoint regulator, MAD2B-interacting	TraesCS6B01G181500	-	-	Proline-rich protein PRCC	PF10253: Mitotic checkpoint regulator, MAD2B-interacting	TraesCS6D01G143300	-	-	Proline-rich protein PRCC	PF10253: Mitotic checkpoint regulator, MAD2B-interacting
Triad-10820	TraesCS7A01G517200	-	-	WD40 repeat-like protein	PF12894: Anaphase-promoting complex subunit 4 WD40 domain; PF00400: WD domain, G-beta repeat; PF04192: Utp21 specific WD40 associated putative domain	TraesCS7B01G433500	-	-	WD40 repeat-like protein	PF12894: Anaphase-promoting complex subunit 4 WD40 domain; PF00400: WD domain, G-beta repeat; PF04192: Utp21 specific WD40 associated putative domain	TraesCS7D01G507400	-	-	WD40 repeat-like protein	PF12894: Anaphase-promoting complex subunit 4 WD40 domain; PF00400: WD domain, G-beta repeat; PF04192: Utp21 specific WD40 associated putative domain
Triad-12089	TraesCS6A01G336000	-	-	DENN domain-containing protein	PF03456: uDENN domain; PF02141: DENN (AEX-3) domain	TraesCS6B01G366800	-	-	DENN domain-containing protein	PF03456: uDENN domain; PF02141: DENN (AEX-3) domain	TraesCS6D01G315900	-	-	DENN domain-containing protein	PF03456: uDENN domain; PF02141: DENN (AEX-3) domain
Triad-37629	TraesCS6A01G397900	-4.15606	1.22694e-06	Ring finger protein, putative	PF13639: Ring finger domain	TraesCS6B01G437700	-	-	Ring finger protein, putative	PF13639: Ring finger domain	TraesCS6D01G382200	-	-	Ring finger protein, putative	PF13639: Ring finger domain
Triad-13978	TraesCS3A01G221700	-	-	Protein kinase family protein	PF00069: Protein kinase domain	TraesCS3B01G251500	-	-	Protein kinase family protein	PF00069: Protein kinase domain	TraesCS3D01G231400	-	-	Protein kinase family protein	PF00069: Protein kinase domain
Triad-19287	TraesCS1A01G276100	-	-	Protein transport protein SEC24	PF04810: Sec23/Sec24 zinc finger; PF04811: Sec23/Sec24 trunk domain; PF04815: Sec23/Sec24 helical domain	TraesCS1B01G285300	-	-	Protein transport protein SEC24	PF04810: Sec23/Sec24 zinc finger; PF04811: Sec23/Sec24 trunk domain; PF04815: Sec23/Sec24 helical domain	TraesCS1D01G275600	-	-	Protein transport protein SEC24	PF04810: Sec23/Sec24 zinc finger; PF04811: Sec23/Sec24 trunk domain; PF04815: Sec23/Sec24 helical domain
Triad-16736	TraesCS2A01G260500	-	-	RNA polymerase-associated protein LEO1	PF04004: Leo1-like protein	TraesCS2B01G281500	-	-	RNA polymerase-associated protein LEO1	PF04004: Leo1-like protein	TraesCS2D01G263200	-	-	RNA polymerase-associated protein LEO1	PF04004: Leo1-like protein
Triad-13535	TraesCS4A01G041600	-	-	COP9 signalosome complex subunit 4	PF01399: PCI domain	TraesCS4B01G262600	-	-	COP9 signalosome complex subunit 4	PF01399: PCI domain	TraesCS4D01G262700	-	-	COP9 signalosome complex subunit 4	PF01399: PCI domain
Triad-21540	TraesCS7A01G408800	-	-	Arogenate dehydrogenase	PF02153: Prephenate dehydrogenase	TraesCS7B01G308600	-	-	Arogenate dehydrogenase	PF02153: Prephenate dehydrogenase	TraesCS7D01G402100	-	-	Arogenate dehydrogenase	PF02153: Prephenate dehydrogenase
Triad-36784	TraesCS4A01G077000	-	-	Ubiquitin	PF00240: Ubiquitin family; PF01020: Ribosomal L40e family	TraesCS4B01G233100	-	-	Ubiquitin	PF00240: Ubiquitin family; PF01020: Ribosomal L40e family	TraesCS4D01G234300	-	-	Ubiquitin	PF00240: Ubiquitin family; PF01020: Ribosomal L40e family
Triad-11697	TraesCS3A01G417600	-	-	Heavy meromyosin-like	-	TraesCS3B01G452800	-	-	Heavy meromyosin-like	-	TraesCS3D01G413200	-	-	Heavy meromyosin-like	-
Triad-18784	TraesCS3A01G375400	-	-	NAC-domain protein	PF02365: No apical meristem (NAM) protein	TraesCS3B01G407600	-	-	NAC-domain protein	PF02365: No apical meristem (NAM) protein	TraesCS3D01G367900	3.87805	0.0265001	NAC-domain protein	PF02365: No apical meristem (NAM) protein
Triad-30063	TraesCS5A01G386600	-	-	Evolutionarily conserved C-terminal region 2	PF04146: YT521-B-like domain	TraesCS5B01G391500	-	-	Evolutionarily conserved C-terminal region 2	PF04146: YT521-B-like domain	TraesCS5D01G396400	-	-	Evolutionarily conserved C-terminal region 2	PF04146: YT521-B-like domain
Triad-21447	TraesCS4A01G114100	-	-	40S ribosomal protein S7	PF01251: Ribosomal protein S7e	TraesCS4B01G190000	-	-	40S ribosomal protein S7	PF01251: Ribosomal protein S7e	TraesCS4D01G191400	-	-	40S ribosomal protein S7	PF01251: Ribosomal protein S7e
Triad-18401	TraesCS1A01G361100	-	-	Exostosin-2	PF09258: Glycosyl transferase family 64 domain	TraesCS1B01G377700	-	-	Exostosin-2	PF09258: Glycosyl transferase family 64 domain	TraesCS1D01G365500	-	-	Exostosin-2	PF09258: Glycosyl transferase family 64 domain
Triad-26077	TraesCS6A01G305500	-	-	ATP-dependent zinc metalloprotease FtsH 1	PF00004: ATPase family associated with various cellular activities (AAA)	TraesCS6B01G333700	-	-	ATP-dependent zinc metalloprotease FtsH 1	PF00004: ATPase family associated with various cellular activities (AAA)	TraesCS6D01G284600	-	-	ATP-dependent zinc metalloprotease FtsH 1	PF00004: ATPase family associated with various cellular activities (AAA)
Triad-32027	TraesCS1A01G139200	-2.0231	0.00338737	Glycerol-3-phosphate acyltransferase	PF12710: haloacid dehalogenase-like hydrolase; PF01553: Acyltransferase	TraesCS1B01G149600	-	-	Glycerol-3-phosphate acyltransferase	PF12710: haloacid dehalogenase-like hydrolase; PF01553: Acyltransferase	TraesCS1D01G132800	-	-	Glycerol-3-phosphate acyltransferase	PF12710: haloacid dehalogenase-like hydrolase; PF01553: Acyltransferase
Triad-5132	TraesCS1A01G215100	4.62061	1.12199e-37	RING/U-box superfamily protein	PF13639: Ring finger domain	TraesCS1B01G228600	2.38104	3.98169e-11	RING finger protein	PF13639: Ring finger domain	TraesCS1D01G217700	3.83051	6.0776e-32	RING/U-box superfamily protein	PF13639: Ring finger domain
Triad-4957	TraesCS7A01G205300	-	-	1-phosphatidylinositol-3-phosphate 5-kinase	PF00118: TCP-1/cpn60 chaperonin family; PF01504: Phosphatidylinositol-4-phosphate 5-Kinase	TraesCS7B01G112700	-	-	1-phosphatidylinositol-3-phosphate 5-kinase	PF00118: TCP-1/cpn60 chaperonin family; PF01504: Phosphatidylinositol-4-phosphate 5-Kinase	TraesCS7D01G208200	-	-	1-phosphatidylinositol-3-phosphate 5-kinase	PF00118: TCP-1/cpn60 chaperonin family; PF01504: Phosphatidylinositol-4-phosphate 5-Kinase
Triad-6999	TraesCS3A01G283500	-	-	Isoleucine--tRNA ligase	-	TraesCS3B01G317100	-	-	Isoleucine--tRNA ligase	-	TraesCS3D01G283400	-	-	Glycosyltransferases	-
Triad-18899	TraesCS7A01G290900	-	-	Exocyst complex component, putative	PF03081: Exo70 exocyst complex subunit	TraesCS7B01G182000	-	-	Exocyst complex component, putative	PF03081: Exo70 exocyst complex subunit	TraesCS7D01G290600	-	-	Exocyst complex component, putative	PF03081: Exo70 exocyst complex subunit
Triad-28519	TraesCS1A01G287500	-	-	Lung seven transmembrane receptor family protein	PF06814: Lung seven transmembrane receptor	TraesCS1B01G296900	-	-	Lung seven transmembrane receptor family protein	PF06814: Lung seven transmembrane receptor	TraesCS1D01G286400	-	-	Lung seven transmembrane receptor family protein	PF06814: Lung seven transmembrane receptor
Triad-13788	TraesCS6A01G274600	-	-	Histone-lysine N-methyltransferase	PF11722: CCCH zinc finger in TRM13 protein; PF05033: Pre-SET motif; PF00856: SET domain	TraesCS6B01G302100	-	-	Histone-lysine N-methyltransferase	PF11722: CCCH zinc finger in TRM13 protein; PF05033: Pre-SET motif; PF00856: SET domain	TraesCS6D01G254900	-	-	Histone-lysine N-methyltransferase	PF11722: CCCH zinc finger in TRM13 protein; PF05033: Pre-SET motif; PF00856: SET domain
Triad-23348	TraesCS7A01G213100	-	-	Phosphatidylinositol 4-kinase gamma-like protein	PF00454: Phosphatidylinositol 3- and 4-kinase	TraesCS7B01G119800	-	-	Phosphatidylinositol 4-kinase gamma-like protein	PF00454: Phosphatidylinositol 3- and 4-kinase	TraesCS7D01G215000	-	-	Phosphatidylinositol 4-kinase gamma-like protein	PF00454: Phosphatidylinositol 3- and 4-kinase
Triad-38711	TraesCS2A01G458900	-7.31841	7.46522e-11	Expansin protein	PF03330: Lytic transglycolase; PF01357: Pollen allergen	TraesCS2B01G480700	-6.59662	2.22759e-12	Expansin protein	PF03330: Lytic transglycolase; PF01357: Pollen allergen	TraesCS2D01G459300	-4.07255	5.71813e-18	Expansin protein	PF03330: Lytic transglycolase; PF01357: Pollen allergen
Triad-38246	TraesCS4A01G178900	-	-	Laccase	PF07732: Multicopper oxidase; PF00394: Multicopper oxidase; PF07731: Multicopper oxidase	TraesCS4B01G139100	-2.29816	1.17696e-08	Laccase	PF07732: Multicopper oxidase; PF00394: Multicopper oxidase; PF07731: Multicopper oxidase	TraesCS4D01G133800	-	-	Laccase	PF07732: Multicopper oxidase; PF00394: Multicopper oxidase; PF07731: Multicopper oxidase
Triad-19651	TraesCS1A01G399600	-	-	60S ribosomal protein L18A	-	TraesCS1B01G427700	-	-	60S ribosomal protein L18A	-	TraesCS1D01G407300	-	-	60S ribosomal protein L18A	-
Triad-15154	TraesCS2A01G252700	-	-	Leucine-rich repeat-containing protein 1	-	TraesCS2B01G272400	-2.02351	2.22165e-36	Leucine-rich repeat-containing protein 1	-	TraesCS2D01G253300	-	-	Leucine-rich repeat-containing protein 1	-
Triad-22693	TraesCS3A01G201300	-	-	Chaperone protein dnaJ, putative	PF00226: DnaJ domain; PF09320: Domain of unknown function (DUF1977)	TraesCS3B01G225000	-	-	Chaperone protein dnaJ, putative	PF00226: DnaJ domain; PF09320: Domain of unknown function (DUF1977)	TraesCS3D01G203800	-	-	Chaperone protein dnaJ, putative	PF00226: DnaJ domain; PF09320: Domain of unknown function (DUF1977)
Triad-23552	TraesCS7A01G107200	-	-	2,3,4,5-tetrahydropyridine-2,6-dicarboxylate N-acetyltransferase	PF00132: Bacterial transferase hexapeptide (six repeats)	TraesCS7B01G005800	-	-	2,3,4,5-tetrahydropyridine-2,6-dicarboxylate N-acetyltransferase	PF00132: Bacterial transferase hexapeptide (six repeats)	TraesCS7D01G101600	-	-	2,3,4,5-tetrahydropyridine-2,6-dicarboxylate N-acetyltransferase	PF00132: Bacterial transferase hexapeptide (six repeats)
Triad-24120	TraesCS3A01G238700	-	-	V-type proton ATPase subunit E	PF01991: ATP synthase (E/31 kDa) subunit	TraesCS3B01G267400	-	-	V-type proton ATPase subunit E	PF01991: ATP synthase (E/31 kDa) subunit	TraesCS3D01G239100	-	-	V-type proton ATPase subunit E	PF01991: ATP synthase (E/31 kDa) subunit
Triad-13059	TraesCS2A01G284200	-	-	Chaperone protein dnaJ	PF00226: DnaJ domain; PF11926: Domain of unknown function (DUF3444)	TraesCS2B01G301100	-	-	Chaperone protein dnaJ	PF00226: DnaJ domain; PF11926: Domain of unknown function (DUF3444)	TraesCS2D01G283100	-	-	Chaperone protein dnaJ	PF00226: DnaJ domain; PF11926: Domain of unknown function (DUF3444)
Triad-11412	TraesCS3A01G267700	-	-	evolutionarily conserved C-terminal region 2	PF04146: YT521-B-like domain	TraesCS3B01G301100	-	-	evolutionarily conserved C-terminal region 2	PF04146: YT521-B-like domain	TraesCS3D01G267900	-	-	Evolutionarily conserved C-terminal region 2	PF04146: YT521-B-like domain
Triad-11266	TraesCS4A01G063100	-	-	Two-component response regulator	PF00072: Response regulator receiver domain; PF00249: Myb-like DNA-binding domain	TraesCS4B01G240100	-	-	Two-component response regulator	PF00072: Response regulator receiver domain; PF00249: Myb-like DNA-binding domain	TraesCS4D01G239900	-	-	Two-component response regulator	PF00072: Response regulator receiver domain; PF00249: Myb-like DNA-binding domain
Triad-29572	TraesCS7A01G384500	-	-	protein kinase family protein	PF00069: Protein kinase domain	TraesCS7B01G287100	-	-	protein kinase family protein	PF00069: Protein kinase domain	TraesCS7D01G380900	-	-	protein kinase family protein	PF00069: Protein kinase domain
Triad-32414	TraesCS4A01G035500	-	-	Cell division cycle protein 48-like protein	PF02359: Cell division protein 48 (CDC48), N-terminal domain; PF02933: Cell division protein 48 (CDC48), domain 2; PF00004: ATPase family associated with various cellular activities (AAA); PF09336: Vps4 C terminal oligomerisation domain	TraesCS4B01G268200	-	-	Cell division cycle protein 48-like protein	PF02359: Cell division protein 48 (CDC48), N-terminal domain; PF02933: Cell division protein 48 (CDC48), domain 2; PF00004: ATPase family associated with various cellular activities (AAA); PF09336: Vps4 C terminal oligomerisation domain	TraesCS4D01G267600	-	-	Cell division cycle protein 48-like protein	PF02359: Cell division protein 48 (CDC48), N-terminal domain; PF02933: Cell division protein 48 (CDC48), domain 2; PF00004: ATPase family associated with various cellular activities (AAA); PF09336: Vps4 C terminal oligomerisation domain
Triad-15958	TraesCS4A01G207500	-	-	C2H2-like zinc finger protein	-	TraesCS4B01G111000	-	-	C2H2-like zinc finger protein	-	TraesCS4D01G108700	-	-	C2H2-like zinc finger protein	-
Triad-11834	TraesCS5A01G274800	-	-	ER membrane protein complex subunit 3	PF01956: Integral membrane protein DUF106	TraesCS5B01G274500	-	-	ER membrane protein complex subunit 3	PF01956: Integral membrane protein DUF106	TraesCS5D01G282400	-	-	ER membrane protein complex subunit 3	PF01956: Integral membrane protein DUF106
Triad-26697	TraesCS5A01G138900	-	-	Cytochrome b5	PF00173: Cytochrome b5-like Heme/Steroid binding domain	TraesCS5B01G138200	-	-	Cytochrome b5	PF00173: Cytochrome b5-like Heme/Steroid binding domain	TraesCS5D01G152500	-	-	Cytochrome b5	PF00173: Cytochrome b5-like Heme/Steroid binding domain
Triad-31060	TraesCS7A01G549500	-	-	Cyclin	PF00134: Cyclin, N-terminal domain; PF02984: Cyclin, C-terminal domain	TraesCS7B01G472800	-	-	Cyclin family protein	PF00134: Cyclin, N-terminal domain; PF02984: Cyclin, C-terminal domain	TraesCS7D01G536000	-	-	Cyclin	PF00134: Cyclin, N-terminal domain; PF02984: Cyclin, C-terminal domain
Triad-22576	TraesCS6A01G153500	-	-	Ubiquitin-conjugating enzyme E2	PF00179: Ubiquitin-conjugating enzyme	TraesCS6B01G181200	-	-	Ubiquitin-conjugating enzyme E2	PF00179: Ubiquitin-conjugating enzyme	TraesCS6D01G142800	-	-	Ubiquitin-conjugating enzyme E2	PF00179: Ubiquitin-conjugating enzyme
Triad-21127	TraesCS4A01G268100	-	-	Coatomer subunit alpha	PF00400: WD domain, G-beta repeat; PF04053: Coatomer WD associated region; PF06957: Coatomer (COPI) alpha subunit C-terminus	TraesCS4B01G046300	-	-	Coatomer subunit alpha	PF00400: WD domain, G-beta repeat; PF04053: Coatomer WD associated region; PF06957: Coatomer (COPI) alpha subunit C-terminus	TraesCS4D01G045800	-	-	Coatomer subunit alpha	PF00400: WD domain, G-beta repeat; PF04053: Coatomer WD associated region; PF06957: Coatomer (COPI) alpha subunit C-terminus
Triad-44404	TraesCS3A01G273000	-	-	GDSL esterase/lipase	PF00657: GDSL-like Lipase/Acylhydrolase	TraesCS3B01G306600	-	-	GDSL esterase/lipase	PF00657: GDSL-like Lipase/Acylhydrolase	TraesCS3D01G272400	-6.51984	1.07682e-05	GDSL esterase/lipase	PF00657: GDSL-like Lipase/Acylhydrolase
Triad-24109	TraesCS5A01G452400	-	-	60S ribosomal protein L7	PF08079: Ribosomal L30 N-terminal domain; PF00327: Ribosomal protein L30p/L7e	TraesCS5B01G461300	-	-	60S ribosomal protein L7	PF08079: Ribosomal L30 N-terminal domain; PF00327: Ribosomal protein L30p/L7e	TraesCS5D01G462800	-	-	60S ribosomal protein L7	PF08079: Ribosomal L30 N-terminal domain; PF00327: Ribosomal protein L30p/L7e
Triad-13912	TraesCS2A01G209100	-	-	Eukaryotic translation initiation factor 4G	PF02854: MIF4G domain; PF02847: MA3 domain	TraesCS2B01G235100	-	-	Eukaryotic translation initiation factor 4G	PF02854: MIF4G domain; PF02847: MA3 domain	TraesCS2D01G215300	-	-	Eukaryotic translation initiation factor 4G	PF02854: MIF4G domain; PF02847: MA3 domain
Triad-10395	TraesCS4A01G359500	-	-	Squamosa promoter-binding protein, putative	PF03110: SBP domain	TraesCS5B01G512800	-	-	Squamosa promoter-binding protein, putative	PF03110: SBP domain	TraesCS5D01G513300	-	-	Squamosa promoter-binding protein, putative	PF03110: SBP domain
Triad-9705	TraesCS6A01G097800	-	-	Proteasome subunit alpha type	PF10584: Proteasome subunit A N-terminal signature; PF00227: Proteasome subunit	TraesCS6B01G126000	-	-	Proteasome subunit alpha type	PF10584: Proteasome subunit A N-terminal signature; PF00227: Proteasome subunit	TraesCS6D01G084800	-	-	Proteasome subunit alpha type	PF10584: Proteasome subunit A N-terminal signature; PF00227: Proteasome subunit
Triad-14548	TraesCS4A01G267800	-	-	Kinase, putative	PF00069: Protein kinase domain	TraesCS4B01G046600	-	-	Kinase, putative	PF00069: Protein kinase domain	TraesCS4D01G045500	-	-	Kinase, putative	PF00069: Protein kinase domain
Triad-31251	TraesCS2A01G406700	-	-	Sucrose synthase	PF00862: Sucrose synthase; PF00534: Glycosyl transferases group 1	TraesCS2B01G424300	-	-	Sucrose synthase	PF00862: Sucrose synthase; PF00534: Glycosyl transferases group 1	TraesCS2D01G403600	-	-	Sucrose synthase	PF00862: Sucrose synthase; PF00534: Glycosyl transferases group 1
Triad-23741	TraesCS1A01G221800	-	-	sorting nexin	PF00787: PX domain; PF09325: Vps5 C terminal like	TraesCS1B01G235000	-	-	sorting nexin	PF00787: PX domain; PF09325: Vps5 C terminal like	TraesCS1D01G223500	-	-	sorting nexin	PF00787: PX domain; PF09325: Vps5 C terminal like
Triad-38120	TraesCS7A01G340700	-	-	Receptor-like kinase, putative	PF12819: Carbohydrate-binding protein of the ER; PF07714: Protein tyrosine kinase	TraesCS7B01G241900	-	-	Receptor-like kinase, putative	PF12819: Carbohydrate-binding protein of the ER; PF07714: Protein tyrosine kinase	TraesCS7D01G338800	-	-	Receptor-like kinase, putative	PF12819: Carbohydrate-binding protein of the ER; PF07714: Protein tyrosine kinase
Triad-8531	TraesCS6A01G218600	-	-	Photosystem II CP43 reaction center protein	-	TraesCS6B01G248200	-	-	Photosystem II CP43 reaction center protein	-	TraesCS6D01G201800	-	-	Photosystem II CP43 reaction center protein	-
Triad-18294	TraesCS2A01G302400	-	-	Nicotinate phosphoribosyltransferase	PF04095: Nicotinate phosphoribosyltransferase (NAPRTase) family	TraesCS2B01G318300	-	-	Nicotinate phosphoribosyltransferase	PF04095: Nicotinate phosphoribosyltransferase (NAPRTase) family	TraesCS2D01G301100	-	-	Nicotinate phosphoribosyltransferase	PF04095: Nicotinate phosphoribosyltransferase (NAPRTase) family
Triad-13030	TraesCS1A01G159700	-	-	L-type lectin-domain containing receptor kinase VIII.2	-	TraesCS1B01G176700	-	-	L-type lectin-domain containing receptor kinase VIII.2	-	TraesCS1D01G157100	-	-	L-type lectin-domain containing receptor kinase VIII.2	-
Triad-18654	TraesCS6A01G177600	-	-	26S protease regulatory subunit, putative	PF00004: ATPase family associated with various cellular activities (AAA)	TraesCS6B01G207100	-	-	26S protease regulatory subunit, putative	PF00004: ATPase family associated with various cellular activities (AAA)	TraesCS6D01G166700	-	-	26S protease regulatory subunit, putative	PF00004: ATPase family associated with various cellular activities (AAA)
Triad-13948	TraesCS4A01G067400	-	-	Brefeldin A-inhibited guanine nucleotide-exchange protein	PF16213: Dimerisation and cyclophilin-binding domain of Mon2; PF12783: Guanine nucleotide exchange factor in Golgi transport N-terminal; PF01369: Sec7 domain; PF09324: Domain of unknown function (DUF1981); PF16206: C-terminal region of Mon2 protein	TraesCS4B01G224700	-	-	Brefeldin A-inhibited guanine nucleotide-exchange protein	PF16213: Dimerisation and cyclophilin-binding domain of Mon2; PF12783: Guanine nucleotide exchange factor in Golgi transport N-terminal; PF01369: Sec7 domain; PF09324: Domain of unknown function (DUF1981); PF16206: C-terminal region of Mon2 protein	TraesCS4D01G225300	-	-	Brefeldin A-inhibited guanine nucleotide-exchange protein	PF16213: Dimerisation and cyclophilin-binding domain of Mon2; PF12783: Guanine nucleotide exchange factor in Golgi transport N-terminal; PF01369: Sec7 domain; PF09324: Domain of unknown function (DUF1981); PF16206: C-terminal region of Mon2 protein
Triad-27479	TraesCS3A01G354500	-	-	ABC transporter G family member	PF00005: ABC transporter; PF01061: ABC-2 type transporter	TraesCS3B01G387500	-	-	ABC transporter G family member	PF00005: ABC transporter; PF01061: ABC-2 type transporter	TraesCS3D01G348400	-	-	ABC transporter G family member	PF00005: ABC transporter; PF01061: ABC-2 type transporter
Triad-8816	TraesCS7A01G320600	-	-	Shoot gravitropism 2 (SGR2) protein	PF02862: DDHD domain	TraesCS7B01G221600	-	-	Shoot gravitropism 2 (SGR2) protein	PF02862: DDHD domain	TraesCS7D01G317500	-	-	Shoot gravitropism 2 (SGR2) protein	PF02862: DDHD domain
Triad-18224	TraesCS5A01G165200	-	-	Histone-lysine N-methyltransferase	PF00855: PWWP domain; PF05964: F/Y-rich N-terminus; PF05965: F/Y rich C-terminus; PF13831: PHD-finger; PF13832: PHD-zinc-finger like domain; PF00856: SET domain	TraesCS5B01G163000	-	-	Histone-lysine N-methyltransferase	PF00855: PWWP domain; PF05964: F/Y-rich N-terminus; PF05965: F/Y rich C-terminus; PF13831: PHD-finger; PF13832: PHD-zinc-finger like domain; PF00856: SET domain	TraesCS5D01G170100	-	-	Histone-lysine N-methyltransferase	PF00855: PWWP domain; PF05964: F/Y-rich N-terminus; PF05965: F/Y rich C-terminus; PF13831: PHD-finger; PF13832: PHD-zinc-finger like domain; PF00856: SET domain
Triad-20560	TraesCS3A01G073400	-	-	E3 ubiquitin-protein ligase	PF02207: Putative zinc finger in N-recognin (UBR box)	TraesCS3B01G087600	-	-	E3 ubiquitin-protein ligase	PF02207: Putative zinc finger in N-recognin (UBR box)	TraesCS3D01G073100	-	-	E3 ubiquitin-protein ligase	PF02207: Putative zinc finger in N-recognin (UBR box)
Triad-13286	TraesCS7A01G394500	-	-	Processing peptidase	PF00675: Insulinase (Peptidase family M16); PF05193: Peptidase M16 inactive domain	TraesCS7B01G296500	-	-	Processing peptidase	PF00675: Insulinase (Peptidase family M16); PF05193: Peptidase M16 inactive domain	TraesCS7D01G389900	-	-	Processing peptidase	PF00675: Insulinase (Peptidase family M16); PF05193: Peptidase M16 inactive domain
Triad-5730	TraesCS2A01G533100	-	-	Exocyst complex component, putative	PF03081: Exo70 exocyst complex subunit	TraesCS2B01G562600	-	-	Exocyst complex component, putative	PF03081: Exo70 exocyst complex subunit	TraesCS2D01G535000	-	-	Exocyst complex component, putative	PF03081: Exo70 exocyst complex subunit
Triad-23989	TraesCS7A01G195800	-	-	Metalloendoproteinase 1	PF01471: Putative peptidoglycan binding domain; PF00413: Matrixin	TraesCS7B01G101500	-	-	Metalloendoproteinase 1	PF01471: Putative peptidoglycan binding domain; PF00413: Matrixin	TraesCS7D01G197300	-	-	Metalloendoproteinase 1	PF01471: Putative peptidoglycan binding domain; PF00413: Matrixin
Triad-22877	TraesCS1A01G222000	-	-	DUF538 family protein (Protein of unknown function, DUF538)	PF04398: Protein of unknown function, DUF538	TraesCS1B01G235200	-	-	DUF538 family protein (Protein of unknown function, DUF538)	PF04398: Protein of unknown function, DUF538	TraesCS1D01G223700	-	-	DUF538 family protein (Protein of unknown function, DUF538)	PF04398: Protein of unknown function, DUF538
Triad-31045	TraesCS3A01G440800	-	-	glycosyltransferase family exostosin protein	PF03016: Exostosin family	TraesCS3B01G474900	-	-	glycosyltransferase family exostosin protein	PF03016: Exostosin family	TraesCS3D01G433400	-	-	glycosyltransferase family exostosin protein	PF03016: Exostosin family
Triad-39573	TraesCS5A01G406100	-	-	Lectin receptor kinase	PF00139: Legume lectin domain; PF00069: Protein kinase domain	TraesCS5B01G410900	-	-	Lectin receptor kinase	PF00139: Legume lectin domain; PF00069: Protein kinase domain	TraesCS5D01G489500	-	-	Receptor lectin kinase	PF00139: Legume lectin domain; PF00069: Protein kinase domain
Triad-30791	TraesCS1A01G038300	-	-	Inorganic pyrophosphatase family protein	PF00719: Inorganic pyrophosphatase	TraesCS1B01G049200	-	-	Inorganic pyrophosphatase family protein	PF00719: Inorganic pyrophosphatase	TraesCS1D01G040000	-	-	Inorganic pyrophosphatase family protein	PF00719: Inorganic pyrophosphatase
Triad-18995	TraesCS2A01G151800	-	-	tRNA pseudouridine synthase B	PF08068: DKCLD (NUC011) domain; PF01509: TruB family pseudouridylate synthase (N terminal domain); PF16198: tRNA pseudouridylate synthase B C-terminal domain; PF01472: PUA domain	TraesCS2B01G177000	-	-	tRNA pseudouridine synthase B	PF08068: DKCLD (NUC011) domain; PF01509: TruB family pseudouridylate synthase (N terminal domain); PF16198: tRNA pseudouridylate synthase B C-terminal domain; PF01472: PUA domain	TraesCS2D01G157000	-	-	tRNA pseudouridine synthase B	PF08068: DKCLD (NUC011) domain; PF01509: TruB family pseudouridylate synthase (N terminal domain); PF16198: tRNA pseudouridylate synthase B C-terminal domain; PF01472: PUA domain
Triad-28136	TraesCS2A01G224000	-	-	Autophagy-related protein	PF02991: Autophagy protein Atg8 ubiquitin like	TraesCS2B01G274200	-	-	Autophagy-related protein	PF02991: Autophagy protein Atg8 ubiquitin like	TraesCS2D01G229900	-	-	Autophagy-related protein	PF02991: Autophagy protein Atg8 ubiquitin like
Triad-23450	TraesCS2A01G105300	-	-	tRNA (Guanine(26)-N(2))-dimethyltransferase	PF02005: N2,N2-dimethylguanosine tRNA methyltransferase	TraesCS2B01G122200	-	-	tRNA (Guanine(26)-N(2))-dimethyltransferase	PF02005: N2,N2-dimethylguanosine tRNA methyltransferase	TraesCS2D01G104900	-	-	tRNA (Guanine(26)-N(2))-dimethyltransferase	PF02005: N2,N2-dimethylguanosine tRNA methyltransferase
Triad-12108	TraesCS6A01G095400	-	-	cation-transporting ATPase	-	TraesCS6B01G123400	-	-	cation-transporting ATPase	-	TraesCS6D01G088000	-	-	Cation-transporting ATPase 4	-
Triad-18364	TraesCS1A01G121300	-	-	bZIP transcription factor, putative (DUF1664)	PF07889: Protein of unknown function (DUF1664)	TraesCS1B01G140700	-	-	bZIP transcription factor, putative (DUF1664)	PF07889: Protein of unknown function (DUF1664)	TraesCS1D01G122100	-	-	bZIP transcription factor, putative (DUF1664)	PF07889: Protein of unknown function (DUF1664)
Triad-14437	TraesCS3A01G253900	-	-	Lipid-A-disaccharide synthase	-	TraesCS3B01G285800	-2.10255	1.74178e-05	Lipid-A-disaccharide synthase	-	TraesCS3D01G254800	-	-	Lipid-A-disaccharide synthase	-
Triad-5075	TraesCS2A01G303800	-	-	RNA-binding region RNP-1	-	TraesCS2B01G320400	-	-	RNA-binding region RNP-1	-	TraesCS2D01G302300	-	-	RNA-binding region RNP-1	PF00076: RNA recognition motif. (a.k.a. RRM, RBD, or RNP domain)
Triad-13592	TraesCS5A01G385300	-	-	Myb/SANT-like DNA-binding domain protein	PF12776: Myb/SANT-like DNA-binding domain; PF07227: PHD - plant homeodomain finger protein	TraesCS5B01G390300	-	-	Myb/SANT-like DNA-binding domain protein	PF12776: Myb/SANT-like DNA-binding domain; PF07227: PHD - plant homeodomain finger protein	TraesCS5D01G395300	-	-	Myb/SANT-like DNA-binding domain protein	PF12776: Myb/SANT-like DNA-binding domain; PF07227: PHD - plant homeodomain finger protein
Triad-9527	TraesCS2A01G402000	-	-	WD-repeat protein, putative	PF00400: WD domain, G-beta repeat	TraesCS2B01G420100	-	-	WD-repeat protein, putative	PF00400: WD domain, G-beta repeat	TraesCS2D01G399400	-	-	WD-repeat protein, putative	PF00400: WD domain, G-beta repeat
Triad-27283	TraesCS7A01G206300	-	-	Uv excision repair protein rad23, putative	PF00240: Ubiquitin family; PF00627: UBA/TS-N domain; PF09280: XPC-binding domain	TraesCS7B01G113500	-	-	Uv excision repair protein rad23, putative	PF00240: Ubiquitin family; PF00627: UBA/TS-N domain; PF09280: XPC-binding domain	TraesCS7D01G209100	-	-	Uv excision repair protein rad23, putative	PF00240: Ubiquitin family; PF00627: UBA/TS-N domain; PF09280: XPC-binding domain
Triad-13049	TraesCS3A01G245000	-	-	Receptor kinase	PF13855: Leucine rich repeat; PF00069: Protein kinase domain	TraesCS3B01G275000	-	-	Receptor kinase	PF13855: Leucine rich repeat; PF00069: Protein kinase domain	TraesCS3D01G246500	-	-	Receptor kinase	PF13855: Leucine rich repeat; PF00069: Protein kinase domain
Triad-29425	TraesCS7A01G232300	-	-	Protein kinase	PF00069: Protein kinase domain	TraesCS7B01G130700	-	-	Protein kinase	PF00069: Protein kinase domain	TraesCS7D01G232400	-	-	Protein kinase	PF00069: Protein kinase domain
Triad-21291	TraesCS4A01G048700	-	-	QWRF motif protein (DUF566)	PF04484: Family of unknown function (DUF566)	TraesCS4B01G256100	-	-	QWRF motif protein (DUF566)	PF04484: Family of unknown function (DUF566)	TraesCS4D01G256200	-	-	QWRF motif protein (DUF566)	PF04484: Family of unknown function (DUF566)
Triad-17461	TraesCS5A01G068600	-2.08963	0.000322256	Cyclin family protein	PF00134: Cyclin, N-terminal domain; PF02984: Cyclin, C-terminal domain	TraesCS5B01G075000	-2.42589	9.35052e-06	Cyclin family protein	PF00134: Cyclin, N-terminal domain; PF02984: Cyclin, C-terminal domain	TraesCS5D01G080600	-2.37158	1.07326e-06	Cyclin family protein	PF00134: Cyclin, N-terminal domain; PF02984: Cyclin, C-terminal domain
Triad-10830	TraesCS6A01G275200	-	-	ATP synthase subunit delta	PF00213: ATP synthase delta (OSCP) subunit	TraesCS6B01G302700	-	-	ATP synthase delta-subunit	PF00213: ATP synthase delta (OSCP) subunit	TraesCS6D01G255500	-	-	ATP synthase delta-subunit	PF00213: ATP synthase delta (OSCP) subunit
Triad-15025	TraesCS3A01G338800	-	-	Ribosomal protein L34e superfamily protein	-	TraesCS3B01G370500	-	-	Ribosomal protein L34e superfamily protein	-	TraesCS3D01G332400	-	-	Ribosomal protein L34e superfamily protein	-
Triad-20040	TraesCS1A01G133100	-	-	Chaperone DnaK	PF00012: Hsp70 protein	TraesCS1B01G151300	2.3191	1.50868e-52	Chaperone DnaK	PF00012: Hsp70 protein	TraesCS1D01G131800	-	-	Chaperone DnaK	PF00012: Hsp70 protein
Triad-30058	TraesCS4A01G088600	-	-	Phosphate carrier protein, mitochondrial	PF00153: Mitochondrial carrier protein	TraesCS4B01G215600	-	-	Mitochondrial carrier family	PF00153: Mitochondrial carrier protein	TraesCS4D01G216100	-	-	Mitochondrial carrier family	PF00153: Mitochondrial carrier protein
Triad-15378	TraesCS5A01G072100	-	-	MAR-binding filament-like protein 1 isoform 1	PF05542: Protein of unknown function (DUF760)	TraesCS5B01G078800	-	-	MAR-binding filament-like protein 1 isoform 1	PF05542: Protein of unknown function (DUF760)	TraesCS5D01G084800	-	-	MAR-binding filament-like protein	PF05542: Protein of unknown function (DUF760)
Triad-13761	TraesCS5A01G409600	-	-	Nitrate transporter 1.1	PF00854: POT family	TraesCS5B01G414000	2.37485	9.21857e-06	Nitrate transporter 1.1	PF00854: POT family	TraesCS5D01G419200	-	-	Nitrate transporter 1.1	PF00854: POT family
Triad-32480	TraesCS3A01G334500	-	-	Leucine-rich repeat receptor-like protein kinase family	PF08263: Leucine rich repeat N-terminal domain; PF13855: Leucine rich repeat	TraesCS3B01G365400	-	-	Leucine-rich repeat receptor-like protein kinase family	PF08263: Leucine rich repeat N-terminal domain; PF13855: Leucine rich repeat	TraesCS3D01G327800	-	-	Leucine-rich repeat receptor-like protein kinase family	PF08263: Leucine rich repeat N-terminal domain; PF13855: Leucine rich repeat
Triad-21197	TraesCS6A01G197400	-	-	Calcium-dependent lipid-binding family protein isoform protein	PF12624: N-terminal region of Chorein or VPS13; PF16908: Vacuolar sorting-associated protein 13, N-terminal; PF16910: Repeating coiled region of VPS13; PF06101: Plant protein of unknown function (DUF946); PF00168: C2 domain; PF06650: SHR-binding domain of vacuolar-sorting associated protein 13; PF16909: Vacuolar-sorting-associated 13 protein C-terminal	TraesCS6B01G224600	-	-	Calcium-dependent lipid-binding family protein isoform protein	PF12624: N-terminal region of Chorein or VPS13; PF16908: Vacuolar sorting-associated protein 13, N-terminal; PF16910: Repeating coiled region of VPS13; PF06101: Plant protein of unknown function (DUF946); PF00168: C2 domain; PF06650: SHR-binding domain of vacuolar-sorting associated protein 13; PF16909: Vacuolar-sorting-associated 13 protein C-terminal	TraesCS6D01G182900	-	-	Calcium-dependent lipid-binding family protein isoform protein	PF12624: N-terminal region of Chorein or VPS13; PF16908: Vacuolar sorting-associated protein 13, N-terminal; PF16910: Repeating coiled region of VPS13; PF06101: Plant protein of unknown function (DUF946); PF00168: C2 domain; PF06650: SHR-binding domain of vacuolar-sorting associated protein 13; PF16909: Vacuolar-sorting-associated 13 protein C-terminal
Triad-15699	TraesCS6A01G315200	-	-	SNW domain-containing protein 1	PF02731: SKIP/SNW domain	TraesCS6B01G345700	-	-	SNW domain-containing protein 1	PF02731: SKIP/SNW domain	TraesCS6D01G294500	-	-	SNW domain-containing protein 1	PF02731: SKIP/SNW domain
Triad-15510	TraesCS4A01G038200	-	-	NADH dehydrogenase [ubiquinone] 1 alpha subcomplex subunit 13	PF06212: GRIM-19 protein	TraesCS4B01G267500	-	-	NADH dehydrogenase [ubiquinone] 1 alpha subcomplex subunit 13	PF06212: GRIM-19 protein	TraesCS4D01G267100	-	-	NADH dehydrogenase [ubiquinone] 1 alpha subcomplex subunit 13	PF06212: GRIM-19 protein
Triad-13394	TraesCS1A01G249400	-	-	ARM REPEAT PROTEIN INTERACTING WITH ABF2	PF00514: Armadillo/beta-catenin-like repeat; PF00651: BTB/POZ domain	TraesCS1B01G260100	-	-	ARM REPEAT PROTEIN INTERACTING WITH ABF2	PF00514: Armadillo/beta-catenin-like repeat; PF00651: BTB/POZ domain	TraesCS1D01G248900	-	-	ARM REPEAT PROTEIN INTERACTING WITH ABF2	PF00514: Armadillo/beta-catenin-like repeat; PF00651: BTB/POZ domain
Triad-22302	TraesCS1A01G281800	-	-	Protein YIPF	PF04893: Yip1 domain	TraesCS1B01G290900	-	-	Protein YIPF	PF04893: Yip1 domain	TraesCS1D01G281000	-	-	Protein YIPF	PF04893: Yip1 domain
Triad-26233	TraesCS3A01G193800	-	-	ADP-ribosylation factor family protein	PF00025: ADP-ribosylation factor family	TraesCS3B01G221700	-	-	ADP-ribosylation factor family protein	PF00025: ADP-ribosylation factor family	TraesCS3D01G196200	-	-	ADP-ribosylation factor family protein	PF00025: ADP-ribosylation factor family
Triad-9866	TraesCS3A01G277400	-	-	Endoribonuclease YbeY	PF02130: Uncharacterized protein family UPF0054; PF08282: haloacid dehalogenase-like hydrolase	TraesCS3B01G311600	-	-	Endoribonuclease YbeY	PF02130: Uncharacterized protein family UPF0054; PF08282: haloacid dehalogenase-like hydrolase	TraesCS3D01G277700	-	-	Endoribonuclease YbeY	PF02130: Uncharacterized protein family UPF0054; PF08282: haloacid dehalogenase-like hydrolase
Triad-11398	TraesCS1A01G272200	-	-	S-acyltransferase	PF01529: DHHC palmitoyltransferase	TraesCS1B01G282200	-	-	S-acyltransferase	PF01529: DHHC palmitoyltransferase	TraesCS1D01G272700	-	-	S-acyltransferase	PF01529: DHHC palmitoyltransferase
Triad-25614	TraesCS1A01G352700	-	-	ATP-dependent Clp protease ATP-binding subunit ClpX	PF07724: AAA domain (Cdc48 subfamily); PF10431: C-terminal, D2-small domain, of ClpB protein	TraesCS1B01G369100	-	-	ATP-dependent Clp protease ATP-binding subunit ClpX	PF07724: AAA domain (Cdc48 subfamily); PF10431: C-terminal, D2-small domain, of ClpB protein	TraesCS1D01G357300	-	-	ATP-dependent Clp protease ATP-binding subunit ClpX	PF07724: AAA domain (Cdc48 subfamily); PF10431: C-terminal, D2-small domain, of ClpB protein
Triad-21662	TraesCS7A01G108400	-	-	Zinc finger, B-box	PF00643: B-box zinc finger	TraesCS7B01G006400	-	-	Zinc finger, B-box	PF00643: B-box zinc finger	TraesCS7D01G103300	-	-	Zinc finger, B-box	PF00643: B-box zinc finger
Triad-16767	TraesCS2A01G202900	-	-	Brefeldin A-inhibited guanine nucleotide-exchange protein	PF16213: Dimerisation and cyclophilin-binding domain of Mon2; PF12783: Guanine nucleotide exchange factor in Golgi transport N-terminal; PF01369: Sec7 domain; PF09324: Domain of unknown function (DUF1981); PF16206: C-terminal region of Mon2 protein	TraesCS2B01G230000	-	-	Brefeldin A-inhibited guanine nucleotide-exchange protein	PF16213: Dimerisation and cyclophilin-binding domain of Mon2; PF12783: Guanine nucleotide exchange factor in Golgi transport N-terminal; PF01369: Sec7 domain; PF09324: Domain of unknown function (DUF1981); PF16206: C-terminal region of Mon2 protein	TraesCS2D01G212800	-	-	Brefeldin A-inhibited guanine nucleotide-exchange protein	PF16213: Dimerisation and cyclophilin-binding domain of Mon2; PF12783: Guanine nucleotide exchange factor in Golgi transport N-terminal; PF01369: Sec7 domain; PF09324: Domain of unknown function (DUF1981); PF16206: C-terminal region of Mon2 protein
Triad-19832	TraesCS5A01G369700	-	-	Manganese-dependent ADP-ribose/CDP-alcohol diphosphatase	PF00149: Calcineurin-like phosphoesterase	TraesCS5B01G372000	-	-	Manganese-dependent ADP-ribose/CDP-alcohol diphosphatase	PF00149: Calcineurin-like phosphoesterase	TraesCS5D01G379100	-	-	Manganese-dependent ADP-ribose/CDP-alcohol diphosphatase	PF00149: Calcineurin-like phosphoesterase
Triad-29765	TraesCS7A01G328100	-	-	Kinase family protein	PF07714: Protein tyrosine kinase	TraesCS7B01G228900	-	-	Kinase family protein	PF07714: Protein tyrosine kinase	TraesCS7D01G324900	-	-	Kinase family protein	PF07714: Protein tyrosine kinase
Triad-28369	TraesCS2A01G132100	-	-	Transmembrane protein, putative	-	TraesCS2B01G154500	-	-	Transmembrane protein, putative	-	TraesCS2D01G134000	-	-	Transmembrane protein, putative	-
Triad-32716	TraesCS2A01G088300	-	-	Isoflavone reductase-like protein	PF05368: NmrA-like family	TraesCS2B01G102700	4.5751	0.000150362	Isoflavone reductase-like protein	PF05368: NmrA-like family	TraesCS2D01G085800	5.7733	2.22238e-13	Isoflavone reductase-like protein	PF05368: NmrA-like family
Triad-12355	TraesCS4A01G147000	-	-	DNA helicase	PF13892: DNA-binding domain; PF00176: SNF2 family N-terminal domain; PF00271: Helicase conserved C-terminal domain	TraesCS4B01G162000	-	-	DNA helicase	PF13892: DNA-binding domain; PF00176: SNF2 family N-terminal domain; PF00271: Helicase conserved C-terminal domain	TraesCS4D01G159900	-	-	DNA helicase	PF13892: DNA-binding domain; PF00176: SNF2 family N-terminal domain; PF00271: Helicase conserved C-terminal domain
Triad-3045	TraesCS6A01G200700	-	-	Fimbrin-like protein 2	PF00307: Calponin homology (CH) domain	TraesCS6B01G226800	-	-	Fimbrin-like protein 2	PF00307: Calponin homology (CH) domain	TraesCS6D01G189200	-	-	Fimbrin-like protein 2	PF00307: Calponin homology (CH) domain
Triad-35373	TraesCS2A01G521400	-	-	ABC transporter ATP-binding protein	PF00664: ABC transporter transmembrane region; PF00005: ABC transporter	TraesCS2B01G550700	-	-	ABC transporter ATP-binding protein	PF00664: ABC transporter transmembrane region; PF00005: ABC transporter	TraesCS2D01G523100	-	-	ABC transporter ATP-binding protein	PF00664: ABC transporter transmembrane region; PF00005: ABC transporter
Triad-12625	TraesCS5A01G309700	-	-	ATPase ASNA1 homolog	PF02374: Anion-transporting ATPase	TraesCS5B01G310400	-	-	ATPase ASNA1 homolog	PF02374: Anion-transporting ATPase	TraesCS5D01G316700	-	-	ATPase ASNA1 homolog	PF02374: Anion-transporting ATPase
Triad-30146	TraesCS3A01G114300	-	-	Metacaspase-1	PF00656: Caspase domain	TraesCS3B01G133900	-	-	Metacaspase-1	PF00656: Caspase domain	TraesCS3D01G116800	-	-	Metacaspase-1	PF00656: Caspase domain
Triad-19286	TraesCS5A01G170200	-	-	40S ribosomal protein S19	PF01090: Ribosomal protein S19e	TraesCS5B01G167000	-	-	40S ribosomal protein S19	PF01090: Ribosomal protein S19e	TraesCS5D01G174600	-	-	40S ribosomal protein S19	PF01090: Ribosomal protein S19e
Triad-24052	TraesCS1A01G360500	-	-	Nucleosome assembly protein 1-like 1	PF00956: Nucleosome assembly protein (NAP)	TraesCS1B01G377000	-	-	Nucleosome assembly protein 1-like 1	PF00956: Nucleosome assembly protein (NAP)	TraesCS1D01G364900	-	-	Nucleosome assembly protein 1-like 1	PF00956: Nucleosome assembly protein (NAP)
Triad-45201	TraesCS7A01G373700	-	-	Cytochrome P450	PF00067: Cytochrome P450	TraesCS7B01G253300	-	-	Cytochrome P450	PF00067: Cytochrome P450	TraesCS7D01G349400	-	-	Cytochrome P450	PF00067: Cytochrome P450
Triad-12111	TraesCS6A01G022300	-	-	Polyadenylate-binding protein-interacting protein 4	PF14438: Ataxin 2 SM domain; PF06741: LsmAD domain	TraesCS6B01G028800	-	-	Polyadenylate-binding protein-interacting protein 4	PF14438: Ataxin 2 SM domain; PF06741: LsmAD domain	TraesCS6D01G024600	-	-	Polyadenylate-binding protein-interacting protein 4	PF14438: Ataxin 2 SM domain; PF06741: LsmAD domain
Triad-13312	TraesCS3A01G390900	-	-	Vacuolar protein sorting-associated protein 53	PF04100: Vps53-like, N-terminal	TraesCS3B01G422700	-	-	Vacuolar protein sorting-associated protein 53	PF04100: Vps53-like, N-terminal	TraesCS3D01G383500	-	-	Vacuolar protein sorting-associated protein 53	PF04100: Vps53-like, N-terminal
Triad-34876	TraesCS2A01G489000	-	-	Beta-fructofuranosidase, insoluble protein	PF00251: Glycosyl hydrolases family 32 N-terminal domain; PF08244: Glycosyl hydrolases family 32 C terminal	TraesCS2B01G516800	-4.63275	4.11879e-09	Beta-fructofuranosidase, insoluble protein	PF00251: Glycosyl hydrolases family 32 N-terminal domain; PF08244: Glycosyl hydrolases family 32 C terminal	TraesCS2D01G489300	-	-	Beta-fructofuranosidase, insoluble isoenzyme 1	PF00251: Glycosyl hydrolases family 32 N-terminal domain; PF08244: Glycosyl hydrolases family 32 C terminal
Triad-14680	TraesCS1A01G404700	-	-	Ribosomal RNA large subunit methyltransferase E	PF01728: FtsJ-like methyltransferase; PF11861: Domain of unknown function (DUF3381); PF07780: Spb1 C-terminal domain	TraesCS1B01G434500	-	-	Ribosomal RNA large subunit methyltransferase E	PF01728: FtsJ-like methyltransferase; PF11861: Domain of unknown function (DUF3381); PF07780: Spb1 C-terminal domain	TraesCS1D01G412700	-	-	Ribosomal RNA large subunit methyltransferase E	PF01728: FtsJ-like methyltransferase; PF11861: Domain of unknown function (DUF3381); PF07780: Spb1 C-terminal domain
Triad-37847	TraesCS5A01G297900	-	-	Kinase family protein	PF07714: Protein tyrosine kinase	TraesCS5B01G296900	-	-	Kinase family protein	PF07714: Protein tyrosine kinase	TraesCS5D01G304700	-	-	Kinase family protein	PF07714: Protein tyrosine kinase
Triad-24532	TraesCS5A01G443700	-	-	30S ribosomal protein S19	PF00203: Ribosomal protein S19	TraesCS5B01G448100	2.0673	8.47651e-10	30S ribosomal protein S19	PF00203: Ribosomal protein S19	TraesCS5D01G451100	-	-	30S ribosomal protein S19	PF00203: Ribosomal protein S19
Triad-10665	TraesCS5A01G487400	-	-	Protein DEFECTIVE IN EXINE FORMATION 1	-	TraesCS5B01G501200	-	-	Protein DEFECTIVE IN EXINE FORMATION 1	PF13517: Repeat domain in Vibrio, Colwellia, Bradyrhizobium and Shewanella	TraesCS5D01G501700	-	-	Protein DEFECTIVE IN EXINE FORMATION 1	PF13517: Repeat domain in Vibrio, Colwellia, Bradyrhizobium and Shewanella
Triad-21652	TraesCS5A01G361300	-	-	Guanine nucleotide exchange family protein	PF12783: Guanine nucleotide exchange factor in Golgi transport N-terminal; PF01369: Sec7 domain	TraesCS5B01G363900	-	-	Guanine nucleotide exchange family protein	PF12783: Guanine nucleotide exchange factor in Golgi transport N-terminal; PF01369: Sec7 domain	TraesCS5D01G370200	-	-	Guanine nucleotide exchange family protein	PF12783: Guanine nucleotide exchange factor in Golgi transport N-terminal; PF01369: Sec7 domain
Triad-26404	TraesCS4A01G263100	-	-	Protein kinase, putative, expressed	PF00069: Protein kinase domain	TraesCS4B01G051900	-	-	Protein kinase, putative, expressed	PF00069: Protein kinase domain	TraesCS4D01G052100	-	-	Protein kinase, putative, expressed	PF00069: Protein kinase domain
Triad-8017	TraesCS5A01G132300	-	-	L-galactono-1,4-lactone dehydrogenase	PF01565: FAD binding domain; PF04030: D-arabinono-1,4-lactone oxidase	TraesCS5B01G132600	-	-	L-galactono-1,4-lactone dehydrogenase	PF01565: FAD binding domain; PF04030: D-arabinono-1,4-lactone oxidase	TraesCS5D01G140400	-	-	L-galactono-1,4-lactone dehydrogenase	PF01565: FAD binding domain; PF04030: D-arabinono-1,4-lactone oxidase
Triad-21908	TraesCS2A01G163700	-	-	40S ribosomal protein S6	PF01092: Ribosomal protein S6e	TraesCS2B01G189500	-	-	40S ribosomal protein S6	PF01092: Ribosomal protein S6e	TraesCS2D01G170600	-	-	40S ribosomal protein S6	PF01092: Ribosomal protein S6e
Triad-25223	TraesCS7A01G283500	-	-	Mediator of rna polymerase ii transcription subunit 15a	PF16987: KIX domain	TraesCS7B01G177500	-	-	Mediator of rna polymerase ii transcription subunit 15a	PF16987: KIX domain	TraesCS7D01G281700	-	-	Mediator of rna polymerase ii transcription subunit 15a	PF16987: KIX domain
Triad-13998	TraesCS2A01G356900	-	-	Trafficking protein particle complex subunit 9	PF08626: Transport protein Trs120 or TRAPPC9, TRAPP II complex subunit	TraesCS2B01G376100	-	-	Trafficking protein particle complex subunit 9	PF08626: Transport protein Trs120 or TRAPPC9, TRAPP II complex subunit	TraesCS2D01G355700	-	-	Trafficking protein particle complex subunit 9	PF08626: Transport protein Trs120 or TRAPPC9, TRAPP II complex subunit
Triad-10434	TraesCS6A01G123800	-	-	DNA-directed RNA polymerase subunit	PF04997: RNA polymerase Rpb1, domain 1; PF00623: RNA polymerase Rpb1, domain 2; PF04983: RNA polymerase Rpb1, domain 3; PF04998: RNA polymerase Rpb1, domain 5; PF11523: Protein of unknown function (DUF3223)	TraesCS6B01G151900	-	-	DNA-directed RNA polymerase subunit	PF04997: RNA polymerase Rpb1, domain 1; PF00623: RNA polymerase Rpb1, domain 2; PF04983: RNA polymerase Rpb1, domain 3; PF04998: RNA polymerase Rpb1, domain 5; PF11523: Protein of unknown function (DUF3223)	TraesCS6D01G113900	-	-	DNA-directed RNA polymerase subunit	PF04997: RNA polymerase Rpb1, domain 1; PF00623: RNA polymerase Rpb1, domain 2; PF04983: RNA polymerase Rpb1, domain 3; PF04998: RNA polymerase Rpb1, domain 5; PF11523: Protein of unknown function (DUF3223)
Triad-20601	TraesCS2A01G337100	2.08953	1.50497e-15	Prohibitin	PF01145: SPFH domain / Band 7 family	TraesCS2B01G344800	-	-	Prohibitin	PF01145: SPFH domain / Band 7 family	TraesCS2D01G325800	2.48064	4.84451e-21	Prohibitin	PF01145: SPFH domain / Band 7 family
Triad-12380	TraesCS5A01G162600	-	-	CCR4-NOT transcription complex subunit 10	-	TraesCS5B01G160000	-	-	CCR4-NOT transcription complex subunit 10	-	TraesCS5D01G167600	-	-	CCR4-NOT transcription complex subunit 10	-
Triad-24048	TraesCS5A01G108000	-2.66047	5.29981e-05	Fructose-bisphosphate aldolase	PF00274: Fructose-bisphosphate aldolase class-I	TraesCS5B01G115300	-	-	Fructose-bisphosphate aldolase	PF00274: Fructose-bisphosphate aldolase class-I	TraesCS5D01G122700	-	-	Fructose-bisphosphate aldolase	PF00274: Fructose-bisphosphate aldolase class-I
Triad-11205	TraesCS2A01G408000	-	-	Phosphatidylinositol N-acetyglucosaminlytransferase subunit P-like protein	PF12552: Protein of unknown function (DUF3741); PF14309: Domain of unknown function (DUF4378)	TraesCS2B01G426200	-	-	Phosphatidylinositol N-acetyglucosaminlytransferase subunit P-like protein	PF12552: Protein of unknown function (DUF3741); PF14309: Domain of unknown function (DUF4378)	TraesCS2D01G405300	-	-	Phosphatidylinositol N-acetyglucosaminlytransferase subunit P-like protein	PF12552: Protein of unknown function (DUF3741); PF14309: Domain of unknown function (DUF4378)
Triad-14825	TraesCS4A01G113200	-	-	Mitochondrial import inner membrane translocase subunit tim22	PF02466: Tim17/Tim22/Tim23/Pmp24 family	TraesCS4B01G191000	-	-	Mitochondrial import inner membrane translocase subunit tim22	PF02466: Tim17/Tim22/Tim23/Pmp24 family	TraesCS4D01G192200	-	-	Mitochondrial import inner membrane translocase subunit tim22	PF02466: Tim17/Tim22/Tim23/Pmp24 family
Triad-9718	TraesCS7A01G287700	-	-	Histone-lysine N-methyltransferase	PF00856: SET domain	TraesCS7B01G197700	-	-	Histone-lysine N-methyltransferase	PF00856: SET domain	TraesCS7D01G287600	-	-	Histone-lysine N-methyltransferase ATXR3	-
Triad-8010	TraesCS3A01G374200	-	-	Transmembrane protein, putative	-	TraesCS3B01G406400	-	-	transmembrane protein	-	TraesCS3D01G366900	-	-	transmembrane protein	-
Triad-23385	TraesCS6A01G181900	-2.54179	5.22835e-28	F-box protein	PF13516: Leucine Rich repeat	TraesCS6B01G210700	-2.15316	1.95833e-31	F-box protein	PF13516: Leucine Rich repeat	TraesCS6D01G169200	-2.2049	3.21075e-27	F-box protein	PF13516: Leucine Rich repeat
Triad-7788	TraesCS2A01G303300	-	-	eukaryotic translation initiation factor 4A1	-	TraesCS2B01G319800	-	-	Zinc finger C-x8-C-x5-C-x3-H type family protein	-	TraesCS2D01G301900	-	-	eukaryotic translation initiation factor 4A1	-
Triad-17360	TraesCS3A01G354100	-	-	Dirigent protein 17	-	TraesCS3B01G386700	-	-	Dirigent protein 17	PF02178: AT hook motif	TraesCS3D01G348000	-	-	Dirigent protein 17	PF02178: AT hook motif
Triad-12566	TraesCS3A01G421500	-	-	AP-4 complex subunit epsilon	PF01602: Adaptin N terminal region	TraesCS3B01G457300	-	-	AP-4 complex subunit epsilon	PF01602: Adaptin N terminal region	TraesCS3D01G417200	-	-	AP-4 complex subunit epsilon	PF01602: Adaptin N terminal region
Triad-9637	TraesCS7A01G286900	-	-	RNA-binding protein 25	PF00076: RNA recognition motif. (a.k.a. RRM, RBD, or RNP domain); PF01480: PWI domain	TraesCS7B01G199500	-	-	RNA-binding protein 25	PF00076: RNA recognition motif. (a.k.a. RRM, RBD, or RNP domain); PF01480: PWI domain	TraesCS7D01G283400	-	-	RNA-binding protein 25	PF00076: RNA recognition motif. (a.k.a. RRM, RBD, or RNP domain); PF01480: PWI domain
Triad-32326	TraesCS6A01G068900	-	-	Peptidyl-prolyl cis-trans isomerase	PF00160: Cyclophilin type peptidyl-prolyl cis-trans isomerase/CLD	TraesCS6B01G093100	-	-	Peptidyl-prolyl cis-trans isomerase	PF00160: Cyclophilin type peptidyl-prolyl cis-trans isomerase/CLD	TraesCS6D01G066700	-	-	Peptidyl-prolyl cis-trans isomerase	PF00160: Cyclophilin type peptidyl-prolyl cis-trans isomerase/CLD
Triad-19855	TraesCS3A01G443500	-	-	8-amino-7-oxononanoate synthase	PF00155: Aminotransferase class I and II	TraesCS3B01G477100	-	-	8-amino-7-oxononanoate synthase	PF00155: Aminotransferase class I and II	TraesCS3D01G435900	-	-	8-amino-7-oxononanoate synthase	PF00155: Aminotransferase class I and II
Triad-4895	TraesCS5A01G130700	-	-	PHD finger family protein	-	TraesCS5B01G130600	-	-	PHD finger family protein	-	TraesCS5D01G138200	-	-	PHD finger family protein	-
Triad-31307	TraesCS3A01G056100	-	-	MYB-related transcription factor	PF00249: Myb-like DNA-binding domain	TraesCS3B01G068900	-	-	MYB transcription factor	PF00249: Myb-like DNA-binding domain	TraesCS3D01G056200	-	-	MYB-related transcription factor	PF00249: Myb-like DNA-binding domain
Triad-22918	TraesCS2A01G499400	-	-	Protein pelota homolog	PF03463: eRF1 domain 1; PF03464: eRF1 domain 2; PF03465: eRF1 domain 3	TraesCS2B01G527600	-	-	Protein pelota homolog	PF03463: eRF1 domain 1; PF03464: eRF1 domain 2; PF03465: eRF1 domain 3	TraesCS2D01G499500	-	-	Protein pelota homolog	PF03463: eRF1 domain 1; PF03464: eRF1 domain 2; PF03465: eRF1 domain 3
Triad-15693	TraesCS7A01G283700	-	-	Zinc finger family protein	-	TraesCS7B01G176700	-	-	E3 ubiquitin-protein ligase MARCH1	PF12906: RING-variant domain	TraesCS7D01G282300	-	-	E3 ubiquitin-protein ligase MARCH1	PF12906: RING-variant domain
Triad-19789	TraesCS3A01G184300	-	-	SUN domain-containing protein 2	PF07738: Sad1 / UNC-like C-terminal	TraesCS3B01G214100	-	-	SAD1/UNC-84 domain protein, putative	PF07738: Sad1 / UNC-like C-terminal	TraesCS3D01G188400	-	-	SAD1/UNC-84 domain protein, putative	PF07738: Sad1 / UNC-like C-terminal
Triad-7808	TraesCS3A01G436900	-	-	Dek protein	PF08766: DEK C terminal domain	TraesCS3B01G471100	-	-	Dek protein	PF08766: DEK C terminal domain	TraesCS3D01G429200	-	-	Dek protein	PF08766: DEK C terminal domain
Triad-13791	TraesCS3A01G185700	-	-	Guanosine nucleotide diphosphate dissociation inhibitor	PF00996: GDP dissociation inhibitor	TraesCS3B01G215300	-	-	Guanosine nucleotide diphosphate dissociation inhibitor	PF00996: GDP dissociation inhibitor	TraesCS3D01G189700	-	-	Guanosine nucleotide diphosphate dissociation inhibitor	PF00996: GDP dissociation inhibitor
Triad-11014	TraesCS6A01G131400	-	-	T-complex protein 1 subunit eta	PF00118: TCP-1/cpn60 chaperonin family	TraesCS6B01G159800	-	-	T-complex protein 1 subunit eta	PF00118: TCP-1/cpn60 chaperonin family	TraesCS6D01G121300	-	-	T-complex protein 1 subunit eta	PF00118: TCP-1/cpn60 chaperonin family
Triad-17964	TraesCS2A01G587100	-	-	Transcription factor-related family protein	PF03849: Transcription factor Tfb2	TraesCS2B01G596300	-	-	Transcription factor-related family protein	PF03849: Transcription factor Tfb2	TraesCS2D01G599500	-	-	Transcription factor-related family protein	PF03849: Transcription factor Tfb2
Triad-9538	TraesCS7A01G352600	-	-	50S ribosomal protein L1	PF00687: Ribosomal protein L1p/L10e family	TraesCS7B01G275500	-	-	50S ribosomal protein L1	PF00687: Ribosomal protein L1p/L10e family	TraesCS7D01G370500	-	-	50S ribosomal protein L1	PF00687: Ribosomal protein L1p/L10e family
Triad-8361	TraesCS2A01G199400	-	-	40S ribosomal protein S27	-	TraesCS2B01G226700	-	-	40S ribosomal protein S27	-	TraesCS2D01G207000	-	-	40S ribosomal protein S27	-
Triad-16726	TraesCS4A01G059900	-	-	Squalene monooxygenase	PF13450: NAD(P)-binding Rossmann-like domain; PF08491: Squalene epoxidase	TraesCS4B01G235500	-	-	Squalene monooxygenase	PF13450: NAD(P)-binding Rossmann-like domain; PF08491: Squalene epoxidase	TraesCS4D01G236900	-	-	Squalene monooxygenase	PF13450: NAD(P)-binding Rossmann-like domain; PF08491: Squalene epoxidase
Triad-10385	TraesCS2A01G340400	-	-	Synaptonemal complex protein 1	-	TraesCS2B01G338300	-	-	Synaptonemal complex protein 1	-	TraesCS2D01G318100	-	-	Synaptonemal complex protein 1	-
Triad-16623	TraesCS5A01G014600	-	-	WD-repeat protein, putative	PF00400: WD domain, G-beta repeat; PF00439: Bromodomain	TraesCS5B01G012900	-	-	WD-repeat protein, putative	PF00400: WD domain, G-beta repeat; PF00439: Bromodomain	TraesCS5D01G020400	-	-	WD-repeat protein, putative	PF00400: WD domain, G-beta repeat; PF00439: Bromodomain
Triad-26306	TraesCS4A01G194700	-	-	Poly (A) RNA polymerase cid14	PF03828: Cid1 family poly A polymerase	TraesCS4B01G120600	-	-	Poly (A) RNA polymerase cid14	PF03828: Cid1 family poly A polymerase	TraesCS4D01G118600	-	-	Poly (A) RNA polymerase cid14	PF03828: Cid1 family poly A polymerase
Triad-23767	TraesCS2A01G164000	-	-	Cytochrome c oxidase subunit 6B	PF02297: Cytochrome oxidase c subunit VIb	TraesCS2B01G189900	-	-	Cytochrome c oxidase subunit 6B	PF02297: Cytochrome oxidase c subunit VIb	TraesCS2D01G171000	-	-	Cytochrome c oxidase subunit 6B	PF02297: Cytochrome oxidase c subunit VIb
Triad-15032	TraesCS5A01G152100	-	-	Trichome birefringence-like protein	PF14416: PMR5 N terminal Domain; PF13839: GDSL/SGNH-like Acyl-Esterase family found in Pmr5 and Cas1p	TraesCS5B01G150700	-	-	Trichome birefringence-like protein	PF14416: PMR5 N terminal Domain; PF13839: GDSL/SGNH-like Acyl-Esterase family found in Pmr5 and Cas1p	TraesCS5D01G157300	-	-	Trichome birefringence-like protein	PF14416: PMR5 N terminal Domain; PF13839: GDSL/SGNH-like Acyl-Esterase family found in Pmr5 and Cas1p
Triad-4489	TraesCS1A01G240200	-	-	methionine aminopeptidase 1C	-	TraesCS1B01G252300	-	-	3-methyl-2-oxobutanoate hydroxymethyltransferase	-	TraesCS1D01G240300	-	-	Testis- and ovary-specific PAZ domain-containing protein 1	-
Triad-11339	TraesCS5A01G444200	-	-	TPX2 (Targeting protein for Xklp2) family protein	PF06886: Targeting protein for Xklp2 (TPX2)	TraesCS5B01G448900	-	-	TPX2 (Targeting protein for Xklp2) family protein	PF06886: Targeting protein for Xklp2 (TPX2)	TraesCS5D01G451900	-	-	TPX2 (Targeting protein for Xklp2) family protein	PF06886: Targeting protein for Xklp2 (TPX2)
Triad-20486	TraesCS1A01G240600	-	-	Regulator of chromosome condensation (RCC1) family with FYVE zinc finger domain-containing protein	PF00415: Regulator of chromosome condensation (RCC1) repeat; PF01363: FYVE zinc finger; PF13713: Transcription factor BRX N-terminal domain; PF16627: Unstructured region between BRX_N and BRX domain; PF08381: Transcription factor regulating root and shoot growth via Pin3	TraesCS1B01G252700	-	-	Regulator of chromosome condensation (RCC1) family with FYVE zinc finger domain-containing protein	PF00415: Regulator of chromosome condensation (RCC1) repeat; PF01363: FYVE zinc finger; PF13713: Transcription factor BRX N-terminal domain; PF16627: Unstructured region between BRX_N and BRX domain; PF08381: Transcription factor regulating root and shoot growth via Pin3	TraesCS1D01G240700	-	-	Regulator of chromosome condensation (RCC1) family with FYVE zinc finger domain-containing protein	PF00415: Regulator of chromosome condensation (RCC1) repeat; PF01363: FYVE zinc finger; PF13713: Transcription factor BRX N-terminal domain; PF16627: Unstructured region between BRX_N and BRX domain; PF08381: Transcription factor regulating root and shoot growth via Pin3
Triad-18647	TraesCS4A01G289200	-	-	Golgi-body localization protein domain isoform 1	PF10347: RNA pol II promoter Fmp27 protein domain; PF10351: Golgi-body localisation protein domain	TraesCS4B01G025700	-	-	Golgi-body localization protein domain isoform 1	PF10347: RNA pol II promoter Fmp27 protein domain; PF10351: Golgi-body localisation protein domain	TraesCS4D01G022800	-	-	Golgi-body localization protein domain isoform 1	PF10347: RNA pol II promoter Fmp27 protein domain; PF10351: Golgi-body localisation protein domain
Triad-14438	TraesCS3A01G512900	-	-	Regulator of chromosome condensation (RCC1) family with FYVE zinc finger domain	PF00415: Regulator of chromosome condensation (RCC1) repeat; PF01363: FYVE zinc finger; PF13713: Transcription factor BRX N-terminal domain; PF08381: Transcription factor regulating root and shoot growth via Pin3	TraesCS3B01G581600	-	-	Regulator of chromosome condensation (RCC1) family with FYVE zinc finger domain	PF00415: Regulator of chromosome condensation (RCC1) repeat; PF01363: FYVE zinc finger; PF13713: Transcription factor BRX N-terminal domain; PF08381: Transcription factor regulating root and shoot growth via Pin3	TraesCS3D01G522600	-	-	Regulator of chromosome condensation (RCC1) family with FYVE zinc finger domain-containing protein	PF00415: Regulator of chromosome condensation (RCC1) repeat; PF01363: FYVE zinc finger; PF13713: Transcription factor BRX N-terminal domain; PF08381: Transcription factor regulating root and shoot growth via Pin3
Triad-38080	TraesCS2A01G462700	-	-	Receptor-like kinase	PF07714: Protein tyrosine kinase	TraesCS2B01G484300	-	-	Receptor-like kinase	PF07714: Protein tyrosine kinase	TraesCS2D01G463100	-	-	Receptor-like kinase	PF07714: Protein tyrosine kinase
Triad-12660	TraesCS3A01G075000	-	-	Geranylgeranyl transferase type-1 subunit beta	PF00432: Prenyltransferase and squalene oxidase repeat	TraesCS3B01G088900	-	-	Geranylgeranyl transferase type-1 subunit beta	PF00432: Prenyltransferase and squalene oxidase repeat	TraesCS3D01G074800	-	-	Geranylgeranyl transferase type-1 subunit beta	PF00432: Prenyltransferase and squalene oxidase repeat
Triad-21442	TraesCS7A01G244800	-	-	60S ribosomal protein L31	PF01198: Ribosomal protein L31e	TraesCS7B01G146600	-	-	60S ribosomal protein L31	PF01198: Ribosomal protein L31e	TraesCS7D01G243500	-	-	60S ribosomal protein L31	PF01198: Ribosomal protein L31e
Triad-14529	TraesCS4A01G352200	-	-	E3 ubiquitin-protein ligase	PF13920: Zinc finger, C3HC4 type (RING finger); PF06803: Protein of unknown function (DUF1232)	TraesCS5B01G519400	-	-	E3 ubiquitin-protein ligase	PF13920: Zinc finger, C3HC4 type (RING finger); PF06803: Protein of unknown function (DUF1232)	TraesCS5D01G518700	-	-	E3 ubiquitin-protein ligase	PF13920: Zinc finger, C3HC4 type (RING finger); PF06803: Protein of unknown function (DUF1232)
Triad-12299	TraesCS7A01G242600	3.43833	4.3933e-156	Ubiquitin and WLM domain-containing protein	PF08325: WLM domain; PF09409: PUB domain	TraesCS7B01G149000	3.40973	9.54e-129	Ubiquitin-associated domain-containing family protein	PF08325: WLM domain; PF09409: PUB domain	TraesCS7D01G241300	3.85447	7.37947e-166	Ubiquitin and WLM domain-containing protein	PF08325: WLM domain; PF09409: PUB domain
Triad-7997	TraesCS5A01G137000	-	-	Kelch-repeat protein	PF00646: F-box domain; PF01344: Kelch motif	TraesCS5B01G135700	-	-	Kelch repeat-containing protein	PF00646: F-box domain; PF01344: Kelch motif	TraesCS5D01G154900	-	-	Kelch-repeat protein	PF01344: Kelch motif
Triad-21523	TraesCS3A01G246100	-5.03214	0.00158245	Serine/threonine-protein kinase	PF01453: D-mannose binding lectin; PF00954: S-locus glycoprotein domain; PF08276: PAN-like domain; PF00069: Protein kinase domain	TraesCS3B01G273200	-3.00754	2.35837e-14	Serine/threonine-protein kinase	PF01453: D-mannose binding lectin; PF00954: S-locus glycoprotein domain; PF08276: PAN-like domain; PF00069: Protein kinase domain	TraesCS3D01G245300	-2.89823	1.31594e-16	Serine/threonine-protein kinase	PF01453: D-mannose binding lectin; PF00954: S-locus glycoprotein domain; PF08276: PAN-like domain; PF00069: Protein kinase domain
Triad-13798	TraesCS4A01G056800	-	-	Dentin sialophosphoprotein-related, putative	-	TraesCS4B01G248200	-	-	Dentin sialophosphoprotein-related, putative	-	TraesCS4D01G247500	-	-	Dentin sialophosphoprotein-related, putative	-
Triad-8550	TraesCS3A01G436100	-	-	TCP transcription factor	PF03634: TCP family transcription factor	TraesCS3B01G470700	-	-	TCP transcription factor	PF03634: TCP family transcription factor	TraesCS3D01G428700	-	-	TCP transcription factor	PF03634: TCP family transcription factor
Triad-10953	TraesCS5A01G493900	-	-	Diacylglycerol kinase family protein	PF00781: Diacylglycerol kinase catalytic domain	TraesCS4B01G318300	-	-	Diacylglycerol kinase family protein	PF00781: Diacylglycerol kinase catalytic domain	TraesCS4D01G314700	-	-	Diacylglycerol kinase family protein	PF00781: Diacylglycerol kinase catalytic domain
Triad-38854	TraesCS2A01G338300	-	-	NAC domain protein	PF02365: No apical meristem (NAM) protein	TraesCS2B01G343600	-	-	NAC domain protein	PF02365: No apical meristem (NAM) protein	TraesCS2D01G324700	-	-	NAC domain protein	PF02365: No apical meristem (NAM) protein
Triad-11495	TraesCS1A01G198000	-	-	RING finger protein	PF13923: Zinc finger, C3HC4 type (RING finger)	TraesCS1B01G212700	-	-	RING/U-box protein	PF13923: Zinc finger, C3HC4 type (RING finger)	TraesCS1D01G201500	-	-	RING/U-box protein	PF13923: Zinc finger, C3HC4 type (RING finger)
Triad-8597	TraesCS1A01G389500	-	-	Ninja-family protein	PF07897: Ethylene-responsive binding factor-associated repression; PF16135: TPL-binding domain in jasmonate signalling	TraesCS4B01G104700	-	-	Ninja-family protein	PF07897: Ethylene-responsive binding factor-associated repression; PF16135: TPL-binding domain in jasmonate signalling	TraesCS1D01G397600	-	-	Ninja-family protein	PF07897: Ethylene-responsive binding factor-associated repression; PF16135: TPL-binding domain in jasmonate signalling
Triad-12493	TraesCS2A01G309600	-	-	Acyl-CoA N-acyltransferase isoform 2	PF04339: Peptidogalycan biosysnthesis/recognition	TraesCS2B01G326700	-	-	Acyl-CoA N-acyltransferase	PF04339: Peptidogalycan biosysnthesis/recognition	TraesCS2D01G307900	-	-	Acyl-CoA N-acyltransferase isoform 2	PF04339: Peptidogalycan biosysnthesis/recognition
Triad-6669	TraesCS5A01G382600	-	-	Auxin-responsive protein	PF02309: AUX/IAA family	TraesCS5B01G386800	-	-	Auxin-responsive protein	PF02309: AUX/IAA family	TraesCS5D01G392000	-	-	Auxin-responsive protein	PF02309: AUX/IAA family
Triad-17122	TraesCS6A01G255900	-	-	Cytochrome P450 family protein	PF00067: Cytochrome P450	TraesCS6B01G269500	-4.53007	0.000782096	Cytochrome P450 family protein	PF00067: Cytochrome P450	TraesCS6D01G237100	-6.2259	6.65709e-05	Cytochrome P450 family protein	PF00067: Cytochrome P450
Triad-23078	TraesCS7A01G309700	-	-	BTB/POZ domain-containing protein	PF00651: BTB/POZ domain; PF03000: NPH3 family	TraesCS7B01G209700	-	-	BTB/POZ domain-containing protein	PF00651: BTB/POZ domain; PF03000: NPH3 family	TraesCS7D01G306400	-	-	BTB/POZ domain-containing protein	PF00651: BTB/POZ domain; PF03000: NPH3 family
Triad-5794	TraesCS1A01G402700	-	-	Serine/Threonine-kinase pakA-like protein	-	TraesCS1B01G432000	-	-	Serine/Threonine-kinase pakA-like protein	-	TraesCS1D01G410600	-	-	Serine/Threonine-kinase pakA-like protein	-
Triad-25021	TraesCS5A01G525000	2.02998	1.27312e-25	F-box family protein, putative, expressed	-	TraesCS4B01G355800	-	-	F-box family protein, putative, expressed	-	TraesCS4D01G349200	-	-	F-box family protein, putative, expressed	-
Triad-18817	TraesCS6A01G296300	-	-	Caleosin	PF05042: Caleosin related protein	TraesCS6B01G326100	-3.62797	0.000721607	Caleosin	PF05042: Caleosin related protein	TraesCS6D01G276600	-	-	Caleosin	PF05042: Caleosin related protein
Triad-8859	TraesCS7A01G303300	-	-	HEAT repeat-containing protein 6	PF13251: Domain of unknown function (DUF4042)	TraesCS7B01G203500	-	-	HEAT repeat-containing protein 6	PF13251: Domain of unknown function (DUF4042)	TraesCS7D01G298700	-	-	HEAT repeat-containing protein 6	PF13251: Domain of unknown function (DUF4042)
Triad-18151	TraesCS7A01G523900	-	-	Receptor protein kinase-like protein	PF08263: Leucine rich repeat N-terminal domain; PF00560: Leucine Rich Repeat; PF00069: Protein kinase domain	TraesCS7B01G441200	-2.01088	0.00140109	Receptor protein kinase-like protein	PF08263: Leucine rich repeat N-terminal domain; PF00560: Leucine Rich Repeat; PF00069: Protein kinase domain	TraesCS7D01G512900	-	-	Receptor protein kinase-like protein	PF08263: Leucine rich repeat N-terminal domain; PF13516: Leucine Rich repeat; PF00069: Protein kinase domain
Triad-39288	TraesCS2A01G188400	-	-	Zinc finger protein-like protein	-	TraesCS2B01G218900	-	-	Zinc finger protein-like protein	-	TraesCS2D01G199300	-	-	Zinc finger protein-like protein	-
Triad-29904	TraesCS4A01G259600	-	-	Sec14p-like phosphatidylinositol transfer family protein	PF03765: CRAL/TRIO, N-terminal domain; PF00650: CRAL/TRIO domain	TraesCS7B01G089700	-	-	Sec14p-like phosphatidylinositol transfer family protein	PF03765: CRAL/TRIO, N-terminal domain; PF00650: CRAL/TRIO domain	TraesCS4D01G055300	-	-	Sec14p-like phosphatidylinositol transfer family protein	PF03765: CRAL/TRIO, N-terminal domain; PF00650: CRAL/TRIO domain
Triad-24720	TraesCS3A01G449300	-	-	Auxin response factor	PF02362: B3 DNA binding domain; PF06507: Auxin response factor; PF02309: AUX/IAA family	TraesCS3B01G486000	-	-	Auxin response factor	PF02362: B3 DNA binding domain; PF06507: Auxin response factor; PF02309: AUX/IAA family	TraesCS3D01G442000	-	-	Auxin response factor	PF02362: B3 DNA binding domain; PF06507: Auxin response factor; PF02309: AUX/IAA family
Triad-24024	TraesCS1A01G089900	-	-	Cullin-1	PF00888: Cullin family; PF10557: Cullin protein neddylation domain	TraesCS1B01G117900	-	-	Cullin-1	PF00888: Cullin family; PF10557: Cullin protein neddylation domain	TraesCS1D01G098400	-	-	Cullin-1	PF00888: Cullin family; PF10557: Cullin protein neddylation domain
Triad-12528	TraesCS4A01G141000	-	-	Nuclear pore complex protein NUP93A	PF04097: Nup93/Nic96	TraesCS4B01G153500	-	-	Nuclear pore complex protein NUP93A	PF04097: Nup93/Nic96	TraesCS4D01G154300	-	-	Nuclear pore complex protein NUP93A	PF04097: Nup93/Nic96
Triad-5860	TraesCS6A01G176900	-	-	Peptidyl-prolyl cis-trans isomerase	PF00160: Cyclophilin type peptidyl-prolyl cis-trans isomerase/CLD	TraesCS6B01G208900	-	-	Peptidyl-prolyl cis-trans isomerase	PF00160: Cyclophilin type peptidyl-prolyl cis-trans isomerase/CLD	TraesCS6D01G167200	-	-	Peptidyl-prolyl cis-trans isomerase	PF00160: Cyclophilin type peptidyl-prolyl cis-trans isomerase/CLD
Triad-25979	TraesCS2A01G404900	-	-	Transmembrane protein 184C	PF03619: Organic solute transporter Ostalpha	TraesCS2B01G422900	-	-	Transmembrane protein 184C	PF03619: Organic solute transporter Ostalpha	TraesCS2D01G401800	-	-	Transmembrane protein 184C	PF03619: Organic solute transporter Ostalpha
Triad-17000	TraesCS2A01G336300	-	-	General negative regulator of transcription subunit 4	PF14570: RING/Ubox like zinc-binding domain	TraesCS2B01G345600	-	-	General negative regulator of transcription subunit 4	PF14570: RING/Ubox like zinc-binding domain	TraesCS2D01G326600	-	-	General negative regulator of transcription subunit 4	PF14570: RING/Ubox like zinc-binding domain
[truncated: 17,250 more rows]

## Sheet: Tin
Table S8 (B) Homoeologous genes up/down regulated between Tincurrin.PEG vs Tincurrin.con.
Group-ID	Homeolog A	log2FoldChange	Padj	Human-Readable-Description	Pfam-IDs-(Description)	Homeolog B	log2FoldChange	Padj	Human-Readable-Description	Pfam-IDs-(Description)	Homeolog D	log2FoldChange	Padj	Human-Readable-Description	Pfam-IDs-(Description)
[truncated: 18,407 more rows]
